# Supplementary material for: A Single-Cell Atlas of the Substantia Nigra Reveals Therapeutic Effects of Icaritin in a Rat Model of Parkinson’s Disease
Source: Antioxidants (Basel). 2024 Sep 30;13(10):1183. doi: 10.3390/antiox13101183 (PMC11505506; doi:10.3390/antiox13101183)
Supplement: Supplementary file 1 [file antioxidants-13-01183-s001.zip]

Archive with 8 entries (8 files):
- Supplementary Material Figures.pdf
- Table S1.xlsx
- Table S2.xlsx
- Table S3.xlsx
- Table S4.xlsx
- Table S5.xlsx
- Table S6.xlsx
- Table S7.xlsx
