# Supplementary material for: A Single-Cell Atlas of the Substantia Nigra Reveals Therapeutic Effects of Icaritin in a Rat Model of Parkinson’s Disease
Source: Antioxidants (Basel). 2024 Sep 30;13(10):1183. doi: 10.3390/antiox13101183 (PMC11505506; doi:10.3390/antiox13101183)
Supplement: Supplementary file 1 [file antioxidants-13-01183-s001.zip › Table S1.xlsx]

## Sheet: Table S1 Legend
Table S1. The cell numbers of all subtypes in three groups

## Sheet: Cell numbers
	Var1	Var2	Freq
1	Oligodendrocytes	Control	1470
2	Neurons	Control	1280
3	Astrocytes	Control	838
4	Olig Progenitors	Control	256
5	Microglia	Control	165
6	synapse rich cells	Control	378
7	Endothelial	Control	209
8	Oligodendrocytes	Model	2239
9	Neurons	Model	1246
10	Astrocytes	Model	854
11	Olig Progenitors	Model	306
12	Microglia	Model	179
13	synapse rich cells	Model	8
14	Endothelial	Model	174
15	Oligodendrocytes	Icaritin	2227
16	Neurons	Icaritin	824
17	Astrocytes	Icaritin	770
18	Olig Progenitors	Icaritin	298
19	Microglia	Icaritin	166
20	synapse rich cells	Icaritin	97
21	Endothelial	Icaritin	139
			14123
