# Supplementary material for: A Single-Cell Atlas of the Substantia Nigra Reveals Therapeutic Effects of Icaritin in a Rat Model of Parkinson’s Disease
Source: Antioxidants (Basel). 2024 Sep 30;13(10):1183. doi: 10.3390/antiox13101183 (PMC11505506; doi:10.3390/antiox13101183)
Supplement: Supplementary file 1 [file antioxidants-13-01183-s001.zip › Table S2.xlsx]

## Sheet:  Table S2 Legend
Table S2. Significant differentially expressed markers between the Icaritin and Model samples

## Sheet: celltype.marker
	p_val	avg_log2FC	pct.1	pct.2	p_val_adj	cluster	gene
Mog	0	3.54529	0.972	0.21	0	Oligodendrocytes	Mog
Hapln2	0	3.50253	0.887	0.16	0	Oligodendrocytes	Hapln2
Grm3	0	3.22553	0.984	0.542	0	Oligodendrocytes	Grm3
Pex5l	0	3.22362	0.982	0.505	0	Oligodendrocytes	Pex5l
Tmeff2	0	3.19129	0.994	0.623	0	Oligodendrocytes	Tmeff2
Pak7	0	3.15145	0.978	0.498	0	Oligodendrocytes	Pak7
Map7	0	3.1509	0.976	0.377	0	Oligodendrocytes	Map7
Tf	0	3.12758	0.979	0.533	0	Oligodendrocytes	Tf
Plp1	0	3.11754	0.999	0.896	0	Oligodendrocytes	Plp1
Apod	0	3.10291	0.978	0.528	0	Oligodendrocytes	Apod
Ppp1r16b	0	3.04979	0.918	0.247	0	Oligodendrocytes	Ppp1r16b
Mag	0	2.94935	0.919	0.22	0	Oligodendrocytes	Mag
Fa2h	0	2.9145	0.875	0.163	0	Oligodendrocytes	Fa2h
St6galnac3	0	2.86287	0.936	0.405	0	Oligodendrocytes	St6galnac3
Enpp2	0	2.8536	0.894	0.239	0	Oligodendrocytes	Enpp2
Plekhh1	0	2.84594	0.814	0.129	0	Oligodendrocytes	Plekhh1
Fnbp1	0	2.83676	0.983	0.637	0	Oligodendrocytes	Fnbp1
St18	0	2.82499	0.783	0.125	0	Oligodendrocytes	St18
AABR07044900.1	0	2.78766	0.766	0.122	0	Oligodendrocytes	AABR07044900.1
Septin4	0	2.69621	0.964	0.567	0	Oligodendrocytes	Septin4
Usp54	0	2.69568	0.981	0.661	0	Oligodendrocytes	Usp54
Ano4	0	2.68144	0.96	0.532	0	Oligodendrocytes	Ano4
Cldn11	0	2.67482	0.896	0.313	0	Oligodendrocytes	Cldn11
Ninj2	0	2.6637	0.775	0.159	0	Oligodendrocytes	Ninj2
LOC361016	0	2.6315	0.86	0.291	0	Oligodendrocytes	LOC361016
Zeb2	0	2.62212	0.985	0.513	0	Oligodendrocytes	Zeb2
Car2	0	2.60986	0.918	0.424	0	Oligodendrocytes	Car2
Plekhg3	0	2.60511	0.769	0.101	0	Oligodendrocytes	Plekhg3
Pde8a	0	2.53713	0.732	0.127	0	Oligodendrocytes	Pde8a
Creb5	0	2.52361	0.764	0.183	0	Oligodendrocytes	Creb5
Opalin	0	2.47277	0.682	0.105	0	Oligodendrocytes	Opalin
Pde4b	0	2.45595	0.953	0.566	0	Oligodendrocytes	Pde4b
Ttll5	0	2.45407	0.867	0.533	0	Oligodendrocytes	Ttll5
Arhgap23	0	2.43787	0.814	0.354	0	Oligodendrocytes	Arhgap23
Gab1	0	2.41148	0.794	0.227	0	Oligodendrocytes	Gab1
Septin7	0	2.36426	0.975	0.743	0	Oligodendrocytes	Septin7
Mal	0	2.34956	0.735	0.275	0	Oligodendrocytes	Mal
Ptprd	0	2.33784	0.995	0.779	0	Oligodendrocytes	Ptprd
Eml1	0	2.33205	0.681	0.222	0	Oligodendrocytes	Eml1
Rnf43	0	2.32986	0.777	0.264	0	Oligodendrocytes	Rnf43
Mobp	0	2.32908	0.887	0.388	0	Oligodendrocytes	Mobp
NEWGENE-1310139	0	2.30715	0.833	0.505	0	Oligodendrocytes	NEWGENE-1310139
Lpar1	0	2.30137	0.75	0.196	0	Oligodendrocytes	Lpar1
Aplp1	0	2.28965	0.888	0.52	0	Oligodendrocytes	Aplp1
Tspan2	0	2.25664	0.7	0.254	0	Oligodendrocytes	Tspan2
Ugt8	0	2.25179	0.717	0.161	0	Oligodendrocytes	Ugt8
Slc24a2	0	2.22267	0.964	0.566	0	Oligodendrocytes	Slc24a2
Agpat4	0	2.20733	0.775	0.365	0	Oligodendrocytes	Agpat4
Aspa	0	2.16482	0.711	0.161	0	Oligodendrocytes	Aspa
Slain1	0	2.14387	0.647	0.179	0	Oligodendrocytes	Slain1
Fgfr2	0	2.12949	0.758	0.296	0	Oligodendrocytes	Fgfr2
Frmd5	0	2.12378	0.786	0.396	0	Oligodendrocytes	Frmd5
Kif13b	0	2.12267	0.806	0.447	0	Oligodendrocytes	Kif13b
Otud7b	0	2.11047	0.827	0.472	0	Oligodendrocytes	Otud7b
Slc12a2	0	2.0867	0.77	0.373	0	Oligodendrocytes	Slc12a2
Tmem98	0	2.07715	0.576	0.091	0	Oligodendrocytes	Tmem98
Tubb4a	0	2.07577	0.879	0.473	0	Oligodendrocytes	Tubb4a
Rffl	0	2.07237	0.673	0.262	0	Oligodendrocytes	Rffl
Phlpp1	0	2.05732	0.973	0.788	0	Oligodendrocytes	Phlpp1
Slc25a13	0	2.03573	0.627	0.184	0	Oligodendrocytes	Slc25a13
Aatk	0	2.0293	0.874	0.529	0	Oligodendrocytes	Aatk
Pacs2	0	2.01654	0.672	0.297	0	Oligodendrocytes	Pacs2
Ppp1r14a	0	2.01419	0.712	0.242	0	Oligodendrocytes	Ppp1r14a
Clmn	0	2.01222	0.695	0.325	0	Oligodendrocytes	Clmn
Ermn	0	2.00638	0.663	0.166	0	Oligodendrocytes	Ermn
Gsn	0	1.99357	0.657	0.191	0	Oligodendrocytes	Gsn
Myo1d	0	1.99076	0.761	0.398	0	Oligodendrocytes	Myo1d
Rasgrp3	0	1.98211	0.424	0.094	0	Oligodendrocytes	Rasgrp3
Abca8a	0	1.9774	0.666	0.176	0	Oligodendrocytes	Abca8a
Spock3	0	1.9769	0.904	0.55	0	Oligodendrocytes	Spock3
Trim2	0	1.9759	0.811	0.532	0	Oligodendrocytes	Trim2
Bin1	0	1.95689	0.879	0.6	0	Oligodendrocytes	Bin1
Cab39l	0	1.95635	0.714	0.402	0	Oligodendrocytes	Cab39l
Ankrd28	0	1.94107	0.845	0.541	0	Oligodendrocytes	Ankrd28
Pik3c2b	0	1.93651	0.658	0.31	0	Oligodendrocytes	Pik3c2b
Dip2a	0	1.93303	0.654	0.301	0	Oligodendrocytes	Dip2a
Slc44a1	0	1.92955	0.943	0.651	0	Oligodendrocytes	Slc44a1
Adgrg6	0	1.92844	0.518	0.094	0	Oligodendrocytes	Adgrg6
Dpy19l1	0	1.92348	0.648	0.233	0	Oligodendrocytes	Dpy19l1
Wipi1	0	1.91992	0.614	0.178	0	Oligodendrocytes	Wipi1
Mettl7a	0	1.9113	0.651	0.244	0	Oligodendrocytes	Mettl7a
Frmd4b	0	1.89131	0.856	0.456	0	Oligodendrocytes	Frmd4b
Kif13a	0	1.88212	0.844	0.598	0	Oligodendrocytes	Kif13a
Sec14l5	0	1.87754	0.445	0.048	0	Oligodendrocytes	Sec14l5
Serinc5	0	1.85776	0.718	0.305	0	Oligodendrocytes	Serinc5
Gjc2	0	1.85247	0.5	0.079	0	Oligodendrocytes	Gjc2
Vmp1	0	1.84901	0.821	0.582	0	Oligodendrocytes	Vmp1
AABR07054469.1	0	1.8403	0.482	0.079	0	Oligodendrocytes	AABR07054469.1
Kndc1	0	1.83257	0.526	0.252	0	Oligodendrocytes	Kndc1
Pak1	0	1.82594	0.709	0.431	0	Oligodendrocytes	Pak1
Bcl2l1	0	1.8249	0.76	0.442	0	Oligodendrocytes	Bcl2l1
Gpatch4	0	1.79718	0.484	0.106	0	Oligodendrocytes	Gpatch4
Sorcs1	0	1.78561	0.893	0.498	0	Oligodendrocytes	Sorcs1
Stmn4	0	1.78512	0.779	0.473	0	Oligodendrocytes	Stmn4
Nkain2	0	1.77892	0.968	0.566	0	Oligodendrocytes	Nkain2
Insc	0	1.77743	0.456	0.047	0	Oligodendrocytes	Insc
Cdh19	0	1.77109	0.444	0.074	0	Oligodendrocytes	Cdh19
Zdhhc20	0	1.76502	0.686	0.496	0	Oligodendrocytes	Zdhhc20
LOC100302465	0	1.76469	0.388	0.036	0	Oligodendrocytes	LOC100302465
Zfp536	0	1.75817	0.465	0.121	0	Oligodendrocytes	Zfp536
Phldb1	0	1.75666	0.623	0.236	0	Oligodendrocytes	Phldb1
Bcas1	0	1.74492	0.975	0.502	0	Oligodendrocytes	Bcas1
Gpr37	0	1.73815	0.591	0.188	0	Oligodendrocytes	Gpr37
Mcam	0	1.73584	0.405	0.076	0	Oligodendrocytes	Mcam
Dock5	0	1.73496	0.548	0.136	0	Oligodendrocytes	Dock5
Atp8a1	0	1.73045	0.865	0.534	0	Oligodendrocytes	Atp8a1
Trim36	0	1.72922	0.42	0.09	0	Oligodendrocytes	Trim36
Edil3	0	1.70884	0.979	0.663	0	Oligodendrocytes	Edil3
Prr5l	0	1.68832	0.406	0.047	0	Oligodendrocytes	Prr5l
Gpd1	0	1.68018	0.419	0.122	0	Oligodendrocytes	Gpd1
Picalm	0	1.67996	0.864	0.667	0	Oligodendrocytes	Picalm
Vbp1	0	1.67913	0.706	0.424	0	Oligodendrocytes	Vbp1
Hhip	0	1.67897	0.38	0.053	0	Oligodendrocytes	Hhip
Cntn2	0	1.65552	0.483	0.186	0	Oligodendrocytes	Cntn2
Mbp	0	1.6507	1	0.978	0	Oligodendrocytes	Mbp
Inpp5f	0	1.6507	0.555	0.277	0	Oligodendrocytes	Inpp5f
Rtn4	0	1.64276	0.899	0.742	0	Oligodendrocytes	Rtn4
Kcna6	0	1.62636	0.583	0.316	0	Oligodendrocytes	Kcna6
Jam3	0	1.62587	0.632	0.346	0	Oligodendrocytes	Jam3
AABR07031445.1	0	1.62211	0.403	0.143	0	Oligodendrocytes	AABR07031445.1
Strn	0	1.61972	0.705	0.488	0	Oligodendrocytes	Strn
Piga	0	1.60811	0.41	0.071	0	Oligodendrocytes	Piga
Tmcc2	0	1.60587	0.539	0.252	0	Oligodendrocytes	Tmcc2
Lap3	0	1.59081	0.564	0.216	0	Oligodendrocytes	Lap3
Dnm3	0	1.58866	0.957	0.658	0	Oligodendrocytes	Dnm3
Snx15	0	1.58537	0.578	0.343	0	Oligodendrocytes	Snx15
Lpgat1	0	1.58149	0.578	0.363	0	Oligodendrocytes	Lpgat1
Snx24	0	1.58003	0.819	0.64	0	Oligodendrocytes	Snx24
Agap1	0	1.57536	0.894	0.705	0	Oligodendrocytes	Agap1
Ttll7	0	1.57442	0.618	0.373	0	Oligodendrocytes	Ttll7
Slc5a11	0	1.5721	0.4	0.09	0	Oligodendrocytes	Slc5a11
Ankub1	0	1.56023	0.353	0.035	0	Oligodendrocytes	Ankub1
Atp10b	0	1.5599	0.386	0.086	0	Oligodendrocytes	Atp10b
Adpgk	0	1.54998	0.478	0.386	0	Oligodendrocytes	Adpgk
Abca2	0	1.54769	0.647	0.408	0	Oligodendrocytes	Abca2
Jhy	0	1.54669	0.342	0.078	0	Oligodendrocytes	Jhy
Slc38a2	0	1.54405	0.59	0.414	0	Oligodendrocytes	Slc38a2
Eya4	0	1.54067	0.334	0.037	0	Oligodendrocytes	Eya4
Rpe65	0	1.52398	0.382	0.08	0	Oligodendrocytes	Rpe65
Elmo1	0	1.52392	0.856	0.522	0	Oligodendrocytes	Elmo1
Stard13	0	1.52378	0.524	0.201	0	Oligodendrocytes	Stard13
Pde1c	0	1.51981	0.485	0.193	0	Oligodendrocytes	Pde1c
Megf10	0	1.51328	0.552	0.205	0	Oligodendrocytes	Megf10
Ccdc88c	0	1.51006	0.513	0.221	0	Oligodendrocytes	Ccdc88c
Adap1	0	1.50297	0.509	0.288	0	Oligodendrocytes	Adap1
Erbin	0	1.50241	0.589	0.332	0	Oligodendrocytes	Erbin
Cyp2j10	0	1.49974	0.389	0.151	0	Oligodendrocytes	Cyp2j10
Dennd5a	0	1.49786	0.782	0.601	0	Oligodendrocytes	Dennd5a
Tmc7	0	1.4971	0.41	0.166	0	Oligodendrocytes	Tmc7
Psd3	0	1.49699	0.729	0.589	0	Oligodendrocytes	Psd3
Agmo	0	1.48978	0.485	0.159	0	Oligodendrocytes	Agmo
Galnt6	0	1.48764	0.329	0.029	0	Oligodendrocytes	Galnt6
Plekha1	0	1.484	0.651	0.494	0	Oligodendrocytes	Plekha1
Anln	0	1.46935	0.319	0.041	0	Oligodendrocytes	Anln
Evi2a	0	1.4679	0.439	0.119	0	Oligodendrocytes	Evi2a
Ncam2	0	1.46472	0.765	0.548	0	Oligodendrocytes	Ncam2
Dlg1	0	1.46281	0.779	0.555	0	Oligodendrocytes	Dlg1
Grik4	0	1.45995	0.669	0.426	0	Oligodendrocytes	Grik4
Sec11c	0	1.4579	0.699	0.438	0	Oligodendrocytes	Sec11c
Rab40c	0	1.4572	0.607	0.432	0	Oligodendrocytes	Rab40c
Rnf13	0	1.45053	0.757	0.571	0	Oligodendrocytes	Rnf13
Pls1	0	1.45004	0.356	0.081	0	Oligodendrocytes	Pls1
Baz2b	0	1.4453	0.727	0.581	0	Oligodendrocytes	Baz2b
Tcf12	0	1.4448	0.936	0.821	0	Oligodendrocytes	Tcf12
Cpd	0	1.44326	0.527	0.351	0	Oligodendrocytes	Cpd
Mfn1	0	1.44294	0.825	0.631	0	Oligodendrocytes	Mfn1
Gatm	0	1.43803	0.595	0.293	0	Oligodendrocytes	Gatm
Synj2	0	1.43663	0.342	0.062	0	Oligodendrocytes	Synj2
Mapt	0	1.43067	0.939	0.761	0	Oligodendrocytes	Mapt
Sort1	0	1.42824	0.657	0.471	0	Oligodendrocytes	Sort1
Ppp2r2a	0	1.42717	0.797	0.662	0	Oligodendrocytes	Ppp2r2a
Sh3gl3	0	1.42399	0.496	0.306	0	Oligodendrocytes	Sh3gl3
Epb41l4b	0	1.41574	0.663	0.46	0	Oligodendrocytes	Epb41l4b
Ppfibp2	0	1.40844	0.457	0.162	0	Oligodendrocytes	Ppfibp2
Eml2	0	1.39509	0.59	0.442	0	Oligodendrocytes	Eml2
Tmod1	0	1.39255	0.335	0.091	0	Oligodendrocytes	Tmod1
Cnp	0	1.3881	0.658	0.356	0	Oligodendrocytes	Cnp
Cpm	0	1.38799	0.364	0.08	0	Oligodendrocytes	Cpm
Thrb	0	1.38585	0.623	0.363	0	Oligodendrocytes	Thrb
Clic4	0	1.38118	0.474	0.173	0	Oligodendrocytes	Clic4
RGD1563349	0	1.37497	0.49	0.302	0	Oligodendrocytes	RGD1563349
Ube2d1	0	1.37361	0.507	0.332	0	Oligodendrocytes	Ube2d1
Hipk2	0	1.37019	0.787	0.634	0	Oligodendrocytes	Hipk2
LOC108348175	0	1.36617	0.651	0.315	0	Oligodendrocytes	LOC108348175
Dusp10	0	1.36588	0.305	0.066	0	Oligodendrocytes	Dusp10
Sik3	0	1.35429	0.911	0.783	0	Oligodendrocytes	Sik3
Stxbp3	0	1.35388	0.577	0.401	0	Oligodendrocytes	Stxbp3
Pllp	0	1.34959	0.61	0.284	0	Oligodendrocytes	Pllp
Csrp1	0	1.33513	0.621	0.3	0	Oligodendrocytes	Csrp1
Prima1	0	1.33354	0.339	0.061	0	Oligodendrocytes	Prima1
Jakmip3	0	1.33337	0.409	0.248	0	Oligodendrocytes	Jakmip3
Ywhaq	0	1.32855	0.689	0.517	0	Oligodendrocytes	Ywhaq
Slc35d2	0	1.32657	0.316	0.057	0	Oligodendrocytes	Slc35d2
Cryab	0	1.32269	0.56	0.334	0	Oligodendrocytes	Cryab
Myrf	0	1.32234	0.339	0.06	0	Oligodendrocytes	Myrf
AC096473.3	0	1.31901	0.51	0.343	0	Oligodendrocytes	AC096473.3
Fam126a	0	1.31805	0.409	0.166	0	Oligodendrocytes	Fam126a
Nt5e	0	1.3136	0.527	0.436	0	Oligodendrocytes	Nt5e
Gnai1	0	1.31121	0.456	0.289	0	Oligodendrocytes	Gnai1
St3gal4	0	1.30722	0.547	0.292	0	Oligodendrocytes	St3gal4
Fam13c	0	1.29759	0.458	0.419	0	Oligodendrocytes	Fam13c
Prtfdc1	0	1.29352	0.595	0.37	0	Oligodendrocytes	Prtfdc1
Fah	0	1.28947	0.373	0.14	0	Oligodendrocytes	Fah
Unc5b	0	1.28804	0.342	0.093	0	Oligodendrocytes	Unc5b
Klk6	0	1.28333	0.29	0.058	0	Oligodendrocytes	Klk6
Acsl1	0	1.2825	0.5	0.35	0	Oligodendrocytes	Acsl1
Elovl1	0	1.28156	0.421	0.208	0	Oligodendrocytes	Elovl1
Dpysl2	0	1.26101	0.627	0.514	0	Oligodendrocytes	Dpysl2
Ttyh2	0	1.25819	0.38	0.106	0	Oligodendrocytes	Ttyh2
Ddr1	0	1.25731	0.41	0.166	0	Oligodendrocytes	Ddr1
Ccp110	0	1.25423	0.353	0.178	0	Oligodendrocytes	Ccp110
Gpm6b	0	1.24843	0.772	0.538	0	Oligodendrocytes	Gpm6b
Ccnyl1	0	1.24536	0.418	0.243	0	Oligodendrocytes	Ccnyl1
Qdpr	0	1.24479	0.376	0.162	0	Oligodendrocytes	Qdpr
Hs3st1	0	1.24174	0.401	0.234	0	Oligodendrocytes	Hs3st1
Hecw2	0	1.24008	0.795	0.59	0	Oligodendrocytes	Hecw2
Tesk2	0	1.23971	0.543	0.384	0	Oligodendrocytes	Tesk2
Arap2	0	1.23953	0.704	0.502	0	Oligodendrocytes	Arap2
Fmnl2	0	1.23802	0.575	0.489	0	Oligodendrocytes	Fmnl2
Ank3	0	1.23517	0.944	0.671	0	Oligodendrocytes	Ank3
Elf2	0	1.22733	0.553	0.405	0	Oligodendrocytes	Elf2
Limch1	0	1.22623	0.842	0.692	0	Oligodendrocytes	Limch1
Chd7	0	1.21648	0.498	0.322	0	Oligodendrocytes	Chd7
Trim59	0	1.21436	0.274	0.039	0	Oligodendrocytes	Trim59
Slc29a3	0	1.21261	0.415	0.147	0	Oligodendrocytes	Slc29a3
Mfsd6	0	1.21238	0.464	0.33	0	Oligodendrocytes	Mfsd6
Dixdc1	0	1.20618	0.486	0.377	0	Oligodendrocytes	Dixdc1
Secisbp2l	0	1.20328	0.631	0.508	0	Oligodendrocytes	Secisbp2l
Atrn	0	1.2028	0.811	0.72	0	Oligodendrocytes	Atrn
Il1rap	0	1.20069	0.624	0.403	0	Oligodendrocytes	Il1rap
Igsf11	0	1.19931	0.709	0.365	0	Oligodendrocytes	Igsf11
Wscd1	0	1.19316	0.413	0.179	0	Oligodendrocytes	Wscd1
RGD1310951	0	1.19084	0.625	0.475	0	Oligodendrocytes	RGD1310951
Scd2	0	1.18677	0.895	0.734	0	Oligodendrocytes	Scd2
Lgi3	0	1.18518	0.407	0.278	0	Oligodendrocytes	Lgi3
Wipf1	0	1.17474	0.425	0.195	0	Oligodendrocytes	Wipf1
Adamts4	0	1.17199	0.277	0.036	0	Oligodendrocytes	Adamts4
Dnajb2	0	1.17117	0.423	0.255	0	Oligodendrocytes	Dnajb2
Spata13	0	1.1671	0.302	0.07	0	Oligodendrocytes	Spata13
Gsta6	0	1.15895	0.36	0.13	0	Oligodendrocytes	Gsta6
Dock9	0	1.14812	0.667	0.533	0	Oligodendrocytes	Dock9
Tjp2	0	1.14577	0.453	0.233	0	Oligodendrocytes	Tjp2
AABR07028769.1	0	1.14549	0.425	0.231	0	Oligodendrocytes	AABR07028769.1
Cmtm5	0	1.14267	0.65	0.317	0	Oligodendrocytes	Cmtm5
Sox10	0	1.13148	0.365	0.104	0	Oligodendrocytes	Sox10
Atp10a	0	1.1279	0.291	0.141	0	Oligodendrocytes	Atp10a
Spock1	0	1.1259	0.479	0.307	0	Oligodendrocytes	Spock1
Atg4c	0	1.12089	0.425	0.305	0	Oligodendrocytes	Atg4c
Dip2b	0	1.12016	0.685	0.583	0	Oligodendrocytes	Dip2b
Erbb3	0	1.11972	0.26	0.047	0	Oligodendrocytes	Erbb3
Cdc37l1	0	1.11648	0.53	0.447	0	Oligodendrocytes	Cdc37l1
Usp31	0	1.11447	0.313	0.212	0	Oligodendrocytes	Usp31
Wdr20	0	1.11239	0.581	0.509	0	Oligodendrocytes	Wdr20
Tyro3	0	1.10982	0.291	0.087	0	Oligodendrocytes	Tyro3
Ell2	0	1.10243	0.595	0.468	0	Oligodendrocytes	Ell2
Arhgef10	0	1.10104	0.309	0.131	0	Oligodendrocytes	Arhgef10
Tsnax	0	1.0981	0.375	0.217	0	Oligodendrocytes	Tsnax
Enpp4	0	1.08701	0.286	0.09	0	Oligodendrocytes	Enpp4
Lmbrd1	0	1.08605	0.563	0.49	0	Oligodendrocytes	Lmbrd1
Pxk	0	1.08556	0.602	0.495	0	Oligodendrocytes	Pxk
Nkd1	0	1.08141	0.295	0.117	0	Oligodendrocytes	Nkd1
Neo1	0	1.07945	0.571	0.516	0	Oligodendrocytes	Neo1
Pcdh9	0	1.07916	0.468	0.369	0	Oligodendrocytes	Pcdh9
Ypel2	0	1.07117	0.386	0.275	0	Oligodendrocytes	Ypel2
Tjap1	0	1.07106	0.4	0.254	0	Oligodendrocytes	Tjap1
Appl2	0	1.07104	0.473	0.305	0	Oligodendrocytes	Appl2
Zdhhc9	0	1.06689	0.288	0.128	0	Oligodendrocytes	Zdhhc9
Npc1	0	1.06108	0.334	0.187	0	Oligodendrocytes	Npc1
AABR07027306.1	0	1.05926	0.408	0.276	0	Oligodendrocytes	AABR07027306.1
Rnf220	0	1.05661	0.343	0.216	0	Oligodendrocytes	Rnf220
Kcnq3	0	1.05574	0.915	0.627	0	Oligodendrocytes	Kcnq3
Ankrd44	0	1.05278	0.634	0.435	0	Oligodendrocytes	Ankrd44
Unc5c	0	1.05275	0.561	0.428	0	Oligodendrocytes	Unc5c
Cd9	0	1.05032	0.681	0.355	0	Oligodendrocytes	Cd9
Foxn3	0	1.04714	0.766	0.704	0	Oligodendrocytes	Foxn3
Fryl	0	1.047	0.68	0.571	0	Oligodendrocytes	Fryl
Gjb1	0	1.04667	0.254	0.056	0	Oligodendrocytes	Gjb1
Slc22a23	0	1.04663	0.632	0.561	0	Oligodendrocytes	Slc22a23
Ephb1	0	1.04549	0.518	0.323	0	Oligodendrocytes	Ephb1
Pbx3	0	1.03586	0.375	0.326	0	Oligodendrocytes	Pbx3
Zdhhc14	0	1.03129	0.612	0.514	0	Oligodendrocytes	Zdhhc14
Josd2	0	1.02854	0.336	0.164	0	Oligodendrocytes	Josd2
Erbb4	0	1.02806	0.702	0.451	0	Oligodendrocytes	Erbb4
Tfdp2	0	1.02703	0.626	0.576	0	Oligodendrocytes	Tfdp2
Arhgef2	0	1.02655	0.369	0.209	0	Oligodendrocytes	Arhgef2
Dlg2	0	1.02604	0.895	0.644	0	Oligodendrocytes	Dlg2
Stard9	0	1.0248	0.408	0.258	0	Oligodendrocytes	Stard9
Cyth1	0	1.02389	0.483	0.413	0	Oligodendrocytes	Cyth1
Zswim5	0	1.02017	0.69	0.648	0	Oligodendrocytes	Zswim5
Lrrc1	0	1.0184	0.301	0.142	0	Oligodendrocytes	Lrrc1
Tmeff1	0	1.0148	0.318	0.188	0	Oligodendrocytes	Tmeff1
Gng12	0	1.01017	0.445	0.25	0	Oligodendrocytes	Gng12
Atp11a	0	1.00938	0.37	0.264	0	Oligodendrocytes	Atp11a
Ncam1	0	1.00305	0.793	0.689	0	Oligodendrocytes	Ncam1
AC106605.1	0	0.998719	0.265	0.116	0	Oligodendrocytes	AC106605.1
Ndrg1	0	0.99832	0.314	0.121	0	Oligodendrocytes	Ndrg1
Coro1c	0	0.993303	0.4	0.336	0	Oligodendrocytes	Coro1c
Slc6a6	0	0.99226	0.415	0.28	0	Oligodendrocytes	Slc6a6
Mtus1	0	0.989336	0.476	0.396	0	Oligodendrocytes	Mtus1
Wnk1	0	0.98582	0.811	0.769	0	Oligodendrocytes	Wnk1
Pik3r1	0	0.985206	0.659	0.518	0	Oligodendrocytes	Pik3r1
Samd12	0	0.982724	0.904	0.812	0	Oligodendrocytes	Samd12
Fbxo32	0	0.980829	0.25	0.076	0	Oligodendrocytes	Fbxo32
Dock1	0	0.979219	0.689	0.416	0	Oligodendrocytes	Dock1
Retreg3	0	0.969758	0.327	0.228	0	Oligodendrocytes	Retreg3
Anks1b	0	0.967018	0.993	0.745	0	Oligodendrocytes	Anks1b
Dusp3	0	0.965523	0.283	0.148	0	Oligodendrocytes	Dusp3
Cep97	0	0.963235	0.351	0.294	0	Oligodendrocytes	Cep97
Grb14	0	0.958152	0.311	0.24	0	Oligodendrocytes	Grb14
Apbb1	0	0.956259	0.401	0.337	0	Oligodendrocytes	Apbb1
Plaat3	0	0.955961	0.354	0.17	0	Oligodendrocytes	Plaat3
Rnf144a	0	0.953735	0.528	0.406	0	Oligodendrocytes	Rnf144a
Larp6	0	0.953438	0.259	0.126	0	Oligodendrocytes	Larp6
Tank	0	0.952675	0.319	0.236	0	Oligodendrocytes	Tank
Mbnl2	0	0.949774	0.809	0.753	0	Oligodendrocytes	Mbnl2
Ak3	0	0.948183	0.465	0.403	0	Oligodendrocytes	Ak3
AABR07029581.1	0	0.947996	0.568	0.52	0	Oligodendrocytes	AABR07029581.1
Cdc42se2	0	0.947796	0.495	0.445	0	Oligodendrocytes	Cdc42se2
Rybp	0	0.944517	0.336	0.25	0	Oligodendrocytes	Rybp
Nfasc	0	0.94365	0.684	0.561	0	Oligodendrocytes	Nfasc
Cpox	0	0.943038	0.271	0.155	0	Oligodendrocytes	Cpox
Fez1	0	0.942138	0.555	0.497	0	Oligodendrocytes	Fez1
Tbc1d5	0	0.94129	0.809	0.774	0	Oligodendrocytes	Tbc1d5
Kazn	0	0.941076	0.349	0.266	0	Oligodendrocytes	Kazn
Tmem151a	0	0.93914	0.337	0.233	0	Oligodendrocytes	Tmem151a
Cdk19	0	0.934207	0.533	0.426	0	Oligodendrocytes	Cdk19
Ptpn11	0	0.931504	0.439	0.368	0	Oligodendrocytes	Ptpn11
Sema4d	0	0.926889	0.338	0.227	0	Oligodendrocytes	Sema4d
Map4k5	0	0.925797	0.629	0.617	0	Oligodendrocytes	Map4k5
Ikzf2	0	0.923943	0.401	0.308	0	Oligodendrocytes	Ikzf2
Map4k4	0	0.92254	0.707	0.663	0	Oligodendrocytes	Map4k4
Dbndd2	0	0.921523	0.352	0.222	0	Oligodendrocytes	Dbndd2
Acer3	0	0.913775	0.497	0.472	0	Oligodendrocytes	Acer3
Clasp2	0	0.913624	0.89	0.82	0	Oligodendrocytes	Clasp2
St3gal3	0	0.912504	0.684	0.636	0	Oligodendrocytes	St3gal3
Abhd17b	0	0.908597	0.431	0.371	0	Oligodendrocytes	Abhd17b
Cdc42bpa	0	0.907968	0.807	0.728	0	Oligodendrocytes	Cdc42bpa
Zfand6	0	0.905547	0.566	0.533	0	Oligodendrocytes	Zfand6
Xrcc5	0	0.901012	0.383	0.332	0	Oligodendrocytes	Xrcc5
Ppp2r3a	0	0.900103	0.596	0.567	0	Oligodendrocytes	Ppp2r3a
Mob3b	0	0.896784	0.263	0.207	0	Oligodendrocytes	Mob3b
Ppp2r2d	0	0.887923	0.394	0.354	0	Oligodendrocytes	Ppp2r2d
Cpeb2	0	0.885597	0.558	0.523	0	Oligodendrocytes	Cpeb2
Kctd3	0	0.884721	0.289	0.222	0	Oligodendrocytes	Kctd3
Osbpl1a	0	0.884647	0.594	0.574	0	Oligodendrocytes	Osbpl1a
Tmcc1	0	0.883395	0.756	0.738	0	Oligodendrocytes	Tmcc1
Itgav	0	0.878947	0.496	0.371	0	Oligodendrocytes	Itgav
Mpp5	0	0.87763	0.483	0.433	0	Oligodendrocytes	Mpp5
Dusp16	0	0.875305	0.266	0.166	0	Oligodendrocytes	Dusp16
Ncl	0	0.872179	0.402	0.317	0	Oligodendrocytes	Ncl
Pls3	0	0.863678	0.364	0.315	0	Oligodendrocytes	Pls3
Klf13	0	0.861096	0.259	0.157	0	Oligodendrocytes	Klf13
Tanc1	0	0.858454	0.612	0.458	0	Oligodendrocytes	Tanc1
Rsrp1	0	0.856994	0.847	0.752	0	Oligodendrocytes	Rsrp1
Fam102a	0	0.854169	0.25	0.132	0	Oligodendrocytes	Fam102a
Myo6	0	0.852669	0.562	0.495	0	Oligodendrocytes	Myo6
Zfp608	0	0.848766	0.609	0.589	0	Oligodendrocytes	Zfp608
Ldlr	0	0.84628	0.27	0.201	0	Oligodendrocytes	Ldlr
Ptn	0	0.845459	0.751	0.624	0	Oligodendrocytes	Ptn
Arhgap21	0	0.84362	0.625	0.624	0	Oligodendrocytes	Arhgap21
Enox1	0	0.842184	0.391	0.355	0	Oligodendrocytes	Enox1
Fdft1	0	0.840553	0.338	0.265	0	Oligodendrocytes	Fdft1
Rdx	0	0.83868	0.329	0.274	0	Oligodendrocytes	Rdx
Kcna1	0	0.833696	0.352	0.294	0	Oligodendrocytes	Kcna1
App	0	0.833392	0.877	0.772	0	Oligodendrocytes	App
Ankib1	0	0.832929	0.592	0.591	0	Oligodendrocytes	Ankib1
Letm2	0	0.830307	0.402	0.38	0	Oligodendrocytes	Letm2
Ptgds	0	0.828309	0.948	0.721	0	Oligodendrocytes	Ptgds
Wrn	0	0.828105	0.407	0.38	0	Oligodendrocytes	Wrn
Gnao1	0	0.821754	0.669	0.66	0	Oligodendrocytes	Gnao1
Pkp4	0	0.819896	0.704	0.698	0	Oligodendrocytes	Pkp4
Tra2a	0	0.816016	0.806	0.773	0	Oligodendrocytes	Tra2a
Myo18a	0	0.813556	0.447	0.518	0	Oligodendrocytes	Myo18a
Ube2g1	0	0.812711	0.585	0.606	0	Oligodendrocytes	Ube2g1
Trpc1	0	0.808557	0.425	0.435	0	Oligodendrocytes	Trpc1
Smad7	0	0.804443	0.292	0.209	0	Oligodendrocytes	Smad7
Zfp106	0	0.802779	0.346	0.303	0	Oligodendrocytes	Zfp106
Thra	0	0.800566	0.435	0.39	0	Oligodendrocytes	Thra
Vps13c	0	0.793543	0.643	0.633	0	Oligodendrocytes	Vps13c
RGD1565616	0	0.792083	0.897	0.816	0	Oligodendrocytes	RGD1565616
Elavl3	0	0.7914	0.47	0.462	0	Oligodendrocytes	Elavl3
Serinc3	0	0.791262	0.426	0.389	0	Oligodendrocytes	Serinc3
Stmn1	0	0.790587	0.666	0.612	0	Oligodendrocytes	Stmn1
RGD1304694	0	0.790418	0.264	0.202	0	Oligodendrocytes	RGD1304694
Atf1	0	0.789341	0.309	0.265	0	Oligodendrocytes	Atf1
Tulp4	0	0.787077	0.393	0.374	0	Oligodendrocytes	Tulp4
Ppp1r9a	0	0.785733	0.464	0.481	0	Oligodendrocytes	Ppp1r9a
Tspan5	0	0.782559	0.558	0.578	0	Oligodendrocytes	Tspan5
Pafah1b1	0	0.775948	0.846	0.833	0	Oligodendrocytes	Pafah1b1
Ift80	0	0.775467	0.299	0.286	0	Oligodendrocytes	Ift80
Abcg1	0	0.770101	0.251	0.189	0	Oligodendrocytes	Abcg1
Scarb2	0	0.768414	0.378	0.385	0	Oligodendrocytes	Scarb2
Prkacb	0	0.764695	0.446	0.455	0	Oligodendrocytes	Prkacb
Stard3	0	0.758611	0.3	0.253	0	Oligodendrocytes	Stard3
Mid2	0	0.757661	0.277	0.269	0	Oligodendrocytes	Mid2
Stx6	0	0.752152	0.284	0.233	0	Oligodendrocytes	Stx6
Wdfy2	0	0.745301	0.362	0.358	0	Oligodendrocytes	Wdfy2
Nav1	0	0.744905	0.622	0.582	0	Oligodendrocytes	Nav1
Kif1b	0	0.742271	0.899	0.858	0	Oligodendrocytes	Kif1b
Nipa1	0	0.741137	0.27	0.261	0	Oligodendrocytes	Nipa1
Gfod1	0	0.740774	0.335	0.319	0	Oligodendrocytes	Gfod1
Dgka	0	0.739434	0.296	0.266	0	Oligodendrocytes	Dgka
Srcin1	0	0.739281	0.29	0.275	0	Oligodendrocytes	Srcin1
Slc48a1	0	0.737924	0.315	0.254	0	Oligodendrocytes	Slc48a1
Klhl2	0	0.736224	0.402	0.376	0	Oligodendrocytes	Klhl2
Gemin2	0	0.733201	0.312	0.293	0	Oligodendrocytes	Gemin2
Hbp1	0	0.7324	0.318	0.29	0	Oligodendrocytes	Hbp1
Zfhx2	0	0.729461	0.298	0.309	0	Oligodendrocytes	Zfhx2
Rap1a	0	0.728192	0.333	0.314	0	Oligodendrocytes	Rap1a
Zfp622	0	0.725994	0.552	0.532	0	Oligodendrocytes	Zfp622
Far1	0	0.725534	0.483	0.53	0	Oligodendrocytes	Far1
Srebf2	0	0.72071	0.557	0.583	0	Oligodendrocytes	Srebf2
Ercc6l2	0	0.720632	0.577	0.575	0	Oligodendrocytes	Ercc6l2
Sntg1	0	0.72032	0.572	0.581	0	Oligodendrocytes	Sntg1
Daam1	0	0.720236	0.502	0.59	0	Oligodendrocytes	Daam1
Itch	0	0.719879	0.438	0.466	0	Oligodendrocytes	Itch
Snx1	0	0.716849	0.369	0.326	0	Oligodendrocytes	Snx1
Syt11	0	0.707742	0.579	0.604	0	Oligodendrocytes	Syt11
Crppa	0	0.70663	0.341	0.366	0	Oligodendrocytes	Crppa
Pcsk6	0	0.703777	0.301	0.241	0	Oligodendrocytes	Pcsk6
Add3	0	0.70032	0.587	0.575	0	Oligodendrocytes	Add3
Ulk2	0	0.697011	0.673	0.677	0	Oligodendrocytes	Ulk2
Shroom2	0	0.696748	0.328	0.282	0	Oligodendrocytes	Shroom2
Pdcd6ip	0	0.696386	0.326	0.291	0	Oligodendrocytes	Pdcd6ip
Prorp	0	0.695243	0.348	0.341	0	Oligodendrocytes	Prorp
Npepo	0	0.693134	0.543	0.588	0	Oligodendrocytes	Npepo
Desi1	0	0.690161	0.287	0.289	0	Oligodendrocytes	Desi1
Adamts6	0	0.688596	0.252	0.224	0	Oligodendrocytes	Adamts6
Fam53b	0	0.6881	0.448	0.485	0	Oligodendrocytes	Fam53b
Dcun1d4	0	0.679319	0.433	0.482	0	Oligodendrocytes	Dcun1d4
Adam10	0	0.679179	0.436	0.457	0	Oligodendrocytes	Adam10
Pard3	0	0.675031	0.661	0.687	0	Oligodendrocytes	Pard3
Apc	0	0.672385	0.619	0.668	0	Oligodendrocytes	Apc
Arhgap39	0	0.672251	0.479	0.493	0	Oligodendrocytes	Arhgap39
Mdm4	0	0.667092	0.465	0.515	0	Oligodendrocytes	Mdm4
Rab10	0	0.662671	0.592	0.662	0	Oligodendrocytes	Rab10
Dst	0	0.66261	0.851	0.837	0	Oligodendrocytes	Dst
Ercc8	0	0.662478	0.33	0.354	0	Oligodendrocytes	Ercc8
Setd7	0	0.659093	0.444	0.482	0	Oligodendrocytes	Setd7
Ankh	0	0.658183	0.304	0.338	0	Oligodendrocytes	Ankh
Mitf	0	0.648251	0.499	0.497	0	Oligodendrocytes	Mitf
Nubpl	0	0.647135	0.295	0.297	0	Oligodendrocytes	Nubpl
Eps15	0	0.645672	0.554	0.539	0	Oligodendrocytes	Eps15
Ibtk	0	0.64467	0.268	0.286	0	Oligodendrocytes	Ibtk
Exoc6b	0	0.644591	0.723	0.735	0	Oligodendrocytes	Exoc6b
Cipc	0	0.641225	0.267	0.276	0	Oligodendrocytes	Cipc
Rps6ka5	0	0.63618	0.446	0.459	0	Oligodendrocytes	Rps6ka5
Ube2z	0	0.636081	0.259	0.246	0	Oligodendrocytes	Ube2z
Clk1	0	0.632586	0.56	0.624	0	Oligodendrocytes	Clk1
Tex2	0	0.627721	0.369	0.422	0	Oligodendrocytes	Tex2
Galnt2	0	0.626421	0.285	0.282	0	Oligodendrocytes	Galnt2
Strn4	0	0.625986	0.336	0.376	0	Oligodendrocytes	Strn4
Dcaf10	0	0.625742	0.376	0.439	0	Oligodendrocytes	Dcaf10
Ranbp17	0	0.623229	0.367	0.43	0	Oligodendrocytes	Ranbp17
Pkn2	0	0.622329	0.483	0.543	0	Oligodendrocytes	Pkn2
Mtss1	0	0.621325	0.453	0.481	0	Oligodendrocytes	Mtss1
Stk39	0	0.619381	0.528	0.535	0	Oligodendrocytes	Stk39
Frg1	0	0.618669	0.296	0.317	0	Oligodendrocytes	Frg1
Sh3kbp1	0	0.618504	0.459	0.477	0	Oligodendrocytes	Sh3kbp1
Vps8	0	0.618473	0.391	0.443	0	Oligodendrocytes	Vps8
Mccc2	0	0.617918	0.321	0.362	0	Oligodendrocytes	Mccc2
Gnptab	0	0.616764	0.246	0.256	0	Oligodendrocytes	Gnptab
Marchf8	0	0.615359	0.33	0.344	0	Oligodendrocytes	Marchf8
Actn4	0	0.612752	0.361	0.41	0	Oligodendrocytes	Actn4
Tmod2	0	0.612414	0.309	0.378	0	Oligodendrocytes	Tmod2
Krit1	0	0.59962	0.497	0.571	0	Oligodendrocytes	Krit1
Kdm6a	0	0.596206	0.545	0.62	0	Oligodendrocytes	Kdm6a
Sh3glb1	0	0.594756	0.335	0.342	0	Oligodendrocytes	Sh3glb1
Sypl1	0	0.587175	0.284	0.327	0	Oligodendrocytes	Sypl1
Ralgps1	0	0.585848	0.385	0.479	0	Oligodendrocytes	Ralgps1
Sipa1l1	0	0.5858	0.301	0.318	0	Oligodendrocytes	Sipa1l1
AABR07040864.1	0	0.585668	0.271	0.309	0	Oligodendrocytes	AABR07040864.1
Snx30	0	0.583273	0.257	0.288	0	Oligodendrocytes	Snx30
Dnm2	0	0.583017	0.445	0.503	0	Oligodendrocytes	Dnm2
Gtf2i	0	0.581542	0.586	0.665	0	Oligodendrocytes	Gtf2i
Nlk	0	0.578909	0.653	0.726	0	Oligodendrocytes	Nlk
Eif1b	0	0.577923	0.358	0.4	0	Oligodendrocytes	Eif1b
Atl3	0	0.577661	0.264	0.294	0	Oligodendrocytes	Atl3
Ppm1b	0	0.57721	0.439	0.511	0	Oligodendrocytes	Ppm1b
Agps	0	0.576612	0.318	0.369	0	Oligodendrocytes	Agps
Ints3	0	0.574817	0.362	0.431	0	Oligodendrocytes	Ints3
Ube2e3	0	0.572515	0.346	0.397	0	Oligodendrocytes	Ube2e3
Ppp3cc	0	0.567831	0.419	0.501	0	Oligodendrocytes	Ppp3cc
Faim2	0	0.567624	0.38	0.421	0	Oligodendrocytes	Faim2
Pcbp4	0	0.566919	0.273	0.298	0	Oligodendrocytes	Pcbp4
Zfand5	0	0.561651	0.342	0.383	0	Oligodendrocytes	Zfand5
Schip1	0	0.559051	0.371	0.407	0	Oligodendrocytes	Schip1
Myo9b	0	0.558092	0.31	0.333	0	Oligodendrocytes	Myo9b
Zc3h6	0	0.554107	0.31	0.37	0	Oligodendrocytes	Zc3h6
Sirt2	0	0.552313	0.432	0.458	0	Oligodendrocytes	Sirt2
Tdp2	0	0.552291	0.249	0.266	0	Oligodendrocytes	Tdp2
Lamp1	0	0.55164	0.549	0.584	0	Oligodendrocytes	Lamp1
Snd1	0	0.550356	0.439	0.519	0	Oligodendrocytes	Snd1
Tbl1x	0	0.549558	0.517	0.577	0	Oligodendrocytes	Tbl1x
Sdccag8	0	0.547532	0.329	0.417	0	Oligodendrocytes	Sdccag8
Grk4	0	0.545901	0.437	0.489	0	Oligodendrocytes	Grk4
Adcy5	0	0.543323	0.285	0.336	0	Oligodendrocytes	Adcy5
Evi5l	0	0.542593	0.325	0.378	0	Oligodendrocytes	Evi5l
Slco3a1	0	0.542558	0.426	0.469	0	Oligodendrocytes	Slco3a1
Tjp1	0	0.537941	0.448	0.494	0	Oligodendrocytes	Tjp1
Cuedc1	0	0.535038	0.272	0.299	0	Oligodendrocytes	Cuedc1
Rnf14	0	0.533423	0.486	0.566	0	Oligodendrocytes	Rnf14
Gpr137b	0	0.533362	0.26	0.318	0	Oligodendrocytes	Gpr137b
Brd9	0	0.532791	0.264	0.313	0	Oligodendrocytes	Brd9
Add1	0	0.532353	0.554	0.683	0	Oligodendrocytes	Add1
Tbl1xr1	0	0.531589	0.503	0.581	0	Oligodendrocytes	Tbl1xr1
Coro2b	0	0.53133	0.345	0.417	0	Oligodendrocytes	Coro2b
Ptpra	0	0.525202	0.636	0.702	0	Oligodendrocytes	Ptpra
Ctps1	0	0.52332	0.244	0.296	0	Oligodendrocytes	Ctps1
Slc20a2	0	0.523109	0.338	0.378	0	Oligodendrocytes	Slc20a2
Nxpe3	0	0.521446	0.311	0.395	0	Oligodendrocytes	Nxpe3
Ubl3	0	0.519556	0.339	0.383	0	Oligodendrocytes	Ubl3
Ddhd2	0	0.519549	0.367	0.45	0	Oligodendrocytes	Ddhd2
Atg2b	0	0.517583	0.235	0.28	0	Oligodendrocytes	Atg2b
Prkcz	0	0.516724	0.34	0.426	0	Oligodendrocytes	Prkcz
Mrps28	0	0.513727	0.36	0.444	0	Oligodendrocytes	Mrps28
Zfp532	0	0.508306	0.384	0.472	0	Oligodendrocytes	Zfp532
Mon2	0	0.507437	0.365	0.457	0	Oligodendrocytes	Mon2
Snx29	0	0.503632	0.509	0.57	0	Oligodendrocytes	Snx29
Arhgap20	0	0.501851	0.305	0.355	0	Oligodendrocytes	Arhgap20
Tnfrsf11a	1.48219693752374e-323	0.977469	0.273	0.093	2.53692827826563e-319	Oligodendrocytes	Tnfrsf11a
LOC100359583	7.90505033345994e-323	0.581997	0.533	0.494	1.353028415075e-318	Oligodendrocytes	LOC100359583
Tspan14	1.49772542077253e-318	0.667695	0.255	0.2	2.56350683019426e-314	Oligodendrocytes	Tspan14
Sox2	1.51633193299491e-318	0.920727	0.447	0.244	2.59535373651409e-314	Oligodendrocytes	Sox2
Etv1	3.0755158251863e-314	0.841918	0.387	0.296	5.26405288638887e-310	Oligodendrocytes	Etv1
Grik2	4.6575806876946e-313	0.564974	0.952	0.807	0	Oligodendrocytes	Grik2
Sh3d19	1.16526409822475e-311	0.750282	0.562	0.45	1.99447e-307	Oligodendrocytes	Sh3d19
Msmo1	0	0.569875	0.376	0.366	1.73614e-304	Oligodendrocytes	Msmo1
Psat1	3.35112e-304	0.904508	0.34	0.163	5.73578e-300	Oligodendrocytes	Psat1
Ppp2r5a	2.43185e-297	0.737718	0.392	0.304	4.16235e-293	Oligodendrocytes	Ppp2r5a
Fign	9.13797e-296	0.851401	0.498	0.368	1.56405e-291	Oligodendrocytes	Fign
Prkca	8.22818e-283	0.707872	0.612	0.496	1.40834e-278	Oligodendrocytes	Prkca
Pld1	2.26281e-282	0.933457	0.419	0.214	3.87302e-278	Oligodendrocytes	Pld1
Btd	4.4478e-282	0.748769	0.286	0.196	7.61285e-278	Oligodendrocytes	Btd
Chn2	8.40099e-278	0.726305	0.489	0.339	1.43791e-273	Oligodendrocytes	Chn2
Omg	2.46181e-276	0.607712	0.293	0.26	4.21363e-272	Oligodendrocytes	Omg
Hepacam	2.31334e-275	0.944131	0.372	0.171	3.95951e-271	Oligodendrocytes	Hepacam
Ak5	2.37837e-274	0.522437	0.46	0.473	4.07082e-270	Oligodendrocytes	Ak5
Prox1	9.39494e-274	0.562273	0.267	0.249	1.60804e-269	Oligodendrocytes	Prox1
Aga	1.42528e-272	0.662578	0.25	0.174	2.4395e-268	Oligodendrocytes	Aga
Pdzd2	5.55578e-271	0.7021	0.375	0.323	9.50928e-267	Oligodendrocytes	Pdzd2
Adgrv1	8.80597e-270	0.645288	0.255	0.199	1.50723e-265	Oligodendrocytes	Adgrv1
Sema3e	5.70922e-269	1.0249	0.407	0.198	9.77189e-265	Oligodendrocytes	Sema3e
Rpl36a	7.02097e-255	0.579344	0.287	0.24	1.20171e-250	Oligodendrocytes	Rpl36a
Hip1	1.74778e-248	0.547293	0.572	0.528	2.9915e-244	Oligodendrocytes	Hip1
Plekhb1	9.75328e-244	0.637532	0.349	0.27	1.66937e-239	Oligodendrocytes	Plekhb1
Prrg1	2.06503e-241	0.794537	0.265	0.15	3.53451e-237	Oligodendrocytes	Prrg1
Cobll1	2.79498e-234	0.869202	0.377	0.162	4.78389e-230	Oligodendrocytes	Cobll1
Mpped2	2.03958e-231	0.580233	0.466	0.415	3.49095e-227	Oligodendrocytes	Mpped2
Chsy3	5.29835e-221	0.648416	0.471	0.432	9.06865e-217	Oligodendrocytes	Chsy3
Prdx1	8.99581e-221	0.528365	0.392	0.345	1.53972e-216	Oligodendrocytes	Prdx1
Slc6a9	3.61908e-220	0.728046	0.395	0.255	6.19441e-216	Oligodendrocytes	Slc6a9
Cecr2	9.36342e-219	0.806284	0.37	0.226	1.60264e-214	Oligodendrocytes	Cecr2
Gstp1	5.58622e-211	0.51769	0.291	0.249	9.56137e-207	Oligodendrocytes	Gstp1
Notch2	2.39323e-209	0.706444	0.303	0.183	4.09625e-205	Oligodendrocytes	Notch2
Pmp22	1.0394e-206	0.67908	0.332	0.229	1.77903e-202	Oligodendrocytes	Pmp22
Nfix	8.29192e-206	0.678861	0.335	0.227	1.41925e-201	Oligodendrocytes	Nfix
Cbfb	1.41276e-191	0.655299	0.264	0.174	2.41807e-187	Oligodendrocytes	Cbfb
Stxbp6	1.42355e-180	0.608786	0.53	0.424	2.43656e-176	Oligodendrocytes	Stxbp6
Dennd2a	2.24427e-173	0.551673	0.378	0.313	3.84129e-169	Oligodendrocytes	Dennd2a
Prkcq	1.01229e-157	0.727317	0.293	0.138	1.73263e-153	Oligodendrocytes	Prkcq
Itgb8	5.05734e-144	0.518586	0.321	0.26	8.65615e-140	Oligodendrocytes	Itgb8
Prkd1	9.34499e-140	0.586515	0.385	0.286	1.59949e-135	Oligodendrocytes	Prkd1
Snhg11	0	3.9107	0.999	0.369	0	Neurons	Snhg11
Ntng1	0	3.01767	0.805	0.173	0	Neurons	Ntng1
Lrrc7	0	2.97803	0.989	0.342	0	Neurons	Lrrc7
Kcnc2	0	2.94182	0.962	0.346	0	Neurons	Kcnc2
Syt1	0	2.92796	0.997	0.374	0	Neurons	Syt1
LOC304725	0	2.92286	0.832	0.079	0	Neurons	LOC304725
Gabrg3	0	2.74031	0.927	0.216	0	Neurons	Gabrg3
Nrxn3	0	2.73463	0.98	0.531	0	Neurons	Nrxn3
Cadps	0	2.73039	0.995	0.216	0	Neurons	Cadps
Rims1	0	2.70828	0.996	0.231	0	Neurons	Rims1
Cntn5	0	2.68589	0.851	0.086	0	Neurons	Cntn5
Lrfn5	0	2.67073	0.994	0.239	0	Neurons	Lrfn5
Gabrb2	0	2.6529	0.944	0.118	0	Neurons	Gabrb2
Cntnap5c	0	2.63734	0.881	0.074	0	Neurons	Cntnap5c
Grm8	0	2.58136	0.574	0.076	0	Neurons	Grm8
Nell1	0	2.56836	0.859	0.148	0	Neurons	Nell1
Zmat4	0	2.55806	0.85	0.133	0	Neurons	Zmat4
Tenm2	0	2.52081	0.907	0.105	0	Neurons	Tenm2
Grm7	0	2.43373	0.96	0.251	0	Neurons	Grm7
Dync1i1	0	2.42233	0.979	0.157	0	Neurons	Dync1i1
Zfp385b	0	2.41647	0.882	0.087	0	Neurons	Zfp385b
Scn1a	0	2.38353	0.987	0.192	0	Neurons	Scn1a
Il1rapl2	0	2.37464	0.382	0.042	0	Neurons	Il1rapl2
Htr2c	0	2.3593	0.598	0.069	0	Neurons	Htr2c
Lrrtm4	0	2.3499	0.953	0.322	0	Neurons	Lrrtm4
Cntn4	0	2.32763	0.905	0.201	0	Neurons	Cntn4
Ptprn2	0	2.31233	0.991	0.213	0	Neurons	Ptprn2
Cntnap5b	0	2.30663	0.536	0.063	0	Neurons	Cntnap5b
Fstl4	0	2.3043	0.693	0.103	0	Neurons	Fstl4
Myt1l	0	2.30204	0.993	0.165	0	Neurons	Myt1l
Grin2b	0	2.29351	0.994	0.299	0	Neurons	Grin2b
Hecw1	0	2.28625	0.983	0.122	0	Neurons	Hecw1
Etl4	0	2.26798	0.847	0.105	0	Neurons	Etl4
Tenm4	0	2.26463	0.926	0.097	0	Neurons	Tenm4
Astn2	0	2.25597	0.971	0.299	0	Neurons	Astn2
Cacnb2	0	2.24961	0.972	0.159	0	Neurons	Cacnb2
Ralyl	0	2.24954	0.944	0.123	0	Neurons	Ralyl
Grm1	0	2.2441	0.896	0.135	0	Neurons	Grm1
Lef1	0	2.23702	0.608	0.129	0	Neurons	Lef1
Rims2	0	2.22807	0.995	0.361	0	Neurons	Rims2
AABR07033882.1	0	2.20082	0.849	0.094	0	Neurons	AABR07033882.1
Gria4	0	2.18282	0.997	0.308	0	Neurons	Gria4
Car10	0	2.17869	0.713	0.086	0	Neurons	Car10
Inpp4b	0	2.17682	0.85	0.104	0	Neurons	Inpp4b
Cdh18	0	2.17589	0.924	0.096	0	Neurons	Cdh18
Cit	0	2.15874	0.877	0.138	0	Neurons	Cit
Cdh8	0	2.12618	0.906	0.178	0	Neurons	Cdh8
Gabra4	0	2.12207	0.735	0.203	0	Neurons	Gabra4
Cacna1a	0	2.11462	0.987	0.218	0	Neurons	Cacna1a
Nav2	0	2.11006	0.982	0.254	0	Neurons	Nav2
Srrm3	0	2.10943	0.97	0.094	0	Neurons	Srrm3
Samd5	0	2.10842	0.901	0.183	0	Neurons	Samd5
Fgf14	0	2.10396	0.965	0.128	0	Neurons	Fgf14
Cntn3	0	2.08967	0.869	0.112	0	Neurons	Cntn3
Ptchd4	0	2.08355	0.795	0.039	0	Neurons	Ptchd4
Cdh12	0	2.0828	0.81	0.072	0	Neurons	Cdh12
Galnt13	0	2.08244	0.922	0.186	0	Neurons	Galnt13
Srrm4	0	2.07111	0.78	0.061	0	Neurons	Srrm4
Grin1	0	2.0635	0.984	0.14	0	Neurons	Grin1
Foxp2	0	2.04541	0.602	0.076	0	Neurons	Foxp2
Pcsk2	0	2.04328	0.888	0.215	0	Neurons	Pcsk2
Kcnma1	0	2.02145	0.997	0.325	0	Neurons	Kcnma1
Dok6	0	2.00774	0.98	0.153	0	Neurons	Dok6
Ptpn3	0	1.97694	0.684	0.149	0	Neurons	Ptpn3
Khdrbs2	0	1.97122	0.894	0.149	0	Neurons	Khdrbs2
Robo2	0	1.96919	0.826	0.208	0	Neurons	Robo2
Cacna1b	0	1.96341	0.941	0.08	0	Neurons	Cacna1b
Galnt17	0	1.95968	0.899	0.114	0	Neurons	Galnt17
Mtus2	0	1.94868	0.872	0.066	0	Neurons	Mtus2
Zfp385d	0	1.94081	0.685	0.044	0	Neurons	Zfp385d
Grm5	0	1.93818	0.964	0.202	0	Neurons	Grm5
Elavl2	0	1.93693	0.885	0.094	0	Neurons	Elavl2
Atp8a2	0	1.92921	0.951	0.118	0	Neurons	Atp8a2
Arpp21	0	1.92792	0.848	0.147	0	Neurons	Arpp21
Cacna2d1	0	1.92684	0.763	0.153	0	Neurons	Cacna2d1
Cacna1d	0	1.92442	0.965	0.159	0	Neurons	Cacna1d
Brinp1	0	1.90995	0.926	0.201	0	Neurons	Brinp1
Atp2b1	0	1.89908	0.949	0.419	0	Neurons	Atp2b1
Ksr2	0	1.89097	0.944	0.082	0	Neurons	Ksr2
Synpo2	0	1.88979	0.507	0.085	0	Neurons	Synpo2
Plcb4	0	1.87646	0.897	0.212	0	Neurons	Plcb4
Slc4a10	0	1.86753	0.964	0.143	0	Neurons	Slc4a10
AABR07066379.1	0	1.8659	0.944	0.145	0	Neurons	AABR07066379.1
Kcnj3	0	1.85489	0.906	0.105	0	Neurons	Kcnj3
Nmnat2	0	1.83879	0.958	0.164	0	Neurons	Nmnat2
Sorbs2	0	1.83474	0.969	0.226	0	Neurons	Sorbs2
Atxn1	0	1.82899	0.948	0.187	0	Neurons	Atxn1
Epha5	0	1.82264	0.904	0.142	0	Neurons	Epha5
Scn2a	0	1.82185	0.984	0.187	0	Neurons	Scn2a
Cacna1c	0	1.82025	0.858	0.094	0	Neurons	Cacna1c
Ryr3	0	1.79988	0.854	0.185	0	Neurons	Ryr3
Hdac9	0	1.79942	0.878	0.242	0	Neurons	Hdac9
Nyap2	0	1.78988	0.816	0.037	0	Neurons	Nyap2
Erc2	0	1.78983	0.921	0.104	0	Neurons	Erc2
Cdk14	0	1.78962	0.973	0.264	0	Neurons	Cdk14
AABR07011857.2	0	1.76994	0.545	0.028	0	Neurons	AABR07011857.2
Cep112	0	1.7615	0.659	0.181	0	Neurons	Cep112
Kalrn	0	1.75287	0.971	0.327	0	Neurons	Kalrn
Atp2b2	0	1.74616	0.973	0.254	0	Neurons	Atp2b2
Gabbr2	0	1.73479	0.941	0.271	0	Neurons	Gabbr2
Klhl29	0	1.72539	0.862	0.091	0	Neurons	Klhl29
Unc13c	0	1.72493	0.65	0.041	0	Neurons	Unc13c
Zfhx4	0	1.68876	0.769	0.083	0	Neurons	Zfhx4
Cpne9	0	1.67921	0.719	0.075	0	Neurons	Cpne9
Prkcg	0	1.67173	0.776	0.108	0	Neurons	Prkcg
Flt3	0	1.67134	0.795	0.038	0	Neurons	Flt3
Wnk2	0	1.67014	0.926	0.118	0	Neurons	Wnk2
Fgf12	0	1.65794	0.984	0.366	0	Neurons	Fgf12
Tenm3	0	1.65345	0.839	0.139	0	Neurons	Tenm3
Arhgap44	0	1.64899	0.91	0.114	0	Neurons	Arhgap44
Gria3	0	1.64507	0.887	0.196	0	Neurons	Gria3
Scn8a	0	1.63346	0.963	0.171	0	Neurons	Scn8a
Adgrl2	0	1.63338	0.765	0.053	0	Neurons	Adgrl2
Hs6st2	0	1.62902	0.69	0.053	0	Neurons	Hs6st2
Unc80	0	1.62581	0.918	0.103	0	Neurons	Unc80
Vwc2l	0	1.62517	0.626	0.021	0	Neurons	Vwc2l
Pld5	0	1.62459	0.422	0.031	0	Neurons	Pld5
Vav3	0	1.61819	0.831	0.268	0	Neurons	Vav3
Sptan1	0	1.61621	0.982	0.333	0	Neurons	Sptan1
Dpp10	0	1.61598	0.834	0.08	0	Neurons	Dpp10
Clvs1	0	1.60576	0.836	0.054	0	Neurons	Clvs1
Unc79	0	1.60139	0.961	0.184	0	Neurons	Unc79
Gpc6	0	1.59795	0.794	0.252	0	Neurons	Gpc6
Shisa6	0	1.59727	0.555	0.103	0	Neurons	Shisa6
Kcnc1	0	1.59637	0.894	0.103	0	Neurons	Kcnc1
Pde10a	0	1.5955	0.882	0.131	0	Neurons	Pde10a
Adcy8	0	1.595	0.865	0.168	0	Neurons	Adcy8
Reep1	0	1.59355	0.893	0.089	0	Neurons	Reep1
Epb41l3	0	1.59107	0.894	0.093	0	Neurons	Epb41l3
Dlgap1	0	1.58966	0.983	0.357	0	Neurons	Dlgap1
Sptbn4	0	1.58946	0.926	0.105	0	Neurons	Sptbn4
Dpp6	0	1.58919	0.987	0.288	0	Neurons	Dpp6
Alk	0	1.58116	0.542	0.04	0	Neurons	Alk
Ptpn5	0	1.58056	0.822	0.072	0	Neurons	Ptpn5
Fstl5	0	1.57418	0.586	0.079	0	Neurons	Fstl5
Ccdc136	0	1.5737	0.884	0.284	0	Neurons	Ccdc136
Garnl3	0	1.57167	0.867	0.076	0	Neurons	Garnl3
Camk2a	0	1.57147	0.85	0.074	0	Neurons	Camk2a
Slc8a3	0	1.56862	0.907	0.118	0	Neurons	Slc8a3
Aff3	0	1.56748	0.955	0.205	0	Neurons	Aff3
Cdh7	0	1.56655	0.721	0.041	0	Neurons	Cdh7
Epha4	0	1.56365	0.858	0.19	0	Neurons	Epha4
Fat3	0	1.55746	0.93	0.24	0	Neurons	Fat3
Mapk11	0	1.55539	0.866	0.075	0	Neurons	Mapk11
Kcnd3	0	1.55484	0.756	0.139	0	Neurons	Kcnd3
Thsd7b	0	1.55391	0.516	0.068	0	Neurons	Thsd7b
Ssbp4	0	1.55188	0.91	0.133	0	Neurons	Ssbp4
Mctp2	0	1.54775	0.629	0.051	0	Neurons	Mctp2
Gpr158	0	1.54404	0.952	0.199	0	Neurons	Gpr158
Hs3st5	0	1.53635	0.664	0.034	0	Neurons	Hs3st5
Rbfox1	0	1.53616	0.951	0.398	0	Neurons	Rbfox1
Kcnab1	0	1.53463	0.779	0.184	0	Neurons	Kcnab1
Syn2	0	1.53453	0.899	0.149	0	Neurons	Syn2
Nmt2	0	1.52986	0.909	0.197	0	Neurons	Nmt2
Cpne4	0	1.52602	0.623	0.119	0	Neurons	Cpne4
Galnt14	0	1.52015	0.591	0.044	0	Neurons	Galnt14
Fam189a1	0	1.51808	0.864	0.149	0	Neurons	Fam189a1
Camk4	0	1.51695	0.804	0.077	0	Neurons	Camk4
Kcnip4	0	1.51645	0.698	0.091	0	Neurons	Kcnip4
Eml6	0	1.50172	0.892	0.198	0	Neurons	Eml6
Grik1	0	1.49407	0.548	0.042	0	Neurons	Grik1
Ica1	0	1.49376	0.908	0.116	0	Neurons	Ica1
Nrxn1	0	1.4904	1	0.622	0	Neurons	Nrxn1
Cntn6	0	1.48826	0.807	0.097	0	Neurons	Cntn6
Efna5	0	1.47956	0.687	0.037	0	Neurons	Efna5
Nkain3	0	1.47838	0.47	0.071	0	Neurons	Nkain3
Shc3	0	1.47537	0.796	0.152	0	Neurons	Shc3
Pclo	0	1.46797	0.985	0.35	0	Neurons	Pclo
Matk	0	1.46114	0.879	0.085	0	Neurons	Matk
Bicdl1	0	1.45328	0.85	0.059	0	Neurons	Bicdl1
Vwc2	0	1.44702	0.694	0.063	0	Neurons	Vwc2
Xkr4	0	1.4449	0.986	0.442	0	Neurons	Xkr4
Hcn1	0	1.44385	0.503	0.062	0	Neurons	Hcn1
MAST1	0	1.44225	0.847	0.052	0	Neurons	MAST1
Atp1a3	0	1.44214	0.977	0.258	0	Neurons	Atp1a3
Cntnap4	0	1.44037	0.559	0.023	0	Neurons	Cntnap4
Rapgef4	0	1.43768	0.894	0.122	0	Neurons	Rapgef4
Celf2	0	1.4351	0.989	0.509	0	Neurons	Celf2
Trio	0	1.43488	0.948	0.216	0	Neurons	Trio
LOC302192	0	1.43374	0.861	0.102	0	Neurons	LOC302192
Shank3	0	1.42934	0.83	0.118	0	Neurons	Shank3
Me3	0	1.42845	0.748	0.07	0	Neurons	Me3
Rasgrf1	0	1.41641	0.837	0.096	0	Neurons	Rasgrf1
Frmd3	0	1.40772	0.779	0.051	0	Neurons	Frmd3
Rit2	0	1.4057	0.937	0.189	0	Neurons	Rit2
Dscam	0	1.40345	0.945	0.12	0	Neurons	Dscam
Mybpc1	0	1.40137	0.302	0.03	0	Neurons	Mybpc1
Tmem91	0	1.39925	0.724	0.036	0	Neurons	Tmem91
Shank2	0	1.39895	0.808	0.089	0	Neurons	Shank2
Prkcb	0	1.39702	0.896	0.138	0	Neurons	Prkcb
Sorcs3	0	1.38675	0.715	0.115	0	Neurons	Sorcs3
Opcml	0	1.38297	0.971	0.342	0	Neurons	Opcml
Gpr63	0	1.37603	0.588	0.058	0	Neurons	Gpr63
Dnm1	0	1.37121	0.961	0.224	0	Neurons	Dnm1
Nalcn	0	1.36866	0.93	0.175	0	Neurons	Nalcn
Elavl4	0	1.36767	0.836	0.101	0	Neurons	Elavl4
Nrg1	0	1.36673	0.599	0.033	0	Neurons	Nrg1
Clip1	0	1.36461	0.964	0.258	0	Neurons	Clip1
Rgs17	0	1.36195	0.8	0.066	0	Neurons	Rgs17
Rgs7	0	1.36143	0.909	0.251	0	Neurons	Rgs7
Ube3a	0	1.36122	0.984	0.528	0	Neurons	Ube3a
Rbms1	0	1.35978	0.873	0.191	0	Neurons	Rbms1
Adam23	0	1.35779	0.905	0.157	0	Neurons	Adam23
Camk1d	0	1.35432	0.801	0.161	0	Neurons	Camk1d
Adarb1	0	1.3489	0.904	0.342	0	Neurons	Adarb1
Kcnh5	0	1.34784	0.697	0.065	0	Neurons	Kcnh5
Syndig1	0	1.34699	0.734	0.081	0	Neurons	Syndig1
Adam22	0	1.34529	0.886	0.137	0	Neurons	Adam22
Ildr2	0	1.34243	0.586	0.131	0	Neurons	Ildr2
Csmd1	0	1.33657	0.856	0.14	0	Neurons	Csmd1
Mapk10	0	1.32821	0.973	0.306	0	Neurons	Mapk10
Snap91	0	1.32467	0.978	0.306	0	Neurons	Snap91
Dclk1	0	1.32007	0.983	0.364	0	Neurons	Dclk1
Nrg2	0	1.3135	0.851	0.107	0	Neurons	Nrg2
Kif26b	0	1.31343	0.619	0.057	0	Neurons	Kif26b
Gabrg2	0	1.31157	0.825	0.09	0	Neurons	Gabrg2
Slc38a1	0	1.30762	0.854	0.101	0	Neurons	Slc38a1
Cux2	0	1.3066	0.78	0.075	0	Neurons	Cux2
Camta1	0	1.30327	0.988	0.462	0	Neurons	Camta1
Tmem145	0	1.30152	0.702	0.038	0	Neurons	Tmem145
Hmgcll1	0	1.29741	0.807	0.083	0	Neurons	Hmgcll1
RGD1306271	0	1.29684	0.813	0.149	0	Neurons	RGD1306271
Dock3	0	1.29163	0.994	0.505	0	Neurons	Dock3
Rbms3	0	1.29123	0.824	0.195	0	Neurons	Rbms3
Cyp4x1	0	1.2889	0.77	0.044	0	Neurons	Cyp4x1
Tmem132d	0	1.28777	0.655	0.129	0	Neurons	Tmem132d
Cacna1g	0	1.28624	0.697	0.026	0	Neurons	Cacna1g
Caln1	0	1.28532	0.48	0.101	0	Neurons	Caln1
Runx1t1	0	1.2823	0.825	0.115	0	Neurons	Runx1t1
Rora	0	1.2822	0.793	0.232	0	Neurons	Rora
Robo1	0	1.27311	0.943	0.507	0	Neurons	Robo1
Cacnb4	0	1.26738	0.863	0.165	0	Neurons	Cacnb4
Epb41	0	1.26137	0.837	0.119	0	Neurons	Epb41
RGD1564053	0	1.25414	0.457	0.053	0	Neurons	RGD1564053
Sgpp2	0	1.25221	0.744	0.068	0	Neurons	Sgpp2
Grip1	0	1.24778	0.8	0.091	0	Neurons	Grip1
Pcdha13	0	1.24169	0.927	0.199	0	Neurons	Pcdha13
Bsn	0	1.23782	0.833	0.1	0	Neurons	Bsn
Ptpn4	0	1.23765	0.956	0.495	0	Neurons	Ptpn4
Vsnl1	0	1.23646	0.91	0.216	0	Neurons	Vsnl1
Zfyve28	0	1.23643	0.759	0.086	0	Neurons	Zfyve28
Unc5d	0	1.23473	0.55	0.047	0	Neurons	Unc5d
Bicd1	0	1.23322	0.952	0.271	0	Neurons	Bicd1
Ndst3	0	1.22671	0.573	0.022	0	Neurons	Ndst3
Osbpl6	0	1.22502	0.921	0.21	0	Neurons	Osbpl6
Tango2	0	1.22465	0.931	0.218	0	Neurons	Tango2
Nell2	0	1.2203	0.801	0.218	0	Neurons	Nell2
Ldb2	0	1.22018	0.427	0.047	0	Neurons	Ldb2
Plekha5	0	1.21865	0.96	0.427	0	Neurons	Plekha5
Btbd11	0	1.21641	0.751	0.084	0	Neurons	Btbd11
Prkag2	0	1.21486	0.813	0.133	0	Neurons	Prkag2
Focad	0	1.20815	0.945	0.296	0	Neurons	Focad
Rnf150	0	1.20768	0.781	0.073	0	Neurons	Rnf150
Kifc2	0	1.205	0.785	0.063	0	Neurons	Kifc2
Dmd	0	1.20072	0.926	0.404	0	Neurons	Dmd
Ccdc30	0	1.20032	0.821	0.097	0	Neurons	Ccdc30
Nsf	0	1.19981	0.958	0.291	0	Neurons	Nsf
Cacna2d3	0	1.19551	0.831	0.314	0	Neurons	Cacna2d3
Vwa5b2	0	1.19491	0.723	0.038	0	Neurons	Vwa5b2
Snap25	0	1.1916	0.996	0.539	0	Neurons	Snap25
Atrnl1	0	1.18652	0.767	0.106	0	Neurons	Atrnl1
Brinp2	0	1.18371	0.774	0.125	0	Neurons	Brinp2
Enah	0	1.18196	0.965	0.285	0	Neurons	Enah
Myo16	0	1.18175	0.492	0.054	0	Neurons	Myo16
AABR07047221.1	0	1.1788	0.664	0.028	0	Neurons	AABR07047221.1
Fhod3	0	1.17497	0.881	0.181	0	Neurons	Fhod3
Dner	0	1.17335	0.928	0.233	0	Neurons	Dner
Myh10	0	1.1726	0.854	0.127	0	Neurons	Myh10
Frmpd4	0	1.16917	0.626	0.039	0	Neurons	Frmpd4
Trpc3	0	1.16865	0.611	0.061	0	Neurons	Trpc3
Rnf112	0	1.16642	0.717	0.109	0	Neurons	Rnf112
Syn3	0	1.16337	0.724	0.159	0	Neurons	Syn3
Grin2a	0	1.16246	0.664	0.055	0	Neurons	Grin2a
Syt7	0	1.15805	0.667	0.047	0	Neurons	Syt7
Map2	0	1.15701	0.988	0.428	0	Neurons	Map2
Pcnx2	0	1.15606	0.735	0.039	0	Neurons	Pcnx2
Grb10	0	1.15485	0.688	0.059	0	Neurons	Grb10
Ryr2	0	1.15198	0.692	0.13	0	Neurons	Ryr2
Rundc3b	0	1.14994	0.762	0.086	0	Neurons	Rundc3b
Slc7a8	0	1.14861	0.695	0.075	0	Neurons	Slc7a8
Gpr162	0	1.14749	0.836	0.106	0	Neurons	Gpr162
Pam	0	1.14714	0.891	0.244	0	Neurons	Pam
Sh3gl2	0	1.14387	0.964	0.368	0	Neurons	Sh3gl2
Cers6	0	1.14334	0.789	0.097	0	Neurons	Cers6
Stxbp1	0	1.14174	0.958	0.273	0	Neurons	Stxbp1
Pkia	0	1.14149	0.738	0.062	0	Neurons	Pkia
Tmem163	0	1.14143	0.681	0.184	0	Neurons	Tmem163
Plekha7	0	1.13971	0.621	0.048	0	Neurons	Plekha7
Mtmr7	0	1.13942	0.797	0.086	0	Neurons	Mtmr7
Bend6	0	1.13544	0.757	0.073	0	Neurons	Bend6
Itpr1	0	1.13507	0.755	0.202	0	Neurons	Itpr1
Epha7	0	1.13446	0.743	0.102	0	Neurons	Epha7
LOC100361087	0	1.12974	0.797	0.164	0	Neurons	LOC100361087
5330417C22Rik	0	1.12738	0.69	0.037	0	Neurons	5330417C22Rik
Plcxd3	0	1.12611	0.497	0.029	0	Neurons	Plcxd3
Patj	0	1.12496	0.713	0.059	0	Neurons	Patj
Galnt18	0	1.12169	0.582	0.123	0	Neurons	Galnt18
Pacsin1	0	1.12121	0.778	0.072	0	Neurons	Pacsin1
Epha3	0	1.11847	0.613	0.063	0	Neurons	Epha3
Dgki	0	1.11802	0.982	0.453	0	Neurons	Dgki
Ptprs	0	1.11758	0.861	0.153	0	Neurons	Ptprs
Ptprr	0	1.11744	0.685	0.072	0	Neurons	Ptprr
Clstn3	0	1.11475	0.884	0.136	0	Neurons	Clstn3
Tmem130	0	1.11436	0.828	0.124	0	Neurons	Tmem130
Ccdc85a	0	1.11193	0.773	0.149	0	Neurons	Ccdc85a
Clvs2	0	1.10697	0.714	0.049	0	Neurons	Clvs2
Ccser1	0	1.10695	0.955	0.303	0	Neurons	Ccser1
Dcc	0	1.104	0.812	0.245	0	Neurons	Dcc
Ahi1	0	1.10361	0.884	0.22	0	Neurons	Ahi1
Cdh13	0	1.1029	0.719	0.197	0	Neurons	Cdh13
RGD1560883	0	1.1005	0.951	0.315	0	Neurons	RGD1560883
Septin6	0	1.09881	0.744	0.089	0	Neurons	Septin6
Fras1	0	1.09847	0.517	0.023	0	Neurons	Fras1
Sacs	0	1.09829	0.798	0.113	0	Neurons	Sacs
Wdr27	0	1.09824	0.722	0.05	0	Neurons	Wdr27
Bmerb1	0	1.09625	0.864	0.147	0	Neurons	Bmerb1
Rap1gap2	0	1.09558	0.721	0.068	0	Neurons	Rap1gap2
Trank1	0	1.0949	0.565	0.045	0	Neurons	Trank1
Ppfia2	0	1.09069	0.917	0.201	0	Neurons	Ppfia2
Tanc2	0	1.08776	0.994	0.5	0	Neurons	Tanc2
Lrrfip1	0	1.0868	0.733	0.075	0	Neurons	Lrrfip1
Mroh1	0	1.08571	0.789	0.114	0	Neurons	Mroh1
Dock7	0	1.07864	0.913	0.232	0	Neurons	Dock7
Klhl1	0	1.077	0.374	0.021	0	Neurons	Klhl1
Sybu	0	1.0714	0.881	0.173	0	Neurons	Sybu
Snph	0	1.07108	0.776	0.123	0	Neurons	Snph
Sgsm1	0	1.07006	0.698	0.054	0	Neurons	Sgsm1
Pacs1	0	1.06569	0.862	0.18	0	Neurons	Pacs1
Esyt2	0	1.06321	0.95	0.365	0	Neurons	Esyt2
Map2k4	0	1.06096	0.945	0.285	0	Neurons	Map2k4
Aak1	0	1.06068	0.976	0.408	0	Neurons	Aak1
Cnnm1	0	1.05908	0.7	0.056	0	Neurons	Cnnm1
Nol4	0	1.0588	0.92	0.235	0	Neurons	Nol4
Rab3c	0	1.05764	0.954	0.351	0	Neurons	Rab3c
Med12l	0	1.05623	0.936	0.263	0	Neurons	Med12l
Mdga2	0	1.05376	0.988	0.446	0	Neurons	Mdga2
Sphkap	0	1.05246	0.586	0.067	0	Neurons	Sphkap
Cnksr2	0	1.0519	0.77	0.09	0	Neurons	Cnksr2
Tox2	0	1.05132	0.704	0.05	0	Neurons	Tox2
Trhde	0	1.04775	0.508	0.049	0	Neurons	Trhde
Galnt9	0	1.04769	0.669	0.049	0	Neurons	Galnt9
Adgrb3	0	1.04578	0.998	0.742	0	Neurons	Adgrb3
Lepr	0	1.04344	0.604	0.048	0	Neurons	Lepr
Nedd4l	0	1.04299	0.93	0.239	0	Neurons	Nedd4l
Dnajc6	0	1.0425	0.978	0.394	0	Neurons	Dnajc6
Ppm1e	0	1.04134	0.952	0.295	0	Neurons	Ppm1e
Ero1b	0	1.03963	0.884	0.229	0	Neurons	Ero1b
Rgs8	0	1.03889	0.63	0.027	0	Neurons	Rgs8
Nav3	0	1.03809	0.942	0.188	0	Neurons	Nav3
Klf12	0	1.03701	0.965	0.32	0	Neurons	Klf12
Dlc1	0	1.03298	0.88	0.204	0	Neurons	Dlc1
Nlgn1	0	1.03108	0.988	0.607	0	Neurons	Nlgn1
Gucy1a2	0	1.03055	0.896	0.177	0	Neurons	Gucy1a2
Strbp	0	1.02707	0.915	0.232	0	Neurons	Strbp
Akap6	0	1.02498	0.994	0.517	0	Neurons	Akap6
Ttc3	0	1.02406	0.997	0.623	0	Neurons	Ttc3
Pde7a	0	1.02048	0.804	0.114	0	Neurons	Pde7a
Sez6l2	0	1.0154	0.796	0.098	0	Neurons	Sez6l2
Sez6l	0	1.00958	0.761	0.135	0	Neurons	Sez6l
Dbn1	0	1.00771	0.748	0.084	0	Neurons	Dbn1
Shank1	0	1.00609	0.652	0.039	0	Neurons	Shank1
Rock1	0	1.00422	0.988	0.51	0	Neurons	Rock1
Dapk1	0	1.00072	0.708	0.075	0	Neurons	Dapk1
Plxna4	0	0.999534	0.922	0.28	0	Neurons	Plxna4
Cpeb1	0	0.996216	0.773	0.173	0	Neurons	Cpeb1
Osbpl3	0	0.992239	0.448	0.043	0	Neurons	Osbpl3
Ankrd13d	0	0.991967	0.766	0.086	0	Neurons	Ankrd13d
Egfem1	0	0.98889	0.556	0.042	0	Neurons	Egfem1
Cadm3	0	0.988471	0.732	0.068	0	Neurons	Cadm3
Pde4d	0	0.986074	0.994	0.749	0	Neurons	Pde4d
Asic2	0	0.984612	0.79	0.169	0	Neurons	Asic2
Rtn4rl1	0	0.982333	0.567	0.1	0	Neurons	Rtn4rl1
Herc1	0	0.979232	0.985	0.499	0	Neurons	Herc1
Dzank1	0	0.978642	0.761	0.107	0	Neurons	Dzank1
Hook1	0	0.978584	0.687	0.09	0	Neurons	Hook1
Ptprj	0	0.976747	0.848	0.226	0	Neurons	Ptprj
Brinp3	0	0.976175	0.801	0.309	0	Neurons	Brinp3
Gria2	0	0.976153	0.995	0.414	0	Neurons	Gria2
ST7	0	0.973713	0.837	0.156	0	Neurons	ST7
Evi5	0	0.970858	0.879	0.219	0	Neurons	Evi5
Pdp1	0	0.970555	0.58	0.097	0	Neurons	Pdp1
Ehbp1	0	0.970317	0.917	0.311	0	Neurons	Ehbp1
Far2	0	0.969774	0.595	0.032	0	Neurons	Far2
AABR07007032.1	0	0.968142	0.861	0.167	0	Neurons	AABR07007032.1
Camk2b	0	0.967284	0.907	0.199	0	Neurons	Camk2b
Disp2	0	0.967223	0.733	0.075	0	Neurons	Disp2
Adcy1	0	0.965706	0.658	0.057	0	Neurons	Adcy1
Slc4a8	0	0.965639	0.681	0.063	0	Neurons	Slc4a8
Ralgps2	0	0.965216	0.802	0.127	0	Neurons	Ralgps2
Ctnnd2	0	0.963635	0.996	0.461	0	Neurons	Ctnnd2
Gria1	0	0.962213	0.646	0.088	0	Neurons	Gria1
Bcl11a	0	0.959536	0.512	0.055	0	Neurons	Bcl11a
Marchf11	0	0.958496	0.559	0.024	0	Neurons	Marchf11
Mcf2l	0	0.95574	0.762	0.102	0	Neurons	Mcf2l
Jakmip2	0	0.953785	0.941	0.287	0	Neurons	Jakmip2
Kcnab2	0	0.953545	0.684	0.058	0	Neurons	Kcnab2
Gls	0	0.953183	0.963	0.388	0	Neurons	Gls
Necab1	0	0.952576	0.483	0.09	0	Neurons	Necab1
Cacng2	0	0.952287	0.653	0.043	0	Neurons	Cacng2
Pkd1	0	0.951892	0.829	0.158	0	Neurons	Pkd1
Fam184a	0	0.950704	0.741	0.09	0	Neurons	Fam184a
Sncaip	0	0.949101	0.69	0.092	0	Neurons	Sncaip
Cplane1	0	0.948203	0.827	0.149	0	Neurons	Cplane1
Gabra1	0	0.948135	0.776	0.138	0	Neurons	Gabra1
Trim37	0	0.946924	0.903	0.259	0	Neurons	Trim37
Rab6b	0	0.945905	0.895	0.203	0	Neurons	Rab6b
Marchf4	0	0.945894	0.452	0.031	0	Neurons	Marchf4
Gas2	0	0.943507	0.671	0.059	0	Neurons	Gas2
Dmtn	0	0.940938	0.698	0.059	0	Neurons	Dmtn
Ntrk2	0	0.940408	0.985	0.362	0	Neurons	Ntrk2
Cxadr	0	0.940169	0.71	0.077	0	Neurons	Cxadr
Atp13a2	0	0.939653	0.815	0.138	0	Neurons	Atp13a2
Ctnnal1	0	0.937905	0.88	0.213	0	Neurons	Ctnnal1
AABR07051518.1	0	0.937316	0.771	0.111	0	Neurons	AABR07051518.1
Mark1	0	0.937165	0.759	0.112	0	Neurons	Mark1
Lgr5	0	0.932171	0.513	0.022	0	Neurons	Lgr5
Dmxl2	0	0.9303	0.932	0.28	0	Neurons	Dmxl2
Cpeb3	0	0.929995	0.97	0.405	0	Neurons	Cpeb3
Setbp1	0	0.92627	0.71	0.1	0	Neurons	Setbp1
Cdkl1	0	0.921368	0.62	0.036	0	Neurons	Cdkl1
Aff2	0	0.920934	0.804	0.192	0	Neurons	Aff2
Gls2	0	0.919648	0.647	0.045	0	Neurons	Gls2
Il1rapl1	0	0.919329	0.999	0.806	0	Neurons	Il1rapl1
Elmod1	0	0.915617	0.721	0.108	0	Neurons	Elmod1
Dgkh	0	0.915451	0.624	0.081	0	Neurons	Dgkh
Kcnt2	0	0.914306	0.496	0.076	0	Neurons	Kcnt2
Acyp2	0	0.913725	0.926	0.339	0	Neurons	Acyp2
Tcerg1	0	0.913227	0.961	0.379	0	Neurons	Tcerg1
Cpne7	0	0.911945	0.442	0.036	0	Neurons	Cpne7
Gabrb1	0	0.911768	0.951	0.276	0	Neurons	Gabrb1
Col25a1	0	0.910922	0.436	0.045	0	Neurons	Col25a1
Cdh2	0	0.910417	0.952	0.406	0	Neurons	Cdh2
Clasp1	0	0.905299	0.918	0.276	0	Neurons	Clasp1
Sidt1	0	0.903647	0.605	0.039	0	Neurons	Sidt1
AC134204.1	0	0.903606	0.868	0.2	0	Neurons	AC134204.1
Cfap69	0	0.903027	0.781	0.121	0	Neurons	Cfap69
Zfhx3	0	0.902431	0.77	0.108	0	Neurons	Zfhx3
Kif5c	0	0.901876	0.939	0.281	0	Neurons	Kif5c
Phactr2	0	0.900562	0.599	0.07	0	Neurons	Phactr2
Usp13	0	0.898814	0.702	0.089	0	Neurons	Usp13
Ccdc57	0	0.898053	0.796	0.154	0	Neurons	Ccdc57
Slc25a27	0	0.896709	0.866	0.188	0	Neurons	Slc25a27
Homer2	0	0.892592	0.528	0.035	0	Neurons	Homer2
Fgf13	0	0.892297	0.584	0.068	0	Neurons	Fgf13
Evl	0	0.889462	0.785	0.116	0	Neurons	Evl
Tox3	0	0.889005	0.494	0.078	0	Neurons	Tox3
Trpc5	0	0.888862	0.371	0.047	0	Neurons	Trpc5
Zfp618	0	0.888826	0.69	0.076	0	Neurons	Zfp618
AABR07024769.1	0	0.883454	0.581	0.034	0	Neurons	AABR07024769.1
Zfp423	0	0.883118	0.739	0.157	0	Neurons	Zfp423
Rhbdl1	0	0.882161	0.643	0.052	0	Neurons	Rhbdl1
Osbpl10	0	0.881685	0.581	0.028	0	Neurons	Osbpl10
Gabra3	0	0.881684	0.508	0.025	0	Neurons	Gabra3
Sgip1	0	0.8816	0.96	0.348	0	Neurons	Sgip1
Ica1l	0	0.878065	0.592	0.044	0	Neurons	Ica1l
Svop	0	0.877432	0.642	0.053	0	Neurons	Svop
Tpd52l1	0	0.871521	0.565	0.074	0	Neurons	Tpd52l1
Adra1b	0	0.87015	0.484	0.04	0	Neurons	Adra1b
Large1	0	0.869055	0.94	0.396	0	Neurons	Large1
Ctif	0	0.868501	0.776	0.163	0	Neurons	Ctif
Pced1b	0	0.865658	0.627	0.078	0	Neurons	Pced1b
Slc29a1	0	0.865441	0.542	0.027	0	Neurons	Slc29a1
Jazf1	0	0.864909	0.926	0.282	0	Neurons	Jazf1
Rps6kc1	0	0.864846	0.867	0.22	0	Neurons	Rps6kc1
Erc1	0	0.863088	0.885	0.231	0	Neurons	Erc1
Msrb3	0	0.860219	0.593	0.06	0	Neurons	Msrb3
Nup93	0	0.857514	0.714	0.1	0	Neurons	Nup93
Cep126	0	0.85674	0.628	0.064	0	Neurons	Cep126
Zfp804a	0	0.856172	0.478	0.032	0	Neurons	Zfp804a
Syt9	0	0.856094	0.539	0.047	0	Neurons	Syt9
Cadm2	0	0.855849	0.917	0.345	0	Neurons	Cadm2
Iqsec3	0	0.853972	0.523	0.042	0	Neurons	Iqsec3
Ripor2	0	0.853755	0.608	0.058	0	Neurons	Ripor2
Slc24a3	0	0.85343	0.578	0.071	0	Neurons	Slc24a3
Armc9	0	0.851773	0.889	0.239	0	Neurons	Armc9
Atp11c	0	0.85145	0.644	0.108	0	Neurons	Atp11c
Zdhhc2	0	0.851238	0.553	0.058	0	Neurons	Zdhhc2
Taf1d	0	0.850818	0.967	0.417	0	Neurons	Taf1d
Kcnk10	0	0.85033	0.536	0.037	0	Neurons	Kcnk10
Map7d2	0	0.850016	0.681	0.072	0	Neurons	Map7d2
Klhl32	0	0.849815	0.815	0.193	0	Neurons	Klhl32
Mast2	0	0.84812	0.927	0.302	0	Neurons	Mast2
Nexn	0	0.844868	0.533	0.07	0	Neurons	Nexn
Slc12a5	0	0.844464	0.583	0.034	0	Neurons	Slc12a5
Sgpl1	0	0.844386	0.778	0.138	0	Neurons	Sgpl1
Atl1	0	0.843269	0.854	0.188	0	Neurons	Atl1
Rbfox2	0	0.843137	0.986	0.521	0	Neurons	Rbfox2
Stmn2	0	0.840473	0.865	0.207	0	Neurons	Stmn2
Esrrg	0	0.839745	0.548	0.088	0	Neurons	Esrrg
Gfod2	0	0.838801	0.659	0.077	0	Neurons	Gfod2
Lin7a	0	0.838114	0.526	0.028	0	Neurons	Lin7a
Fam163a	0	0.838091	0.572	0.135	0	Neurons	Fam163a
Clmp	0	0.836246	0.512	0.052	0	Neurons	Clmp
Kcnq5	0	0.836079	0.413	0.08	0	Neurons	Kcnq5
Anxa6	0	0.83598	0.71	0.114	0	Neurons	Anxa6
Htr4	0	0.833977	0.385	0.046	0	Neurons	Htr4
Arhgap18	0	0.831091	0.632	0.072	0	Neurons	Arhgap18
Ntm	0	0.829108	0.875	0.261	0	Neurons	Ntm
Kcnh7	0	0.827728	0.462	0.04	0	Neurons	Kcnh7
Znrf1	0	0.827383	0.833	0.2	0	Neurons	Znrf1
Nipal2	0	0.824174	0.708	0.106	0	Neurons	Nipal2
Trim9	0	0.823558	0.85	0.256	0	Neurons	Trim9
Cep83	0	0.822684	0.797	0.181	0	Neurons	Cep83
Lin28b	0	0.817238	0.516	0.012	0	Neurons	Lin28b
Mfsd4a	0	0.814953	0.585	0.056	0	Neurons	Mfsd4a
Prkar1b	0	0.814936	0.565	0.029	0	Neurons	Prkar1b
Casc4	0	0.814392	0.856	0.221	0	Neurons	Casc4
Asph	0	0.813309	0.767	0.141	0	Neurons	Asph
Cacna2d2	0	0.811641	0.398	0.013	0	Neurons	Cacna2d2
Zfyve9	0	0.811621	0.927	0.306	0	Neurons	Zfyve9
Dab1	0	0.81068	0.747	0.211	0	Neurons	Dab1
Dzip1	0	0.810224	0.699	0.094	0	Neurons	Dzip1
Scg2	0	0.809612	0.673	0.144	0	Neurons	Scg2
Myo5a	0	0.809473	0.828	0.18	0	Neurons	Myo5a
Rph3a	0	0.808505	0.487	0.024	0	Neurons	Rph3a
Cacng3	0	0.808356	0.424	0.031	0	Neurons	Cacng3
Ank1	0	0.807095	0.535	0.018	0	Neurons	Ank1
Susd4	0	0.807062	0.662	0.078	0	Neurons	Susd4
Ndrg4	0	0.806767	0.942	0.347	0	Neurons	Ndrg4
Mgat4a	0	0.806535	0.65	0.07	0	Neurons	Mgat4a
Mctp1	0	0.804065	0.617	0.094	0	Neurons	Mctp1
Tox	0	0.801226	0.65	0.247	0	Neurons	Tox
L1cam	0	0.800491	0.597	0.037	0	Neurons	L1cam
Pcbp3	0	0.799384	0.622	0.1	0	Neurons	Pcbp3
Gap43	0	0.797913	0.863	0.233	0	Neurons	Gap43
Csnk1g1	0	0.796699	0.931	0.334	0	Neurons	Csnk1g1
Slit2	0	0.796623	0.356	0.064	0	Neurons	Slit2
Sclt1	0	0.796108	0.922	0.326	0	Neurons	Sclt1
Xkr6	0	0.795703	0.508	0.123	0	Neurons	Xkr6
Sergef	0	0.795098	0.665	0.098	0	Neurons	Sergef
Flnb	0	0.794178	0.761	0.137	0	Neurons	Flnb
Ablim3	0	0.791981	0.567	0.047	0	Neurons	Ablim3
Sgcd	0	0.790391	0.685	0.178	0	Neurons	Sgcd
Gnal	0	0.789572	0.686	0.105	0	Neurons	Gnal
AABR07062583.1	0	0.78798	0.86	0.211	0	Neurons	AABR07062583.1
Celf5	0	0.786218	0.619	0.062	0	Neurons	Celf5
Plcl2	0	0.786208	0.774	0.115	0	Neurons	Plcl2
Agap3	0	0.78433	0.88	0.285	0	Neurons	Agap3
Atcay	0	0.783224	0.728	0.103	0	Neurons	Atcay
Negr1	0	0.781698	0.94	0.442	0	Neurons	Negr1
Slc9a7	0	0.779076	0.67	0.077	0	Neurons	Slc9a7
Ap3b2	0	0.778319	0.705	0.096	0	Neurons	Ap3b2
RGD1307443	0	0.778138	0.497	0.023	0	Neurons	RGD1307443
Gpr137c	0	0.778129	0.801	0.201	0	Neurons	Gpr137c
Myo19	0	0.777991	0.661	0.091	0	Neurons	Myo19
Stx1b	0	0.771674	0.734	0.117	0	Neurons	Stx1b
Fam169a	0	0.771453	0.568	0.045	0	Neurons	Fam169a
Bmp6	0	0.770728	0.652	0.053	0	Neurons	Bmp6
Pak3	0	0.770581	0.77	0.169	0	Neurons	Pak3
Spats2l	0	0.770485	0.568	0.087	0	Neurons	Spats2l
Sarnp	0	0.76957	0.98	0.511	0	Neurons	Sarnp
Ddah1	0	0.768922	0.617	0.101	0	Neurons	Ddah1
Rnf207	0	0.767695	0.464	0.017	0	Neurons	Rnf207
AABR07031533.1	0	0.767683	0.421	0.03	0	Neurons	AABR07031533.1
Zranb2	0	0.767281	0.952	0.401	0	Neurons	Zranb2
Map1b	0	0.767085	0.992	0.542	0	Neurons	Map1b
Adamts2	0	0.764796	0.332	0.024	0	Neurons	Adamts2
Pde8b	0	0.764363	0.638	0.087	0	Neurons	Pde8b
Prxl2c	0	0.764248	0.733	0.134	0	Neurons	Prxl2c
Megf9	0	0.764119	0.827	0.245	0	Neurons	Megf9
Dlgap3	0	0.764092	0.57	0.057	0	Neurons	Dlgap3
Shfl	0	0.764059	0.635	0.071	0	Neurons	Shfl
Vipr2	0	0.763976	0.361	0.031	0	Neurons	Vipr2
Ece2	0	0.763645	0.538	0.04	0	Neurons	Ece2
Cdc14b	0	0.763423	0.773	0.177	0	Neurons	Cdc14b
Abca3	0	0.763378	0.792	0.162	0	Neurons	Abca3
Slc35f3	0	0.763156	0.535	0.057	0	Neurons	Slc35f3
Fam135b	0	0.761895	0.693	0.114	0	Neurons	Fam135b
Dlgap4	0	0.759368	0.696	0.136	0	Neurons	Dlgap4
Podxl2	0	0.758822	0.693	0.104	0	Neurons	Podxl2
Ppm1h	0	0.757971	0.874	0.264	0	Neurons	Ppm1h
Ankrd26	0	0.75612	0.615	0.066	0	Neurons	Ankrd26
Grik5	0	0.755975	0.775	0.161	0	Neurons	Grik5
Atp8b2	0	0.755358	0.596	0.052	0	Neurons	Atp8b2
Slc7a14	0	0.754199	0.59	0.055	0	Neurons	Slc7a14
Dclk2	0	0.754052	0.86	0.238	0	Neurons	Dclk2
Madd	0	0.751874	0.586	0.045	0	Neurons	Madd
Slc6a17	0	0.751794	0.679	0.102	0	Neurons	Slc6a17
Slit3	0	0.75147	0.511	0.06	0	Neurons	Slit3
Sez6	0	0.750575	0.703	0.138	0	Neurons	Sez6
Haghl	0	0.750562	0.584	0.052	0	Neurons	Haghl
RGD1305110	0	0.748076	0.821	0.189	0	Neurons	RGD1305110
AABR07051892.1	0	0.74767	0.512	0.053	0	Neurons	AABR07051892.1
Lekr1	0	0.746722	0.714	0.149	0	Neurons	Lekr1
Stxbp5l	0	0.746141	0.757	0.29	0	Neurons	Stxbp5l
Pitpnm3	0	0.745031	0.422	0.017	0	Neurons	Pitpnm3
Dync1i2	0	0.740796	0.958	0.432	0	Neurons	Dync1i2
Pi4ka	0	0.740388	0.93	0.333	0	Neurons	Pi4ka
Grin3a	0	0.739483	0.463	0.074	0	Neurons	Grin3a
Kcnt1	0	0.738897	0.525	0.027	0	Neurons	Kcnt1
Grik3	0	0.738498	0.363	0.035	0	Neurons	Grik3
Pdzd4	0	0.738472	0.561	0.055	0	Neurons	Pdzd4
Acbd6	0	0.738202	0.921	0.326	0	Neurons	Acbd6
Cacna1e	0	0.737465	0.617	0.176	0	Neurons	Cacna1e
Ptprg	0	0.736997	0.784	0.2	0	Neurons	Ptprg
Pfkp	0	0.736814	0.682	0.113	0	Neurons	Pfkp
Ttc39b	0	0.736544	0.564	0.053	0	Neurons	Ttc39b
Ephb2	0	0.736314	0.488	0.04	0	Neurons	Ephb2
Rimkla	0	0.736106	0.574	0.047	0	Neurons	Rimkla
Fry	0	0.735962	0.97	0.332	0	Neurons	Fry
Rai1	0	0.734161	0.756	0.151	0	Neurons	Rai1
Mpp7	0	0.733859	0.574	0.081	0	Neurons	Mpp7
Apba2	0	0.733121	0.851	0.231	0	Neurons	Apba2
AABR07046707.1	0	0.730288	0.751	0.134	0	Neurons	AABR07046707.1
RGD1559441	0	0.728688	0.584	0.054	0	Neurons	RGD1559441
Galntl6	0	0.728305	0.368	0.026	0	Neurons	Galntl6
Fnbp1l	0	0.727135	0.525	0.083	0	Neurons	Fnbp1l
Plec	0	0.727116	0.681	0.101	0	Neurons	Plec
Tmtc1	0	0.725934	0.662	0.133	0	Neurons	Tmtc1
Tbc1d9	0	0.724751	0.604	0.063	0	Neurons	Tbc1d9
Kif5a	0	0.721621	0.884	0.224	0	Neurons	Kif5a
Lonrf2	0	0.721137	0.609	0.076	0	Neurons	Lonrf2
Neto2	0	0.720952	0.539	0.07	0	Neurons	Neto2
Gdpd1	0	0.720815	0.757	0.147	0	Neurons	Gdpd1
Ick	0	0.719799	0.667	0.195	0	Neurons	Ick
Slc2a13	0	0.7179	0.696	0.138	0	Neurons	Slc2a13
Adgrl1	0	0.717708	0.717	0.13	0	Neurons	Adgrl1
Phf24	0	0.716426	0.511	0.029	0	Neurons	Phf24
Scn9a	0	0.716155	0.381	0.009	0	Neurons	Scn9a
Mycbp2	0	0.716011	0.97	0.457	0	Neurons	Mycbp2
Ube2o	0	0.713412	0.683	0.095	0	Neurons	Ube2o
C2cd5	0	0.712526	0.917	0.296	0	Neurons	C2cd5
Slc35f1	0	0.71216	0.605	0.078	0	Neurons	Slc35f1
Zmym4	0	0.712028	0.971	0.456	0	Neurons	Zmym4
Plxna2	0	0.709889	0.69	0.133	0	Neurons	Plxna2
Arhgef7	0	0.70833	0.733	0.13	0	Neurons	Arhgef7
Spns1	0	0.708093	0.805	0.189	0	Neurons	Spns1
Tafa4	0	0.708069	0.373	0.063	0	Neurons	Tafa4
Faxc	0	0.707691	0.588	0.064	0	Neurons	Faxc
Shc2	0	0.706643	0.545	0.045	0	Neurons	Shc2
Sntb2	0	0.70586	0.638	0.112	0	Neurons	Sntb2
Pcgf6	0	0.705529	0.691	0.106	0	Neurons	Pcgf6
Zfp385a	0	0.705019	0.633	0.082	0	Neurons	Zfp385a
Nt5c3b	0	0.703969	0.691	0.11	0	Neurons	Nt5c3b
Miga2	0	0.703655	0.731	0.16	0	Neurons	Miga2
Chga	0	0.702986	0.592	0.073	0	Neurons	Chga
Abca5	0	0.702256	0.516	0.034	0	Neurons	Abca5
Epb41l5	0	0.701183	0.626	0.153	0	Neurons	Epb41l5
Oxr1	0	0.701067	0.986	0.659	0	Neurons	Oxr1
Nptn	0	0.701045	0.971	0.474	0	Neurons	Nptn
Iqcb1	0	0.700736	0.808	0.201	0	Neurons	Iqcb1
Ggt7	0	0.699814	0.665	0.088	0	Neurons	Ggt7
Ccdc92b	0	0.698307	0.496	0.031	0	Neurons	Ccdc92b
Chst9	0	0.69742	0.41	0.069	0	Neurons	Chst9
LOC100362814	0	0.697067	0.431	0.027	0	Neurons	LOC100362814
Rap1gap	0	0.696852	0.669	0.109	0	Neurons	Rap1gap
Hspa12a	0	0.69596	0.636	0.088	0	Neurons	Hspa12a
St8sia1	0	0.695202	0.519	0.037	0	Neurons	St8sia1
Fam126b	0	0.694209	0.796	0.196	0	Neurons	Fam126b
Dnmt3a	0	0.693668	0.822	0.221	0	Neurons	Dnmt3a
Ptprn	0	0.693585	0.712	0.126	0	Neurons	Ptprn
Hdlbp	0	0.693244	0.93	0.365	0	Neurons	Hdlbp
AC128154.1	0	0.693241	0.66	0.097	0	Neurons	AC128154.1
Ttc19	0	0.692799	0.636	0.096	0	Neurons	Ttc19
Rab11fip4	0	0.692623	0.738	0.14	0	Neurons	Rab11fip4
Grid2	0	0.692554	0.856	0.403	0	Neurons	Grid2
Slc4a3	0	0.692259	0.588	0.056	0	Neurons	Slc4a3
Tmem169	0	0.69213	0.57	0.054	0	Neurons	Tmem169
Neto1	0	0.691535	0.568	0.109	0	Neurons	Neto1
Hspa4l	0	0.691531	0.688	0.113	0	Neurons	Hspa4l
Ppil1	0	0.691152	0.589	0.093	0	Neurons	Ppil1
Ncoa7	0	0.690364	0.868	0.256	0	Neurons	Ncoa7
Spock2	0	0.690156	0.521	0.038	0	Neurons	Spock2
Smarcd3	0	0.689868	0.553	0.049	0	Neurons	Smarcd3
Prkch	0	0.68953	0.41	0.063	0	Neurons	Prkch
Magi1	0	0.68614	0.876	0.317	0	Neurons	Magi1
Zcchc9	0	0.685844	0.879	0.27	0	Neurons	Zcchc9
LOC300308	0	0.684593	0.417	0.017	0	Neurons	LOC300308
Hlf	0	0.683642	0.473	0.064	0	Neurons	Hlf
Snx4	0	0.683314	0.923	0.347	0	Neurons	Snx4
Scai	0	0.682836	0.82	0.204	0	Neurons	Scai
RGD1307100	0	0.681176	0.98	0.556	0	Neurons	RGD1307100
Rgs7bp	0	0.679512	0.568	0.078	0	Neurons	Rgs7bp
Nsg2	0	0.676724	0.779	0.184	0	Neurons	Nsg2
Grid2ip	0	0.675067	0.367	0.019	0	Neurons	Grid2ip
Dgkg	0	0.674791	0.415	0.046	0	Neurons	Dgkg
Ttbk2	0	0.674627	0.817	0.207	0	Neurons	Ttbk2
Lrrtm3	0	0.674503	0.715	0.321	0	Neurons	Lrrtm3
Rpgrip1l	0	0.672824	0.768	0.169	0	Neurons	Rpgrip1l
Kctd17	0	0.672817	0.576	0.122	0	Neurons	Kctd17
Tafa2	0	0.666956	0.471	0.074	0	Neurons	Tafa2
Necab3	0	0.665867	0.481	0.064	0	Neurons	Necab3
Kitlg	0	0.664848	0.487	0.111	0	Neurons	Kitlg
Vgf	0	0.663613	0.488	0.092	0	Neurons	Vgf
Cdkl5	0	0.661862	0.762	0.28	0	Neurons	Cdkl5
Fmn1	0	0.661412	0.559	0.086	0	Neurons	Fmn1
Phlpp2	0	0.660773	0.68	0.135	0	Neurons	Phlpp2
Nipsnap1	0	0.66072	0.754	0.155	0	Neurons	Nipsnap1
Myrip	0	0.660667	0.704	0.157	0	Neurons	Myrip
Apba1	0	0.65985	0.923	0.402	0	Neurons	Apba1
Ppfia4	0	0.659712	0.519	0.042	0	Neurons	Ppfia4
Galnt16	0	0.659217	0.567	0.098	0	Neurons	Galnt16
Bcat1	0	0.658231	0.98	0.484	0	Neurons	Bcat1
Tbc1d30	0	0.657603	0.603	0.069	0	Neurons	Tbc1d30
Palm2	0	0.654585	0.752	0.135	0	Neurons	Palm2
Ttc39c	0	0.65433	0.587	0.075	0	Neurons	Ttc39c
Klhl3	0	0.654103	0.476	0.039	0	Neurons	Klhl3
Ap1b1	0	0.65275	0.695	0.114	0	Neurons	Ap1b1
Miga1	0	0.651936	0.584	0.07	0	Neurons	Miga1
Traf3	0	0.651529	0.457	0.112	0	Neurons	Traf3
Pip5k1b	0	0.650366	0.707	0.141	0	Neurons	Pip5k1b
Magi3	0	0.650092	0.611	0.12	0	Neurons	Magi3
Stk38	0	0.649796	0.823	0.219	0	Neurons	Stk38
Glra2	0	0.649377	0.367	0.022	0	Neurons	Glra2
Ypel4	0	0.649013	0.531	0.05	0	Neurons	Ypel4
Mgat5	0	0.648424	0.765	0.209	0	Neurons	Mgat5
Rassf5	0	0.648076	0.464	0.023	0	Neurons	Rassf5
Ola1	0	0.64597	0.84	0.235	0	Neurons	Ola1
Cspp1	0	0.645791	0.958	0.432	0	Neurons	Cspp1
Amotl1	0	0.644516	0.439	0.049	0	Neurons	Amotl1
Krt222	0	0.644311	0.678	0.127	0	Neurons	Krt222
Vom2r80	0	0.643124	0.519	0.043	0	Neurons	Vom2r80
Chchd6	0	0.638837	0.647	0.107	0	Neurons	Chchd6
Cpne8	0	0.638131	0.313	0.04	0	Neurons	Cpne8
Prkaa2	0	0.638091	0.559	0.062	0	Neurons	Prkaa2
Ralgapa2	0	0.637516	0.866	0.284	0	Neurons	Ralgapa2
Cep290	0	0.637282	0.801	0.204	0	Neurons	Cep290
Sel1l3	0	0.63679	0.424	0.052	0	Neurons	Sel1l3
Clasrp	0	0.63587	0.798	0.204	0	Neurons	Clasrp
Arhgap12	0	0.635619	0.782	0.227	0	Neurons	Arhgap12
Vstm2a	0	0.635342	0.358	0.022	0	Neurons	Vstm2a
Rnf180	0	0.635316	0.549	0.076	0	Neurons	Rnf180
Tcf20	0	0.634971	0.818	0.233	0	Neurons	Tcf20
Dtx3	0	0.634724	0.75	0.168	0	Neurons	Dtx3
Ly6h	0	0.634237	0.48	0.101	0	Neurons	Ly6h
Arhgap26	0	0.630039	0.673	0.197	0	Neurons	Arhgap26
Olfm2	0	0.629684	0.585	0.085	0	Neurons	Olfm2
Dop1b	0	0.628885	0.68	0.121	0	Neurons	Dop1b
Prune2	0	0.628242	0.547	0.057	0	Neurons	Prune2
Prepl	0	0.628066	0.634	0.096	0	Neurons	Prepl
Atp2b3	0	0.628049	0.572	0.066	0	Neurons	Atp2b3
Megf8	0	0.626499	0.789	0.188	0	Neurons	Megf8
Rps6kl1	0	0.626194	0.512	0.044	0	Neurons	Rps6kl1
Slc17a6	0	0.626032	0.526	0.072	0	Neurons	Slc17a6
Helz	0	0.62546	0.82	0.227	0	Neurons	Helz
Pde9a	0	0.624784	0.599	0.1	0	Neurons	Pde9a
Smarca1	0	0.624478	0.463	0.04	0	Neurons	Smarca1
Kcnn3	0	0.624447	0.478	0.059	0	Neurons	Kcnn3
Neurl1	0	0.624426	0.488	0.06	0	Neurons	Neurl1
Mnat1	0	0.624048	0.813	0.213	0	Neurons	Mnat1
Ppp1r12b	0	0.623985	0.933	0.386	0	Neurons	Ppp1r12b
Narf	0	0.623495	0.774	0.191	0	Neurons	Narf
Mmp16	0	0.623127	0.852	0.169	0	Neurons	Mmp16
Ptprm	0	0.622881	0.933	0.569	0	Neurons	Ptprm
Ankrd55	0	0.622606	0.411	0.046	0	Neurons	Ankrd55
Inpp4a	0	0.622418	0.735	0.16	0	Neurons	Inpp4a
Vps9d1	0	0.621965	0.946	0.373	0	Neurons	Vps9d1
Dcaf6	0	0.619799	0.926	0.383	0	Neurons	Dcaf6
Dtnb	0	0.618264	0.876	0.279	0	Neurons	Dtnb
Peg3	0	0.617349	0.933	0.361	0	Neurons	Peg3
Ttc21b	0	0.616169	0.67	0.122	0	Neurons	Ttc21b
Lmtk2	0	0.615612	0.703	0.134	0	Neurons	Lmtk2
Dpysl5	0	0.615602	0.604	0.07	0	Neurons	Dpysl5
St6gal2	0	0.615274	0.435	0.027	0	Neurons	St6gal2
Nova1	0	0.615066	0.728	0.348	0	Neurons	Nova1
Ap2a1	0	0.613442	0.746	0.179	0	Neurons	Ap2a1
Plch2	0	0.612983	0.388	0.01	0	Neurons	Plch2
Osbpl9	0	0.611853	0.892	0.308	0	Neurons	Osbpl9
Tmem63c	0	0.608552	0.466	0.035	0	Neurons	Tmem63c
Micu1	0	0.60838	0.809	0.238	0	Neurons	Micu1
Rasal2	0	0.60741	0.954	0.508	0	Neurons	Rasal2
Cfap74	0	0.607209	0.368	0.02	0	Neurons	Cfap74
Fbn2	0	0.605327	0.285	0.016	0	Neurons	Fbn2
Actl6b	0	0.604994	0.482	0.042	0	Neurons	Actl6b
Dennd1b	0	0.604812	0.782	0.198	0	Neurons	Dennd1b
Slc44a5	0	0.602351	0.283	0.041	0	Neurons	Slc44a5
Sirt5	0	0.602309	0.753	0.171	0	Neurons	Sirt5
Clstn2	0	0.601997	0.466	0.051	0	Neurons	Clstn2
Rnf149	0	0.601954	0.596	0.089	0	Neurons	Rnf149
Kcnc3	0	0.601894	0.766	0.187	0	Neurons	Kcnc3
Man1a2	0	0.601773	0.731	0.171	0	Neurons	Man1a2
Dok5	0	0.6015	0.373	0.026	0	Neurons	Dok5
Coro6	0	0.601295	0.426	0.013	0	Neurons	Coro6
Wdr78	0	0.600916	0.565	0.088	0	Neurons	Wdr78
Tcf7l2	0	0.600254	0.699	0.317	0	Neurons	Tcf7l2
Dnm1l	0	0.599837	0.826	0.231	0	Neurons	Dnm1l
Bbs5	0	0.597886	0.59	0.089	0	Neurons	Bbs5
Ankrd17	0	0.59785	0.956	0.443	0	Neurons	Ankrd17
Prkar2b	0	0.597666	0.474	0.045	0	Neurons	Prkar2b
Pdlim7	0	0.596774	0.529	0.06	0	Neurons	Pdlim7
Tcerg1l	0	0.595657	0.251	0.011	0	Neurons	Tcerg1l
Dgkb	0	0.593875	0.824	0.322	0	Neurons	Dgkb
Dpysl3	0	0.593297	0.497	0.049	0	Neurons	Dpysl3
Tmem59l	0	0.593231	0.688	0.125	0	Neurons	Tmem59l
Xpo6	0	0.592623	0.805	0.213	0	Neurons	Xpo6
Uhrf1bp1l	0	0.591472	0.636	0.104	0	Neurons	Uhrf1bp1l
Phtf1	0	0.590789	0.768	0.188	0	Neurons	Phtf1
Slc9a1	0	0.590716	0.584	0.101	0	Neurons	Slc9a1
Lrrc49	0	0.590196	0.813	0.241	0	Neurons	Lrrc49
Gphn	0	0.590021	0.989	0.613	0	Neurons	Gphn
AABR07021812.1	0	0.589027	0.767	0.174	0	Neurons	AABR07021812.1
Gpr87	0	0.588306	0.519	0.072	0	Neurons	Gpr87
Deptor	0	0.587325	0.598	0.113	0	Neurons	Deptor
AABR07025295.1	0	0.587211	0.52	0.093	0	Neurons	AABR07025295.1
Cobl	0	0.587094	0.554	0.109	0	Neurons	Cobl
Trim46	0	0.586825	0.45	0.035	0	Neurons	Trim46
Dnajc15	0	0.584959	0.661	0.13	0	Neurons	Dnajc15
Zdbf2	0	0.584223	0.422	0.049	0	Neurons	Zdbf2
R3hdm2	0	0.582825	0.949	0.45	0	Neurons	R3hdm2
Dcx	0	0.582453	0.394	0.026	0	Neurons	Dcx
Afg3l2	0	0.581527	0.75	0.182	0	Neurons	Afg3l2
Zfp398	0	0.581485	0.802	0.204	0	Neurons	Zfp398
Nt5c2	0	0.580748	0.892	0.307	0	Neurons	Nt5c2
Fbxl2	0	0.580535	0.433	0.028	0	Neurons	Fbxl2
Atp6v0a1	0	0.580049	0.957	0.428	0	Neurons	Atp6v0a1
Map6	0	0.579989	0.767	0.177	0	Neurons	Map6
Jdp2	0	0.578344	0.531	0.063	0	Neurons	Jdp2
Ago3	0	0.574682	0.867	0.299	0	Neurons	Ago3
Myo1b	0	0.573121	0.488	0.053	0	Neurons	Myo1b
Nek1	0	0.572725	0.858	0.277	0	Neurons	Nek1
Crtc3	0	0.572551	0.735	0.177	0	Neurons	Crtc3
Homer1	0	0.572348	0.724	0.161	0	Neurons	Homer1
Zfp483	0	0.571541	0.407	0.03	0	Neurons	Zfp483
Scg5	0	0.571251	0.835	0.276	0	Neurons	Scg5
Ca11	0	0.570166	0.853	0.254	0	Neurons	Ca11
Abcg4	0	0.570061	0.443	0.029	0	Neurons	Abcg4
Tmem150c	0	0.568672	0.521	0.063	0	Neurons	Tmem150c
Slc25a12	0	0.56718	0.866	0.289	0	Neurons	Slc25a12
Agrn	0	0.56617	0.533	0.081	0	Neurons	Agrn
Iqsec1	0	0.566137	0.656	0.142	0	Neurons	Iqsec1
Fbxo8	0	0.565921	0.73	0.164	0	Neurons	Fbxo8
Ubn2	0	0.565241	0.909	0.346	0	Neurons	Ubn2
Snrnp70	0	0.565119	0.99	0.647	0	Neurons	Snrnp70
Copg2	0	0.564773	0.857	0.267	0	Neurons	Copg2
Tnik	0	0.564739	0.977	0.357	0	Neurons	Tnik
Lzts3	0	0.563697	0.53	0.068	0	Neurons	Lzts3
Ago4	0	0.563668	0.573	0.088	0	Neurons	Ago4
Stx3	0	0.563418	0.461	0.04	0	Neurons	Stx3
Coro2a	0	0.563356	0.367	0.012	0	Neurons	Coro2a
Khdrbs3	0	0.56324	0.702	0.197	0	Neurons	Khdrbs3
Fgd4	0	0.562963	0.682	0.136	0	Neurons	Fgd4
Dlat	0	0.561783	0.733	0.181	0	Neurons	Dlat
Plppr4	0	0.56122	0.668	0.131	0	Neurons	Plppr4
Csdc2	0	0.560677	0.619	0.107	0	Neurons	Csdc2
Pid1	0	0.560609	0.853	0.228	0	Neurons	Pid1
Cnih3	0	0.559854	0.299	0.022	0	Neurons	Cnih3
Cap2	0	0.559453	0.766	0.188	0	Neurons	Cap2
Adamts17	0	0.558418	0.45	0.072	0	Neurons	Adamts17
Lgi1	0	0.55836	0.696	0.147	0	Neurons	Lgi1
AABR07052405.1	0	0.558164	0.569	0.075	0	Neurons	AABR07052405.1
Ppp2r5c	0	0.558051	0.914	0.364	0	Neurons	Ppp2r5c
Gba2	0	0.557078	0.712	0.158	0	Neurons	Gba2
Pcdh7	0	0.556498	0.617	0.143	0	Neurons	Pcdh7
Akap2	0	0.55573	0.511	0.095	0	Neurons	Akap2
Cabp1	0	0.555728	0.336	0.036	0	Neurons	Cabp1
Ipo11	0	0.555695	0.856	0.272	0	Neurons	Ipo11
Cachd1	0	0.555431	0.459	0.073	0	Neurons	Cachd1
Shroom4	0	0.55502	0.486	0.091	0	Neurons	Shroom4
Lmbr1	0	0.554277	0.642	0.124	0	Neurons	Lmbr1
Kcnq2	0	0.553355	0.46	0.043	0	Neurons	Kcnq2
Wdr47	0	0.552237	0.758	0.186	0	Neurons	Wdr47
Msra	0	0.551997	0.697	0.18	0	Neurons	Msra
Npas2	0	0.551471	0.616	0.17	0	Neurons	Npas2
Ttc26	0	0.551455	0.63	0.119	0	Neurons	Ttc26
AABR07069466.1	0	0.550957	0.503	0.063	0	Neurons	AABR07069466.1
Ctnna2	0	0.550854	0.481	0.071	0	Neurons	Ctnna2
Slit1	0	0.550539	0.353	0.039	0	Neurons	Slit1
Rnf182	0	0.550047	0.482	0.094	0	Neurons	Rnf182
Nin	0	0.549558	0.398	0.028	0	Neurons	Nin
B3glct	0	0.548969	0.457	0.057	0	Neurons	B3glct
Cenpv	0	0.54873	0.616	0.115	0	Neurons	Cenpv
Dym	0	0.548075	0.819	0.254	0	Neurons	Dym
Grem2	0	0.547746	0.393	0.026	0	Neurons	Grem2
Eml5	0	0.547568	0.755	0.182	0	Neurons	Eml5
Tafa5	0	0.547472	0.852	0.308	0	Neurons	Tafa5
Sms	0	0.547442	0.526	0.068	0	Neurons	Sms
Mgat5b	0	0.546842	0.373	0.038	0	Neurons	Mgat5b
Atp6ap1l	0	0.546022	0.375	0.022	0	Neurons	Atp6ap1l
Chgb	0	0.545844	0.599	0.11	0	Neurons	Chgb
Caprin2	0	0.545593	0.571	0.086	0	Neurons	Caprin2
Lrch2	0	0.545574	0.531	0.066	0	Neurons	Lrch2
Iglon5	0	0.545498	0.425	0.027	0	Neurons	Iglon5
Spata7	0	0.544847	0.745	0.183	0	Neurons	Spata7
Rcan2	0	0.543924	0.922	0.437	0	Neurons	Rcan2
Hapln4	0	0.543486	0.459	0.063	0	Neurons	Hapln4
Serpini1	0	0.543306	0.538	0.097	0	Neurons	Serpini1
Cx3cl1	0	0.542437	0.591	0.124	0	Neurons	Cx3cl1
Frrs1l	0	0.540272	0.701	0.161	0	Neurons	Frrs1l
Brsk1	0	0.539568	0.571	0.085	0	Neurons	Brsk1
Ppp4r4	0	0.539244	0.521	0.078	0	Neurons	Ppp4r4
Rabgap1l	0	0.539095	0.968	0.522	0	Neurons	Rabgap1l
Tmx4	0	0.538594	0.661	0.147	0	Neurons	Tmx4
Gdap1	0	0.538079	0.555	0.076	0	Neurons	Gdap1
Kcnk2	0	0.537897	0.377	0.036	0	Neurons	Kcnk2
Pnck	0	0.537203	0.37	0.033	0	Neurons	Pnck
Lrrn2	0	0.537197	0.659	0.155	0	Neurons	Lrrn2
Dtd1	0	0.536731	0.715	0.155	0	Neurons	Dtd1
Cep70	0	0.536594	0.523	0.08	0	Neurons	Cep70
Rtn3	0	0.536248	0.99	0.628	0	Neurons	Rtn3
Synj1	0	0.536206	0.909	0.351	0	Neurons	Synj1
Slc8a1	0	0.535952	0.967	0.575	0	Neurons	Slc8a1
Crmp1	0	0.535756	0.523	0.055	0	Neurons	Crmp1
Cyp46a1	0	0.534257	0.564	0.106	0	Neurons	Cyp46a1
AC095693.1	0	0.534169	0.476	0.049	0	Neurons	AC095693.1
Tnrc6a	0	0.534066	0.987	0.599	0	Neurons	Tnrc6a
Vps13d	0	0.533825	0.858	0.287	0	Neurons	Vps13d
AC122968.1	0	0.533592	0.369	0.006	0	Neurons	AC122968.1
Pcnx1	0	0.533512	0.759	0.212	0	Neurons	Pcnx1
Abcb9	0	0.533112	0.457	0.041	0	Neurons	Abcb9
Syp	0	0.532449	0.43	0.032	0	Neurons	Syp
Mb21d2	0	0.532337	0.542	0.162	0	Neurons	Mb21d2
Ank2	0	0.532253	0.998	0.859	0	Neurons	Ank2
Iqub	0	0.531911	0.481	0.066	0	Neurons	Iqub
Celsr3	0	0.531809	0.407	0.018	0	Neurons	Celsr3
Akap12	0	0.531328	0.576	0.087	0	Neurons	Akap12
Pde4dip	0	0.530032	0.963	0.459	0	Neurons	Pde4dip
Sv2a	0	0.529348	0.809	0.211	0	Neurons	Sv2a
Flrt2	0	0.529303	0.569	0.112	0	Neurons	Flrt2
Lrpprc	0	0.528984	0.781	0.22	0	Neurons	Lrpprc
Cstf2	0	0.528692	0.519	0.071	0	Neurons	Cstf2
Nhs	0	0.527919	0.28	0.007	0	Neurons	Nhs
Fgf9	0	0.527612	0.407	0.024	0	Neurons	Fgf9
Hfm1	0	0.527374	0.319	0.021	0	Neurons	Hfm1
Reps2	0	0.527219	0.656	0.148	0	Neurons	Reps2
Ints10	0	0.527027	0.741	0.188	0	Neurons	Ints10
Mapk8	0	0.526648	0.838	0.269	0	Neurons	Mapk8
Agfg1	0	0.526509	0.866	0.328	0	Neurons	Agfg1
R3hdm1	0	0.526209	0.962	0.519	0	Neurons	R3hdm1
Usp36	0	0.52582	0.713	0.175	0	Neurons	Usp36
Pitpna	0	0.525533	0.85	0.272	0	Neurons	Pitpna
Ptpn9	0	0.523934	0.899	0.349	0	Neurons	Ptpn9
Ano6	0	0.523213	0.536	0.093	0	Neurons	Ano6
Zfp704	0	0.523179	0.527	0.08	0	Neurons	Zfp704
Osbpl8	0	0.523178	0.893	0.33	0	Neurons	Osbpl8
Nop58	0	0.523081	0.847	0.277	0	Neurons	Nop58
Vat1l	0	0.52235	0.318	0.049	0	Neurons	Vat1l
Chd5	0	0.522011	0.396	0.039	0	Neurons	Chd5
Col4a4	0	0.521615	0.294	0.038	0	Neurons	Col4a4
Rap1gds1	0	0.521408	0.828	0.326	0	Neurons	Rap1gds1
Eps15l1	0	0.521191	0.784	0.225	0	Neurons	Eps15l1
Chst8	0	0.520338	0.412	0.069	0	Neurons	Chst8
Sgk1	0	0.519993	0.745	0.21	0	Neurons	Sgk1
Epha10	0	0.519751	0.391	0.05	0	Neurons	Epha10
Rnf217	0	0.519306	0.516	0.061	0	Neurons	Rnf217
Trpm6	0	0.518442	0.276	0.01	0	Neurons	Trpm6
Uxs1	0	0.517759	0.701	0.159	0	Neurons	Uxs1
Fbxo3	0	0.517599	0.768	0.208	0	Neurons	Fbxo3
Sbf2	0	0.51701	0.972	0.511	0	Neurons	Sbf2
Mob1b	0	0.515321	0.616	0.114	0	Neurons	Mob1b
Septin3	0	0.51517	0.425	0.037	0	Neurons	Septin3
Ttc17	0	0.515002	0.83	0.257	0	Neurons	Ttc17
Smarca4	0	0.514434	0.87	0.309	0	Neurons	Smarca4
Luzp1	0	0.514223	0.605	0.118	0	Neurons	Luzp1
Pld3	0	0.514054	0.6	0.131	0	Neurons	Pld3
Slc1a1	0	0.513992	0.682	0.131	0	Neurons	Slc1a1
Dnpep	0	0.513154	0.728	0.181	0	Neurons	Dnpep
Ppargc1b	0	0.512681	0.468	0.058	0	Neurons	Ppargc1b
Micu2	0	0.512312	0.859	0.281	0	Neurons	Micu2
Aloxe3	0	0.511991	0.344	0.01	0	Neurons	Aloxe3
Syt14	0	0.511801	0.847	0.24	0	Neurons	Syt14
Mpdz	0	0.511067	0.784	0.252	0	Neurons	Mpdz
Pigl	0	0.510966	0.626	0.137	0	Neurons	Pigl
Strip2	0	0.510696	0.346	0.012	0	Neurons	Strip2
Slc23a2	0	0.510518	0.635	0.136	0	Neurons	Slc23a2
AABR07003933.1	0	0.509873	0.333	0.009	0	Neurons	AABR07003933.1
Syn1	0	0.509821	0.611	0.103	0	Neurons	Syn1
Usp34	0	0.509763	0.944	0.428	0	Neurons	Usp34
Rab11fip3	0	0.50945	0.769	0.21	0	Neurons	Rab11fip3
Gabrd	0	0.508489	0.38	0.055	0	Neurons	Gabrd
Pdss1	0	0.507758	0.596	0.103	0	Neurons	Pdss1
Slc4a7	0	0.507492	0.574	0.093	0	Neurons	Slc4a7
Atp9a	0	0.506663	0.736	0.164	0	Neurons	Atp9a
Pcdh19	0	0.505597	0.382	0.087	0	Neurons	Pcdh19
Slc16a11	0	0.505503	0.332	0.051	0	Neurons	Slc16a11
Myo9a	0	0.505137	0.918	0.384	0	Neurons	Myo9a
Efr3b	0	0.504326	0.732	0.177	0	Neurons	Efr3b
Zfp692	0	0.504172	0.605	0.119	0	Neurons	Zfp692
Adgra1	0	0.501447	0.368	0.021	0	Neurons	Adgra1
Tmem196	0	0.501241	0.339	0.047	0	Neurons	Tmem196
Ogt	4.38730293507027e-321	0.503233	0.978	0.706	7.50930770366627e-317	Neurons	Ogt
Man1a1	9.16668648536724e-318	0.561218	0.32	0.071	1.56897005883546e-313	Neurons	Man1a1
Plch1	3.65705581785815e-311	0.821648	0.321	0.058	6.25942e-307	Neurons	Plch1
Reln	0	1.26116	0.278	0.039	1.09376e-304	Neurons	Reln
Lrrc4c	2.64726e-306	0.697837	0.929	0.619	4.53104e-302	Neurons	Lrrc4c
Gad1	1.24192e-269	0.7069	0.299	0.063	2.12567e-265	Neurons	Gad1
Sv2c	2.37843e-266	0.624779	0.265	0.047	4.07092e-262	Neurons	Sv2c
AABR07035916.1	1.99779e-261	0.652982	0.916	0.632	3.41942e-257	Neurons	AABR07035916.1
Gad2	4.49062e-251	0.800571	0.337	0.087	7.68615e-247	Neurons	Gad2
Dach1	2.60626e-204	0.55	0.265	0.073	4.46087e-200	Neurons	Dach1
Adarb2	2.73074e-139	0.609935	0.571	0.331	4.67393e-135	Neurons	Adarb2
Plekhg1	1.86709e-75	0.777187	0.585	0.473	3.1957e-71	Neurons	Plekhg1
Slc4a4	0	3.87184	0.814	0.263	0	Astrocytes	Slc4a4
Agt	0	3.63752	0.829	0.203	0	Astrocytes	Agt
Apoe	0	3.44163	0.972	0.856	0	Astrocytes	Apoe
Atp1a2	0	3.41625	0.859	0.276	0	Astrocytes	Atp1a2
Gja1	0	3.37273	0.802	0.117	0	Astrocytes	Gja1
Itih3	0	3.21054	0.716	0.092	0	Astrocytes	Itih3
Atp1b2	0	3.18267	0.83	0.232	0	Astrocytes	Atp1b2
Sparcl1	0	3.16938	0.894	0.441	0	Astrocytes	Sparcl1
Aqp4	0	3.15686	0.706	0.099	0	Astrocytes	Aqp4
Trpm3	0	3.06736	0.704	0.294	0	Astrocytes	Trpm3
Slc6a11	0	2.99514	0.628	0.043	0	Astrocytes	Slc6a11
Clu	0	2.89018	0.865	0.409	0	Astrocytes	Clu
Slc1a2	0	2.77725	0.644	0.084	0	Astrocytes	Slc1a2
Plpp3	0	2.76177	0.77	0.189	0	Astrocytes	Plpp3
Gfap	0	2.7573	0.48	0.116	0	Astrocytes	Gfap
Bcan	0	2.65401	0.78	0.267	0	Astrocytes	Bcan
Gpr37l1	0	2.52557	0.741	0.134	0	Astrocytes	Gpr37l1
Plcb1	0	2.47011	0.656	0.223	0	Astrocytes	Plcb1
Mlc1	0	2.46919	0.655	0.091	0	Astrocytes	Mlc1
Gpm6a	0	2.46395	0.813	0.42	0	Astrocytes	Gpm6a
Slc7a10	0	2.42454	0.603	0.041	0	Astrocytes	Slc7a10
Cldn10	0	2.40832	0.642	0.055	0	Astrocytes	Cldn10
Ednrb	0	2.40374	0.648	0.061	0	Astrocytes	Ednrb
Sfxn5	0	2.40087	0.679	0.231	0	Astrocytes	Sfxn5
Col11a2	0	2.38062	0.634	0.09	0	Astrocytes	Col11a2
Acsl6	0	2.36798	0.776	0.334	0	Astrocytes	Acsl6
Arhgef26	0	2.36076	0.571	0.022	0	Astrocytes	Arhgef26
Rorb	0	2.33365	0.74	0.248	0	Astrocytes	Rorb
Slc15a2	0	2.31539	0.597	0.029	0	Astrocytes	Slc15a2
Slc1a3	0	2.31461	0.81	0.354	0	Astrocytes	Slc1a3
Camk2g	0	2.30391	0.69	0.187	0	Astrocytes	Camk2g
Slc39a12	0	2.25981	0.559	0.018	0	Astrocytes	Slc39a12
Cyp7b1	0	2.2574	0.647	0.157	0	Astrocytes	Cyp7b1
Aldoc	0	2.24834	0.863	0.503	0	Astrocytes	Aldoc
Gli3	0	2.24597	0.581	0.054	0	Astrocytes	Gli3
Lix1	0	2.22186	0.612	0.083	0	Astrocytes	Lix1
Ndrg2	0	2.21133	0.785	0.339	0	Astrocytes	Ndrg2
Acsbg1	0	2.19857	0.652	0.064	0	Astrocytes	Acsbg1
Lgi4	0	2.11355	0.572	0.031	0	Astrocytes	Lgi4
Glud1	0	2.10839	0.761	0.407	0	Astrocytes	Glud1
Id2	0	2.09672	0.526	0.083	0	Astrocytes	Id2
Pla2g7	0	2.09529	0.516	0.043	0	Astrocytes	Pla2g7
Gramd2b	0	2.06833	0.624	0.124	0	Astrocytes	Gramd2b
Farp1	0	2.06675	0.725	0.357	0	Astrocytes	Farp1
Nat8f5	0	2.06519	0.485	0.039	0	Astrocytes	Nat8f5
Adam11	0	2.04842	0.625	0.239	0	Astrocytes	Adam11
S100b	0	2.04239	0.881	0.542	0	Astrocytes	S100b
Ttyh1	0	2.02762	0.707	0.284	0	Astrocytes	Ttyh1
AABR07058658.1	0	2.01599	0.513	0.012	0	Astrocytes	AABR07058658.1
Cpe	0	2.00964	0.866	0.562	0	Astrocytes	Cpe
Carmil1	0	1.98342	0.689	0.326	0	Astrocytes	Carmil1
Nwd1	0	1.96421	0.514	0.014	0	Astrocytes	Nwd1
Slc25a18	0	1.95925	0.53	0.042	0	Astrocytes	Slc25a18
Etnppl	0	1.95377	0.481	0.019	0	Astrocytes	Etnppl
Slc38a3	0	1.92974	0.559	0.089	0	Astrocytes	Slc38a3
Rgs20	0	1.92875	0.557	0.078	0	Astrocytes	Rgs20
Ccdc141	0	1.92834	0.605	0.148	0	Astrocytes	Ccdc141
Igsf1	0	1.92339	0.484	0.048	0	Astrocytes	Igsf1
Tril	0	1.92227	0.536	0.072	0	Astrocytes	Tril
Ptprz1	0	1.90085	0.801	0.373	0	Astrocytes	Ptprz1
Cdh10	0	1.89708	0.71	0.347	0	Astrocytes	Cdh10
Eps8	0	1.8936	0.566	0.154	0	Astrocytes	Eps8
Prodh1	0	1.86966	0.561	0.099	0	Astrocytes	Prodh1
Ckb	0	1.86597	0.894	0.668	0	Astrocytes	Ckb
Lama2	0	1.8568	0.436	0.098	0	Astrocytes	Lama2
Grin2c	0	1.85619	0.591	0.14	0	Astrocytes	Grin2c
Pard3b	0	1.85522	0.599	0.154	0	Astrocytes	Pard3b
Lsamp	0	1.853	0.807	0.513	0	Astrocytes	Lsamp
Vegfa	0	1.84408	0.619	0.228	0	Astrocytes	Vegfa
Npas21	0	1.8268	0.6	0.207	0	Astrocytes	Npas2
Adgrg1	0	1.81185	0.591	0.13	0	Astrocytes	Adgrg1
Dgkb1	0	1.7976	0.738	0.379	0	Astrocytes	Dgkb
Psd2	0	1.7889	0.566	0.143	0	Astrocytes	Psd2
Gabrb11	0	1.77701	0.74	0.372	0	Astrocytes	Gabrb1
Mmd2	0	1.767	0.641	0.175	0	Astrocytes	Mmd2
Trps1	0	1.76698	0.764	0.587	0	Astrocytes	Trps1
Plcd4	0	1.74921	0.478	0.062	0	Astrocytes	Plcd4
Slc6a1	0	1.74325	0.609	0.158	0	Astrocytes	Slc6a1
Gabrg1	0	1.7305	0.562	0.143	0	Astrocytes	Gabrg1
Wwc1	0	1.70679	0.529	0.242	0	Astrocytes	Wwc1
Id4	0	1.68606	0.465	0.08	0	Astrocytes	Id4
Zfp36l2	0	1.68425	0.526	0.085	0	Astrocytes	Zfp36l2
Folh1	0	1.67947	0.609	0.168	0	Astrocytes	Folh1
Hsd11b1	0	1.67427	0.46	0.055	0	Astrocytes	Hsd11b1
Rgma	0	1.67262	0.552	0.12	0	Astrocytes	Rgma
Msi2	0	1.65628	0.727	0.524	0	Astrocytes	Msi2
Nkain4	0	1.65494	0.478	0.052	0	Astrocytes	Nkain4
Aifm3	0	1.65277	0.568	0.204	0	Astrocytes	Aifm3
Mras	0	1.64403	0.507	0.149	0	Astrocytes	Mras
Atp13a4	0	1.64206	0.421	0.017	0	Astrocytes	Atp13a4
Abcd2	0	1.62474	0.468	0.116	0	Astrocytes	Abcd2
Ston2	0	1.61574	0.509	0.094	0	Astrocytes	Ston2
Phyhd1	0	1.61517	0.49	0.114	0	Astrocytes	Phyhd1
Serpine2	0	1.61271	0.593	0.157	0	Astrocytes	Serpine2
Elovl2	0	1.60959	0.452	0.065	0	Astrocytes	Elovl2
Ntsr2	0	1.6044	0.454	0.051	0	Astrocytes	Ntsr2
Gli2	0	1.59113	0.431	0.024	0	Astrocytes	Gli2
Htra1	0	1.58991	0.617	0.19	0	Astrocytes	Htra1
S1pr1	0	1.58828	0.444	0.04	0	Astrocytes	S1pr1
Fry1	0	1.58707	0.729	0.432	0	Astrocytes	Fry
Bcl2	0	1.58637	0.473	0.134	0	Astrocytes	Bcl2
Tcf7l1	0	1.57778	0.485	0.087	0	Astrocytes	Tcf7l1
Ddhd1	0	1.57211	0.645	0.374	0	Astrocytes	Ddhd1
Egfr	0	1.56843	0.389	0.034	0	Astrocytes	Egfr
Sat1	0	1.56733	0.583	0.251	0	Astrocytes	Sat1
Dtna	0	1.56425	0.711	0.503	0	Astrocytes	Dtna
Arhgef28	0	1.56259	0.654	0.297	0	Astrocytes	Arhgef28
Ctnnd21	0	1.5615	0.807	0.542	0	Astrocytes	Ctnnd2
Scg3	0	1.55843	0.565	0.221	0	Astrocytes	Scg3
Cacna2d31	0	1.55661	0.74	0.372	0	Astrocytes	Cacna2d3
Sparc	0	1.55394	0.641	0.213	0	Astrocytes	Sparc
Prdx6	0	1.54999	0.524	0.144	0	Astrocytes	Prdx6
F3	0	1.54431	0.439	0.063	0	Astrocytes	F3
Ntrk21	0	1.51597	0.814	0.445	0	Astrocytes	Ntrk2
Pdlim5	0	1.51569	0.522	0.114	0	Astrocytes	Pdlim5
Ahcyl1	0	1.51215	0.682	0.391	0	Astrocytes	Ahcyl1
Rapgef3	0	1.50828	0.55	0.134	0	Astrocytes	Rapgef3
Btbd17	0	1.49925	0.424	0.037	0	Astrocytes	Btbd17
Itpkb	0	1.49852	0.43	0.115	0	Astrocytes	Itpkb
Abhd3	0	1.49203	0.701	0.407	0	Astrocytes	Abhd3
Prex2	0	1.49141	0.693	0.414	0	Astrocytes	Prex2
Arrb1	0	1.49022	0.569	0.262	0	Astrocytes	Arrb1
Cxcl14	0	1.48739	0.422	0.056	0	Astrocytes	Cxcl14
Cbs	0	1.48732	0.407	0.031	0	Astrocytes	Cbs
AABR07059663.1	0	1.47995	0.409	0.042	0	Astrocytes	AABR07059663.1
Ptch1	0	1.47962	0.537	0.225	0	Astrocytes	Ptch1
Sdc4	0	1.46822	0.407	0.026	0	Astrocytes	Sdc4
Asap2	0	1.45955	0.585	0.308	0	Astrocytes	Asap2
Lmod1	0	1.45626	0.368	0.033	0	Astrocytes	Lmod1
Sox6	0	1.44518	0.682	0.142	0	Astrocytes	Sox6
Pld2	0	1.43834	0.462	0.121	0	Astrocytes	Pld2
Lrp1	0	1.43187	0.645	0.322	0	Astrocytes	Lrp1
Cd81	0	1.42826	0.859	0.66	0	Astrocytes	Cd81
Sash1	0	1.42342	0.686	0.374	0	Astrocytes	Sash1
Sox9	0	1.40727	0.371	0.029	0	Astrocytes	Sox9
Bcar3	0	1.40621	0.416	0.056	0	Astrocytes	Bcar3
Fads1	0	1.40357	0.431	0.103	0	Astrocytes	Fads1
Mertk	0	1.40125	0.538	0.083	0	Astrocytes	Mertk
Tmtc2	0	1.39833	0.687	0.477	0	Astrocytes	Tmtc2
Cst3	0	1.39808	0.966	0.843	0	Astrocytes	Cst3
C1qtnf5	0	1.39565	0.394	0.042	0	Astrocytes	C1qtnf5
Tst	0	1.39243	0.396	0.08	0	Astrocytes	Tst
Cabcoco1	0	1.38488	0.359	0.049	0	Astrocytes	Cabcoco1
Itga6	0	1.37958	0.546	0.155	0	Astrocytes	Itga6
Bmpr1b	0	1.37222	0.365	0.041	0	Astrocytes	Bmpr1b
Rfx4	0	1.37186	0.373	0.017	0	Astrocytes	Rfx4
Prrx1	0	1.3625	0.428	0.063	0	Astrocytes	Prrx1
Spire1	0	1.35991	0.714	0.482	0	Astrocytes	Spire1
Nrcam	0	1.35684	0.786	0.461	0	Astrocytes	Nrcam
Laptm4a	0	1.35541	0.716	0.439	0	Astrocytes	Laptm4a
Pnp	0	1.35499	0.431	0.067	0	Astrocytes	Pnp
Slc3a2	0	1.35286	0.656	0.337	0	Astrocytes	Slc3a2
Paqr7	0	1.3504	0.444	0.108	0	Astrocytes	Paqr7
Eya1	0	1.34639	0.336	0.025	0	Astrocytes	Eya1
Acss1	0	1.34431	0.443	0.076	0	Astrocytes	Acss1
Rgcc	0	1.34383	0.465	0.12	0	Astrocytes	Rgcc
Dpf3	0	1.33996	0.443	0.114	0	Astrocytes	Dpf3
Sorbs1	0	1.33635	0.669	0.432	0	Astrocytes	Sorbs1
Rabep1	0	1.33468	0.709	0.539	0	Astrocytes	Rabep1
Tmem17	0	1.33391	0.345	0.031	0	Astrocytes	Tmem17
Arhgap261	0	1.33108	0.56	0.257	0	Astrocytes	Arhgap26
Mpp6	0	1.32801	0.506	0.296	0	Astrocytes	Mpp6
Gjb6	0	1.30422	0.375	0.037	0	Astrocytes	Gjb6
Tnik1	0	1.30007	0.72	0.459	0	Astrocytes	Tnik
Fut9	0	1.29645	0.733	0.564	0	Astrocytes	Fut9
Csgalnact1	0	1.28911	0.411	0.116	0	Astrocytes	Csgalnact1
Acsl3	0	1.28763	0.619	0.339	0	Astrocytes	Acsl3
Mtss2	0	1.28431	0.498	0.188	0	Astrocytes	Mtss2
Ntm1	0	1.27647	0.662	0.353	0	Astrocytes	Ntm
Cdc42ep4	0	1.27598	0.357	0.048	0	Astrocytes	Cdc42ep4
Crlf1	0	1.27168	0.284	0.033	0	Astrocytes	Crlf1
Phkg1	0	1.2707	0.317	0.009	0	Astrocytes	Phkg1
Atl2	0	1.26846	0.506	0.228	0	Astrocytes	Atl2
Cyp2d4	0	1.26628	0.342	0.02	0	Astrocytes	Cyp2d4
Eno1	0	1.265	0.569	0.314	0	Astrocytes	Eno1
Mapk4	0	1.25917	0.363	0.057	0	Astrocytes	Mapk4
Slc27a1	0	1.25874	0.423	0.091	0	Astrocytes	Slc27a1
Slc25a33	0	1.25508	0.454	0.184	0	Astrocytes	Slc25a33
Smox	0	1.25245	0.541	0.191	0	Astrocytes	Smox
Klhl5	0	1.24314	0.569	0.278	0	Astrocytes	Klhl5
Negr11	0	1.23881	0.756	0.519	0	Astrocytes	Negr1
Aqp9	0	1.23595	0.333	0.012	0	Astrocytes	Aqp9
Nim1k	0	1.22834	0.371	0.103	0	Astrocytes	Nim1k
Gpd2	0	1.22779	0.58	0.304	0	Astrocytes	Gpd2
Acot11	0	1.20633	0.326	0.021	0	Astrocytes	Acot11
Slc14a1	0	1.19099	0.313	0.012	0	Astrocytes	Slc14a1
Pygb	0	1.18106	0.436	0.179	0	Astrocytes	Pygb
Ldhb	0	1.18015	0.689	0.462	0	Astrocytes	Ldhb
Ppargc1a	0	1.17797	0.436	0.191	0	Astrocytes	Ppargc1a
AABR07021812.11	0	1.17219	0.489	0.278	0	Astrocytes	AABR07021812.1
Luzp2	0	1.16203	0.797	0.825	0	Astrocytes	Luzp2
Timp4	0	1.15657	0.332	0.034	0	Astrocytes	Timp4
Msi1	0	1.15643	0.369	0.086	0	Astrocytes	Msi1
Zbtb20	0	1.1564	0.821	0.856	0	Astrocytes	Zbtb20
Prr5	0	1.15555	0.351	0.072	0	Astrocytes	Prr5
Heyl	0	1.1508	0.297	0.026	0	Astrocytes	Heyl
Abr	0	1.13199	0.439	0.224	0	Astrocytes	Abr
Gpld1	0	1.10984	0.39	0.186	0	Astrocytes	Gpld1
Rreb1	0	1.10929	0.355	0.053	0	Astrocytes	Rreb1
Nfia	0	1.10536	0.784	0.73	0	Astrocytes	Nfia
Extl1	0	1.08712	0.292	0.045	0	Astrocytes	Extl1
Papss2	0	1.07158	0.27	0.02	0	Astrocytes	Papss2
Sema4b	0	1.07158	0.339	0.076	0	Astrocytes	Sema4b
Pygm	0	1.06925	0.297	0.034	0	Astrocytes	Pygm
Sorcs2	0	1.06468	0.388	0.157	0	Astrocytes	Sorcs2
Entpd2	0	1.06464	0.277	0.016	0	Astrocytes	Entpd2
Arhgef12	0	1.04611	0.705	0.62	0	Astrocytes	Arhgef12
Gabbr1	0	1.03628	0.781	0.609	0	Astrocytes	Gabbr1
Fads2	0	1.03121	0.288	0.047	0	Astrocytes	Fads2
AABR07029596.1	0	1.02453	0.25	0.02	0	Astrocytes	AABR07029596.1
Macf1	0	1.00334	0.836	0.853	0	Astrocytes	Macf1
Magi2	0	0.96688	0.764	0.737	0	Astrocytes	Magi2
Eva1a	0	0.941085	0.261	0.016	0	Astrocytes	Eva1a
Cables1	1.97626258336499e-323	1.30939	0.472	0.197	3.38257103768751e-319	Astrocytes	Cables1
Fxyd1	2.91498731046335e-322	1.40074	0.347	0.059	4.98929228058908e-318	Astrocytes	Fxyd1
AABR07000398.1	2.69759842629321e-321	1.15683	0.584	0.361	4.61720946644345e-317	Astrocytes	AABR07000398.1
Cdc14a	1.84034512419406e-319	1.19032	0.415	0.092	3.14993471457055e-315	Astrocytes	Cdc14a
Maml2	1.84351702564036e-318	1.25362	0.678	0.313	3.15536374108604e-314	Astrocytes	Maml2
Abat	3.20245347770833e-317	1.09172	0.439	0.231	5.48131937244558e-313	Astrocytes	Abat
Adcyap1r1	9.05398714715697e-317	1.13375	0.338	0.099	1.54968044010739e-312	Astrocytes	Adcyap1r1
Mt3	2.04870061189691e-314	1.09727	0.812	0.686	3.50655596732275e-310	Astrocytes	Mt3
Nnat	5.05423827562378e-310	1.53013	0.522	0.245	8.65083e-306	Astrocytes	Nnat
Mfge8	3.45672e-308	1.14936	0.392	0.078	5.91653e-304	Astrocytes	Mfge8
Igdcc4	6.98837e-308	0.890442	0.279	0.093	1.19613e-303	Astrocytes	Igdcc4
Boc	4.83429e-305	1.07814	0.337	0.082	8.27437e-301	Astrocytes	Boc
Tlcd1	6.72021e-305	0.942412	0.275	0.028	1.15023e-300	Astrocytes	Tlcd1
Tmem100	1.05704e-304	1.06262	0.303	0.039	1.80923e-300	Astrocytes	Tmem100
Slco1c1	6.25534e-303	0.783884	0.331	0.05	1.07066e-298	Astrocytes	Slco1c1
LOC108351137	1.11569e-300	1.20034	0.659	0.478	1.90961e-296	Astrocytes	LOC108351137
Dbi	4.8735e-299	1.34479	0.675	0.435	8.34149e-295	Astrocytes	Dbi
Idh2	5.35278e-299	1.12384	0.467	0.203	9.16183e-295	Astrocytes	Idh2
Prxl2a	2.12901e-297	1.14395	0.419	0.152	3.64402e-293	Astrocytes	Prxl2a
Vcam1	5.44569e-297	0.894223	0.254	0.022	9.32084e-293	Astrocytes	Vcam1
Ttyh3	2.60018e-294	1.02038	0.407	0.218	4.45047e-290	Astrocytes	Ttyh3
Pnpla7	2.66681e-294	1.10131	0.396	0.103	4.56452e-290	Astrocytes	Pnpla7
Sall2	9.72892e-293	0.953747	0.282	0.043	1.6652e-288	Astrocytes	Sall2
Tgfb2	2.36441e-291	1.06118	0.299	0.045	4.04692e-287	Astrocytes	Tgfb2
Efr3b1	7.62127e-291	1.04468	0.474	0.274	1.30446e-286	Astrocytes	Efr3b
Nrxn11	9.46577e-291	1.09986	0.885	0.675	1.62016e-286	Astrocytes	Nrxn1
Map3k20	3.74657e-290	1.07848	0.338	0.083	6.41263e-286	Astrocytes	Map3k20
Fjx1	1.51162e-289	1.04652	0.276	0.053	2.58728e-285	Astrocytes	Fjx1
Atp2a2	1.65689e-285	0.915573	0.775	0.626	2.83594e-281	Astrocytes	Atp2a2
Lifr	3.45921e-281	1.14994	0.381	0.103	5.92078e-277	Astrocytes	Lifr
Paqr8	6.93684e-280	0.906563	0.274	0.06	1.18731e-275	Astrocytes	Paqr8
Ncan	3.70248e-275	0.956243	0.32	0.154	6.33717e-271	Astrocytes	Ncan
Rcn2	1.00513e-274	1.03588	0.532	0.343	1.72039e-270	Astrocytes	Rcn2
Grk3	1.68464e-274	0.818544	0.278	0.119	2.88344e-270	Astrocytes	Grk3
Nhsl1	1.14886e-272	1.16228	0.415	0.119	1.96638e-268	Astrocytes	Nhsl1
Hlcs	2.94998e-272	1.06022	0.537	0.355	5.04919e-268	Astrocytes	Hlcs
Slc7a11	1.13079e-270	0.695124	0.284	0.037	1.93546e-266	Astrocytes	Slc7a11
Itm2b	1.49129e-266	0.888564	0.825	0.728	2.55249e-262	Astrocytes	Itm2b
Sycp2	9.43783e-266	0.823789	0.262	0.113	1.61538e-261	Astrocytes	Sycp2
Utrn	1.35394e-265	1.10407	0.617	0.322	2.31741e-261	Astrocytes	Utrn
Pitpnm2	1.40307e-265	0.970832	0.404	0.199	2.40149e-261	Astrocytes	Pitpnm2
Cap21	6.1202e-264	1.12064	0.52	0.284	1.04753e-259	Astrocytes	Cap2
Cntfr	4.76341e-262	0.936651	0.289	0.076	8.15305e-258	Astrocytes	Cntfr
Usp53	5.75228e-261	1.03808	0.398	0.142	9.8456e-257	Astrocytes	Usp53
Fam107a	8.55704e-260	1.11139	0.273	0.049	1.46462e-255	Astrocytes	Fam107a
Serpinh1	3.21476e-257	0.895589	0.299	0.047	5.50238e-253	Astrocytes	Serpinh1
Septin11	8.8185e-255	0.920966	0.387	0.213	1.50937e-250	Astrocytes	Septin11
Baalc	1.61507e-253	0.884927	0.327	0.173	2.76435e-249	Astrocytes	Baalc
Per3	2.18695e-252	1.0312	0.581	0.387	3.74319e-248	Astrocytes	Per3
Chpt1	3.30983e-251	0.934883	0.435	0.279	5.6651e-247	Astrocytes	Chpt1
Enho	6.95613e-251	1.13645	0.398	0.152	1.19061e-246	Astrocytes	Enho
Wwtr1	6.51242e-249	0.936368	0.277	0.051	1.11467e-244	Astrocytes	Wwtr1
Zfpm2	2.16247e-246	1.04345	0.591	0.244	3.70129e-242	Astrocytes	Zfpm2
Slc1a4	2.88917e-245	0.882444	0.264	0.065	4.94511e-241	Astrocytes	Slc1a4
Etv4	7.36398e-244	1.06861	0.327	0.075	1.26042e-239	Astrocytes	Etv4
Zfp521	2.41829e-241	1.12901	0.497	0.244	4.13915e-237	Astrocytes	Zfp521
Igfbp2	1.45144e-239	1.01095	0.36	0.087	2.48428e-235	Astrocytes	Igfbp2
Dbp	2.95621e-238	0.980791	0.349	0.143	5.05984e-234	Astrocytes	Dbp
Dmd1	1.74799e-235	0.992044	0.753	0.48	2.99186e-231	Astrocytes	Dmd
Ca12	1.86129e-235	0.939704	0.266	0.043	3.18578e-231	Astrocytes	Ca12
Dock71	1.69137e-232	1.03371	0.588	0.352	2.89496e-228	Astrocytes	Dock7
Lpp	3.12765e-232	1.04042	0.471	0.224	5.35329e-228	Astrocytes	Lpp
Ncoa1	1.54974e-227	0.751848	0.684	0.62	2.65253e-223	Astrocytes	Ncoa1
Agl	1.55362e-225	0.889554	0.379	0.184	2.65918e-221	Astrocytes	Agl
Gulp1	2.8817e-225	0.979146	0.296	0.075	4.93233e-221	Astrocytes	Gulp1
Spon1	7.37804e-224	0.980588	0.511	0.198	1.26282e-219	Astrocytes	Spon1
Enah1	1.44116e-223	1.07499	0.652	0.403	2.46669e-219	Astrocytes	Enah
Cpt1a	1.95186e-223	0.848786	0.268	0.059	3.34081e-219	Astrocytes	Cpt1a
Nxn	2.10754e-223	1.0199	0.323	0.09	3.60726e-219	Astrocytes	Nxn
Chst11	2.78973e-223	0.941071	0.555	0.267	4.7749e-219	Astrocytes	Chst11
Pdzrn3	1.99291e-222	1.07133	0.491	0.202	3.41106e-218	Astrocytes	Pdzrn3
Ntrk3	6.63565e-220	0.944841	0.638	0.303	1.13576e-215	Astrocytes	Ntrk3
Sdc3	2.31991e-219	1.015	0.368	0.162	3.97076e-215	Astrocytes	Sdc3
Dpyd	3.33314e-218	1.12726	0.471	0.226	5.70501e-214	Astrocytes	Dpyd
Rftn2	8.36816e-218	0.900907	0.428	0.133	1.43229e-213	Astrocytes	Rftn2
Tspan7	1.10896e-217	1.01809	0.536	0.356	1.89809e-213	Astrocytes	Tspan7
Lrp4	4.53938e-217	0.707098	0.348	0.089	7.7696e-213	Astrocytes	Lrp4
Glul	4.00355e-216	1.07775	0.656	0.38	6.85248e-212	Astrocytes	Glul
Gna13	8.77954e-216	0.935634	0.371	0.157	1.50271e-211	Astrocytes	Gna13
Mical2	2.97538e-215	0.961087	0.44	0.253	5.09266e-211	Astrocytes	Mical2
Limk2	5.04552e-215	0.856689	0.413	0.269	8.6359e-211	Astrocytes	Limk2
Tead1	2.83509e-213	0.923573	0.408	0.215	4.85254e-209	Astrocytes	Tead1
Mboat2	5.18386e-212	0.918656	0.582	0.427	8.8727e-208	Astrocytes	Mboat2
Pamr1	8.59039e-211	0.931196	0.316	0.163	1.47033e-206	Astrocytes	Pamr1
Ctsh	3.60429e-210	0.837979	0.383	0.108	6.16911e-206	Astrocytes	Ctsh
Pde9a1	3.76735e-210	0.771697	0.31	0.199	6.44819e-206	Astrocytes	Pde9a
Gsta1	6.97197e-210	1.16009	0.335	0.114	1.19332e-205	Astrocytes	Gsta1
LOC100361457	9.22246e-210	0.976615	0.634	0.462	1.57852e-205	Astrocytes	LOC100361457
Phkb	1.07086e-209	0.838788	0.602	0.456	1.83288e-205	Astrocytes	Phkb
Slc22a5	3.72515e-208	0.805075	0.265	0.103	6.37597e-204	Astrocytes	Slc22a5
Adra1a	8.07944e-208	0.978465	0.269	0.064	1.38288e-203	Astrocytes	Adra1a
Maob	9.3867e-208	0.852573	0.254	0.044	1.60663e-203	Astrocytes	Maob
Rnd3	2.24757e-205	0.841461	0.266	0.085	3.84694e-201	Astrocytes	Rnd3
Pfkm	3.0333e-205	0.880605	0.392	0.221	5.19179e-201	Astrocytes	Pfkm
Asap1	6.72983e-205	0.862729	0.575	0.411	1.15188e-200	Astrocytes	Asap1
Adcy2	3.51572e-204	0.926089	0.376	0.173	6.01751e-200	Astrocytes	Adcy2
Cd63	3.93786e-204	1.01265	0.544	0.259	6.74004e-200	Astrocytes	Cd63
Sh3pxd2b	9.13432e-204	0.854743	0.29	0.085	1.56343e-199	Astrocytes	Sh3pxd2b
Grina	2.35733e-203	0.95006	0.438	0.266	4.03481e-199	Astrocytes	Grina
Hacd3	1.73867e-202	0.823306	0.476	0.326	2.97591e-198	Astrocytes	Hacd3
Krt2221	9.95793e-202	0.834047	0.347	0.238	1.7044e-197	Astrocytes	Krt222
Pfkfb3	1.26758e-200	0.957317	0.317	0.104	2.16958e-196	Astrocytes	Pfkfb3
Rgs6	5.19544e-200	0.859802	0.312	0.109	8.89252e-196	Astrocytes	Rgs6
Caskin1	1.66726e-197	0.737387	0.316	0.188	2.85368e-193	Astrocytes	Caskin1
Itm2c	2.22653e-195	0.920907	0.58	0.409	3.81093e-191	Astrocytes	Itm2c
S100a13	2.60888e-195	1.00733	0.362	0.126	4.46535e-191	Astrocytes	S100a13
Itsn1	6.12214e-194	0.805501	0.527	0.4	1.04786e-189	Astrocytes	Itsn1
Chka	7.66457e-194	0.780436	0.647	0.538	1.31187e-189	Astrocytes	Chka
Fgd6	2.73824e-193	0.81878	0.296	0.111	4.68678e-189	Astrocytes	Fgd6
Abhd1	2.95039e-193	0.799803	0.268	0.071	5.04988e-189	Astrocytes	Abhd1
Prnp	3.46976e-193	0.835989	0.667	0.523	5.93883e-189	Astrocytes	Prnp
Gprc5b	2.29617e-192	1.013	0.498	0.249	3.93013e-188	Astrocytes	Gprc5b
Meis1	2.07307e-190	0.976004	0.517	0.229	3.54827e-186	Astrocytes	Meis1
Ssbp2	2.79833e-190	0.85757	0.569	0.418	4.78962e-186	Astrocytes	Ssbp2
Notch1	3.43091e-190	0.763696	0.306	0.073	5.87234e-186	Astrocytes	Notch1
Ppp1r14c	3.53073e-188	0.822331	0.351	0.214	6.0432e-184	Astrocytes	Ppp1r14c
RGD1559896	6.05167e-188	0.882755	0.3	0.079	1.0358e-183	Astrocytes	RGD1559896
Myo10	1.43771e-187	0.812021	0.298	0.095	2.46078e-183	Astrocytes	Myo10
Asrgl1	7.75909e-186	0.895712	0.432	0.168	1.32805e-181	Astrocytes	Asrgl1
Me1	2.67954e-185	0.822169	0.454	0.314	4.58631e-181	Astrocytes	Me1
Wasf3	2.83233e-185	0.745746	0.317	0.191	4.84781e-181	Astrocytes	Wasf3
Cox8a	8.31498e-185	0.900435	0.686	0.554	1.42319e-180	Astrocytes	Cox8a
Psap	1.81463e-184	0.833058	0.734	0.621	3.10591e-180	Astrocytes	Psap
Mfhas1	1.40052e-183	0.656539	0.253	0.16	2.39713e-179	Astrocytes	Mfhas1
Atp5f1b	1.4175e-183	0.866093	0.641	0.523	2.4262e-179	Astrocytes	Atp5f1b
Aldoa	3.21485e-183	0.867656	0.664	0.552	5.50254e-179	Astrocytes	Aldoa
Gstm1	3.44244e-183	0.878898	0.252	0.061	5.89208e-179	Astrocytes	Gstm1
Gabra2	1.94547e-182	0.895174	0.403	0.204	3.32987e-178	Astrocytes	Gabra2
B2m	2.4449e-182	0.76797	0.675	0.397	4.18469e-178	Astrocytes	B2m
Mat2a	2.29083e-181	0.738269	0.374	0.259	3.92099e-177	Astrocytes	Mat2a
Fermt2	1.91554e-180	0.839999	0.577	0.411	3.27863e-176	Astrocytes	Fermt2
Arhgap42	5.39633e-180	0.72395	0.323	0.087	9.23636e-176	Astrocytes	Arhgap42
Foxo1	8.64844e-180	0.913363	0.397	0.148	1.48027e-175	Astrocytes	Foxo1
AABR07001519.1	6.3333e-179	0.804933	0.629	0.526	1.08401e-174	Astrocytes	AABR07001519.1
Sirpa	5.50172e-178	0.840085	0.342	0.147	9.41675e-174	Astrocytes	Sirpa
Sox5	1.02222e-177	0.845535	0.513	0.23	1.74964e-173	Astrocytes	Sox5
Hif1a	1.33121e-177	0.825503	0.489	0.341	2.2785e-173	Astrocytes	Hif1a
Scp2	5.19678e-177	0.797047	0.579	0.427	8.89481e-173	Astrocytes	Scp2
Dennd3	1.70862e-176	0.758299	0.255	0.071	2.92448e-172	Astrocytes	Dennd3
Ugp2	3.58743e-176	0.874184	0.418	0.225	6.14024e-172	Astrocytes	Ugp2
Pgm1	7.86365e-176	0.746791	0.314	0.174	1.34594e-171	Astrocytes	Pgm1
Tspan3	1.57248e-174	0.817924	0.526	0.408	2.69146e-170	Astrocytes	Tspan3
Slc20a1	7.2925e-174	0.764941	0.398	0.269	1.24818e-169	Astrocytes	Slc20a1
Efhd1	1.5894e-173	0.880371	0.369	0.119	2.72042e-169	Astrocytes	Efhd1
Epas1	1.58997e-173	0.645021	0.344	0.103	2.7214e-169	Astrocytes	Epas1
Fam49a	2.06408e-172	0.791266	0.388	0.252	3.53288e-168	Astrocytes	Fam49a
Rgs71	9.8228e-172	1.04459	0.61	0.365	1.68127e-167	Astrocytes	Rgs7
Lhfpl6	1.03692e-171	0.894945	0.659	0.47	1.77479e-167	Astrocytes	Lhfpl6
Retsat	2.8846e-171	0.792947	0.27	0.071	4.93728e-167	Astrocytes	Retsat
Sdc2	6.7468e-171	0.756071	0.278	0.108	1.15478e-166	Astrocytes	Sdc2
Rhpn2	1.9766e-170	0.807062	0.255	0.078	3.38316e-166	Astrocytes	Rhpn2
Tpcn1	2.44419e-170	0.777842	0.295	0.125	4.18347e-166	Astrocytes	Tpcn1
Snta1	8.98007e-170	0.803349	0.424	0.254	1.53703e-165	Astrocytes	Snta1
Chst1	7.83881e-169	0.810079	0.347	0.213	1.34169e-164	Astrocytes	Chst1
Clybl	2.67924e-168	0.921556	0.39	0.207	4.58579e-164	Astrocytes	Clybl
Abca1	3.31967e-168	0.867261	0.525	0.244	5.68195e-164	Astrocytes	Abca1
Sdk2	3.57313e-168	0.764642	0.327	0.193	6.11576e-164	Astrocytes	Sdk2
Phgdh	9.65526e-165	0.883942	0.312	0.091	1.65259e-160	Astrocytes	Phgdh
Tubb2a	1.03256e-164	0.858098	0.544	0.4	1.76733e-160	Astrocytes	Tubb2a
LOC108351137.1	1.4593e-164	0.915229	0.424	0.256	2.49774e-160	Astrocytes	LOC108351137.1
Trak1	1.52673e-164	0.61809	0.29	0.191	2.61315e-160	Astrocytes	Trak1
Phka1	5.79276e-164	0.827268	0.311	0.133	9.91488e-160	Astrocytes	Phka1
S100a16	1.2573e-163	0.950167	0.377	0.143	2.15199e-159	Astrocytes	S100a16
Zfyve21	1.96683e-163	0.755965	0.287	0.089	3.36643e-159	Astrocytes	Zfyve21
Adgrb31	6.39679e-162	0.672038	0.835	0.796	1.09487e-157	Astrocytes	Adgrb3
Lrp8	1.22837e-159	0.61832	0.271	0.196	2.10247e-155	Astrocytes	Lrp8
Kctd1	5.58339e-159	0.63394	0.303	0.217	9.55653e-155	Astrocytes	Kctd1
Apc2	5.7292e-158	0.79385	0.268	0.14	9.80609e-154	Astrocytes	Apc2
Marchf3	8.49642e-157	0.819343	0.409	0.276	1.45425e-152	Astrocytes	Marchf3
Nr2f1	9.17496e-156	0.761088	0.292	0.158	1.57039e-151	Astrocytes	Nr2f1
Rgl1	1.10227e-155	0.724966	0.395	0.28	1.88664e-151	Astrocytes	Rgl1
Ptk2b	4.22493e-155	0.872865	0.384	0.181	7.2314e-151	Astrocytes	Ptk2b
Igfbp5	8.47334e-155	1.10806	0.25	0.083	1.4503e-150	Astrocytes	Igfbp5
Rab31	2.35972e-154	0.741961	0.623	0.519	4.0389e-150	Astrocytes	Rab31
Gramd4	3.30979e-154	0.59702	0.257	0.159	5.66504e-150	Astrocytes	Gramd4
Phyhipl	4.8919e-154	0.818544	0.592	0.387	8.37298e-150	Astrocytes	Phyhipl
Lrrc8a	5.18287e-153	0.664872	0.268	0.123	8.87099e-149	Astrocytes	Lrrc8a
Vdac2	2.21466e-152	0.803252	0.519	0.378	3.79061e-148	Astrocytes	Vdac2
Timp3	3.19423e-152	0.733975	0.345	0.196	5.46724e-148	Astrocytes	Timp3
Nfib	4.26125e-152	0.834072	0.674	0.449	7.29356e-148	Astrocytes	Nfib
Vcl	1.07812e-151	0.792234	0.44	0.272	1.84531e-147	Astrocytes	Vcl
Adhfe1	1.23673e-151	0.763284	0.264	0.095	2.11679e-147	Astrocytes	Adhfe1
Arhgap5	2.217e-149	0.664682	0.594	0.495	3.79461e-145	Astrocytes	Arhgap5
Ptk2	4.35709e-149	0.536059	0.66	0.668	7.4576e-145	Astrocytes	Ptk2
Slc25a4	8.55201e-149	0.783273	0.636	0.531	1.46376e-144	Astrocytes	Slc25a4
Rlbp1	1.58961e-148	0.544381	0.268	0.076	2.72077e-144	Astrocytes	Rlbp1
Ubc	5.8992e-148	0.843963	0.629	0.474	1.00971e-143	Astrocytes	Ubc
Aco2	9.80902e-148	0.697632	0.571	0.458	1.67891e-143	Astrocytes	Aco2
Hacd2	1.0294e-147	0.695981	0.494	0.38	1.76193e-143	Astrocytes	Hacd2
Psme4	8.55666e-147	0.572306	0.68	0.664	1.46456e-142	Astrocytes	Psme4
Agpat3	2.28439e-146	0.796551	0.32	0.201	3.90997e-142	Astrocytes	Agpat3
Pgk1	1.20272e-145	0.85958	0.442	0.303	2.05857e-141	Astrocytes	Pgk1
Ehbp11	1.11977e-143	0.812079	0.62	0.42	1.9166e-139	Astrocytes	Ehbp1
Usp6nl	5.82702e-143	0.773453	0.578	0.414	9.97353e-139	Astrocytes	Usp6nl
Tmem229a	7.97544e-143	0.787826	0.422	0.177	1.36508e-138	Astrocytes	Tmem229a
Cd302	8.9731e-143	0.739458	0.29	0.096	1.53584e-138	Astrocytes	Cd302
Cep85l	5.2931e-142	0.644053	0.377	0.268	9.05966e-138	Astrocytes	Cep85l
Nebl	6.16859e-142	0.947928	0.503	0.281	1.05582e-137	Astrocytes	Nebl
AABR07070046.1	2.24592e-141	0.695724	0.666	0.571	3.84412e-137	Astrocytes	AABR07070046.1
Zfp4231	4.55075e-141	0.766425	0.431	0.266	7.78907e-137	Astrocytes	Zfp423
Tmem47	5.78369e-141	0.800826	0.289	0.171	9.89937e-137	Astrocytes	Tmem47
Klf121	6.97331e-141	0.843593	0.667	0.432	1.19355e-136	Astrocytes	Klf12
Ampd3	1.08229e-140	0.675183	0.252	0.109	1.85244e-136	Astrocytes	Ampd3
Vav31	6.56597e-139	0.50546	0.629	0.353	1.12383e-134	Astrocytes	Vav3
Pfkp1	2.24008e-138	0.562013	0.292	0.238	3.83412e-134	Astrocytes	Pfkp
Nudt3	3.51412e-138	0.647305	0.415	0.315	6.01477e-134	Astrocytes	Nudt3
Tom1l2	5.77893e-138	0.579533	0.648	0.609	9.89121e-134	Astrocytes	Tom1l2
Abi1	8.91246e-137	0.60036	0.641	0.571	1.52546e-132	Astrocytes	Abi1
Magi11	7.14276e-135	0.805493	0.584	0.421	1.22256e-130	Astrocytes	Magi1
Pebp1	1.93012e-134	0.719854	0.675	0.59	3.3036e-130	Astrocytes	Pebp1
Zhx2	4.70035e-132	0.783342	0.47	0.259	8.04512e-128	Astrocytes	Zhx2
Slc25a5	7.91682e-132	0.854149	0.43	0.262	1.35504e-127	Astrocytes	Slc25a5
Lpin1	2.64889e-129	0.623253	0.279	0.173	4.53384e-125	Astrocytes	Lpin1
Rnf1821	3.21937e-128	0.642583	0.268	0.169	5.51028e-124	Astrocytes	Rnf182
Dhx32	3.98763e-127	0.509776	0.251	0.193	6.82522e-123	Astrocytes	Dhx32
Cnn3	2.5009e-125	0.816632	0.333	0.168	4.28055e-121	Astrocytes	Cnn3
Hsp90ab1	3.65919e-125	0.657301	0.748	0.706	6.26306e-121	Astrocytes	Hsp90ab1
Hspa8	3.77055e-125	0.736727	0.649	0.556	6.45367e-121	Astrocytes	Hspa8
Acy1	6.53144e-125	0.679337	0.253	0.08	1.11792e-120	Astrocytes	Acy1
Cmtm51	9.94806e-125	0.591313	0.672	0.412	1.70271e-120	Astrocytes	Cmtm5
Pxmp2	1.08685e-124	0.721037	0.347	0.175	1.86026e-120	Astrocytes	Pxmp2
Inpp4a1	4.34407e-124	0.527809	0.338	0.287	7.43531e-120	Astrocytes	Inpp4a
Map3k5	1.77995e-123	0.6454	0.283	0.197	3.04656e-119	Astrocytes	Map3k5
Kifc3	4.87538e-123	0.586397	0.268	0.158	8.3447e-119	Astrocytes	Kifc3
Hspa5	5.76959e-122	0.719113	0.555	0.438	9.87523e-118	Astrocytes	Hspa5
Ahdc1	5.82775e-122	0.558938	0.355	0.279	9.97478e-118	Astrocytes	Ahdc1
Mdga21	1.21601e-121	0.756599	0.703	0.548	2.08133e-117	Astrocytes	Mdga2
Hnrnpa2b1	1.12588e-117	0.674734	0.471	0.352	1.92705e-113	Astrocytes	Hnrnpa2b1
Gramd1b	1.23447e-117	0.609773	0.449	0.346	2.11292e-113	Astrocytes	Gramd1b
Ganc	1.26553e-117	0.70403	0.406	0.232	2.16608e-113	Astrocytes	Ganc
Ubr7	8.2853e-117	0.631854	0.263	0.153	1.41811e-112	Astrocytes	Ubr7
Marcks	1.47793e-116	0.925627	0.324	0.165	2.52962e-112	Astrocytes	Marcks
Itpr2	6.96578e-116	0.663422	0.298	0.109	1.19226e-111	Astrocytes	Itpr2
Slc6a91	2.49953e-115	0.684631	0.507	0.273	4.2782e-111	Astrocytes	Slc6a9
Adk	6.90187e-115	0.601824	0.545	0.48	1.18132e-110	Astrocytes	Adk
Gpi	7.42848e-115	0.615696	0.393	0.333	1.27146e-110	Astrocytes	Gpi
Man2a2	8.17279e-115	0.571023	0.284	0.195	1.39886e-110	Astrocytes	Man2a2
Pc	1.13036e-114	0.729645	0.374	0.233	1.93472e-110	Astrocytes	Pc
Sncaip1	9.29491e-114	0.554813	0.273	0.225	1.59092e-109	Astrocytes	Sncaip
Traf7	4.8745e-113	0.604026	0.267	0.151	8.3432e-109	Astrocytes	Traf7
Plekhm2	2.23218e-112	0.551332	0.34	0.286	3.8206e-108	Astrocytes	Plekhm2
Rmdn1	2.9527e-112	0.521855	0.587	0.566	5.05384e-108	Astrocytes	Rmdn1
[truncated: 2,626 more rows]
