# Supplementary material for: A Single-Cell Atlas of the Substantia Nigra Reveals Therapeutic Effects of Icaritin in a Rat Model of Parkinson’s Disease
Source: Antioxidants (Basel). 2024 Sep 30;13(10):1183. doi: 10.3390/antiox13101183 (PMC11505506; doi:10.3390/antiox13101183)
Supplement: Supplementary file 1 [file antioxidants-13-01183-s001.zip › Table S3.xlsx]

## Sheet: Table S3 Legend
Table S3. Genes list regulated by transcription factors relation network in SRCs.

## Sheet: Genes
TF	gene	highConfAnnot	nMotifs	bestMotif	NES	motifDb	coexModule	spearCor	CoexWeight
A1cf	Itpr3	TRUE	1	hdpi__ACF	4.4	500bp	top50perTarget	0.143761	0.0054389
A1cf	Slc30a1	TRUE	1	hdpi__ACF	4.4	500bp	top50perTarget	0.155401	0.00301997
A1cf	Slc30a2	TRUE	1	hdpi__ACF	4.4	500bp	top50perTarget	0.407407	0.0131136
A1cf	Smad6	TRUE	1	hdpi__ACF	4.4	500bp	top50perTarget	0.352512	0.0123866
A1cf	Trib1	TRUE	1	hdpi__ACF	4.4	500bp	top50perTarget	0.127919	0.00282078
Abcf2	Il12a	TRUE	1	hdpi__ABCF2	4.04	500bp	top10perTarget	0.0343273	0.00445337
Abcf2	Pcdhb2	TRUE	1	hdpi__ABCF2	4.04	500bp	top10perTarget	0.0535928	0.0128543
Abcf2	Sfrp2	TRUE	1	hdpi__ABCF2	4.04	500bp	top10perTarget	0.0633077	0.00593385
Alx1	Colec12	FALSE	10	cisbp__M1986	4.04	10kb	top50	0.124278	0.00770514
Alx1	Krt20	FALSE	19	cisbp__M1986	4.04	10kb	top50	0.332155	0.0208377
Alx1	Ctla4	FALSE	12	cisbp__M0992	3.71	10kb	w0.001	0.102438	0.00249527
Alx1	Mthfsd	FALSE	10	cisbp__M0893	3.7	10kb	w0.001	0.0646585	0.00103094
Alx1	Alx1	FALSE	5	taipale_cyt_meth__ARX_CYAATTAN_eDBD	3.47	10kb	top50	1	NA
Alx1	Kif7	FALSE	6	taipale_cyt_meth__ARX_CYAATTAN_eDBD	3.47	10kb	top50	0.233826	0.00848689
Alx1	Mogat2	FALSE	8	taipale_cyt_meth__ARX_CYAATTAN_eDBD	3.47	10kb	top50	0.216158	0.00952001
Alx1	Ppp1r1c	FALSE	6	taipale_cyt_meth__ARX_CYAATTAN_eDBD	3.47	10kb	top50	0.0760654	0.00386509
Alx1	Celf4	TRUE	21	cisbp__M1005	3.28	10kb	w0.001	0.0827519	0.00139153
Alx1	Cnr1	TRUE	24	cisbp__M1005	3.28	10kb	w0.001	0.071541	0.00158999
Alx1	Col1a1	TRUE	11	cisbp__M1005	3.28	10kb	w0.001	0.0924843	0.00178857
Alx1	Cyp26b1	TRUE	23	cisbp__M1005	3.28	10kb	w0.001	0.108897	0.0038053
Alx1	Dlx1	TRUE	23	cisbp__M1005	3.28	10kb	w0.001	0.0727156	0.00103962
Alx1	Gata2	TRUE	24	cisbp__M1005	3.28	10kb	w0.001	0.100558	0.001489
Alx1	Gng8	TRUE	76	cisbp__M1005	3.28	10kb	w0.001	0.126809	0.00431714
Alx1	Onecut1	TRUE	76	cisbp__M1005	3.28	10kb	w0.001	0.162751	0.00434797
Alx1	Pax3	TRUE	81	cisbp__M1005	3.28	10kb	w0.001	0.117601	0.00576199
Alx1	Pou6f1	TRUE	24	cisbp__M1005	3.28	10kb	w0.001	0.0783897	0.00148942
Alx1	Ppp1r1b	TRUE	24	cisbp__M1005	3.28	10kb	w0.001	0.0812544	0.00147454
Alx1	Tal1	TRUE	24	cisbp__M1005	3.28	10kb	w0.001	0.0712033	0.00341039
Alx1	Trib2	TRUE	15	cisbp__M1005	3.28	10kb	w0.001	0.0480777	0.00182566
Alx1	Vsig8	TRUE	72	cisbp__M1005	3.28	10kb	w0.001	0.128847	0.00396968
Alx1	Zfp503	TRUE	20	cisbp__M1005	3.28	10kb	w0.001	0.089551	0.0013827
Alx1	Batf	FALSE	2	transfac_pro__M07815	3.26	10kb	top50	0.287229	0.0221693
Alx1	F2	FALSE	2	transfac_pro__M07815	3.26	10kb	top50	0.125393	0.00453985
Alx1	Gapdhs	FALSE	2	transfac_pro__M07815	3.26	10kb	top50	0.114909	0.0044118
Alx1	Il5ra	FALSE	1	transfac_pro__M07815	3.26	10kb	top50	0.151157	0.00477268
Alx1	Meltf	FALSE	3	transfac_pro__M07815	3.26	10kb	top50	0.128847	0.00403258
Alx1	Wnt5b	FALSE	3	transfac_pro__M07815	3.26	10kb	top50	0.151065	0.0048183
Alx1	Lsr	FALSE	3	cisbp__M0899	3.11	10kb	w0.001	0.0533213	0.00104283
Alx1	Acoxl	FALSE	1	jaspar__MA0457.1	3.1	10kb	w0.001	0.0846908	0.00137498
Alx1	Agtr1a	FALSE	1	jaspar__MA0457.1	3.1	10kb	w0.001	0.0764742	0.0015345
Alx1	Aldh3b1	FALSE	1	jaspar__MA0457.1	3.1	10kb	w0.001	0.0698386	0.00110734
Alx1	Alpl	FALSE	1	jaspar__MA0457.1	3.1	10kb	w0.001	0.140966	0.00407237
Alx1	Atp8b4	FALSE	1	jaspar__MA0457.1	3.1	10kb	w0.001	0.077443	0.00242881
Alx1	Bace2	FALSE	1	jaspar__MA0457.1	3.1	10kb	w0.001	0.0789037	0.00115879
Alx1	Cadps2	FALSE	1	jaspar__MA0457.1	3.1	10kb	w0.001	0.0903241	0.00188698
Alx1	Calcrl	FALSE	1	jaspar__MA0457.1	3.1	10kb	w0.001	0.0504524	0.00188178
Alx1	Col4a1	FALSE	1	jaspar__MA0457.1	3.1	10kb	w0.001	0.0633173	0.00116585
Alx1	Cstf2t	FALSE	1	jaspar__MA0457.1	3.1	10kb	w0.001	0.0521916	0.00112822
Alx1	Cwc22	FALSE	1	jaspar__MA0457.1	3.1	10kb	w0.001	0.0605657	0.00129537
Alx1	Ddx59	FALSE	1	jaspar__MA0457.1	3.1	10kb	w0.001	0.0809021	0.00153441
Alx1	Fanci	FALSE	1	jaspar__MA0457.1	3.1	10kb	w0.001	0.0772919	0.00124119
Alx1	Gins1	FALSE	1	jaspar__MA0457.1	3.1	10kb	w0.001	0.0987676	0.00157886
Alx1	Grhl3	FALSE	1	jaspar__MA0457.1	3.1	10kb	w0.001	0.089608	0.00250915
Alx1	Icam5	FALSE	1	jaspar__MA0457.1	3.1	10kb	w0.001	0.135999	0.00554829
Alx1	Kif6	FALSE	1	jaspar__MA0457.1	3.1	10kb	w0.001	0.065677	0.00113529
Alx1	Mknk1	FALSE	1	jaspar__MA0457.1	3.1	10kb	w0.001	0.0917717	0.00225269
Alx1	Morc1	FALSE	1	jaspar__MA0457.1	3.1	10kb	w0.001	0.0746172	0.00164838
Alx1	Mxra7	FALSE	1	jaspar__MA0457.1	3.1	10kb	w0.001	0.0696744	0.00134588
Alx1	Myo18b	FALSE	1	jaspar__MA0457.1	3.1	10kb	w0.001	0.100747	0.00197555
Alx1	Neil1	FALSE	1	jaspar__MA0457.1	3.1	10kb	w0.001	0.0671953	0.00117909
Alx1	Nepn	FALSE	1	jaspar__MA0457.1	3.1	10kb	w0.001	0.0773422	0.00159283
Alx1	Nppa	FALSE	1	jaspar__MA0457.1	3.1	10kb	w0.001	0.136216	0.00317906
Alx1	Nudt13	FALSE	1	jaspar__MA0457.1	3.1	10kb	w0.001	0.0446314	0.00294992
Alx1	Ptprb	FALSE	2	jaspar__MA0457.1	3.1	10kb	w0.001	0.119247	0.00467197
Alx1	Pxdc1	FALSE	1	jaspar__MA0457.1	3.1	10kb	w0.001	0.113765	0.00329492
Alx1	Rad51	FALSE	1	jaspar__MA0457.1	3.1	10kb	w0.001	0.118971	0.00195147
Alx1	Rgs12	FALSE	1	jaspar__MA0457.1	3.1	10kb	w0.001	0.0755327	0.00148724
Alx1	Slc24a4	FALSE	1	jaspar__MA0457.1	3.1	10kb	w0.001	0.0842538	0.00238607
Alx1	Tgfb2	FALSE	1	jaspar__MA0457.1	3.1	10kb	w0.001	0.0996096	0.00142125
Alx1	Tmprss9	FALSE	1	jaspar__MA0457.1	3.1	10kb	w0.001	0.100965	0.00306295
Alx1	Vps51	FALSE	1	jaspar__MA0457.1	3.1	10kb	w0.001	0.083826	0.00186642
Alx1	Vwa7	FALSE	1	jaspar__MA0457.1	3.1	10kb	w0.001	0.100558	0.00166795
Alx1	Wnt16	FALSE	1	jaspar__MA0457.1	3.1	10kb	w0.001	0.104544	0.00179753
Alx1	Zbtb10	FALSE	1	jaspar__MA0457.1	3.1	10kb	w0.001	0.0716045	0.00123181
Alx1	Zbtb16	FALSE	1	jaspar__MA0457.1	3.1	10kb	w0.001	0.0821756	0.00208218
Alx1	Zfp639	FALSE	1	jaspar__MA0457.1	3.1	10kb	w0.001	0.063419	0.00165068
Alx1	Crtam	FALSE	1	homer__ADBTAATTAR_Lhx3	3.06	10kb	top50	0.141051	0.00422205
Alx4	Pou3f2	FALSE	1	cisbp__M5046	3.03	500bp	top10perTarget	0.0305428	0.00598566
Alx4	Tfap2a	FALSE	1	cisbp__M5046	3.03	500bp	top10perTarget	0.101236	0.0166968
Alx4	Wdr95	FALSE	1	cisbp__M5046	3.03	500bp	top10perTarget	0.0335771	0.00952187
Alx4	Zbtb3	FALSE	1	cisbp__M5046	3.03	500bp	top10perTarget	0.0670916	0.00706488
Ar	Foxo6	TRUE	1	hocomoco__ANDR_MOUSE.H11MO.1.A	4.32	10kb	top50	0.0338303	0.0111806
Ar	Rbp2	TRUE	1	hocomoco__ANDR_MOUSE.H11MO.1.A	4.32	10kb	top50	0.059942	0.00902085
Ar	Tnn	TRUE	1	hocomoco__ANDR_MOUSE.H11MO.1.A	4.32	10kb	top50	0.053523	0.0101698
Ar	Fmo6	FALSE	1	transfac_pro__M03799	3.24	500bp	top50	0.0490644	0.0127528
Ar	Angel1	TRUE	1	transfac_pro__M08908	3.05	10kb	top1sd	0.0880862	0.00345779
Ar	Ar	TRUE	2	transfac_pro__M08908	3.05	10kb	top1sd	1	NA
Ar	Elf4	TRUE	1	transfac_pro__M08908	3.05	10kb	top1sd	0.0379347	0.00401989
Ar	Kcnf1	TRUE	1	transfac_pro__M08908	3.05	10kb	top1sd	0.0609351	0.00340351
Ar	Mylk2	TRUE	1	transfac_pro__M08908	3.05	10kb	top1sd	0.0606846	0.00312143
Ar	Pdgfb	TRUE	1	transfac_pro__M08908	3.05	10kb	top1sd	0.0392271	0.00280124
Ar	Pnma2	TRUE	1	transfac_pro__M08908	3.05	10kb	top1sd	0.0973802	0.00320784
Ar	Slc41a1	TRUE	1	transfac_pro__M08908	3.05	10kb	top1sd	0.0601609	0.00276698
Arid3a	Cpa6	FALSE	7	dbcorrdb__SMARCB1__ENCSR000EHN_1__m1	4	10kb	top50perTarget	0.0305902	0.00343079
Arid3a	Dpp4	FALSE	4	dbcorrdb__eGFP-GATA2__ENCSR000DKA_1__m1	3.97	10kb	top50perTarget	0.0472344	0.00880053
Arid3a	Stard10	FALSE	8	dbcorrdb__eGFP-GATA2__ENCSR000DKA_1__m1	3.97	10kb	top50perTarget	0.033965	0.0025459
Arid3a	Zcchc24	FALSE	6	dbcorrdb__eGFP-GATA2__ENCSR000DKA_1__m1	3.97	10kb	top50perTarget	0.0483621	0.00233665
Arid3a	Areg	FALSE	3	cisbp__M4690	3.9	10kb	top50perTarget	0.0700323	0.00456147
Arid3a	Gemin8	FALSE	8	cisbp__M4690	3.9	10kb	top50perTarget	0.0406128	0.0025888
Arid3a	Arid3a	TRUE	14	transfac_pro__M02735	3.85	500bp	top50	1	NA
Arid3a	Msx2	TRUE	5	transfac_pro__M02735	3.85	500bp	top50	0.0775157	0.0168333
Arid3a	Rxrg	TRUE	5	transfac_pro__M02735	3.85	500bp	top50	0.0526566	0.0127983
Arid3a	Sall4	TRUE	8	transfac_pro__M02735	3.85	500bp	top50	0.0472344	0.00917964
Arid3a	Cacnb3	TRUE	13	dbcorrdb__ARID3A__ENCSR000EFY_1__m1	3.64	10kb	top50perTarget	0.0468972	0.002938
Arid3a	Cnr2	TRUE	22	dbcorrdb__ARID3A__ENCSR000EFY_1__m1	3.64	10kb	top50perTarget	0.116326	0.0119382
Arid3a	Cyb5r3	TRUE	19	dbcorrdb__ARID3A__ENCSR000EFY_1__m1	3.64	10kb	top50perTarget	0.036084	0.00364437
Arid3a	Etv2	TRUE	18	dbcorrdb__ARID3A__ENCSR000EFY_1__m1	3.64	10kb	top50perTarget	0.109656	0.00514365
Arid3a	Hdac7	TRUE	22	dbcorrdb__ARID3A__ENCSR000EFY_1__m1	3.64	10kb	top50perTarget	0.0690321	0.00268151
Arid3a	Id4	TRUE	22	dbcorrdb__ARID3A__ENCSR000EFY_1__m1	3.64	10kb	top50perTarget	0.0636847	0.00338064
Arid3a	Il13ra2	TRUE	15	dbcorrdb__ARID3A__ENCSR000EFY_1__m1	3.64	10kb	top50perTarget	0.0532516	0.0082056
Arid3a	Otogl	TRUE	2	dbcorrdb__ARID3A__ENCSR000EFY_1__m1	3.64	10kb	top50perTarget	0.0335968	0.00799779
Arid3a	Rmdn2	TRUE	22	dbcorrdb__ARID3A__ENCSR000EFY_1__m1	3.64	10kb	top50perTarget	0.0587014	0.0030347
Arid3a	Sp5	TRUE	8	dbcorrdb__ARID3A__ENCSR000EFY_1__m1	3.64	10kb	top50perTarget	0.0494911	0.00508989
Arid3a	Trpv6	TRUE	21	dbcorrdb__ARID3A__ENCSR000EFY_1__m1	3.64	10kb	top50perTarget	0.0609053	0.00373559
Arid3a	Anp32a	FALSE	2	cisbp__M0103	3.59	10kb	w0.001	0.0660628	0.00235164
Arid3a	Barhl2	TRUE	4	cisbp__M0106	3.54	10kb	w0.001	0.0360624	0.00453003
Arid3a	Cdx1	TRUE	3	cisbp__M0106	3.54	10kb	w0.001	0.0775157	0.00292596
Arid3a	Eng	TRUE	3	cisbp__M0106	3.54	10kb	w0.001	0.0480393	0.00112891
Arid3a	Fli1	TRUE	3	cisbp__M0106	3.54	10kb	w0.001	0.0584562	0.00123499
Arid3a	Flrt1	TRUE	3	cisbp__M0106	3.54	10kb	w0.001	0.0883058	0.00160236
Arid3a	Garem2	TRUE	3	cisbp__M0106	3.54	10kb	w0.001	0.0360624	0.00122318
Arid3a	Gbx1	TRUE	3	cisbp__M0106	3.54	10kb	w0.001	0.0700323	0.00105605
Arid3a	Gpr3	TRUE	3	cisbp__M0106	3.54	10kb	w0.001	0.0460559	0.00102779
Arid3a	Insrr	TRUE	3	cisbp__M0106	3.54	10kb	w0.001	0.051045	0.00116706
Arid3a	Kcng1	TRUE	3	cisbp__M0106	3.54	10kb	w0.001	0.0521792	0.00102554
Arid3a	Klhl26	TRUE	3	cisbp__M0106	3.54	10kb	w0.001	0.0503379	0.00115171
Arid3a	Lhx5	TRUE	3	cisbp__M0106	3.54	10kb	w0.001	0.0444155	0.00126607
Arid3a	Lingo3	TRUE	3	cisbp__M0106	3.54	10kb	w0.001	0.0300165	0.00127707
Arid3a	Lmo1	TRUE	3	cisbp__M0106	3.54	10kb	w0.001	0.0375161	0.00138398
Arid3a	Nhlh1	TRUE	3	cisbp__M0106	3.54	10kb	w0.001	0.0361202	0.00155199
Arid3a	Nkd1	TRUE	3	cisbp__M0106	3.54	10kb	w0.001	0.0556987	0.00107892
Arid3a	Nr2e1	TRUE	3	cisbp__M0106	3.54	10kb	w0.001	0.0494911	0.00123308
Arid3a	Olig2	TRUE	5	cisbp__M0106	3.54	10kb	w0.001	0.130807	0.00282799
Arid3a	Paqr9	TRUE	3	cisbp__M0106	3.54	10kb	w0.001	0.062799	0.00142437
Arid3a	Pax3	TRUE	3	cisbp__M0106	3.54	10kb	w0.001	0.0531739	0.00163633
Arid3a	Pax5	TRUE	3	cisbp__M0106	3.54	10kb	w0.001	0.0557579	0.00126506
Arid3a	Pax7	TRUE	3	cisbp__M0106	3.54	10kb	w0.001	0.0589353	0.00118306
Arid3a	Ptger1	TRUE	3	cisbp__M0106	3.54	10kb	w0.001	0.0360624	0.00127547
Arid3a	Trim71	TRUE	3	cisbp__M0106	3.54	10kb	w0.001	0.0592789	0.00255655
Arid3a	Wnt11	TRUE	3	cisbp__M0106	3.54	10kb	w0.001	0.0570977	0.00248572
Arid3a	Arhgap28	FALSE	1	cisbp__M0100	3.42	10kb	w0.001	0.0798451	0.00284732
Arid3a	Arl4d	FALSE	1	cisbp__M0100	3.42	10kb	w0.001	0.0476818	0.00151081
Arid3a	Cdkn1b	FALSE	1	cisbp__M0100	3.42	10kb	w0.001	0.0562936	0.00104418
Arid3a	Celf3	FALSE	1	cisbp__M0100	3.42	10kb	w0.001	0.0310867	0.00109532
Arid3a	Crlf1	FALSE	1	cisbp__M0100	3.42	10kb	w0.001	0.0516695	0.00123404
Arid3a	Entpd1	FALSE	1	cisbp__M0100	3.42	10kb	w0.001	0.0660655	0.00106555
Arid3a	Fam107b	FALSE	1	cisbp__M0100	3.42	10kb	w0.001	0.0329205	0.00159725
Arid3a	Kcnj4	FALSE	1	cisbp__M0100	3.42	10kb	w0.001	0.072407	0.00190135
Arid3a	Kcnn4	FALSE	1	cisbp__M0100	3.42	10kb	w0.001	0.0775157	0.00387305
Arid3a	Magix	FALSE	1	cisbp__M0100	3.42	10kb	w0.001	0.0716045	0.00274545
Arid3a	Map2k3	FALSE	1	cisbp__M0100	3.42	10kb	w0.001	0.0551236	0.00154504
Arid3a	Mmp15	FALSE	1	cisbp__M0100	3.42	10kb	w0.001	0.0438284	0.00109888
Arid3a	Myh15	FALSE	1	cisbp__M0100	3.42	10kb	w0.001	0.0425759	0.00113133
Arid3a	Nkx2-1	FALSE	2	cisbp__M4612	3.42	10kb	top50perTarget	0.0501837	0.00594723
Arid3a	Paqr5	FALSE	1	cisbp__M0100	3.42	10kb	w0.001	0.0353225	0.00216501
Arid3a	Pcdh8	FALSE	1	cisbp__M0100	3.42	10kb	w0.001	0.034279	0.00126462
Arid3a	Pear1	FALSE	1	cisbp__M0100	3.42	10kb	w0.001	0.0341519	0.00167629
Arid3a	Rasal1	FALSE	1	cisbp__M0100	3.42	10kb	w0.001	0.0399565	0.00107367
Arid3a	Riiad1	FALSE	1	cisbp__M0100	3.42	10kb	w0.001	0.0514221	0.00467708
Arid3a	Sema3b	FALSE	1	cisbp__M0100	3.42	10kb	w0.001	0.0360624	0.00120095
Arid3a	Slc35e4	FALSE	2	cisbp__M4612	3.42	10kb	top50perTarget	0.0550913	0.00266373
Arid3a	Slc39a13	FALSE	1	cisbp__M0100	3.42	10kb	w0.001	0.0434613	0.00137419
Arid3a	Sp7	FALSE	1	cisbp__M0100	3.42	10kb	w0.001	0.0494911	0.00282517
Arid3a	Stc2	FALSE	1	cisbp__M0100	3.42	10kb	w0.001	0.0391268	0.0109161
Arid3a	Trmt2a	FALSE	1	cisbp__M0100	3.42	10kb	w0.001	0.0369019	0.00104266
Arid3a	Tspan18	FALSE	1	cisbp__M0100	3.42	10kb	w0.001	0.0773572	0.00234747
Arid3a	Twist2	FALSE	1	cisbp__M0100	3.42	10kb	w0.001	0.0300165	0.00143097
Arid3a	Tyro3	FALSE	1	cisbp__M0100	3.42	10kb	w0.001	0.0663624	0.00100484
Arid3a	Wnt10a	FALSE	1	cisbp__M0100	3.42	10kb	w0.001	0.0444155	0.00157172
Arid3a	Zfp385c	FALSE	1	cisbp__M0100	3.42	10kb	w0.001	0.0358942	0.00218595
Arid3a	Capn6	TRUE	5	dbcorrdb__ARID3A__ENCSR000EDP_1__m2	3.41	500bp	top5perTarget	0.0442742	0.0183825
Arid3a	Epha2	TRUE	4	transfac_pro__M01654	3.41	10kb	top50	0.0547569	0.0187149
Arid3a	Shisa3	TRUE	4	transfac_pro__M01654	3.41	10kb	top50	0.114922	0.00876641
Arid3a	Spink13	TRUE	3	transfac_pro__M01654	3.41	10kb	top50	0.0325365	0.0153885
Arid3a	Stat5a	TRUE	5	dbcorrdb__ARID3A__ENCSR000EDP_1__m2	3.41	500bp	top5perTarget	0.0357206	0.00825077
Arid3a	Cd101	FALSE	3	dbcorrdb__GATA1__ENCSR000EWM_1__m1	3.36	10kb	top50perTarget	0.0551299	0.00323505
Arid3a	Mgam	FALSE	3	dbcorrdb__GATA1__ENCSR000EWM_1__m1	3.36	10kb	top50perTarget	0.0403631	0.0158565
Arid3a	Tbc1d21	FALSE	4	dbcorrdb__GATA1__ENCSR000EWM_1__m1	3.36	10kb	top50perTarget	0.0494911	0.00497412
Arid3a	Nxpe2	FALSE	1	dbcorrdb__GATA2__ENCSR000EWG_1__m1	3.2	10kb	top50perTarget	0.0626122	0.010284
Arid3a	Morn2	FALSE	1	cisbp__M4650	3.04	10kb	top50perTarget	0.0397418	0.00367503
Arnt	Adad1	TRUE	1	swissregulon__hs__AHR_ARNT_ARNT2.p2	3.33	500bp	top1sd	0.0412514	0.00386639
Arnt	Adgrl1	TRUE	1	swissregulon__hs__AHR_ARNT_ARNT2.p2	3.33	500bp	top1sd	0.126024	0.00313481
Arnt	Adgrl3	TRUE	1	swissregulon__hs__AHR_ARNT_ARNT2.p2	3.33	500bp	top1sd	0.243785	0.00385438
Arnt	Adk	TRUE	1	swissregulon__hs__AHR_ARNT_ARNT2.p2	3.33	500bp	top1sd	0.233807	0.00316779
Arnt	Alkbh5	TRUE	1	swissregulon__hs__AHR_ARNT_ARNT2.p2	3.33	500bp	top1sd	0.137195	0.00297659
Arnt	Ank2	TRUE	1	swissregulon__hs__AHR_ARNT_ARNT2.p2	3.33	500bp	top1sd	0.337284	0.00317931
Arnt	Arfgap3	TRUE	1	swissregulon__hs__AHR_ARNT_ARNT2.p2	3.33	500bp	top1sd	0.136471	0.00379072
Arnt	Arhgap25	TRUE	1	swissregulon__hs__AHR_ARNT_ARNT2.p2	3.33	500bp	top1sd	0.059571	0.00464297
Arnt	Atf3	TRUE	1	swissregulon__hs__AHR_ARNT_ARNT2.p2	3.33	500bp	top1sd	0.0564514	0.00340435
Arnt	Atrn	TRUE	1	swissregulon__hs__AHR_ARNT_ARNT2.p2	3.33	500bp	top1sd	0.208309	0.00297645
Arnt	Cast	TRUE	1	swissregulon__hs__AHR_ARNT_ARNT2.p2	3.33	500bp	top1sd	0.122625	0.00307433
Arnt	Cbx7	TRUE	1	swissregulon__hs__AHR_ARNT_ARNT2.p2	3.33	500bp	top1sd	0.120272	0.0038285
Arnt	Ccdc92	TRUE	1	swissregulon__hs__AHR_ARNT_ARNT2.p2	3.33	500bp	top1sd	0.109836	0.00373366
Arnt	Ccdc97	TRUE	1	swissregulon__hs__AHR_ARNT_ARNT2.p2	3.33	500bp	top1sd	0.0302262	0.00304301
Arnt	Cdk13	TRUE	1	swissregulon__hs__AHR_ARNT_ARNT2.p2	3.33	500bp	top1sd	0.247359	0.00389688
Arnt	Cep295	TRUE	1	swissregulon__hs__AHR_ARNT_ARNT2.p2	3.33	500bp	top1sd	0.131587	0.00434458
Arnt	Cgref1	TRUE	1	swissregulon__hs__AHR_ARNT_ARNT2.p2	3.33	500bp	top1sd	0.0965827	0.00331938
Arnt	Clns1a	TRUE	1	swissregulon__hs__AHR_ARNT_ARNT2.p2	3.33	500bp	top1sd	0.162355	0.00319515
Arnt	Clock	TRUE	1	swissregulon__hs__AHR_ARNT_ARNT2.p2	3.33	500bp	top1sd	0.190638	0.00307314
Arnt	Cnksr2	TRUE	1	swissregulon__hs__AHR_ARNT_ARNT2.p2	3.33	500bp	top1sd	0.144616	0.00314902
Arnt	Cnot9	TRUE	1	swissregulon__hs__AHR_ARNT_ARNT2.p2	3.33	500bp	top1sd	0.150355	0.00333137
Arnt	Cntn6	TRUE	1	swissregulon__hs__AHR_ARNT_ARNT2.p2	3.33	500bp	top1sd	0.185119	0.00320349
Arnt	Cpsf7	TRUE	1	swissregulon__hs__AHR_ARNT_ARNT2.p2	3.33	500bp	top1sd	0.155946	0.00315431
Arnt	Cxxc4	TRUE	1	swissregulon__hs__AHR_ARNT_ARNT2.p2	3.33	500bp	top1sd	0.125344	0.0040267
Arnt	Dap3	TRUE	1	swissregulon__hs__AHR_ARNT_ARNT2.p2	3.33	500bp	top1sd	0.145427	0.0054113
Arnt	Ddx39b	TRUE	1	swissregulon__hs__AHR_ARNT_ARNT2.p2	3.33	500bp	top1sd	0.184692	0.00318706
Arnt	Dnaja3	TRUE	1	swissregulon__hs__AHR_ARNT_ARNT2.p2	3.33	500bp	top1sd	0.149725	0.00300042
Arnt	Dph6	TRUE	1	swissregulon__hs__AHR_ARNT_ARNT2.p2	3.33	500bp	top1sd	0.120683	0.00320297
Arnt	Dync1i2	TRUE	1	swissregulon__hs__AHR_ARNT_ARNT2.p2	3.33	500bp	top1sd	0.282508	0.00317893
Arnt	Elavl2	TRUE	1	swissregulon__hs__AHR_ARNT_ARNT2.p2	3.33	500bp	top1sd	0.187841	0.00309784
Arnt	Elf2	TRUE	1	swissregulon__hs__AHR_ARNT_ARNT2.p2	3.33	500bp	top1sd	0.174746	0.00341796
Arnt	Epc1	TRUE	1	swissregulon__hs__AHR_ARNT_ARNT2.p2	3.33	500bp	top1sd	0.217086	0.00316944
Arnt	Eps15l1	TRUE	1	swissregulon__hs__AHR_ARNT_ARNT2.p2	3.33	500bp	top1sd	0.194709	0.00349542
Arnt	Exoc6	TRUE	1	swissregulon__hs__AHR_ARNT_ARNT2.p2	3.33	500bp	top1sd	0.17687	0.00375151
Arnt	Fam117b	TRUE	1	swissregulon__hs__AHR_ARNT_ARNT2.p2	3.33	500bp	top1sd	0.20639	0.00311729
Arnt	Fam234b	TRUE	1	swissregulon__hs__AHR_ARNT_ARNT2.p2	3.33	500bp	top1sd	0.0964801	0.0030328
Arnt	Faxc	TRUE	1	swissregulon__hs__AHR_ARNT_ARNT2.p2	3.33	500bp	top1sd	0.207702	0.0030433
Arnt	Fmnl2	TRUE	1	swissregulon__hs__AHR_ARNT_ARNT2.p2	3.33	500bp	top1sd	0.191111	0.00318947
Arnt	G0s2	TRUE	1	swissregulon__hs__AHR_ARNT_ARNT2.p2	3.33	500bp	top1sd	0.040983	0.0034343
Arnt	Gphn	TRUE	1	swissregulon__hs__AHR_ARNT_ARNT2.p2	3.33	500bp	top1sd	0.283986	0.00320498
Arnt	Gpr150	TRUE	1	swissregulon__hs__AHR_ARNT_ARNT2.p2	3.33	500bp	top1sd	0.0406055	0.00304398
Arnt	Gria2	TRUE	1	swissregulon__hs__AHR_ARNT_ARNT2.p2	3.33	500bp	top1sd	0.254741	0.00304822
Arnt	Grsf1	TRUE	1	swissregulon__hs__AHR_ARNT_ARNT2.p2	3.33	500bp	top1sd	0.155096	0.00318882
Arnt	Hipk2	TRUE	1	swissregulon__hs__AHR_ARNT_ARNT2.p2	3.33	500bp	top1sd	0.208774	0.00374221
Arnt	Hs2st1	TRUE	1	swissregulon__hs__AHR_ARNT_ARNT2.p2	3.33	500bp	top1sd	0.156547	0.00349405
Arnt	Ireb2	TRUE	1	swissregulon__hs__AHR_ARNT_ARNT2.p2	3.33	500bp	top1sd	0.147069	0.00301751
Arnt	Josd1	TRUE	1	swissregulon__hs__AHR_ARNT_ARNT2.p2	3.33	500bp	top1sd	0.121596	0.00521404
Arnt	Kdm2a	TRUE	1	swissregulon__hs__AHR_ARNT_ARNT2.p2	3.33	500bp	top1sd	0.230247	0.00369843
Arnt	Ksr2	TRUE	1	swissregulon__hs__AHR_ARNT_ARNT2.p2	3.33	500bp	top1sd	0.241149	0.00377715
Arnt	Larp1	TRUE	1	swissregulon__hs__AHR_ARNT_ARNT2.p2	3.33	500bp	top1sd	0.197792	0.00304064
Arnt	Magi1	TRUE	1	swissregulon__hs__AHR_ARNT_ARNT2.p2	3.33	500bp	top1sd	0.202528	0.00395141
Arnt	Map4	TRUE	1	swissregulon__hs__AHR_ARNT_ARNT2.p2	3.33	500bp	top1sd	0.206399	0.00389769
Arnt	Mark1	TRUE	1	swissregulon__hs__AHR_ARNT_ARNT2.p2	3.33	500bp	top1sd	0.206042	0.00374524
Arnt	Mga	TRUE	1	swissregulon__hs__AHR_ARNT_ARNT2.p2	3.33	500bp	top1sd	0.158134	0.00359171
Arnt	Miga1	TRUE	1	swissregulon__hs__AHR_ARNT_ARNT2.p2	3.33	500bp	top1sd	0.144763	0.00380905
Arnt	Mmp16	TRUE	1	swissregulon__hs__AHR_ARNT_ARNT2.p2	3.33	500bp	top1sd	0.217366	0.00358025
Arnt	Mok	TRUE	1	swissregulon__hs__AHR_ARNT_ARNT2.p2	3.33	500bp	top1sd	0.126497	0.00396464
Arnt	Mtss1	TRUE	1	swissregulon__hs__AHR_ARNT_ARNT2.p2	3.33	500bp	top1sd	0.180301	0.00301857
Arnt	Myt1l	TRUE	1	swissregulon__hs__AHR_ARNT_ARNT2.p2	3.33	500bp	top1sd	0.275348	0.00339717
Arnt	Otud5	TRUE	1	swissregulon__hs__AHR_ARNT_ARNT2.p2	3.33	500bp	top1sd	0.109879	0.00500584
Arnt	Pacs1	TRUE	1	swissregulon__hs__AHR_ARNT_ARNT2.p2	3.33	500bp	top1sd	0.19528	0.00299111
Arnt	Paxbp1	TRUE	1	swissregulon__hs__AHR_ARNT_ARNT2.p2	3.33	500bp	top1sd	0.140002	0.00321131
Arnt	Pcdh9	TRUE	1	swissregulon__hs__AHR_ARNT_ARNT2.p2	3.33	500bp	top1sd	0.105665	0.0030136
Arnt	Pdzd8	TRUE	1	swissregulon__hs__AHR_ARNT_ARNT2.p2	3.33	500bp	top1sd	0.166821	0.00322147
Arnt	Pkia	TRUE	1	swissregulon__hs__AHR_ARNT_ARNT2.p2	3.33	500bp	top1sd	0.197031	0.00327072
Arnt	Ppp4r3a	TRUE	1	swissregulon__hs__AHR_ARNT_ARNT2.p2	3.33	500bp	top1sd	0.155419	0.00303045
Arnt	Prkar2b	TRUE	1	swissregulon__hs__AHR_ARNT_ARNT2.p2	3.33	500bp	top1sd	0.12809	0.00336956
Arnt	Prkce	TRUE	1	swissregulon__hs__AHR_ARNT_ARNT2.p2	3.33	500bp	top1sd	0.147959	0.0032097
Arnt	Prpf40a	TRUE	1	swissregulon__hs__AHR_ARNT_ARNT2.p2	3.33	500bp	top1sd	0.231812	0.00363462
Arnt	Psmb2	TRUE	1	swissregulon__hs__AHR_ARNT_ARNT2.p2	3.33	500bp	top1sd	0.19525	0.00334373
Arnt	Rab8a	TRUE	1	swissregulon__hs__AHR_ARNT_ARNT2.p2	3.33	500bp	top1sd	0.0750704	0.0036123
Arnt	Rabgap1l	TRUE	1	swissregulon__hs__AHR_ARNT_ARNT2.p2	3.33	500bp	top1sd	0.283036	0.00524145
Arnt	Ralyl	TRUE	1	swissregulon__hs__AHR_ARNT_ARNT2.p2	3.33	500bp	top1sd	0.210002	0.00318968
Arnt	Rbks	TRUE	1	swissregulon__hs__AHR_ARNT_ARNT2.p2	3.33	500bp	top1sd	0.0776077	0.00306769
Arnt	Rbm4b	TRUE	1	swissregulon__hs__AHR_ARNT_ARNT2.p2	3.33	500bp	top1sd	0.118562	0.00341312
Arnt	Rfx7	TRUE	1	swissregulon__hs__AHR_ARNT_ARNT2.p2	3.33	500bp	top1sd	0.203835	0.00346073
Arnt	Rsl1d1	TRUE	1	swissregulon__hs__AHR_ARNT_ARNT2.p2	3.33	500bp	top1sd	0.0468739	0.00428153
Arnt	Rundc3b	TRUE	1	swissregulon__hs__AHR_ARNT_ARNT2.p2	3.33	500bp	top1sd	0.18009	0.00322141
Arnt	Runx1t1	TRUE	1	swissregulon__hs__AHR_ARNT_ARNT2.p2	3.33	500bp	top1sd	0.171404	0.00360952
Arnt	S1pr2	TRUE	1	swissregulon__hs__AHR_ARNT_ARNT2.p2	3.33	500bp	top1sd	0.0576873	0.00367158
Arnt	Samd12	TRUE	1	swissregulon__hs__AHR_ARNT_ARNT2.p2	3.33	500bp	top1sd	0.300642	0.00538388
Arnt	Scaf4	TRUE	1	swissregulon__hs__AHR_ARNT_ARNT2.p2	3.33	500bp	top1sd	0.174338	0.00306171
Arnt	Sclt1	TRUE	1	swissregulon__hs__AHR_ARNT_ARNT2.p2	3.33	500bp	top1sd	0.230026	0.00320436
Arnt	Slc10a7	TRUE	1	swissregulon__hs__AHR_ARNT_ARNT2.p2	3.33	500bp	top1sd	0.155997	0.00334118
Arnt	Slc12a2	TRUE	1	swissregulon__hs__AHR_ARNT_ARNT2.p2	3.33	500bp	top1sd	0.165042	0.00470938
Arnt	Sntg1	TRUE	1	swissregulon__hs__AHR_ARNT_ARNT2.p2	3.33	500bp	top1sd	0.175354	0.00317196
Arnt	Snx2	TRUE	1	swissregulon__hs__AHR_ARNT_ARNT2.p2	3.33	500bp	top1sd	0.135875	0.00364468
Arnt	Sobp	TRUE	1	swissregulon__hs__AHR_ARNT_ARNT2.p2	3.33	500bp	top1sd	0.22976	0.00330772
Arnt	Stard5	TRUE	1	swissregulon__hs__AHR_ARNT_ARNT2.p2	3.33	500bp	top1sd	0.0522393	0.00372039
Arnt	Stx12	TRUE	1	swissregulon__hs__AHR_ARNT_ARNT2.p2	3.33	500bp	top1sd	0.173649	0.00367507
Arnt	Susd6	TRUE	1	swissregulon__hs__AHR_ARNT_ARNT2.p2	3.33	500bp	top1sd	0.161479	0.00304172
Arnt	Tanc2	TRUE	1	swissregulon__hs__AHR_ARNT_ARNT2.p2	3.33	500bp	top1sd	0.292244	0.00338985
Arnt	Tbc1d12	TRUE	1	swissregulon__hs__AHR_ARNT_ARNT2.p2	3.33	500bp	top1sd	0.0418411	0.00361688
Arnt	Thoc1	TRUE	1	swissregulon__hs__AHR_ARNT_ARNT2.p2	3.33	500bp	top1sd	0.209299	0.00374559
Arnt	Tnik	TRUE	1	swissregulon__hs__AHR_ARNT_ARNT2.p2	3.33	500bp	top1sd	0.251611	0.00332284
Arnt	Tsga10	TRUE	1	swissregulon__hs__AHR_ARNT_ARNT2.p2	3.33	500bp	top1sd	0.131839	0.00326656
Arnt	Tshz2	TRUE	1	swissregulon__hs__AHR_ARNT_ARNT2.p2	3.33	500bp	top1sd	0.0515312	0.00508932
Arnt	Ubap2	TRUE	1	swissregulon__hs__AHR_ARNT_ARNT2.p2	3.33	500bp	top1sd	0.18391	0.00320771
Arnt	Ubap2l	TRUE	1	swissregulon__hs__AHR_ARNT_ARNT2.p2	3.33	500bp	top1sd	0.240141	0.00486316
Arnt	Uggt1	TRUE	1	swissregulon__hs__AHR_ARNT_ARNT2.p2	3.33	500bp	top1sd	0.188939	0.00303941
Arnt	Usp14	TRUE	1	swissregulon__hs__AHR_ARNT_ARNT2.p2	3.33	500bp	top1sd	0.191073	0.0030094
Arnt	Usp37	TRUE	1	swissregulon__hs__AHR_ARNT_ARNT2.p2	3.33	500bp	top1sd	0.146682	0.00406774
Arnt	Wrn	TRUE	1	swissregulon__hs__AHR_ARNT_ARNT2.p2	3.33	500bp	top1sd	0.155212	0.00307309
Arnt	Wwp1	TRUE	1	swissregulon__hs__AHR_ARNT_ARNT2.p2	3.33	500bp	top1sd	0.178809	0.00350189
Arnt	Xpo4	TRUE	1	swissregulon__hs__AHR_ARNT_ARNT2.p2	3.33	500bp	top1sd	0.152168	0.00347495
Arnt	Xpo6	TRUE	1	swissregulon__hs__AHR_ARNT_ARNT2.p2	3.33	500bp	top1sd	0.197651	0.00432783
Arnt2	Abhd2	TRUE	1	swissregulon__hs__AHR_ARNT_ARNT2.p2	3.01	10kb	top50perTarget	0.0898373	0.0031551
Arnt2	Acnat2	TRUE	1	swissregulon__hs__AHR_ARNT_ARNT2.p2	3.01	10kb	top50perTarget	0.0356557	0.00490619
Arnt2	Actrt3	TRUE	1	swissregulon__hs__AHR_ARNT_ARNT2.p2	3.01	10kb	top50perTarget	0.0538699	0.00797962
Arnt2	Adam12	TRUE	1	swissregulon__hs__AHR_ARNT_ARNT2.p2	3.01	10kb	top50perTarget	0.043626	0.00427989
Arnt2	Adamts10	TRUE	1	swissregulon__hs__AHR_ARNT_ARNT2.p2	3.01	10kb	top50perTarget	0.0990862	0.00293759
Arnt2	Adcy2	TRUE	1	swissregulon__hs__AHR_ARNT_ARNT2.p2	3.01	10kb	top50perTarget	0.259395	0.0104778
Arnt2	Adcyap1r1	TRUE	1	swissregulon__hs__AHR_ARNT_ARNT2.p2	3.01	10kb	top50perTarget	0.120445	0.00291406
Arnt2	Adgrf5	TRUE	1	swissregulon__hs__AHR_ARNT_ARNT2.p2	3.01	10kb	top50perTarget	0.0536555	0.00343794
Arnt2	Adgrg1	TRUE	1	swissregulon__hs__AHR_ARNT_ARNT2.p2	3.01	10kb	top50perTarget	0.211489	0.00969321
Arnt2	Adgrl3	TRUE	1	swissregulon__hs__AHR_ARNT_ARNT2.p2	3.01	10kb	top50perTarget	0.228726	0.00681307
Arnt2	Adra1a	TRUE	1	swissregulon__hs__AHR_ARNT_ARNT2.p2	3.01	10kb	top50perTarget	0.293908	0.0138645
Arnt2	Aff2	TRUE	1	swissregulon__hs__AHR_ARNT_ARNT2.p2	3.01	10kb	top50perTarget	0.248823	0.0100085
Arnt2	Agpat4	TRUE	1	swissregulon__hs__AHR_ARNT_ARNT2.p2	3.01	10kb	top50perTarget	0.120035	0.00322868
Arnt2	Ahi1	TRUE	1	swissregulon__hs__AHR_ARNT_ARNT2.p2	3.01	10kb	top50perTarget	0.275713	0.00898819
Arnt2	Alcam	TRUE	1	swissregulon__hs__AHR_ARNT_ARNT2.p2	3.01	10kb	top50perTarget	0.184682	0.00534413
Arnt2	Alk	TRUE	1	swissregulon__hs__AHR_ARNT_ARNT2.p2	3.01	10kb	top50perTarget	0.23342	0.0132726
Arnt2	Ampd1	TRUE	1	swissregulon__hs__AHR_ARNT_ARNT2.p2	3.01	10kb	top50perTarget	0.0354624	0.00357818
Arnt2	Angpt1	TRUE	1	swissregulon__hs__AHR_ARNT_ARNT2.p2	3.01	10kb	top50perTarget	0.197651	0.00506229
Arnt2	Ank1	TRUE	1	swissregulon__hs__AHR_ARNT_ARNT2.p2	3.01	10kb	top50perTarget	0.153834	0.00673745
Arnt2	Ankrd29	TRUE	1	swissregulon__hs__AHR_ARNT_ARNT2.p2	3.01	10kb	top50perTarget	0.0991962	0.002641
Arnt2	Ankrd55	TRUE	1	swissregulon__hs__AHR_ARNT_ARNT2.p2	3.01	10kb	top50perTarget	0.373052	0.0136596
Arnt2	Ankrd6	TRUE	1	swissregulon__hs__AHR_ARNT_ARNT2.p2	3.01	10kb	top50perTarget	0.25184	0.0105791
Arnt2	Ano3	TRUE	1	swissregulon__hs__AHR_ARNT_ARNT2.p2	3.01	10kb	top50perTarget	0.215468	0.00701813
Arnt2	Antxr1	TRUE	1	swissregulon__hs__AHR_ARNT_ARNT2.p2	3.01	10kb	top50perTarget	0.0976599	0.00263365
Arnt2	Apoo	TRUE	1	swissregulon__hs__AHR_ARNT_ARNT2.p2	3.01	10kb	top50perTarget	0.0724231	0.00361235
Arnt2	Areg	TRUE	1	swissregulon__hs__AHR_ARNT_ARNT2.p2	3.01	10kb	top50perTarget	0.0622316	0.00779801
Arnt2	Arhgap24	TRUE	1	swissregulon__hs__AHR_ARNT_ARNT2.p2	3.01	10kb	top50perTarget	0.208217	0.00488433
Arnt2	Arhgap39	TRUE	1	swissregulon__hs__AHR_ARNT_ARNT2.p2	3.01	10kb	top50perTarget	0.173111	0.00372146
Arnt2	Arx	TRUE	1	swissregulon__hs__AHR_ARNT_ARNT2.p2	3.01	10kb	top50perTarget	0.148812	0.00487837
Arnt2	Asic1	TRUE	1	swissregulon__hs__AHR_ARNT_ARNT2.p2	3.01	10kb	top50perTarget	0.178644	0.00478322
Arnt2	Asphd2	TRUE	1	swissregulon__hs__AHR_ARNT_ARNT2.p2	3.01	10kb	top50perTarget	0.150201	0.00452327
Arnt2	Asxl3	TRUE	1	swissregulon__hs__AHR_ARNT_ARNT2.p2	3.01	10kb	top50perTarget	0.219866	0.00909196
Arnt2	Atox1	TRUE	1	swissregulon__hs__AHR_ARNT_ARNT2.p2	3.01	10kb	top50perTarget	0.0420042	0.00295645
Arnt2	Baiap2	TRUE	1	swissregulon__hs__AHR_ARNT_ARNT2.p2	3.01	10kb	top50perTarget	0.241548	0.00860736
Arnt2	Baiap3	TRUE	1	swissregulon__hs__AHR_ARNT_ARNT2.p2	3.01	10kb	top50perTarget	0.21185	0.004313
Arnt2	Bcl11b	TRUE	1	swissregulon__hs__AHR_ARNT_ARNT2.p2	3.01	10kb	top50perTarget	0.0736335	0.00387625
Arnt2	Bcl2	TRUE	1	swissregulon__hs__AHR_ARNT_ARNT2.p2	3.01	10kb	top50perTarget	0.171809	0.00809339
Arnt2	Bcl9	TRUE	1	swissregulon__hs__AHR_ARNT_ARNT2.p2	3.01	10kb	top50perTarget	0.169086	0.00820109
Arnt2	Bmper	TRUE	1	swissregulon__hs__AHR_ARNT_ARNT2.p2	3.01	10kb	top50perTarget	0.220381	0.00531541
Arnt2	Brinp3	TRUE	1	swissregulon__hs__AHR_ARNT_ARNT2.p2	3.01	10kb	top50perTarget	0.287312	0.00829715
Arnt2	Btbd19	TRUE	1	swissregulon__hs__AHR_ARNT_ARNT2.p2	3.01	10kb	top50perTarget	0.106424	0.0025292
Arnt2	Cabp1	TRUE	1	swissregulon__hs__AHR_ARNT_ARNT2.p2	3.01	10kb	top50perTarget	0.273374	0.00721933
Arnt2	Cacna1e	TRUE	1	swissregulon__hs__AHR_ARNT_ARNT2.p2	3.01	10kb	top50perTarget	0.420523	0.0162107
Arnt2	Cacnb1	TRUE	1	swissregulon__hs__AHR_ARNT_ARNT2.p2	3.01	10kb	top50perTarget	0.124377	0.00440651
Arnt2	Cacng3	TRUE	1	swissregulon__hs__AHR_ARNT_ARNT2.p2	3.01	10kb	top50perTarget	0.184643	0.00561791
Arnt2	Cadm1	TRUE	1	swissregulon__hs__AHR_ARNT_ARNT2.p2	3.01	10kb	top50perTarget	0.133531	0.0035295
Arnt2	Calcrl	TRUE	1	swissregulon__hs__AHR_ARNT_ARNT2.p2	3.01	10kb	top50perTarget	0.110333	0.0035035
Arnt2	Cald1	TRUE	1	swissregulon__hs__AHR_ARNT_ARNT2.p2	3.01	10kb	top50perTarget	0.238451	0.0102229
Arnt2	Caln1	TRUE	1	swissregulon__hs__AHR_ARNT_ARNT2.p2	3.01	10kb	top50perTarget	0.37519	0.0106494
Arnt2	Camk1g	TRUE	1	swissregulon__hs__AHR_ARNT_ARNT2.p2	3.01	10kb	top50perTarget	0.12467	0.00397736
Arnt2	Carmil1	TRUE	1	swissregulon__hs__AHR_ARNT_ARNT2.p2	3.01	10kb	top50perTarget	0.136953	0.00429289
Arnt2	Casz1	TRUE	1	swissregulon__hs__AHR_ARNT_ARNT2.p2	3.01	10kb	top50perTarget	0.0342676	0.00799734
Arnt2	Cbfa2t3	TRUE	1	swissregulon__hs__AHR_ARNT_ARNT2.p2	3.01	10kb	top50perTarget	0.071192	0.00313476
Arnt2	Ccdc152	TRUE	1	swissregulon__hs__AHR_ARNT_ARNT2.p2	3.01	10kb	top50perTarget	0.054277	0.00595164
Arnt2	Ccdc33	TRUE	1	swissregulon__hs__AHR_ARNT_ARNT2.p2	3.01	10kb	top50perTarget	0.0366592	0.0038531
Arnt2	Ccdc61	TRUE	1	swissregulon__hs__AHR_ARNT_ARNT2.p2	3.01	10kb	top50perTarget	0.0549845	0.00244744
Arnt2	Ccdc85a	TRUE	1	swissregulon__hs__AHR_ARNT_ARNT2.p2	3.01	10kb	top50perTarget	0.323495	0.0084483
Arnt2	Ccnd1	TRUE	1	swissregulon__hs__AHR_ARNT_ARNT2.p2	3.01	10kb	top50perTarget	0.0372286	0.00302045
Arnt2	Cdc42ep4	TRUE	1	swissregulon__hs__AHR_ARNT_ARNT2.p2	3.01	10kb	top50perTarget	0.0533222	0.00269764
Arnt2	Cdca7	TRUE	1	swissregulon__hs__AHR_ARNT_ARNT2.p2	3.01	10kb	top50perTarget	0.0734143	0.00915495
Arnt2	Cdh11	TRUE	1	swissregulon__hs__AHR_ARNT_ARNT2.p2	3.01	10kb	top50perTarget	0.142383	0.0036797
Arnt2	Cdh22	TRUE	1	swissregulon__hs__AHR_ARNT_ARNT2.p2	3.01	10kb	top50perTarget	0.0928462	0.00744002
Arnt2	Cdh23	TRUE	1	swissregulon__hs__AHR_ARNT_ARNT2.p2	3.01	10kb	top50perTarget	0.119054	0.0050367
Arnt2	Celf4	TRUE	1	swissregulon__hs__AHR_ARNT_ARNT2.p2	3.01	10kb	top50perTarget	0.0599806	0.00279412
Arnt2	Celf6	TRUE	1	swissregulon__hs__AHR_ARNT_ARNT2.p2	3.01	10kb	top50perTarget	0.148685	0.00389607
Arnt2	Chd1	TRUE	1	swissregulon__hs__AHR_ARNT_ARNT2.p2	3.01	10kb	top50perTarget	0.0820473	0.00335668
Arnt2	Chl1	TRUE	1	swissregulon__hs__AHR_ARNT_ARNT2.p2	3.01	10kb	top50perTarget	0.228672	0.00596333
Arnt2	Chrdl1	TRUE	1	swissregulon__hs__AHR_ARNT_ARNT2.p2	3.01	10kb	top50perTarget	0.111448	0.00546345
Arnt2	Clcn5	TRUE	1	swissregulon__hs__AHR_ARNT_ARNT2.p2	3.01	10kb	top50perTarget	0.152963	0.00517175
Arnt2	Clip4	TRUE	1	swissregulon__hs__AHR_ARNT_ARNT2.p2	3.01	10kb	top50perTarget	0.107438	0.00409968
Arnt2	Clnk	TRUE	1	swissregulon__hs__AHR_ARNT_ARNT2.p2	3.01	10kb	top50perTarget	0.0769863	0.00293092
Arnt2	Cmip	TRUE	1	swissregulon__hs__AHR_ARNT_ARNT2.p2	3.01	10kb	top50perTarget	0.17779	0.00381817
Arnt2	Cnmd	TRUE	1	swissregulon__hs__AHR_ARNT_ARNT2.p2	3.01	10kb	top50perTarget	0.0483858	0.00515505
Arnt2	Cnot6l	TRUE	1	swissregulon__hs__AHR_ARNT_ARNT2.p2	3.01	10kb	top50perTarget	0.145948	0.00340372
Arnt2	Cnr1	TRUE	1	swissregulon__hs__AHR_ARNT_ARNT2.p2	3.01	10kb	top50perTarget	0.173673	0.00463479
Arnt2	Cntn6	TRUE	1	swissregulon__hs__AHR_ARNT_ARNT2.p2	3.01	10kb	top50perTarget	0.309301	0.0156497
Arnt2	Col12a1	TRUE	1	swissregulon__hs__AHR_ARNT_ARNT2.p2	3.01	10kb	top50perTarget	0.127567	0.00328977
Arnt2	Col14a1	TRUE	1	swissregulon__hs__AHR_ARNT_ARNT2.p2	3.01	10kb	top50perTarget	0.066613	0.00284313
Arnt2	Col19a1	TRUE	1	swissregulon__hs__AHR_ARNT_ARNT2.p2	3.01	10kb	top50perTarget	0.137171	0.00479847
Arnt2	Col4a1	TRUE	1	swissregulon__hs__AHR_ARNT_ARNT2.p2	3.01	10kb	top50perTarget	0.0734979	0.00235241
Arnt2	Col8a1	TRUE	1	swissregulon__hs__AHR_ARNT_ARNT2.p2	3.01	10kb	top50perTarget	0.0974935	0.00370746
Arnt2	Col9a2	TRUE	1	swissregulon__hs__AHR_ARNT_ARNT2.p2	3.01	10kb	top50perTarget	0.153713	0.00387521
Arnt2	Cped1	TRUE	1	swissregulon__hs__AHR_ARNT_ARNT2.p2	3.01	10kb	top50perTarget	0.0762278	0.00709015
Arnt2	Cpne5	TRUE	1	swissregulon__hs__AHR_ARNT_ARNT2.p2	3.01	10kb	top50perTarget	0.210688	0.00929635
Arnt2	Crocc	TRUE	1	swissregulon__hs__AHR_ARNT_ARNT2.p2	3.01	10kb	top50perTarget	0.100908	0.00338459
Arnt2	Csmd2	TRUE	1	swissregulon__hs__AHR_ARNT_ARNT2.p2	3.01	10kb	top50perTarget	0.412021	0.0152701
Arnt2	Csrnp3	TRUE	1	swissregulon__hs__AHR_ARNT_ARNT2.p2	3.01	10kb	top50perTarget	0.280525	0.00934655
Arnt2	Cstf2	TRUE	1	swissregulon__hs__AHR_ARNT_ARNT2.p2	3.01	10kb	top50perTarget	0.162873	0.00392765
Arnt2	Ctbp2	TRUE	1	swissregulon__hs__AHR_ARNT_ARNT2.p2	3.01	10kb	top50perTarget	0.183104	0.0069618
Arnt2	Ctf1	TRUE	1	swissregulon__hs__AHR_ARNT_ARNT2.p2	3.01	10kb	top50perTarget	0.0454529	0.00456118
Arnt2	Ctla4	TRUE	1	swissregulon__hs__AHR_ARNT_ARNT2.p2	3.01	10kb	top50perTarget	0.069796	0.00383781
Arnt2	Cttnbp2nl	TRUE	1	swissregulon__hs__AHR_ARNT_ARNT2.p2	3.01	10kb	top50perTarget	0.14328	0.00627609
Arnt2	Dab1	TRUE	1	swissregulon__hs__AHR_ARNT_ARNT2.p2	3.01	10kb	top50perTarget	0.365558	0.0152807
Arnt2	Dach1	TRUE	1	swissregulon__hs__AHR_ARNT_ARNT2.p2	3.01	10kb	top50perTarget	0.230427	0.00966022
Arnt2	Dact2	TRUE	1	swissregulon__hs__AHR_ARNT_ARNT2.p2	3.01	10kb	top50perTarget	0.0838769	0.00281432
Arnt2	Dapl1	TRUE	1	swissregulon__hs__AHR_ARNT_ARNT2.p2	3.01	10kb	top50perTarget	0.0414778	0.011793
Arnt2	Dchs1	TRUE	1	swissregulon__hs__AHR_ARNT_ARNT2.p2	3.01	10kb	top50perTarget	0.100356	0.00964645
Arnt2	Dclk1	TRUE	1	swissregulon__hs__AHR_ARNT_ARNT2.p2	3.01	10kb	top50perTarget	0.239658	0.00465955
Arnt2	Dennd1a	TRUE	1	swissregulon__hs__AHR_ARNT_ARNT2.p2	3.01	10kb	top50perTarget	0.207649	0.00454063
Arnt2	Dennd2a	TRUE	1	swissregulon__hs__AHR_ARNT_ARNT2.p2	3.01	10kb	top50perTarget	0.196815	0.00547471
Arnt2	Dgkb	TRUE	1	swissregulon__hs__AHR_ARNT_ARNT2.p2	3.01	10kb	top50perTarget	0.321138	0.00658683
Arnt2	Dgkg	TRUE	1	swissregulon__hs__AHR_ARNT_ARNT2.p2	3.01	10kb	top50perTarget	0.199309	0.00656267
Arnt2	Dio1	TRUE	1	swissregulon__hs__AHR_ARNT_ARNT2.p2	3.01	10kb	top50perTarget	0.0394192	0.0118316
Arnt2	Dip2c	TRUE	1	swissregulon__hs__AHR_ARNT_ARNT2.p2	3.01	10kb	top50perTarget	0.271988	0.00940196
Arnt2	Disp1	TRUE	1	swissregulon__hs__AHR_ARNT_ARNT2.p2	3.01	10kb	top50perTarget	0.162447	0.00436611
Arnt2	Dlx1	TRUE	1	swissregulon__hs__AHR_ARNT_ARNT2.p2	3.01	10kb	top50perTarget	0.0938024	0.00325185
Arnt2	Dnmt3b	TRUE	1	swissregulon__hs__AHR_ARNT_ARNT2.p2	3.01	10kb	top50perTarget	0.0630519	0.00354338
Arnt2	Doc2b	TRUE	1	swissregulon__hs__AHR_ARNT_ARNT2.p2	3.01	10kb	top50perTarget	0.120749	0.00288892
Arnt2	Dock4	TRUE	1	swissregulon__hs__AHR_ARNT_ARNT2.p2	3.01	10kb	top50perTarget	0.285473	0.00904699
Arnt2	Dse	TRUE	1	swissregulon__hs__AHR_ARNT_ARNT2.p2	3.01	10kb	top50perTarget	0.19738	0.00612284
Arnt2	Dtd1	TRUE	1	swissregulon__hs__AHR_ARNT_ARNT2.p2	3.01	10kb	top50perTarget	0.0971567	0.00423096
Arnt2	Ebf1	TRUE	1	swissregulon__hs__AHR_ARNT_ARNT2.p2	3.01	10kb	top50perTarget	0.149212	0.0067419
Arnt2	Ebf2	TRUE	1	swissregulon__hs__AHR_ARNT_ARNT2.p2	3.01	10kb	top50perTarget	0.140575	0.00294776
Arnt2	Ebf3	TRUE	1	swissregulon__hs__AHR_ARNT_ARNT2.p2	3.01	10kb	top50perTarget	0.206432	0.00473197
Arnt2	Ece2	TRUE	1	swissregulon__hs__AHR_ARNT_ARNT2.p2	3.01	10kb	top50perTarget	0.179552	0.00871792
Arnt2	Elfn1	TRUE	1	swissregulon__hs__AHR_ARNT_ARNT2.p2	3.01	10kb	top50perTarget	0.184127	0.0056056
Arnt2	Eln	TRUE	1	swissregulon__hs__AHR_ARNT_ARNT2.p2	3.01	10kb	top50perTarget	0.118219	0.00376113
Arnt2	Endov	TRUE	1	swissregulon__hs__AHR_ARNT_ARNT2.p2	3.01	10kb	top50perTarget	0.077519	0.00311445
Arnt2	Enox2	TRUE	1	swissregulon__hs__AHR_ARNT_ARNT2.p2	3.01	10kb	top50perTarget	0.0444321	0.00294735
Arnt2	Epb41l2	TRUE	1	swissregulon__hs__AHR_ARNT_ARNT2.p2	3.01	10kb	top50perTarget	0.110506	0.0027036
Arnt2	Ephb1	TRUE	1	swissregulon__hs__AHR_ARNT_ARNT2.p2	3.01	10kb	top50perTarget	0.355442	0.0115571
Arnt2	Erbb4	TRUE	1	swissregulon__hs__AHR_ARNT_ARNT2.p2	3.01	10kb	top50perTarget	0.403469	0.0192867
Arnt2	Esrrg	TRUE	1	swissregulon__hs__AHR_ARNT_ARNT2.p2	3.01	10kb	top50perTarget	0.178294	0.00596315
Arnt2	Etv4	TRUE	1	swissregulon__hs__AHR_ARNT_ARNT2.p2	3.01	10kb	top50perTarget	0.054629	0.00695184
Arnt2	Fam149a	TRUE	1	swissregulon__hs__AHR_ARNT_ARNT2.p2	3.01	10kb	top50perTarget	0.10832	0.00558502
Arnt2	Fam89a	TRUE	1	swissregulon__hs__AHR_ARNT_ARNT2.p2	3.01	10kb	top50perTarget	0.058854	0.00800319
Arnt2	Fat4	TRUE	1	swissregulon__hs__AHR_ARNT_ARNT2.p2	3.01	10kb	top50perTarget	0.0956913	0.00352102
Arnt2	Fbn1	TRUE	1	swissregulon__hs__AHR_ARNT_ARNT2.p2	3.01	10kb	top50perTarget	0.26628	0.0101042
Arnt2	Fbxl4	TRUE	1	swissregulon__hs__AHR_ARNT_ARNT2.p2	3.01	10kb	top50perTarget	0.122607	0.00348485
Arnt2	Fermt1	TRUE	1	swissregulon__hs__AHR_ARNT_ARNT2.p2	3.01	10kb	top50perTarget	0.0668043	0.00310734
Arnt2	Fgfr1	TRUE	1	swissregulon__hs__AHR_ARNT_ARNT2.p2	3.01	10kb	top50perTarget	0.126391	0.00484698
Arnt2	Fosl2	TRUE	1	swissregulon__hs__AHR_ARNT_ARNT2.p2	3.01	10kb	top50perTarget	0.0310662	0.00312901
Arnt2	Foxn3	TRUE	1	swissregulon__hs__AHR_ARNT_ARNT2.p2	3.01	10kb	top50perTarget	0.169009	0.0034731
Arnt2	Foxo1	TRUE	1	swissregulon__hs__AHR_ARNT_ARNT2.p2	3.01	10kb	top50perTarget	0.118315	0.00271787
Arnt2	Frmd3	TRUE	1	swissregulon__hs__AHR_ARNT_ARNT2.p2	3.01	10kb	top50perTarget	0.244984	0.00842541
Arnt2	Ftcd	TRUE	1	swissregulon__hs__AHR_ARNT_ARNT2.p2	3.01	10kb	top50perTarget	0.163058	0.00616237
Arnt2	Gabra2	TRUE	1	swissregulon__hs__AHR_ARNT_ARNT2.p2	3.01	10kb	top50perTarget	0.193379	0.0047429
Arnt2	Gabra5	TRUE	1	swissregulon__hs__AHR_ARNT_ARNT2.p2	3.01	10kb	top50perTarget	0.226589	0.0105425
Arnt2	Gad1	TRUE	1	swissregulon__hs__AHR_ARNT_ARNT2.p2	3.01	10kb	top50perTarget	0.313043	0.0101866
Arnt2	Gad2	TRUE	1	swissregulon__hs__AHR_ARNT_ARNT2.p2	3.01	10kb	top50perTarget	0.31747	0.00849681
Arnt2	Galnt13	TRUE	1	swissregulon__hs__AHR_ARNT_ARNT2.p2	3.01	10kb	top50perTarget	0.339464	0.0120635
Arnt2	Galnt16	TRUE	1	swissregulon__hs__AHR_ARNT_ARNT2.p2	3.01	10kb	top50perTarget	0.250712	0.00829638
Arnt2	Galnt18	TRUE	1	swissregulon__hs__AHR_ARNT_ARNT2.p2	3.01	10kb	top50perTarget	0.129928	0.00338023
Arnt2	Gas7	TRUE	1	swissregulon__hs__AHR_ARNT_ARNT2.p2	3.01	10kb	top50perTarget	0.124242	0.00254695
Arnt2	Gbx1	TRUE	1	swissregulon__hs__AHR_ARNT_ARNT2.p2	3.01	10kb	top50perTarget	0.0373202	0.00790277
Arnt2	Gfra2	TRUE	1	swissregulon__hs__AHR_ARNT_ARNT2.p2	3.01	10kb	top50perTarget	0.143762	0.00856744
Arnt2	Ghr	TRUE	1	swissregulon__hs__AHR_ARNT_ARNT2.p2	3.01	10kb	top50perTarget	0.199708	0.00427078
Arnt2	Gkap1	TRUE	1	swissregulon__hs__AHR_ARNT_ARNT2.p2	3.01	10kb	top50perTarget	0.176446	0.00649051
Arnt2	Glis2	TRUE	1	swissregulon__hs__AHR_ARNT_ARNT2.p2	3.01	10kb	top50perTarget	0.105128	0.00272418
Arnt2	Gnas	TRUE	1	swissregulon__hs__AHR_ARNT_ARNT2.p2	3.01	10kb	top50perTarget	0.0808063	0.00340609
Arnt2	Gpc6	TRUE	1	swissregulon__hs__AHR_ARNT_ARNT2.p2	3.01	10kb	top50perTarget	0.289537	0.0101689
Arnt2	Gpm6b	TRUE	1	swissregulon__hs__AHR_ARNT_ARNT2.p2	3.01	10kb	top50perTarget	0.182051	0.00735626
Arnt2	Gpr139	TRUE	1	swissregulon__hs__AHR_ARNT_ARNT2.p2	3.01	10kb	top50perTarget	0.143945	0.00846388
Arnt2	Gpr150	TRUE	1	swissregulon__hs__AHR_ARNT_ARNT2.p2	3.01	10kb	top50perTarget	0.137327	0.00653073
Arnt2	Grb10	TRUE	1	swissregulon__hs__AHR_ARNT_ARNT2.p2	3.01	10kb	top50perTarget	0.22131	0.00689019
Arnt2	Gria1	TRUE	1	swissregulon__hs__AHR_ARNT_ARNT2.p2	3.01	10kb	top50perTarget	0.267646	0.00644939
Arnt2	Gria2	TRUE	1	swissregulon__hs__AHR_ARNT_ARNT2.p2	3.01	10kb	top50perTarget	0.234729	0.00526712
Arnt2	Grifin	TRUE	1	swissregulon__hs__AHR_ARNT_ARNT2.p2	3.01	10kb	top50perTarget	0.0393114	0.00470348
Arnt2	Grik2	TRUE	1	swissregulon__hs__AHR_ARNT_ARNT2.p2	3.01	10kb	top50perTarget	0.235791	0.00585078
Arnt2	Grik3	TRUE	1	swissregulon__hs__AHR_ARNT_ARNT2.p2	3.01	10kb	top50perTarget	0.192048	0.00696992
Arnt2	Grik4	TRUE	1	swissregulon__hs__AHR_ARNT_ARNT2.p2	3.01	10kb	top50perTarget	0.333195	0.0123368
Arnt2	Grin3a	TRUE	1	swissregulon__hs__AHR_ARNT_ARNT2.p2	3.01	10kb	top50perTarget	0.277675	0.008265
Arnt2	Grip2	TRUE	1	swissregulon__hs__AHR_ARNT_ARNT2.p2	3.01	10kb	top50perTarget	0.174973	0.00458554
Arnt2	Grm3	TRUE	1	swissregulon__hs__AHR_ARNT_ARNT2.p2	3.01	10kb	top50perTarget	0.215526	0.00381437
Arnt2	Grm8	TRUE	1	swissregulon__hs__AHR_ARNT_ARNT2.p2	3.01	10kb	top50perTarget	0.389854	0.0164005
Arnt2	Grp	TRUE	1	swissregulon__hs__AHR_ARNT_ARNT2.p2	3.01	10kb	top50perTarget	0.0372061	0.0154851
Arnt2	Gstt2	TRUE	1	swissregulon__hs__AHR_ARNT_ARNT2.p2	3.01	10kb	top50perTarget	0.0906978	0.00254891
Arnt2	Gulp1	TRUE	1	swissregulon__hs__AHR_ARNT_ARNT2.p2	3.01	10kb	top50perTarget	0.0482812	0.00317365
Arnt2	Haus7	TRUE	1	swissregulon__hs__AHR_ARNT_ARNT2.p2	3.01	10kb	top50perTarget	0.0997136	0.00490126
Arnt2	Hcn1	TRUE	1	swissregulon__hs__AHR_ARNT_ARNT2.p2	3.01	10kb	top50perTarget	0.343375	0.0116273
Arnt2	Hnf4a	TRUE	1	swissregulon__hs__AHR_ARNT_ARNT2.p2	3.01	10kb	top50perTarget	0.165618	0.0068941
Arnt2	Hook2	TRUE	1	swissregulon__hs__AHR_ARNT_ARNT2.p2	3.01	10kb	top50perTarget	0.101175	0.00329671
Arnt2	Hpcal1	TRUE	1	swissregulon__hs__AHR_ARNT_ARNT2.p2	3.01	10kb	top50perTarget	0.147003	0.00304645
Arnt2	Hs2st1	TRUE	1	swissregulon__hs__AHR_ARNT_ARNT2.p2	3.01	10kb	top50perTarget	0.131021	0.00319786
Arnt2	Hs3st2	TRUE	1	swissregulon__hs__AHR_ARNT_ARNT2.p2	3.01	10kb	top50perTarget	0.111775	0.00417487
Arnt2	Igdcc4	TRUE	1	swissregulon__hs__AHR_ARNT_ARNT2.p2	3.01	10kb	top50perTarget	0.190193	0.00603303
Arnt2	Igf2bp3	TRUE	1	swissregulon__hs__AHR_ARNT_ARNT2.p2	3.01	10kb	top50perTarget	0.0319079	0.00303714
Arnt2	Igf2r	TRUE	1	swissregulon__hs__AHR_ARNT_ARNT2.p2	3.01	10kb	top50perTarget	0.0618802	0.00279192
Arnt2	Il18	TRUE	1	swissregulon__hs__AHR_ARNT_ARNT2.p2	3.01	10kb	top50perTarget	0.145738	0.00638446
Arnt2	Iqca	TRUE	1	swissregulon__hs__AHR_ARNT_ARNT2.p2	3.01	10kb	top50perTarget	0.096053	0.00797842
Arnt2	Iqsec1	TRUE	1	swissregulon__hs__AHR_ARNT_ARNT2.p2	3.01	10kb	top50perTarget	0.172077	0.00576099
Arnt2	Iqub	TRUE	1	swissregulon__hs__AHR_ARNT_ARNT2.p2	3.01	10kb	top50perTarget	0.132207	0.00475817
Arnt2	Isl1	TRUE	1	swissregulon__hs__AHR_ARNT_ARNT2.p2	3.01	10kb	top50perTarget	0.148962	0.00216776
Arnt2	Jhy	TRUE	1	swissregulon__hs__AHR_ARNT_ARNT2.p2	3.01	10kb	top50perTarget	0.116933	0.00298703
Arnt2	Kcnh1	TRUE	1	swissregulon__hs__AHR_ARNT_ARNT2.p2	3.01	10kb	top50perTarget	0.250142	0.00812644
Arnt2	Kcnip3	TRUE	1	swissregulon__hs__AHR_ARNT_ARNT2.p2	3.01	10kb	top50perTarget	0.145943	0.00339635
Arnt2	Kcnk10	TRUE	1	swissregulon__hs__AHR_ARNT_ARNT2.p2	3.01	10kb	top50perTarget	0.16497	0.00554291
Arnt2	Kif26b	TRUE	1	swissregulon__hs__AHR_ARNT_ARNT2.p2	3.01	10kb	top50perTarget	0.234386	0.0088152
Arnt2	Klhl2	TRUE	1	swissregulon__hs__AHR_ARNT_ARNT2.p2	3.01	10kb	top50perTarget	0.203343	0.009173
Arnt2	Ksr2	TRUE	1	swissregulon__hs__AHR_ARNT_ARNT2.p2	3.01	10kb	top50perTarget	0.196328	0.00358097
Arnt2	Lancl3	TRUE	1	swissregulon__hs__AHR_ARNT_ARNT2.p2	3.01	10kb	top50perTarget	0.155943	0.00304067
Arnt2	Large1	TRUE	1	swissregulon__hs__AHR_ARNT_ARNT2.p2	3.01	10kb	top50perTarget	0.178096	0.00455057
Arnt2	Lbh	TRUE	1	swissregulon__hs__AHR_ARNT_ARNT2.p2	3.01	10kb	top50perTarget	0.167219	0.00930197
Arnt2	Ldb2	TRUE	1	swissregulon__hs__AHR_ARNT_ARNT2.p2	3.01	10kb	top50perTarget	0.271135	0.0128163
Arnt2	Lekr1	TRUE	1	swissregulon__hs__AHR_ARNT_ARNT2.p2	3.01	10kb	top50perTarget	0.0804737	0.0038173
Arnt2	Lemd1	TRUE	1	swissregulon__hs__AHR_ARNT_ARNT2.p2	3.01	10kb	top50perTarget	0.251262	0.00817824
Arnt2	Lgi2	TRUE	1	swissregulon__hs__AHR_ARNT_ARNT2.p2	3.01	10kb	top50perTarget	0.108644	0.00249197
Arnt2	Lhx1	TRUE	1	swissregulon__hs__AHR_ARNT_ARNT2.p2	3.01	10kb	top50perTarget	0.093886	0.00344891
Arnt2	Lhx5	TRUE	1	swissregulon__hs__AHR_ARNT_ARNT2.p2	3.01	10kb	top50perTarget	0.0492571	0.00953144
Arnt2	Lima1	TRUE	1	swissregulon__hs__AHR_ARNT_ARNT2.p2	3.01	10kb	top50perTarget	0.113717	0.00285569
Arnt2	Lmln	TRUE	1	swissregulon__hs__AHR_ARNT_ARNT2.p2	3.01	10kb	top50perTarget	0.0300293	0.00282983
Arnt2	Lmnb1	TRUE	1	swissregulon__hs__AHR_ARNT_ARNT2.p2	3.01	10kb	top50perTarget	0.077756	0.00305938
Arnt2	Lmntd1	TRUE	1	swissregulon__hs__AHR_ARNT_ARNT2.p2	3.01	10kb	top50perTarget	0.0575001	0.00787081
Arnt2	Lpp	TRUE	1	swissregulon__hs__AHR_ARNT_ARNT2.p2	3.01	10kb	top50perTarget	0.255344	0.00798201
Arnt2	Lrrc1	TRUE	1	swissregulon__hs__AHR_ARNT_ARNT2.p2	3.01	10kb	top50perTarget	0.115096	0.00344679
Arnt2	Lrrc4c	TRUE	1	swissregulon__hs__AHR_ARNT_ARNT2.p2	3.01	10kb	top50perTarget	0.447087	0.0219126
Arnt2	Lrrc75b	TRUE	1	swissregulon__hs__AHR_ARNT_ARNT2.p2	3.01	10kb	top50perTarget	0.150448	0.00490934
Arnt2	Lrrtm4	TRUE	1	swissregulon__hs__AHR_ARNT_ARNT2.p2	3.01	10kb	top50perTarget	0.310669	0.00801648
Arnt2	Lypd6b	TRUE	1	swissregulon__hs__AHR_ARNT_ARNT2.p2	3.01	10kb	top50perTarget	0.205332	0.0030715
Arnt2	Magi1	TRUE	1	swissregulon__hs__AHR_ARNT_ARNT2.p2	3.01	10kb	top50perTarget	0.317807	0.00976688
Arnt2	Magi3	TRUE	1	swissregulon__hs__AHR_ARNT_ARNT2.p2	3.01	10kb	top50perTarget	0.218456	0.00606656
Arnt2	Maml2	TRUE	1	swissregulon__hs__AHR_ARNT_ARNT2.p2	3.01	10kb	top50perTarget	0.288866	0.010817
Arnt2	Maoa	TRUE	1	swissregulon__hs__AHR_ARNT_ARNT2.p2	3.01	10kb	top50perTarget	0.0996704	0.00589593
Arnt2	Map3k20	TRUE	1	swissregulon__hs__AHR_ARNT_ARNT2.p2	3.01	10kb	top50perTarget	0.0809444	0.00470561
Arnt2	Mapk4	TRUE	1	swissregulon__hs__AHR_ARNT_ARNT2.p2	3.01	10kb	top50perTarget	0.135927	0.00441269
Arnt2	Marcks	TRUE	1	swissregulon__hs__AHR_ARNT_ARNT2.p2	3.01	10kb	top50perTarget	0.105886	0.0025773
Arnt2	Mboat2	TRUE	1	swissregulon__hs__AHR_ARNT_ARNT2.p2	3.01	10kb	top50perTarget	0.135233	0.00399885
Arnt2	Mctp1	TRUE	1	swissregulon__hs__AHR_ARNT_ARNT2.p2	3.01	10kb	top50perTarget	0.292668	0.0102965
Arnt2	Mdga1	TRUE	1	swissregulon__hs__AHR_ARNT_ARNT2.p2	3.01	10kb	top50perTarget	0.120675	0.00284133
Arnt2	Meis1	TRUE	1	swissregulon__hs__AHR_ARNT_ARNT2.p2	3.01	10kb	top50perTarget	0.153723	0.00368006
Arnt2	Meis2	TRUE	1	swissregulon__hs__AHR_ARNT_ARNT2.p2	3.01	10kb	top50perTarget	0.209284	0.0115326
Arnt2	Mgat4c	TRUE	1	swissregulon__hs__AHR_ARNT_ARNT2.p2	3.01	10kb	top50perTarget	0.121957	0.00303364
Arnt2	Mid1	TRUE	1	swissregulon__hs__AHR_ARNT_ARNT2.p2	3.01	10kb	top50perTarget	0.184014	0.00415409
Arnt2	Mmaa	TRUE	1	swissregulon__hs__AHR_ARNT_ARNT2.p2	3.01	10kb	top50perTarget	0.0558749	0.00273506
Arnt2	Mme	TRUE	1	swissregulon__hs__AHR_ARNT_ARNT2.p2	3.01	10kb	top50perTarget	0.17994	0.00603856
Arnt2	Mmel1	TRUE	1	swissregulon__hs__AHR_ARNT_ARNT2.p2	3.01	10kb	top50perTarget	0.13313	0.00364048
Arnt2	Mok	TRUE	1	swissregulon__hs__AHR_ARNT_ARNT2.p2	3.01	10kb	top50perTarget	0.10176	0.00391611
Arnt2	Mpp2	TRUE	1	swissregulon__hs__AHR_ARNT_ARNT2.p2	3.01	10kb	top50perTarget	0.12675	0.00469243
Arnt2	Mpped1	TRUE	1	swissregulon__hs__AHR_ARNT_ARNT2.p2	3.01	10kb	top50perTarget	0.170105	0.00845941
Arnt2	Mrap2	TRUE	1	swissregulon__hs__AHR_ARNT_ARNT2.p2	3.01	10kb	top50perTarget	0.314982	0.0139527
Arnt2	Myh14	TRUE	1	swissregulon__hs__AHR_ARNT_ARNT2.p2	3.01	10kb	top50perTarget	0.145424	0.00412365
Arnt2	Myo16	TRUE	1	swissregulon__hs__AHR_ARNT_ARNT2.p2	3.01	10kb	top50perTarget	0.374902	0.0166691
Arnt2	N4bp2	TRUE	1	swissregulon__hs__AHR_ARNT_ARNT2.p2	3.01	10kb	top50perTarget	0.18333	0.00471068
Arnt2	Nadk2	TRUE	1	swissregulon__hs__AHR_ARNT_ARNT2.p2	3.01	10kb	top50perTarget	0.0818209	0.00511691
Arnt2	Ncam1	TRUE	1	swissregulon__hs__AHR_ARNT_ARNT2.p2	3.01	10kb	top50perTarget	0.30919	0.00932254
Arnt2	Ncam2	TRUE	1	swissregulon__hs__AHR_ARNT_ARNT2.p2	3.01	10kb	top50perTarget	0.285226	0.00682459
Arnt2	Nckap5	TRUE	1	swissregulon__hs__AHR_ARNT_ARNT2.p2	3.01	10kb	top50perTarget	0.0846127	0.00251778
Arnt2	Ndst4	TRUE	1	swissregulon__hs__AHR_ARNT_ARNT2.p2	3.01	10kb	top50perTarget	0.268251	0.00825742
Arnt2	Nebl	TRUE	1	swissregulon__hs__AHR_ARNT_ARNT2.p2	3.01	10kb	top50perTarget	0.422594	0.0155685
Arnt2	Nectin1	TRUE	1	swissregulon__hs__AHR_ARNT_ARNT2.p2	3.01	10kb	top50perTarget	0.19141	0.00933668
Arnt2	Nectin2	TRUE	1	swissregulon__hs__AHR_ARNT_ARNT2.p2	3.01	10kb	top50perTarget	0.227379	0.0104327
Arnt2	Nedd9	TRUE	1	swissregulon__hs__AHR_ARNT_ARNT2.p2	3.01	10kb	top50perTarget	0.133345	0.00248553
Arnt2	Negr1	TRUE	1	swissregulon__hs__AHR_ARNT_ARNT2.p2	3.01	10kb	top50perTarget	0.218234	0.00564031
Arnt2	Neto1	TRUE	1	swissregulon__hs__AHR_ARNT_ARNT2.p2	3.01	10kb	top50perTarget	0.186409	0.00683159
Arnt2	Nfatc2	TRUE	1	swissregulon__hs__AHR_ARNT_ARNT2.p2	3.01	10kb	top50perTarget	0.213381	0.00603558
Arnt2	Nfix	TRUE	1	swissregulon__hs__AHR_ARNT_ARNT2.p2	3.01	10kb	top50perTarget	0.058435	0.00429209
Arnt2	Ngef	TRUE	1	swissregulon__hs__AHR_ARNT_ARNT2.p2	3.01	10kb	top50perTarget	0.160963	0.00475937
Arnt2	Nkx2-2	TRUE	1	swissregulon__hs__AHR_ARNT_ARNT2.p2	3.01	10kb	top50perTarget	0.0380599	0.0150832
Arnt2	Nlgn1	TRUE	1	swissregulon__hs__AHR_ARNT_ARNT2.p2	3.01	10kb	top50perTarget	0.256668	0.00724192
Arnt2	Nox4	TRUE	1	swissregulon__hs__AHR_ARNT_ARNT2.p2	3.01	10kb	top50perTarget	0.143755	0.00476248
Arnt2	Npas1	TRUE	1	swissregulon__hs__AHR_ARNT_ARNT2.p2	3.01	10kb	top50perTarget	0.275957	0.0187843
Arnt2	Nr3c2	TRUE	1	swissregulon__hs__AHR_ARNT_ARNT2.p2	3.01	10kb	top50perTarget	0.226155	0.00628862
Arnt2	Nrp2	TRUE	1	swissregulon__hs__AHR_ARNT_ARNT2.p2	3.01	10kb	top50perTarget	0.166222	0.0039381
Arnt2	Ntn1	TRUE	1	swissregulon__hs__AHR_ARNT_ARNT2.p2	3.01	10kb	top50perTarget	0.106388	0.00311268
Arnt2	Ntn4	TRUE	1	swissregulon__hs__AHR_ARNT_ARNT2.p2	3.01	10kb	top50perTarget	0.156023	0.00592917
Arnt2	Ntrk3	TRUE	1	swissregulon__hs__AHR_ARNT_ARNT2.p2	3.01	10kb	top50perTarget	0.441764	0.0208215
Arnt2	Olfm3	TRUE	1	swissregulon__hs__AHR_ARNT_ARNT2.p2	3.01	10kb	top50perTarget	0.0563294	0.00321301
Arnt2	Onecut1	TRUE	1	swissregulon__hs__AHR_ARNT_ARNT2.p2	3.01	10kb	top50perTarget	0.133891	0.00437035
Arnt2	Otof	TRUE	1	swissregulon__hs__AHR_ARNT_ARNT2.p2	3.01	10kb	top50perTarget	0.129245	0.00299479
Arnt2	Pak3	TRUE	1	swissregulon__hs__AHR_ARNT_ARNT2.p2	3.01	10kb	top50perTarget	0.200591	0.00570535
Arnt2	Pak7	TRUE	1	swissregulon__hs__AHR_ARNT_ARNT2.p2	3.01	10kb	top50perTarget	0.249194	0.00575397
Arnt2	Pard3	TRUE	1	swissregulon__hs__AHR_ARNT_ARNT2.p2	3.01	10kb	top50perTarget	0.161779	0.00345471
Arnt2	Pard6g	TRUE	1	swissregulon__hs__AHR_ARNT_ARNT2.p2	3.01	10kb	top50perTarget	0.0668897	0.00405843
Arnt2	Parp11	TRUE	1	swissregulon__hs__AHR_ARNT_ARNT2.p2	3.01	10kb	top50perTarget	0.046498	0.00365188
Arnt2	Patz1	TRUE	1	swissregulon__hs__AHR_ARNT_ARNT2.p2	3.01	10kb	top50perTarget	0.110562	0.00258491
Arnt2	Pax5	TRUE	1	swissregulon__hs__AHR_ARNT_ARNT2.p2	3.01	10kb	top50perTarget	0.102804	0.00449941
Arnt2	Pax6	TRUE	1	swissregulon__hs__AHR_ARNT_ARNT2.p2	3.01	10kb	top50perTarget	0.203411	0.0127894
Arnt2	Pcdh10	TRUE	1	swissregulon__hs__AHR_ARNT_ARNT2.p2	3.01	10kb	top50perTarget	0.0558301	0.00320371
Arnt2	Pcdh17	TRUE	1	swissregulon__hs__AHR_ARNT_ARNT2.p2	3.01	10kb	top50perTarget	0.233544	0.00666416
Arnt2	Pcdh7	TRUE	1	swissregulon__hs__AHR_ARNT_ARNT2.p2	3.01	10kb	top50perTarget	0.176015	0.00589469
Arnt2	Pcsk5	TRUE	1	swissregulon__hs__AHR_ARNT_ARNT2.p2	3.01	10kb	top50perTarget	0.180463	0.00713776
Arnt2	Pcyt1b	TRUE	1	swissregulon__hs__AHR_ARNT_ARNT2.p2	3.01	10kb	top50perTarget	0.0908271	0.00306568
Arnt2	Pde2a	TRUE	1	swissregulon__hs__AHR_ARNT_ARNT2.p2	3.01	10kb	top50perTarget	0.181028	0.00636618
Arnt2	Pde8b	TRUE	1	swissregulon__hs__AHR_ARNT_ARNT2.p2	3.01	10kb	top50perTarget	0.211598	0.00734428
Arnt2	Pdgfc	TRUE	1	swissregulon__hs__AHR_ARNT_ARNT2.p2	3.01	10kb	top50perTarget	0.114637	0.00313419
Arnt2	Pdgfra	TRUE	1	swissregulon__hs__AHR_ARNT_ARNT2.p2	3.01	10kb	top50perTarget	0.0343611	0.00241533
Arnt2	Pds5b	TRUE	1	swissregulon__hs__AHR_ARNT_ARNT2.p2	3.01	10kb	top50perTarget	0.152974	0.00336416
Arnt2	Peli3	TRUE	1	swissregulon__hs__AHR_ARNT_ARNT2.p2	3.01	10kb	top50perTarget	0.0932605	0.00407652
Arnt2	Pemt	TRUE	1	swissregulon__hs__AHR_ARNT_ARNT2.p2	3.01	10kb	top50perTarget	0.0397954	0.00399781
Arnt2	Pgap1	TRUE	1	swissregulon__hs__AHR_ARNT_ARNT2.p2	3.01	10kb	top50perTarget	0.161953	0.00484257
Arnt2	Phldb2	TRUE	1	swissregulon__hs__AHR_ARNT_ARNT2.p2	3.01	10kb	top50perTarget	0.15245	0.00327989
Arnt2	Phyhipl	TRUE	1	swissregulon__hs__AHR_ARNT_ARNT2.p2	3.01	10kb	top50perTarget	0.224645	0.00909873
Arnt2	Pkhd1l1	TRUE	1	swissregulon__hs__AHR_ARNT_ARNT2.p2	3.01	10kb	top50perTarget	0.0499383	0.00288573
Arnt2	Pkib	TRUE	1	swissregulon__hs__AHR_ARNT_ARNT2.p2	3.01	10kb	top50perTarget	0.108225	0.0027044
Arnt2	Pkig	TRUE	1	swissregulon__hs__AHR_ARNT_ARNT2.p2	3.01	10kb	top50perTarget	0.159094	0.00545059
Arnt2	Pla2g3	TRUE	1	swissregulon__hs__AHR_ARNT_ARNT2.p2	3.01	10kb	top50perTarget	0.0837394	0.00384201
Arnt2	Plch1	TRUE	1	swissregulon__hs__AHR_ARNT_ARNT2.p2	3.01	10kb	top50perTarget	0.338872	0.0151144
Arnt2	Plcl1	TRUE	1	swissregulon__hs__AHR_ARNT_ARNT2.p2	3.01	10kb	top50perTarget	0.166616	0.00670269
Arnt2	Plcxd3	TRUE	1	swissregulon__hs__AHR_ARNT_ARNT2.p2	3.01	10kb	top50perTarget	0.267406	0.00897916
Arnt2	Pld5	TRUE	1	swissregulon__hs__AHR_ARNT_ARNT2.p2	3.01	10kb	top50perTarget	0.358373	0.0123061
Arnt2	Plppr1	TRUE	1	swissregulon__hs__AHR_ARNT_ARNT2.p2	3.01	10kb	top50perTarget	0.292949	0.0124796
Arnt2	Plscr5	TRUE	1	swissregulon__hs__AHR_ARNT_ARNT2.p2	3.01	10kb	top50perTarget	0.107016	0.0026486
Arnt2	Plxna1	TRUE	1	swissregulon__hs__AHR_ARNT_ARNT2.p2	3.01	10kb	top50perTarget	0.0901273	0.00350716
Arnt2	Pmepa1	TRUE	1	swissregulon__hs__AHR_ARNT_ARNT2.p2	3.01	10kb	top50perTarget	0.0585167	0.00289566
Arnt2	Pnck	TRUE	1	swissregulon__hs__AHR_ARNT_ARNT2.p2	3.01	10kb	top50perTarget	0.208732	0.00720138
Arnt2	Pnoc	TRUE	1	swissregulon__hs__AHR_ARNT_ARNT2.p2	3.01	10kb	top50perTarget	0.134143	0.00577843
Arnt2	Pold3	TRUE	1	swissregulon__hs__AHR_ARNT_ARNT2.p2	3.01	10kb	top50perTarget	0.0710604	0.00414193
Arnt2	Pou3f4	TRUE	1	swissregulon__hs__AHR_ARNT_ARNT2.p2	3.01	10kb	top50perTarget	0.0847742	0.00345221
Arnt2	Pou6f1	TRUE	1	swissregulon__hs__AHR_ARNT_ARNT2.p2	3.01	10kb	top50perTarget	0.0375959	0.00430537
Arnt2	Ppa2	TRUE	1	swissregulon__hs__AHR_ARNT_ARNT2.p2	3.01	10kb	top50perTarget	0.0660621	0.00300854
Arnt2	Prdm8	TRUE	1	swissregulon__hs__AHR_ARNT_ARNT2.p2	3.01	10kb	top50perTarget	0.10406	0.00500547
Arnt2	Prex2	TRUE	1	swissregulon__hs__AHR_ARNT_ARNT2.p2	3.01	10kb	top50perTarget	0.246447	0.0106103
Arnt2	Prkacb	TRUE	1	swissregulon__hs__AHR_ARNT_ARNT2.p2	3.01	10kb	top50perTarget	0.230341	0.00728576
Arnt2	Prlr	TRUE	1	swissregulon__hs__AHR_ARNT_ARNT2.p2	3.01	10kb	top50perTarget	0.143257	0.00373678
Arnt2	Prr5	TRUE	1	swissregulon__hs__AHR_ARNT_ARNT2.p2	3.01	10kb	top50perTarget	0.217467	0.00719009
Arnt2	Prrt2	TRUE	1	swissregulon__hs__AHR_ARNT_ARNT2.p2	3.01	10kb	top50perTarget	0.158232	0.00497156
Arnt2	Psd	TRUE	1	swissregulon__hs__AHR_ARNT_ARNT2.p2	3.01	10kb	top50perTarget	0.176843	0.00472284
Arnt2	Psd2	TRUE	1	swissregulon__hs__AHR_ARNT_ARNT2.p2	3.01	10kb	top50perTarget	0.146062	0.00530713
Arnt2	Ptbp3	TRUE	1	swissregulon__hs__AHR_ARNT_ARNT2.p2	3.01	10kb	top50perTarget	0.149643	0.0058716
Arnt2	Ptch1	TRUE	1	swissregulon__hs__AHR_ARNT_ARNT2.p2	3.01	10kb	top50perTarget	0.120966	0.00350031
Arnt2	Ptchd1	TRUE	1	swissregulon__hs__AHR_ARNT_ARNT2.p2	3.01	10kb	top50perTarget	0.191417	0.00513358
Arnt2	Ptpre	TRUE	1	swissregulon__hs__AHR_ARNT_ARNT2.p2	3.01	10kb	top50perTarget	0.181117	0.00906333
Arnt2	Ptprf	TRUE	1	swissregulon__hs__AHR_ARNT_ARNT2.p2	3.01	10kb	top50perTarget	0.271379	0.00974212
Arnt2	Ptprk	TRUE	1	swissregulon__hs__AHR_ARNT_ARNT2.p2	3.01	10kb	top50perTarget	0.220599	0.0034675
Arnt2	Ptpro	TRUE	1	swissregulon__hs__AHR_ARNT_ARNT2.p2	3.01	10kb	top50perTarget	0.172875	0.0039447
Arnt2	Ptprt	TRUE	1	swissregulon__hs__AHR_ARNT_ARNT2.p2	3.01	10kb	top50perTarget	0.392798	0.0146112
Arnt2	Ptpru	TRUE	1	swissregulon__hs__AHR_ARNT_ARNT2.p2	3.01	10kb	top50perTarget	0.131546	0.00305065
Arnt2	Qrfpr	TRUE	1	swissregulon__hs__AHR_ARNT_ARNT2.p2	3.01	10kb	top50perTarget	0.0634474	0.00331921
Arnt2	Qser1	TRUE	1	swissregulon__hs__AHR_ARNT_ARNT2.p2	3.01	10kb	top50perTarget	0.0996304	0.00332846
Arnt2	Rab27a	TRUE	1	swissregulon__hs__AHR_ARNT_ARNT2.p2	3.01	10kb	top50perTarget	0.133267	0.00576514
Arnt2	Rab33a	TRUE	1	swissregulon__hs__AHR_ARNT_ARNT2.p2	3.01	10kb	top50perTarget	0.0811255	0.00249919
Arnt2	Rab36	TRUE	1	swissregulon__hs__AHR_ARNT_ARNT2.p2	3.01	10kb	top50perTarget	0.150816	0.00428464
Arnt2	Rab3gap2	TRUE	1	swissregulon__hs__AHR_ARNT_ARNT2.p2	3.01	10kb	top50perTarget	0.126767	0.00339012
Arnt2	Rabgap1l	TRUE	1	swissregulon__hs__AHR_ARNT_ARNT2.p2	3.01	10kb	top50perTarget	0.233581	0.00400591
Arnt2	Radil	TRUE	1	swissregulon__hs__AHR_ARNT_ARNT2.p2	3.01	10kb	top50perTarget	0.122245	0.00301029
Arnt2	Rai2	TRUE	1	swissregulon__hs__AHR_ARNT_ARNT2.p2	3.01	10kb	top50perTarget	0.112057	0.00518351
Arnt2	Rapgef4	TRUE	1	swissregulon__hs__AHR_ARNT_ARNT2.p2	3.01	10kb	top50perTarget	0.238669	0.0091022
Arnt2	Rapgef6	TRUE	1	swissregulon__hs__AHR_ARNT_ARNT2.p2	3.01	10kb	top50perTarget	0.201259	0.0047296
Arnt2	Rasa3	TRUE	1	swissregulon__hs__AHR_ARNT_ARNT2.p2	3.01	10kb	top50perTarget	0.127153	0.0031029
Arnt2	Rasgrp2	TRUE	1	swissregulon__hs__AHR_ARNT_ARNT2.p2	3.01	10kb	top50perTarget	0.142949	0.00383783
Arnt2	Rerg	TRUE	1	swissregulon__hs__AHR_ARNT_ARNT2.p2	3.01	10kb	top50perTarget	0.293479	0.00854432
Arnt2	Rev3l	TRUE	1	swissregulon__hs__AHR_ARNT_ARNT2.p2	3.01	10kb	top50perTarget	0.193028	0.00548616
Arnt2	Rftn1	TRUE	1	swissregulon__hs__AHR_ARNT_ARNT2.p2	3.01	10kb	top50perTarget	0.119308	0.00375402
Arnt2	Rfx3	TRUE	1	swissregulon__hs__AHR_ARNT_ARNT2.p2	3.01	10kb	top50perTarget	0.217467	0.00771816
Arnt2	Rgma	TRUE	1	swissregulon__hs__AHR_ARNT_ARNT2.p2	3.01	10kb	top50perTarget	0.0739398	0.00318897
Arnt2	Rgs6	TRUE	1	swissregulon__hs__AHR_ARNT_ARNT2.p2	3.01	10kb	top50perTarget	0.235835	0.00460036
Arnt2	Rgs9	TRUE	1	swissregulon__hs__AHR_ARNT_ARNT2.p2	3.01	10kb	top50perTarget	0.129841	0.00311567
Arnt2	Rhoq	TRUE	1	swissregulon__hs__AHR_ARNT_ARNT2.p2	3.01	10kb	top50perTarget	0.121593	0.00325457
Arnt2	Rimbp2	TRUE	1	swissregulon__hs__AHR_ARNT_ARNT2.p2	3.01	10kb	top50perTarget	0.101108	0.00299587
Arnt2	Rnd3	TRUE	1	swissregulon__hs__AHR_ARNT_ARNT2.p2	3.01	10kb	top50perTarget	0.200761	0.00750838
Arnt2	Robo2	TRUE	1	swissregulon__hs__AHR_ARNT_ARNT2.p2	3.01	10kb	top50perTarget	0.298091	0.00684128
Arnt2	Rock2	TRUE	1	swissregulon__hs__AHR_ARNT_ARNT2.p2	3.01	10kb	top50perTarget	0.15571	0.00310133
Arnt2	Rragd	TRUE	1	swissregulon__hs__AHR_ARNT_ARNT2.p2	3.01	10kb	top50perTarget	0.153686	0.00494315
Arnt2	Rtbdn	TRUE	1	swissregulon__hs__AHR_ARNT_ARNT2.p2	3.01	10kb	top50perTarget	0.0762578	0.00299401
Arnt2	Rundc3b	TRUE	1	swissregulon__hs__AHR_ARNT_ARNT2.p2	3.01	10kb	top50perTarget	0.194555	0.00453371
Arnt2	Ryr2	TRUE	1	swissregulon__hs__AHR_ARNT_ARNT2.p2	3.01	10kb	top50perTarget	0.438246	0.0189064
Arnt2	S1pr2	TRUE	1	swissregulon__hs__AHR_ARNT_ARNT2.p2	3.01	10kb	top50perTarget	0.0844977	0.00433943
Arnt2	Samd14	TRUE	1	swissregulon__hs__AHR_ARNT_ARNT2.p2	3.01	10kb	top50perTarget	0.107227	0.00293886
Arnt2	Saraf	TRUE	1	swissregulon__hs__AHR_ARNT_ARNT2.p2	3.01	10kb	top50perTarget	0.0720464	0.00257491
Arnt2	Scamp1	TRUE	1	swissregulon__hs__AHR_ARNT_ARNT2.p2	3.01	10kb	top50perTarget	0.125254	0.00344401
Arnt2	Scara3	TRUE	1	swissregulon__hs__AHR_ARNT_ARNT2.p2	3.01	10kb	top50perTarget	0.073959	0.00504657
Arnt2	Scarb1	TRUE	1	swissregulon__hs__AHR_ARNT_ARNT2.p2	3.01	10kb	top50perTarget	0.172942	0.00380265
Arnt2	Scd2	TRUE	1	swissregulon__hs__AHR_ARNT_ARNT2.p2	3.01	10kb	top50perTarget	0.148702	0.00287464
Arnt2	Scml4	TRUE	1	swissregulon__hs__AHR_ARNT_ARNT2.p2	3.01	10kb	top50perTarget	0.187016	0.00449644
Arnt2	Scn5a	TRUE	1	swissregulon__hs__AHR_ARNT_ARNT2.p2	3.01	10kb	top50perTarget	0.124028	0.0033593
Arnt2	Sdc2	TRUE	1	swissregulon__hs__AHR_ARNT_ARNT2.p2	3.01	10kb	top50perTarget	0.177363	0.00439126
Arnt2	Sema3c	TRUE	1	swissregulon__hs__AHR_ARNT_ARNT2.p2	3.01	10kb	top50perTarget	0.167895	0.00461761
Arnt2	Sema3f	TRUE	1	swissregulon__hs__AHR_ARNT_ARNT2.p2	3.01	10kb	top50perTarget	0.173971	0.00560801
Arnt2	Sema5b	TRUE	1	swissregulon__hs__AHR_ARNT_ARNT2.p2	3.01	10kb	top50perTarget	0.115211	0.00341519
Arnt2	Serpinb8	TRUE	1	swissregulon__hs__AHR_ARNT_ARNT2.p2	3.01	10kb	top50perTarget	0.0501235	0.0109303
Arnt2	Serpini1	TRUE	1	swissregulon__hs__AHR_ARNT_ARNT2.p2	3.01	10kb	top50perTarget	0.1064	0.00396555
Arnt2	Sgms2	TRUE	1	swissregulon__hs__AHR_ARNT_ARNT2.p2	3.01	10kb	top50perTarget	0.0707384	0.00321072
Arnt2	Sgsm1	TRUE	1	swissregulon__hs__AHR_ARNT_ARNT2.p2	3.01	10kb	top50perTarget	0.154704	0.00499961
Arnt2	Sh3bp5	TRUE	1	swissregulon__hs__AHR_ARNT_ARNT2.p2	3.01	10kb	top50perTarget	0.125197	0.00459575
Arnt2	Sh3pxd2a	TRUE	1	swissregulon__hs__AHR_ARNT_ARNT2.p2	3.01	10kb	top50perTarget	0.165611	0.00498672
Arnt2	Shc4	TRUE	1	swissregulon__hs__AHR_ARNT_ARNT2.p2	3.01	10kb	top50perTarget	0.0680693	0.00312687
Arnt2	Shisa7	TRUE	1	swissregulon__hs__AHR_ARNT_ARNT2.p2	3.01	10kb	top50perTarget	0.164357	0.00428422
Arnt2	Sim1	TRUE	1	swissregulon__hs__AHR_ARNT_ARNT2.p2	3.01	10kb	top50perTarget	0.111819	0.00373221
Arnt2	Sipa1l1	TRUE	1	swissregulon__hs__AHR_ARNT_ARNT2.p2	3.01	10kb	top50perTarget	0.188645	0.00482496
Arnt2	Slc16a2	TRUE	1	swissregulon__hs__AHR_ARNT_ARNT2.p2	3.01	10kb	top50perTarget	0.142725	0.00538537
Arnt2	Slc16a7	TRUE	1	swissregulon__hs__AHR_ARNT_ARNT2.p2	3.01	10kb	top50perTarget	0.06458	0.00272702
Arnt2	Slc17a9	TRUE	1	swissregulon__hs__AHR_ARNT_ARNT2.p2	3.01	10kb	top50perTarget	0.079432	0.00329748
Arnt2	Slc27a2	TRUE	1	swissregulon__hs__AHR_ARNT_ARNT2.p2	3.01	10kb	top50perTarget	0.242271	0.0078214
Arnt2	Slc30a10	TRUE	1	swissregulon__hs__AHR_ARNT_ARNT2.p2	3.01	10kb	top50perTarget	0.0744275	0.00268273
Arnt2	Slc32a1	TRUE	1	swissregulon__hs__AHR_ARNT_ARNT2.p2	3.01	10kb	top50perTarget	0.188461	0.00314901
Arnt2	Slc6a11	TRUE	1	swissregulon__hs__AHR_ARNT_ARNT2.p2	3.01	10kb	top50perTarget	0.110717	0.00284605
Arnt2	Slc6a5	TRUE	1	swissregulon__hs__AHR_ARNT_ARNT2.p2	3.01	10kb	top50perTarget	0.0312946	0.00726182
Arnt2	Slc6a6	TRUE	1	swissregulon__hs__AHR_ARNT_ARNT2.p2	3.01	10kb	top50perTarget	0.284391	0.00697523
Arnt2	Slc6a9	TRUE	1	swissregulon__hs__AHR_ARNT_ARNT2.p2	3.01	10kb	top50perTarget	0.102216	0.00318656
Arnt2	Slc7a3	TRUE	1	swissregulon__hs__AHR_ARNT_ARNT2.p2	3.01	10kb	top50perTarget	0.159025	0.00490496
Arnt2	Slc9a5	TRUE	1	swissregulon__hs__AHR_ARNT_ARNT2.p2	3.01	10kb	top50perTarget	0.136562	0.00426883
Arnt2	Slc9a6	TRUE	1	swissregulon__hs__AHR_ARNT_ARNT2.p2	3.01	10kb	top50perTarget	0.128322	0.00307573
Arnt2	Slit2	TRUE	1	swissregulon__hs__AHR_ARNT_ARNT2.p2	3.01	10kb	top50perTarget	0.256011	0.00868999
Arnt2	Smap2	TRUE	1	swissregulon__hs__AHR_ARNT_ARNT2.p2	3.01	10kb	top50perTarget	0.124885	0.00406648
Arnt2	Smarca1	TRUE	1	swissregulon__hs__AHR_ARNT_ARNT2.p2	3.01	10kb	top50perTarget	0.106949	0.0029854
Arnt2	Smchd1	TRUE	1	swissregulon__hs__AHR_ARNT_ARNT2.p2	3.01	10kb	top50perTarget	0.135913	0.00384765
Arnt2	Smim17	TRUE	1	swissregulon__hs__AHR_ARNT_ARNT2.p2	3.01	10kb	top50perTarget	0.12336	0.00401135
Arnt2	Sms	TRUE	1	swissregulon__hs__AHR_ARNT_ARNT2.p2	3.01	10kb	top50perTarget	0.139087	0.00456183
Arnt2	Smyd2	TRUE	1	swissregulon__hs__AHR_ARNT_ARNT2.p2	3.01	10kb	top50perTarget	0.156909	0.00365727
Arnt2	Snca	TRUE	1	swissregulon__hs__AHR_ARNT_ARNT2.p2	3.01	10kb	top50perTarget	0.133264	0.00303294
Arnt2	Sntg1	TRUE	1	swissregulon__hs__AHR_ARNT_ARNT2.p2	3.01	10kb	top50perTarget	0.321792	0.0187551
Arnt2	Snx1	TRUE	1	swissregulon__hs__AHR_ARNT_ARNT2.p2	3.01	10kb	top50perTarget	0.0483555	0.00270663
Arnt2	Snx12	TRUE	1	swissregulon__hs__AHR_ARNT_ARNT2.p2	3.01	10kb	top50perTarget	0.195668	0.00730791
Arnt2	Sp8	TRUE	1	swissregulon__hs__AHR_ARNT_ARNT2.p2	3.01	10kb	top50perTarget	0.0463895	0.00989043
Arnt2	Spats2l	TRUE	1	swissregulon__hs__AHR_ARNT_ARNT2.p2	3.01	10kb	top50perTarget	0.166485	0.00384644
Arnt2	Speg	TRUE	1	swissregulon__hs__AHR_ARNT_ARNT2.p2	3.01	10kb	top50perTarget	0.155333	0.00466189
Arnt2	Spint1	TRUE	1	swissregulon__hs__AHR_ARNT_ARNT2.p2	3.01	10kb	top50perTarget	0.106241	0.00303958
Arnt2	Spred2	TRUE	1	swissregulon__hs__AHR_ARNT_ARNT2.p2	3.01	10kb	top50perTarget	0.131556	0.00423116
Arnt2	Spry3	TRUE	1	swissregulon__hs__AHR_ARNT_ARNT2.p2	3.01	10kb	top50perTarget	0.0505441	0.0029434
Arnt2	Sptb	TRUE	1	swissregulon__hs__AHR_ARNT_ARNT2.p2	3.01	10kb	top50perTarget	0.255065	0.00650253
Arnt2	Sqle	TRUE	1	swissregulon__hs__AHR_ARNT_ARNT2.p2	3.01	10kb	top50perTarget	0.109799	0.00377411
Arnt2	Srbd1	TRUE	1	swissregulon__hs__AHR_ARNT_ARNT2.p2	3.01	10kb	top50perTarget	0.0635604	0.00349848
Arnt2	Srgap3	TRUE	1	swissregulon__hs__AHR_ARNT_ARNT2.p2	3.01	10kb	top50perTarget	0.433785	0.016972
Arnt2	Srpx	TRUE	1	swissregulon__hs__AHR_ARNT_ARNT2.p2	3.01	10kb	top50perTarget	0.106046	0.00411226
Arnt2	Ssbp2	TRUE	1	swissregulon__hs__AHR_ARNT_ARNT2.p2	3.01	10kb	top50perTarget	0.213999	0.00635211
Arnt2	Ssbp3	TRUE	1	swissregulon__hs__AHR_ARNT_ARNT2.p2	3.01	10kb	top50perTarget	0.174006	0.00620445
Arnt2	St8sia4	TRUE	1	swissregulon__hs__AHR_ARNT_ARNT2.p2	3.01	10kb	top50perTarget	0.172768	0.00790043
Arnt2	Stat5b	TRUE	1	swissregulon__hs__AHR_ARNT_ARNT2.p2	3.01	10kb	top50perTarget	0.163471	0.00410294
Arnt2	Stk32b	TRUE	1	swissregulon__hs__AHR_ARNT_ARNT2.p2	3.01	10kb	top50perTarget	0.125062	0.00302429
Arnt2	Stk33	TRUE	1	swissregulon__hs__AHR_ARNT_ARNT2.p2	3.01	10kb	top50perTarget	0.0602648	0.00272265
Arnt2	Stoml3	TRUE	1	swissregulon__hs__AHR_ARNT_ARNT2.p2	3.01	10kb	top50perTarget	0.045081	0.0169195
Arnt2	Stx16	TRUE	1	swissregulon__hs__AHR_ARNT_ARNT2.p2	3.01	10kb	top50perTarget	0.110583	0.00349696
Arnt2	Stxbp5l	TRUE	1	swissregulon__hs__AHR_ARNT_ARNT2.p2	3.01	10kb	top50perTarget	0.382641	0.014464
Arnt2	Sv2c	TRUE	1	swissregulon__hs__AHR_ARNT_ARNT2.p2	3.01	10kb	top50perTarget	0.228308	0.00697896
Arnt2	Syce2	TRUE	1	swissregulon__hs__AHR_ARNT_ARNT2.p2	3.01	10kb	top50perTarget	0.0435763	0.00375837
Arnt2	Syn3	TRUE	1	swissregulon__hs__AHR_ARNT_ARNT2.p2	3.01	10kb	top50perTarget	0.40785	0.0171713
Arnt2	Synpr	TRUE	1	swissregulon__hs__AHR_ARNT_ARNT2.p2	3.01	10kb	top50perTarget	0.23368	0.00765296
Arnt2	Syt12	TRUE	1	swissregulon__hs__AHR_ARNT_ARNT2.p2	3.01	10kb	top50perTarget	0.100891	0.0034413
Arnt2	Syt6	TRUE	1	swissregulon__hs__AHR_ARNT_ARNT2.p2	3.01	10kb	top50perTarget	0.169322	0.00342853
Arnt2	Sytl2	TRUE	1	swissregulon__hs__AHR_ARNT_ARNT2.p2	3.01	10kb	top50perTarget	0.0665191	0.00330067
Arnt2	Tac1	TRUE	1	swissregulon__hs__AHR_ARNT_ARNT2.p2	3.01	10kb	top50perTarget	0.113107	0.0035693
Arnt2	Tacc2	TRUE	1	swissregulon__hs__AHR_ARNT_ARNT2.p2	3.01	10kb	top50perTarget	0.165518	0.00358039
Arnt2	Taf1b	TRUE	1	swissregulon__hs__AHR_ARNT_ARNT2.p2	3.01	10kb	top50perTarget	0.175744	0.00735978
Arnt2	Tbc1d1	TRUE	1	swissregulon__hs__AHR_ARNT_ARNT2.p2	3.01	10kb	top50perTarget	0.276388	0.0117206
Arnt2	Tbx1	TRUE	1	swissregulon__hs__AHR_ARNT_ARNT2.p2	3.01	10kb	top50perTarget	0.0636533	0.00415657
Arnt2	Tbxas1	TRUE	1	swissregulon__hs__AHR_ARNT_ARNT2.p2	3.01	10kb	top50perTarget	0.0575251	0.00576722
Arnt2	Tcf20	TRUE	1	swissregulon__hs__AHR_ARNT_ARNT2.p2	3.01	10kb	top50perTarget	0.178588	0.00445118
Arnt2	Tfap2d	TRUE	1	swissregulon__hs__AHR_ARNT_ARNT2.p2	3.01	10kb	top50perTarget	0.1632	0.00474138
Arnt2	Tfap4	TRUE	1	swissregulon__hs__AHR_ARNT_ARNT2.p2	3.01	10kb	top50perTarget	0.0883094	0.00399693
Arnt2	Thrb	TRUE	1	swissregulon__hs__AHR_ARNT_ARNT2.p2	3.01	10kb	top50perTarget	0.148914	0.0032174
Arnt2	Tmbim7	TRUE	1	swissregulon__hs__AHR_ARNT_ARNT2.p2	3.01	10kb	top50perTarget	0.0497311	0.00309749
Arnt2	Tmem132c	TRUE	1	swissregulon__hs__AHR_ARNT_ARNT2.p2	3.01	10kb	top50perTarget	0.157477	0.00634646
Arnt2	Tmem200a	TRUE	1	swissregulon__hs__AHR_ARNT_ARNT2.p2	3.01	10kb	top50perTarget	0.22601	0.00493469
Arnt2	Tmem255a	TRUE	1	swissregulon__hs__AHR_ARNT_ARNT2.p2	3.01	10kb	top50perTarget	0.274158	0.00822764
Arnt2	Tmpo	TRUE	1	swissregulon__hs__AHR_ARNT_ARNT2.p2	3.01	10kb	top50perTarget	0.10712	0.00331706
Arnt2	Traf3	TRUE	1	swissregulon__hs__AHR_ARNT_ARNT2.p2	3.01	10kb	top50perTarget	0.469544	0.0206904
Arnt2	Traf7	TRUE	1	swissregulon__hs__AHR_ARNT_ARNT2.p2	3.01	10kb	top50perTarget	0.0337644	0.00281002
Arnt2	Trerf1	TRUE	1	swissregulon__hs__AHR_ARNT_ARNT2.p2	3.01	10kb	top50perTarget	0.121061	0.00658052
Arnt2	Trim13	TRUE	1	swissregulon__hs__AHR_ARNT_ARNT2.p2	3.01	10kb	top50perTarget	0.056322	0.00260508
Arnt2	Trim21	TRUE	1	swissregulon__hs__AHR_ARNT_ARNT2.p2	3.01	10kb	top50perTarget	0.0314721	0.00453412
Arnt2	Trim62	TRUE	1	swissregulon__hs__AHR_ARNT_ARNT2.p2	3.01	10kb	top50perTarget	0.129087	0.00600771
Arnt2	Trpc5	TRUE	1	swissregulon__hs__AHR_ARNT_ARNT2.p2	3.01	10kb	top50perTarget	0.332847	0.0170552
Arnt2	Tsc1	TRUE	1	swissregulon__hs__AHR_ARNT_ARNT2.p2	3.01	10kb	top50perTarget	0.0937671	0.00342178
Arnt2	Tsga10	TRUE	1	swissregulon__hs__AHR_ARNT_ARNT2.p2	3.01	10kb	top50perTarget	0.111931	0.0028492
Arnt2	Tspan1	TRUE	1	swissregulon__hs__AHR_ARNT_ARNT2.p2	3.01	10kb	top50perTarget	0.127345	0.0040265
Arnt2	Tspan18	TRUE	1	swissregulon__hs__AHR_ARNT_ARNT2.p2	3.01	10kb	top50perTarget	0.156127	0.00515086
Arnt2	Ttc30a1	TRUE	1	swissregulon__hs__AHR_ARNT_ARNT2.p2	3.01	10kb	top50perTarget	0.0549165	0.0035783
Arnt2	Ttll10	TRUE	1	swissregulon__hs__AHR_ARNT_ARNT2.p2	3.01	10kb	top50perTarget	0.0414778	0.0124394
Arnt2	Tuba8	TRUE	1	swissregulon__hs__AHR_ARNT_ARNT2.p2	3.01	10kb	top50perTarget	0.10127	0.00790008
Arnt2	Tulp4	TRUE	1	swissregulon__hs__AHR_ARNT_ARNT2.p2	3.01	10kb	top50perTarget	0.302827	0.0111909
Arnt2	Tusc3	TRUE	1	swissregulon__hs__AHR_ARNT_ARNT2.p2	3.01	10kb	top50perTarget	0.150437	0.00363316
Arnt2	U2af2	TRUE	1	swissregulon__hs__AHR_ARNT_ARNT2.p2	3.01	10kb	top50perTarget	0.0643084	0.00318001
Arnt2	Ubash3b	TRUE	1	swissregulon__hs__AHR_ARNT_ARNT2.p2	3.01	10kb	top50perTarget	0.38667	0.0149831
Arnt2	Uhrf1	TRUE	1	swissregulon__hs__AHR_ARNT_ARNT2.p2	3.01	10kb	top50perTarget	0.0389377	0.00418073
Arnt2	Unc5a	TRUE	1	swissregulon__hs__AHR_ARNT_ARNT2.p2	3.01	10kb	top50perTarget	0.0963219	0.00414064
Arnt2	Unc5d	TRUE	1	swissregulon__hs__AHR_ARNT_ARNT2.p2	3.01	10kb	top50perTarget	0.212011	0.010422
Arnt2	Upf1	TRUE	1	swissregulon__hs__AHR_ARNT_ARNT2.p2	3.01	10kb	top50perTarget	0.0524491	0.00297272
Arnt2	Usp37	TRUE	1	swissregulon__hs__AHR_ARNT_ARNT2.p2	3.01	10kb	top50perTarget	0.0793873	0.00343781
Arnt2	Vasn	TRUE	1	swissregulon__hs__AHR_ARNT_ARNT2.p2	3.01	10kb	top50perTarget	0.0956301	0.00310701
Arnt2	Vat1l	TRUE	1	swissregulon__hs__AHR_ARNT_ARNT2.p2	3.01	10kb	top50perTarget	0.31374	0.0110496
Arnt2	Vav2	TRUE	1	swissregulon__hs__AHR_ARNT_ARNT2.p2	3.01	10kb	top50perTarget	0.191115	0.00673017
Arnt2	Vstm2l	TRUE	1	swissregulon__hs__AHR_ARNT_ARNT2.p2	3.01	10kb	top50perTarget	0.214471	0.0141657
Arnt2	Vwa1	TRUE	1	swissregulon__hs__AHR_ARNT_ARNT2.p2	3.01	10kb	top50perTarget	0.0412065	0.00505775
Arnt2	Wasf3	TRUE	1	swissregulon__hs__AHR_ARNT_ARNT2.p2	3.01	10kb	top50perTarget	0.121524	0.00326141
Arnt2	Wdfy4	TRUE	1	swissregulon__hs__AHR_ARNT_ARNT2.p2	3.01	10kb	top50perTarget	0.0973932	0.00528233
Arnt2	Wnt2	TRUE	1	swissregulon__hs__AHR_ARNT_ARNT2.p2	3.01	10kb	top50perTarget	0.0472867	0.003848
Arnt2	Wscd2	TRUE	1	swissregulon__hs__AHR_ARNT_ARNT2.p2	3.01	10kb	top50perTarget	0.148958	0.00669307
Arnt2	Wwc2	TRUE	1	swissregulon__hs__AHR_ARNT_ARNT2.p2	3.01	10kb	top50perTarget	0.211355	0.0115431
Arnt2	Xylt1	TRUE	1	swissregulon__hs__AHR_ARNT_ARNT2.p2	3.01	10kb	top50perTarget	0.128	0.00475476
Arnt2	Zbtb16	TRUE	1	swissregulon__hs__AHR_ARNT_ARNT2.p2	3.01	10kb	top50perTarget	0.113648	0.00532479
Arnt2	Zbtb20	TRUE	1	swissregulon__hs__AHR_ARNT_ARNT2.p2	3.01	10kb	top50perTarget	0.321157	0.012667
Arnt2	Zc3h10	TRUE	1	swissregulon__hs__AHR_ARNT_ARNT2.p2	3.01	10kb	top50perTarget	0.0301715	0.00322828
Arnt2	Zdbf2	TRUE	1	swissregulon__hs__AHR_ARNT_ARNT2.p2	3.01	10kb	top50perTarget	0.177453	0.00383471
Arnt2	Zdhhc2	TRUE	1	swissregulon__hs__AHR_ARNT_ARNT2.p2	3.01	10kb	top50perTarget	0.217413	0.0046273
Arnt2	Zeb2	TRUE	1	swissregulon__hs__AHR_ARNT_ARNT2.p2	3.01	10kb	top50perTarget	0.147501	0.00311188
Arnt2	Zfp202	TRUE	1	swissregulon__hs__AHR_ARNT_ARNT2.p2	3.01	10kb	top50perTarget	0.0932146	0.00336657
Arnt2	Zfp438	TRUE	1	swissregulon__hs__AHR_ARNT_ARNT2.p2	3.01	10kb	top50perTarget	0.0528127	0.00253573
Arnt2	Zfp449	TRUE	1	swissregulon__hs__AHR_ARNT_ARNT2.p2	3.01	10kb	top50perTarget	0.0378507	0.00466407
Arnt2	Zfp521	TRUE	1	swissregulon__hs__AHR_ARNT_ARNT2.p2	3.01	10kb	top50perTarget	0.228181	0.0074792
Arnt2	Zfp536	TRUE	1	swissregulon__hs__AHR_ARNT_ARNT2.p2	3.01	10kb	top50perTarget	0.199634	0.00629798
Arnt2	Zfp704	TRUE	1	swissregulon__hs__AHR_ARNT_ARNT2.p2	3.01	10kb	top50perTarget	0.176594	0.00778235
Arnt2	Zhx3	TRUE	1	swissregulon__hs__AHR_ARNT_ARNT2.p2	3.01	10kb	top50perTarget	0.0478285	0.00426015
Arnt2	Zkscan2	TRUE	1	swissregulon__hs__AHR_ARNT_ARNT2.p2	3.01	10kb	top50perTarget	0.159486	0.00423516
Arnt2	Zmiz1	TRUE	1	swissregulon__hs__AHR_ARNT_ARNT2.p2	3.01	10kb	top50perTarget	0.361272	0.0168724
Arnt2	Zmynd11	TRUE	1	swissregulon__hs__AHR_ARNT_ARNT2.p2	3.01	10kb	top50perTarget	0.147347	0.00355493
Arnt2	Zmynd8	TRUE	1	swissregulon__hs__AHR_ARNT_ARNT2.p2	3.01	10kb	top50perTarget	0.220807	0.00539646
Arntl	Abca12	FALSE	1	cisbp__M4081	3.08	10kb	top50perTarget	0.0820951	0.00408518
Arntl	Adamts20	FALSE	1	cisbp__M4081	3.08	10kb	top50perTarget	0.208816	0.00285057
Arntl	Adgra2	FALSE	1	cisbp__M4081	3.08	10kb	top50perTarget	0.0598031	0.00335253
Arntl	Alpk1	FALSE	1	cisbp__M4081	3.08	10kb	top50perTarget	0.16355	0.00444905
Arntl	Ankrd33b	FALSE	1	cisbp__M4081	3.08	10kb	top50perTarget	0.192444	0.00290602
Arntl	Arsa	FALSE	1	cisbp__M4081	3.08	10kb	top50perTarget	0.346834	0.00489712
Arntl	Atp6v0a4	FALSE	1	cisbp__M4081	3.08	10kb	top50perTarget	0.0702425	0.00420972
Arntl	Bmp6	FALSE	1	cisbp__M4081	3.08	10kb	top50perTarget	0.234408	0.0039947
Arntl	Bmp7	FALSE	1	cisbp__M4081	3.08	10kb	top50perTarget	0.0328917	0.00557889
Arntl	Bok	FALSE	1	cisbp__M4081	3.08	10kb	top50perTarget	0.210755	0.00256356
Arntl	Cacna1g	FALSE	1	cisbp__M4081	3.08	10kb	top50perTarget	0.294864	0.0036488
Arntl	Ccdc141	FALSE	1	cisbp__M4081	3.08	10kb	top50perTarget	0.267161	0.00240996
Arntl	Cga	FALSE	1	cisbp__M4081	3.08	10kb	top50perTarget	0.0380338	0.0157507
Arntl	Chtf8	FALSE	1	cisbp__M4081	3.08	10kb	top50perTarget	0.0567804	0.00282753
Arntl	Cited2	FALSE	1	cisbp__M4081	3.08	10kb	top50perTarget	0.176318	0.00280867
Arntl	Cnksr3	FALSE	1	cisbp__M4081	3.08	10kb	top50perTarget	0.341032	0.00625741
Arntl	Col17a1	FALSE	1	cisbp__M4081	3.08	10kb	top50perTarget	0.0373147	0.00585139
Arntl	Cpeb1	FALSE	1	cisbp__M4081	3.08	10kb	top50perTarget	0.32944	0.00363315
Arntl	Cpne4	FALSE	1	cisbp__M4081	3.08	10kb	top50perTarget	0.326149	0.00310117
Arntl	Ctnnb1	FALSE	1	cisbp__M4081	3.08	10kb	top50perTarget	0.128881	0.00335087
Arntl	Ctsa	FALSE	1	cisbp__M4081	3.08	10kb	top50perTarget	0.150058	0.00358588
Arntl	Cuta	FALSE	1	cisbp__M4081	3.08	10kb	top50perTarget	0.128644	0.0026097
Arntl	Daam1	FALSE	1	cisbp__M4081	3.08	10kb	top50perTarget	0.265686	0.00338579
Arntl	Dlgap4	FALSE	1	cisbp__M4081	3.08	10kb	top50perTarget	0.334417	0.00351448
Arntl	Dpy19l3	FALSE	1	cisbp__M4081	3.08	10kb	top50perTarget	0.157528	0.00423041
Arntl	Epb41l5	FALSE	1	cisbp__M4081	3.08	10kb	top50perTarget	0.351355	0.00323008
Arntl	Gabarapl2	FALSE	1	cisbp__M4081	3.08	10kb	top50perTarget	0.152187	0.00281529
Arntl	Gabbr2	FALSE	1	cisbp__M4081	3.08	10kb	top50perTarget	0.423475	0.00476214
Arntl	Grn	FALSE	1	cisbp__M4081	3.08	10kb	top50perTarget	0.100857	0.00308691
Arntl	Gtf2ird1	FALSE	1	cisbp__M4081	3.08	10kb	top50perTarget	0.218458	0.00441071
Arntl	Homer2	FALSE	1	cisbp__M4081	3.08	10kb	top50perTarget	0.325904	0.00411666
Arntl	Hrh3	FALSE	1	cisbp__M4081	3.08	10kb	top50perTarget	0.227673	0.00363975
Arntl	Igf1	FALSE	1	cisbp__M4081	3.08	10kb	top50perTarget	0.149985	0.00276827
Arntl	Igsf21	FALSE	1	cisbp__M4081	3.08	10kb	top50perTarget	0.196921	0.00352868
Arntl	Il1r1	FALSE	1	cisbp__M4081	3.08	10kb	top50perTarget	0.108046	0.00373112
Arntl	Ildr2	FALSE	1	cisbp__M4081	3.08	10kb	top50perTarget	0.359469	0.00363897
Arntl	Itgae	FALSE	1	cisbp__M4081	3.08	10kb	top50perTarget	0.127175	0.00283877
Arntl	Itpr1	FALSE	1	cisbp__M4081	3.08	10kb	top50perTarget	0.350512	0.00380569
Arntl	Jam3	FALSE	1	cisbp__M4081	3.08	10kb	top50perTarget	0.319606	0.0067879
Arntl	Kcnc2	FALSE	1	cisbp__M4081	3.08	10kb	top50perTarget	0.415869	0.00392925
Arntl	Kcnip4	FALSE	1	cisbp__M4081	3.08	10kb	top50perTarget	0.375443	0.00391694
Arntl	Kcnk3	FALSE	1	cisbp__M4081	3.08	10kb	top50perTarget	0.0967059	0.00386627
Arntl	Ldlrad3	FALSE	1	cisbp__M4081	3.08	10kb	top50perTarget	0.194629	0.00292596
Arntl	Lingo1	FALSE	1	cisbp__M4081	3.08	10kb	top50perTarget	0.210951	0.00258823
Arntl	Lman2	FALSE	1	cisbp__M4081	3.08	10kb	top50perTarget	0.248764	0.00379994
Arntl	Loxl2	FALSE	1	cisbp__M4081	3.08	10kb	top50perTarget	0.140991	0.00351681
Arntl	Lrrc7	FALSE	1	cisbp__M4081	3.08	10kb	top50perTarget	0.443172	0.00449063
Arntl	Lrtm2	FALSE	1	cisbp__M4081	3.08	10kb	top50perTarget	0.236159	0.00405771
Arntl	Mapk9	FALSE	1	cisbp__M4081	3.08	10kb	top50perTarget	0.268933	0.00387388
Arntl	Mef2c	FALSE	1	cisbp__M4081	3.08	10kb	top50perTarget	0.348445	0.0053205
Arntl	Mical2	FALSE	1	cisbp__M4081	3.08	10kb	top50perTarget	0.333728	0.00376885
Arntl	Mrvi1	FALSE	1	cisbp__M4081	3.08	10kb	top50perTarget	0.279435	0.0048888
Arntl	Nav2	FALSE	1	cisbp__M4081	3.08	10kb	top50perTarget	0.420802	0.00342983
Arntl	Neurod6	FALSE	1	cisbp__M4081	3.08	10kb	top50perTarget	0.0309676	0.00336826
Arntl	Nr1h4	FALSE	1	cisbp__M4081	3.08	10kb	top50perTarget	0.0443219	0.00367882
Arntl	Ntng1	FALSE	1	cisbp__M4081	3.08	10kb	top50perTarget	0.397578	0.00386275
Arntl	Opn4	FALSE	1	cisbp__M4081	3.08	10kb	top50perTarget	0.0348164	0.00517293
Arntl	Pamr1	FALSE	1	cisbp__M4081	3.08	10kb	top50perTarget	0.322624	0.00448626
Arntl	Pex5l	FALSE	1	cisbp__M4081	3.08	10kb	top50perTarget	0.329896	0.00438738
Arntl	Pitrm1	FALSE	1	cisbp__M4081	3.08	10kb	top50perTarget	0.157887	0.00287742
Arntl	Plekhg1	FALSE	1	cisbp__M4081	3.08	10kb	top50perTarget	0.394469	0.00435973
Arntl	Ppfibp2	FALSE	1	cisbp__M4081	3.08	10kb	top50perTarget	0.0387302	0.00257078
Arntl	Ppp1r17	FALSE	1	cisbp__M4081	3.08	10kb	top50perTarget	0.0676759	0.00511183
Arntl	Prickle2	FALSE	1	cisbp__M4081	3.08	10kb	top50perTarget	0.325798	0.00423536
Arntl	Prkag2	FALSE	1	cisbp__M4081	3.08	10kb	top50perTarget	0.379068	0.0038024
Arntl	Prkcd	FALSE	1	cisbp__M4081	3.08	10kb	top50perTarget	0.341418	0.00325761
Arntl	Ptk2b	FALSE	1	cisbp__M4081	3.08	10kb	top50perTarget	0.333726	0.00411278
Arntl	Ptms	FALSE	1	cisbp__M4081	3.08	10kb	top50perTarget	0.0999398	0.00335717
Arntl	Ptpn3	FALSE	1	cisbp__M4081	3.08	10kb	top50perTarget	0.400483	0.00382883
Arntl	Ptpn4	FALSE	1	cisbp__M4081	3.08	10kb	top50perTarget	0.389566	0.00342999
Arntl	Ptprs	FALSE	1	cisbp__M4081	3.08	10kb	top50perTarget	0.299164	0.00485467
Arntl	Rab3ip	FALSE	1	cisbp__M4081	3.08	10kb	top50perTarget	0.240743	0.0037674
Arntl	Raver2	FALSE	1	cisbp__M4081	3.08	10kb	top50perTarget	0.32199	0.00966607
Arntl	Rcan2	FALSE	1	cisbp__M4081	3.08	10kb	top50perTarget	0.391301	0.00555136
Arntl	Rgs3	FALSE	1	cisbp__M4081	3.08	10kb	top50perTarget	0.236452	0.00371316
Arntl	Rgs7	FALSE	1	cisbp__M4081	3.08	10kb	top50perTarget	0.399924	0.00425855
Arntl	Rgs8	FALSE	1	cisbp__M4081	3.08	10kb	top50perTarget	0.289958	0.00341587
Arntl	Rims3	FALSE	1	cisbp__M4081	3.08	10kb	top50perTarget	0.179904	0.00308831
Arntl	Rnf152	FALSE	1	cisbp__M4081	3.08	10kb	top50perTarget	0.237282	0.00320744
Arntl	Rnf182	FALSE	1	cisbp__M4081	3.08	10kb	top50perTarget	0.261638	0.00349817
Arntl	Rnf6	FALSE	1	cisbp__M4081	3.08	10kb	top50perTarget	0.0771593	0.00391086
Arntl	Rorb	FALSE	1	cisbp__M4081	3.08	10kb	top50perTarget	0.341268	0.00608014
Arntl	Sav1	FALSE	1	cisbp__M4081	3.08	10kb	top50perTarget	0.0900487	0.00308964
Arntl	Schip1	FALSE	1	cisbp__M4081	3.08	10kb	top50perTarget	0.280626	0.00447432
Arntl	Sdc4	FALSE	1	cisbp__M4081	3.08	10kb	top50perTarget	0.0326682	0.00333895
Arntl	Sec16b	FALSE	1	cisbp__M4081	3.08	10kb	top50perTarget	0.157062	0.00267793
Arntl	Sel1l3	FALSE	1	cisbp__M4081	3.08	10kb	top50perTarget	0.276202	0.00293276
Arntl	Sema5a	FALSE	1	cisbp__M4081	3.08	10kb	top50perTarget	0.281161	0.00345642
Arntl	Shank2	FALSE	1	cisbp__M4081	3.08	10kb	top50perTarget	0.318791	0.003578
Arntl	Shank3	FALSE	1	cisbp__M4081	3.08	10kb	top50perTarget	0.371736	0.00465388
Arntl	Shroom1	FALSE	1	cisbp__M4081	3.08	10kb	top50perTarget	0.0619118	0.00801855
Arntl	Slc36a1	FALSE	1	cisbp__M4081	3.08	10kb	top50perTarget	0.215338	0.00311227
Arntl	Smad7	FALSE	1	cisbp__M4081	3.08	10kb	top50perTarget	0.130769	0.00289463
Arntl	Smco4	FALSE	1	cisbp__M4081	3.08	10kb	top50perTarget	0.118872	0.00446472
Arntl	Sorbs1	FALSE	1	cisbp__M4081	3.08	10kb	top50perTarget	0.374611	0.00447757
Arntl	Sorbs2	FALSE	1	cisbp__M4081	3.08	10kb	top50perTarget	0.385807	0.00417646
Arntl	Sox5	FALSE	1	cisbp__M4081	3.08	10kb	top50perTarget	0.252907	0.00413434
Arntl	Srrm4	FALSE	1	cisbp__M4081	3.08	10kb	top50perTarget	0.383915	0.00434245
Arntl	Stk38l	FALSE	1	cisbp__M4081	3.08	10kb	top50perTarget	0.216017	0.00297452
Arntl	Syt7	FALSE	1	cisbp__M4081	3.08	10kb	top50perTarget	0.358549	0.00541318
Arntl	Sytl1	FALSE	1	cisbp__M4081	3.08	10kb	top50perTarget	0.129903	0.00323352
Arntl	Trps1	FALSE	1	cisbp__M4081	3.08	10kb	top50perTarget	0.354069	0.00371985
Arntl	Tspan14	FALSE	1	cisbp__M4081	3.08	10kb	top50perTarget	0.197188	0.00240322
Arntl	Uspl1	FALSE	1	cisbp__M4081	3.08	10kb	top50perTarget	0.117396	0.00304134
Arntl	Vav3	FALSE	1	cisbp__M4081	3.08	10kb	top50perTarget	0.400501	0.00418594
Arntl	Vipr2	FALSE	1	cisbp__M4081	3.08	10kb	top50perTarget	0.3441	0.00424324
Arntl	Wnt3	FALSE	1	cisbp__M4081	3.08	10kb	top50perTarget	0.154784	0.00295296
Arntl	Zbtb34	FALSE	1	cisbp__M4081	3.08	10kb	top50perTarget	0.154973	0.0027123
Arntl	Zdhhc22	FALSE	1	cisbp__M4081	3.08	10kb	top50perTarget	0.0486433	0.00322024
Arntl	Zfp423	FALSE	1	cisbp__M4081	3.08	10kb	top50perTarget	0.300241	0.00363431
Arntl	Zfp507	FALSE	1	cisbp__M4081	3.08	10kb	top50perTarget	0.157765	0.00361093
Arntl2	Bhlhe41	FALSE	20	dbcorrdb__BHLHE40__ENCSR000BID_1__m1	4.59	10kb	top10perTarget	0.0780011	0.00906369
Arntl2	Clcf1	FALSE	19	dbcorrdb__BHLHE40__ENCSR000BID_1__m1	4.59	10kb	top10perTarget	0.0441086	0.00822125
Arntl2	Ggn	FALSE	18	dbcorrdb__BHLHE40__ENCSR000BID_1__m1	4.59	10kb	top10perTarget	0.126445	0.0201951
Arntl2	Fezf2	FALSE	1	cisbp__M0233	4.51	10kb	top3sd	0.126445	0.0118421
Arntl2	Rgs1	FALSE	1	cisbp__M0233	4.51	10kb	top3sd	0.126445	0.0215956
Arntl2	Aqp1	FALSE	1	cisbp__M0243	3.6	10kb	w0.005Andtop1sd	0.1071	0.00848967
Arntl2	Col17a1	FALSE	1	cisbp__M0243	3.6	10kb	w0.005Andtop1sd	0.0894365	0.0101483
Arntl2	Gapt	FALSE	1	cisbp__M0243	3.6	10kb	w0.005Andtop1sd	0.0861545	0.00571802
Arntl2	Gdf6	FALSE	3	cisbp__M0243	3.6	10kb	w0.005Andtop1sd	0.070054	0.0100933
Arntl2	Lrrc25	FALSE	2	cisbp__M0243	3.6	10kb	w0.005Andtop1sd	0.126445	0.0190667
Arntl2	Sema3b	FALSE	1	cisbp__M0243	3.6	10kb	w0.005Andtop1sd	0.067685	0.00505323
Arntl2	Stag3	FALSE	1	cisbp__M0243	3.6	10kb	w0.005Andtop1sd	0.067685	0.00809366
Arntl2	Zfp217	FALSE	1	cisbp__M0243	3.6	10kb	w0.005Andtop1sd	0.056312	0.00522963
Arntl2	Angptl7	FALSE	2	transfac_pro__M09497	3.22	10kb	top10perTarget	0.0751936	0.00665337
Arntl2	Shroom1	FALSE	1	transfac_pro__M09497	3.22	10kb	top10perTarget	0.182155	0.0175264
Arntl2	Cpvl	FALSE	1	taipale__BHLHB3_full_NKCACGTGMN_repr	3.11	10kb	top10perTarget	0.0442391	0.0086614
Arntl2	Pex26	FALSE	1	taipale__BHLHB3_full_NKCACGTGMN_repr	3.11	10kb	top10perTarget	0.0946284	0.00380704
Ascl1	Aif1l	TRUE	11	transfac_pro__M00973	3.57	10kb	top50	0.117141	0.0047264
Ascl1	Bend3	TRUE	5	transfac_pro__M00973	3.57	10kb	top50	0.204499	0.00866941
Ascl1	Galk1	TRUE	5	transfac_pro__M00973	3.57	10kb	top50	0.103736	0.00382412
Ascl1	Garem2	TRUE	4	transfac_pro__M00973	3.57	10kb	top50	0.287229	0.0078759
Ascl1	Glb1l2	TRUE	2	transfac_pro__M00973	3.57	10kb	top50	0.186473	0.00814915
Ascl1	Rab19	TRUE	4	transfac_pro__M00973	3.57	10kb	top50	0.136093	0.0093978
Ascl1	Slc13a3	TRUE	6	transfac_pro__M00973	3.57	10kb	top50	0.096293	0.00720613
Ascl1	Slc19a3	TRUE	16	transfac_pro__M00973	3.57	10kb	top50	0.221563	0.0109995
Ascl1	Stab1	TRUE	4	transfac_pro__M00973	3.57	10kb	top50	0.174064	0.00764083
Ascl1	Tap2	TRUE	14	transfac_pro__M00973	3.57	10kb	top50	0.140926	0.00557999
Ascl1	Cpn1	FALSE	1	cisbp__M5627	3.48	10kb	top50	0.201836	0.00407011
Ascl1	Itpka	FALSE	3	cisbp__M5627	3.48	10kb	top50	0.154939	0.00480603
Ascl1	Mettl4	FALSE	4	cisbp__M5627	3.48	10kb	top50	0.128111	0.0042323
Ascl1	Svil	FALSE	1	cisbp__M5627	3.48	10kb	top50	0.0822777	0.00483783
Ascl1	Trh	FALSE	4	cisbp__M0178	3.48	10kb	top50	0.0659	0.00409128
Ascl1	Abcc3	FALSE	1	taipale__TCF3_DBD_NNCACCTGNN	3.41	10kb	w0.001	0.0543378	0.00193639
Ascl1	Adamts5	FALSE	1	taipale__TCF3_DBD_NNCACCTGNN	3.41	10kb	w0.001	0.0308681	0.00107035
Ascl1	Cyba	FALSE	1	taipale__TCF3_DBD_NNCACCTGNN	3.41	10kb	w0.001	0.0969172	0.00203789
Ascl1	Irf6	FALSE	1	taipale__TCF3_DBD_NNCACCTGNN	3.41	10kb	w0.001	0.0668693	0.00197033
Ascl1	Kcnip2	FALSE	1	taipale__TCF3_DBD_NNCACCTGNN	3.41	10kb	w0.001	0.0610637	0.00163385
Ascl1	Mafk	FALSE	1	taipale__TCF3_DBD_NNCACCTGNN	3.41	10kb	w0.001	0.0890502	0.00245959
Ascl1	Otoa	FALSE	1	taipale__TCF3_DBD_NNCACCTGNN	3.41	10kb	w0.001	0.104227	0.00258649
Ascl1	Pter	FALSE	1	taipale__TCF3_DBD_NNCACCTGNN	3.41	10kb	w0.001	0.0889372	0.00204544
Ascl1	Rlbp1	FALSE	1	taipale__TCF3_DBD_NNCACCTGNN	3.41	10kb	w0.001	0.0546493	0.00175017
Ascl1	Smg9	FALSE	1	taipale__TCF3_DBD_NNCACCTGNN	3.41	10kb	w0.001	0.0340426	0.00160991
Ascl1	Sox10	FALSE	1	taipale__TCF3_DBD_NNCACCTGNN	3.41	10kb	w0.001	0.0485898	0.0017518
Ascl1	Vasn	FALSE	1	taipale__TCF3_DBD_NNCACCTGNN	3.41	10kb	w0.001	0.0746885	0.00123857
Ascl1	Acan	TRUE	1	transfac_pro__M07658	3.11	10kb	w0.001	0.0447694	0.00101825
Ascl1	Ackr3	TRUE	2	transfac_pro__M07658	3.11	10kb	w0.001	0.0993438	0.00214994
Ascl1	Cav1	TRUE	2	transfac_pro__M07658	3.11	10kb	w0.001	0.0826108	0.00187568
Ascl1	Cmc1	TRUE	1	transfac_pro__M07658	3.11	10kb	w0.001	0.0482607	0.00154324
Ascl1	Cyp11a1	TRUE	2	transfac_pro__M07658	3.11	10kb	w0.001	0.104422	0.001854
Ascl1	Fosl1	TRUE	1	transfac_pro__M07658	3.11	10kb	w0.001	0.0704854	0.00116852
Ascl1	Gnat2	TRUE	1	transfac_pro__M07658	3.11	10kb	w0.001	0.107168	0.00314379
Ascl1	Has1	TRUE	1	transfac_pro__M07658	3.11	10kb	w0.001	0.0658162	0.00138621
Ascl1	Lmo1	TRUE	1	transfac_pro__M07658	3.11	10kb	w0.001	0.109241	0.00318297
Ascl1	Lyn	TRUE	1	transfac_pro__M07658	3.11	10kb	w0.001	0.0835578	0.0017475
Ascl1	Nt5dc2	TRUE	1	transfac_pro__M07658	3.11	10kb	w0.001	0.099406	0.0012835
Ascl1	Pdgfra	TRUE	1	transfac_pro__M07658	3.11	10kb	w0.001	0.0603761	0.00354086
Ascl1	Pipox	TRUE	1	transfac_pro__M07658	3.11	10kb	w0.001	0.0825048	0.00184433
Ascl1	Sdc4	TRUE	1	transfac_pro__M07658	3.11	10kb	w0.001	0.0649306	0.00165707
Ascl1	Sertm1	TRUE	1	transfac_pro__M07658	3.11	10kb	w0.001	0.0885886	0.00145626
Ascl1	Sh2d5	TRUE	1	transfac_pro__M07658	3.11	10kb	w0.001	0.0827459	0.00169846
Ascl1	Tgfb2	TRUE	1	transfac_pro__M07658	3.11	10kb	w0.001	0.0863758	0.00355194
Ascl1	Uchl3	TRUE	1	transfac_pro__M07658	3.11	10kb	w0.001	0.0873625	0.00135871
Ascl1	Vgll3	TRUE	1	transfac_pro__M07658	3.11	10kb	w0.001	0.154845	0.00240571
Ascl1	Zbtb18	TRUE	2	transfac_pro__M07658	3.11	10kb	w0.001	0.0948694	0.00157046
Ascl1	Il17d	FALSE	2	cisbp__M5902	3.1	10kb	top50	0.0740608	0.00513625
Ascl1	Prss23	FALSE	2	cisbp__M5902	3.1	10kb	top50	0.221563	0.00435913
Ascl2	Xkrx	FALSE	6	taipale__MSC_full_AACAGCTGTT_repr	4.4	500bp	w0.005	0.0876656	0.00903658
Ascl2	Gprc5a	FALSE	4	transfac_pro__M07653	4.07	500bp	w0.005	0.0619521	0.00876203
Ascl2	Mr1	FALSE	1	transfac_pro__M07653	4.07	500bp	w0.005	0.0788893	0.00654141
Ascl2	Mstn	FALSE	1	transfac_pro__M07653	4.07	500bp	w0.005	0.144518	0.015869
Ascl2	Nr1i2	FALSE	1	transfac_pro__M07653	4.07	500bp	w0.005	0.116392	0.00523319
Ascl2	Tmprss11f	FALSE	2	transfac_pro__M07653	4.07	500bp	w0.005	0.164748	0.0119318
Ascl2	Tnnt3	FALSE	3	transfac_pro__M07653	4.07	500bp	w0.005	0.144518	0.0101382
Ascl2	Mapkapk3	FALSE	6	taipale_cyt_meth__TCF12_NCACSTGN_eDBD	3.87	10kb	top50perTarget	0.0518677	0.00298612
Ascl2	Otos	FALSE	6	taipale_cyt_meth__TCF12_NCACSTGN_eDBD	3.87	10kb	top50perTarget	0.0904576	0.00447674
Ascl2	Rbbp8nl	FALSE	9	taipale_cyt_meth__TCF12_NCACSTGN_eDBD	3.87	10kb	top50perTarget	0.099406	0.00747694
Ascl2	Adamtsl2	FALSE	3	hocomoco__ITF2_HUMAN.H11MO.0.C	3.74	10kb	w0.001	0.0528403	0.00115809
Ascl2	Aebp1	FALSE	2	hocomoco__ITF2_HUMAN.H11MO.0.C	3.74	10kb	w0.001	0.0413183	0.0017561
Ascl2	Btbd17	FALSE	1	hocomoco__ITF2_HUMAN.H11MO.0.C	3.74	10kb	w0.001	0.0377329	0.00107373
Ascl2	Cd82	FALSE	3	hocomoco__ITF2_HUMAN.H11MO.0.C	3.74	10kb	w0.001	0.0382227	0.00116847
Ascl2	Cdh15	FALSE	1	hocomoco__ITF2_HUMAN.H11MO.0.C	3.74	10kb	w0.001	0.0846488	0.00154223
Ascl2	Dll1	FALSE	1	hocomoco__ITF2_HUMAN.H11MO.0.C	3.74	10kb	w0.001	0.034828	0.0010348
Ascl2	Dusp5	FALSE	3	hocomoco__ITF2_HUMAN.H11MO.0.C	3.74	10kb	w0.001	0.0698615	0.00123771
Ascl2	Elfn2	FALSE	3	hocomoco__ITF2_HUMAN.H11MO.0.C	3.74	10kb	w0.001	0.0481702	0.00101431
Ascl2	Fam167a	FALSE	3	hocomoco__ITF2_HUMAN.H11MO.0.C	3.74	10kb	w0.001	0.0578502	0.00248517
Ascl2	Fbln2	FALSE	3	hocomoco__ITF2_HUMAN.H11MO.0.C	3.74	10kb	w0.001	0.10592	0.00245597
Ascl2	Gcat	FALSE	1	hocomoco__ITF2_HUMAN.H11MO.0.C	3.74	10kb	w0.001	0.0818999	0.00180851
Ascl2	Gem	FALSE	1	hocomoco__ITF2_HUMAN.H11MO.0.C	3.74	10kb	w0.001	0.0309037	0.00237672
Ascl2	Hebp1	FALSE	1	hocomoco__ITF2_HUMAN.H11MO.0.C	3.74	10kb	w0.001	0.0741657	0.00153902
Ascl2	Heyl	FALSE	1	hocomoco__ITF2_HUMAN.H11MO.0.C	3.74	10kb	w0.001	0.0838416	0.00146082
Ascl2	Igf2	FALSE	2	hocomoco__ITF2_HUMAN.H11MO.0.C	3.74	10kb	w0.001	0.0559665	0.00163808
Ascl2	Mafk	FALSE	3	hocomoco__ITF2_HUMAN.H11MO.0.C	3.74	10kb	w0.001	0.0648088	0.00115992
Ascl2	Mrpl16	FALSE	1	hocomoco__ITF2_HUMAN.H11MO.0.C	3.74	10kb	w0.001	0.0632973	0.00113797
Ascl2	Mycl	FALSE	1	hocomoco__ITF2_HUMAN.H11MO.0.C	3.74	10kb	w0.001	0.0433652	0.00141961
Ascl2	Myl9	FALSE	1	hocomoco__ITF2_HUMAN.H11MO.0.C	3.74	10kb	w0.001	0.0509451	0.00257209
Ascl2	Nr4a3	FALSE	1	hocomoco__ITF2_HUMAN.H11MO.0.C	3.74	10kb	w0.001	0.0496009	0.00118839
Ascl2	Opn4	FALSE	3	hocomoco__ITF2_HUMAN.H11MO.0.C	3.74	10kb	w0.001	0.0873796	0.00252896
Ascl2	Ptprv	FALSE	3	hocomoco__ITF2_HUMAN.H11MO.0.C	3.74	10kb	w0.001	0.116392	0.00162313
Ascl2	Rbm38	FALSE	1	hocomoco__ITF2_HUMAN.H11MO.0.C	3.74	10kb	w0.001	0.0440884	0.00137574
Ascl2	Scn2b	FALSE	1	hocomoco__ITF2_HUMAN.H11MO.0.C	3.74	10kb	w0.001	0.0582094	0.00100083
Ascl2	Scn4a	FALSE	1	hocomoco__ITF2_HUMAN.H11MO.0.C	3.74	10kb	w0.001	0.0339545	0.00109512
Ascl2	Sf3b6	FALSE	1	hocomoco__ITF2_HUMAN.H11MO.0.C	3.74	10kb	w0.001	0.0537445	0.00109617
Ascl2	Slc7a5	FALSE	3	hocomoco__ITF2_HUMAN.H11MO.0.C	3.74	10kb	w0.001	0.0381021	0.00115572
Ascl2	Slc9c1	FALSE	3	hocomoco__ITF2_HUMAN.H11MO.0.C	3.74	10kb	w0.001	0.117484	0.0026764
Ascl2	Tmem52	FALSE	3	hocomoco__ITF2_HUMAN.H11MO.0.C	3.74	10kb	w0.001	0.079099	0.00139447
Ascl2	Unc93b1	FALSE	3	hocomoco__ITF2_HUMAN.H11MO.0.C	3.74	10kb	w0.001	0.078756	0.00127284
Ascl2	Upk1a	FALSE	1	hocomoco__ITF2_HUMAN.H11MO.0.C	3.74	10kb	w0.001	0.0788893	0.00312751
Ascl2	Has2	FALSE	2	taipale_cyt_meth__TCF12_NCACSTGN_eDBD_meth	3.62	500bp	top50Andtop1sd	0.099406	0.00747655
Ascl2	Il21	FALSE	4	taipale_cyt_meth__TCF12_NCACSTGN_eDBD_meth	3.62	500bp	top50Andtop1sd	0.20716	0.0220069
Ascl2	Itgb7	FALSE	2	taipale_cyt_meth__TCF12_NCACSTGN_eDBD_meth	3.62	500bp	top50Andtop1sd	0.099406	0.00737317
Ascl2	Txndc2	FALSE	3	taipale_cyt_meth__TCF12_NCACSTGN_eDBD_meth	3.62	500bp	top50Andtop1sd	0.144518	0.00958577
Ascl2	Atp6v0d2	TRUE	5	stark__CAGSTG	3.55	500bp	top50Andtop1sd	0.099406	0.00649181
Ascl2	Ccnb1	TRUE	8	stark__CAGSTG	3.55	500bp	top50Andtop1sd	0.0719831	0.00545124
Ascl2	Cmklr1	TRUE	11	stark__CAGSTG	3.55	500bp	top50Andtop1sd	0.20716	0.0185758
Ascl2	Hrc	TRUE	4	stark__CAGSTG	3.55	500bp	top50Andtop1sd	0.116392	0.0103175
Ascl2	Mfsd6l	TRUE	13	stark__CAGSTG	3.55	500bp	top50Andtop1sd	0.144518	0.0141307
Ascl2	Tnnt2	TRUE	17	stark__CAGSTG	3.55	500bp	top50Andtop1sd	0.116392	0.0124372
Ascl2	Ascl2	FALSE	1	cisbp__M0184	3.35	500bp	top50Andtop1sd	1	NA
Ascl2	Il9r	FALSE	2	cisbp__M0184	3.35	500bp	top50Andtop1sd	0.099406	0.00597503
Ascl2	Slc39a4	FALSE	3	cisbp__M0184	3.35	500bp	top50Andtop1sd	0.116392	0.00698529
Ascl2	Capn9	FALSE	2	cisbp__M5902	3.31	10kb	w0.001	0.0509451	0.00153604
Ascl2	Celf4	FALSE	2	cisbp__M5902	3.31	10kb	w0.001	0.0849284	0.00208401
Ascl2	Cpne2	FALSE	2	cisbp__M5902	3.31	10kb	w0.001	0.0681907	0.00183944
Ascl2	Fzd9	FALSE	2	cisbp__M5902	3.31	10kb	w0.001	0.0616023	0.00107929
Ascl2	Gapdhs	FALSE	2	cisbp__M5902	3.31	10kb	w0.001	0.0520788	0.00112353
Ascl2	Irf5	FALSE	2	cisbp__M5902	3.31	10kb	w0.001	0.049213	0.00113198
Ascl2	Itpkc	FALSE	2	cisbp__M5902	3.31	10kb	w0.001	0.0646411	0.00161529
Ascl2	Pard6g	FALSE	2	cisbp__M5902	3.31	10kb	w0.001	0.0766406	0.00187701
Ascl2	Ptma	FALSE	2	cisbp__M5902	3.31	10kb	w0.001	0.0616221	0.00276854
Ascl2	Trpv1	FALSE	2	cisbp__M5902	3.31	10kb	w0.001	0.0868442	0.00218179
Ascl2	Cdhr3	FALSE	1	dbcorrdb__RCOR1__ENCSR000EFG_1__m4	3.28	500bp	top50Andtop1sd	0.0788893	0.0062181
Ascl2	Ctrl	FALSE	1	taipale__TCF4_full_NNCACCTGNN_repr	3.22	10kb	w0.001	0.0587421	0.00121576
Ascl2	Ucma	FALSE	1	taipale_cyt_meth__BHLHA15_NMCAGCTGKN_eDBD_meth	3.16	500bp	w0.005	0.0995914	0.0051925
Ascl2	Atoh8	TRUE	15	flyfactorsurvey__ase_da_SANGER_10_FBgn0000137	3.01	10kb	w0.005	0.099406	0.00529744
Atf1	Aar2	FALSE	2	dbcorrdb__POLR2AphosphoS2__ENCSR000ECT_1__m1	3.78	10kb	w0.001	0.075237	0.00112757
Atf1	Abca1	FALSE	2	dbcorrdb__POLR2AphosphoS2__ENCSR000ECT_1__m1	3.78	10kb	w0.001	0.0785019	0.00105102
Atf1	Abcb7	FALSE	2	dbcorrdb__POLR2AphosphoS2__ENCSR000ECT_1__m1	3.78	10kb	w0.001	0.0463144	0.00108092
Atf1	Abcf2	FALSE	2	dbcorrdb__POLR2AphosphoS2__ENCSR000ECT_1__m1	3.78	10kb	w0.001	0.0652504	0.00122816
Atf1	Abcf3	FALSE	2	dbcorrdb__POLR2AphosphoS2__ENCSR000ECT_1__m1	3.78	10kb	w0.001	0.0753314	0.00135574
Atf1	Abhd12	FALSE	2	dbcorrdb__POLR2AphosphoS2__ENCSR000ECT_1__m1	3.78	10kb	w0.001	0.143119	0.00113678
Atf1	Abhd13	FALSE	2	dbcorrdb__POLR2AphosphoS2__ENCSR000ECT_1__m1	3.78	10kb	w0.001	0.0611795	0.00260706
Atf1	Abhd17a	FALSE	2	dbcorrdb__POLR2AphosphoS2__ENCSR000ECT_1__m1	3.78	10kb	w0.001	0.0560585	0.00117233
Atf1	Abhd17b	FALSE	3	dbcorrdb__POLR2AphosphoS2__ENCSR000ECT_1__m1	3.78	10kb	w0.001	0.0761853	0.00163942
Atf1	Abhd18	FALSE	2	dbcorrdb__POLR2AphosphoS2__ENCSR000ECT_1__m1	3.78	10kb	w0.001	0.108812	0.00139493
Atf1	Abhd6	FALSE	2	dbcorrdb__POLR2AphosphoS2__ENCSR000ECT_1__m1	3.78	10kb	w0.001	0.143452	0.00141597
Atf1	Abi2	FALSE	2	dbcorrdb__POLR2AphosphoS2__ENCSR000ECT_1__m1	3.78	10kb	w0.001	0.120884	0.00104306
Atf1	Abr	FALSE	3	dbcorrdb__POLR2AphosphoS2__ENCSR000ECT_1__m1	3.78	10kb	w0.001	0.0904109	0.00120177
Atf1	Acaca	FALSE	2	dbcorrdb__POLR2AphosphoS2__ENCSR000ECT_1__m1	3.78	10kb	w0.001	0.182399	0.00115717
Atf1	Acad11	FALSE	1	dbcorrdb__POLR2AphosphoS2__ENCSR000ECT_1__m1	3.78	10kb	w0.001	0.0686273	0.0012422
Atf1	Acbd3	FALSE	3	dbcorrdb__POLR2AphosphoS2__ENCSR000ECT_1__m1	3.78	10kb	w0.001	0.0712409	0.00118817
Atf1	Acbd5	FALSE	2	dbcorrdb__POLR2AphosphoS2__ENCSR000ECT_1__m1	3.78	10kb	w0.001	0.0389454	0.00146304
Atf1	Ache	FALSE	1	dbcorrdb__POLR2AphosphoS2__ENCSR000ECT_1__m1	3.78	10kb	w0.001	0.0602263	0.00126862
Atf1	Acot7	FALSE	1	dbcorrdb__POLR2AphosphoS2__ENCSR000ECT_1__m1	3.78	10kb	w0.001	0.109257	0.00146663
Atf1	Actb	FALSE	2	dbcorrdb__POLR2AphosphoS2__ENCSR000ECT_1__m1	3.78	10kb	w0.001	0.0636041	0.0010752
Atf1	Actg1	FALSE	3	dbcorrdb__POLR2AphosphoS2__ENCSR000ECT_1__m1	3.78	10kb	w0.001	0.0407784	0.00131315
Atf1	Actr3	FALSE	2	dbcorrdb__POLR2AphosphoS2__ENCSR000ECT_1__m1	3.78	10kb	w0.001	0.078679	0.00137193
Atf1	Actr6	FALSE	2	dbcorrdb__POLR2AphosphoS2__ENCSR000ECT_1__m1	3.78	10kb	w0.001	0.0420316	0.00112881
Atf1	Acyp1	FALSE	1	dbcorrdb__POLR2AphosphoS2__ENCSR000ECT_1__m1	3.78	10kb	w0.001	0.0640923	0.00170535
Atf1	Adal	FALSE	1	dbcorrdb__POLR2AphosphoS2__ENCSR000ECT_1__m1	3.78	10kb	w0.001	0.0780247	0.00130875
Atf1	Adam17	FALSE	2	dbcorrdb__POLR2AphosphoS2__ENCSR000ECT_1__m1	3.78	10kb	w0.001	0.0768296	0.00179958
Atf1	Adamts18	FALSE	1	dbcorrdb__POLR2AphosphoS2__ENCSR000ECT_1__m1	3.78	10kb	w0.001	0.0493077	0.00209279
Atf1	Adamts6	FALSE	2	dbcorrdb__POLR2AphosphoS2__ENCSR000ECT_1__m1	3.78	10kb	w0.001	0.0810116	0.00102573
Atf1	Adamtsl4	FALSE	2	dbcorrdb__POLR2AphosphoS2__ENCSR000ECT_1__m1	3.78	10kb	w0.001	0.0676528	0.00104933
Atf1	Adck1	FALSE	2	dbcorrdb__POLR2AphosphoS2__ENCSR000ECT_1__m1	3.78	10kb	w0.001	0.15858	0.00214136
Atf1	Adcy7	FALSE	2	dbcorrdb__POLR2AphosphoS2__ENCSR000ECT_1__m1	3.78	10kb	w0.001	0.0300557	0.00134169
Atf1	Adgrb2	FALSE	2	dbcorrdb__POLR2AphosphoS2__ENCSR000ECT_1__m1	3.78	10kb	w0.001	0.0533913	0.00200785
Atf1	Adgrl1	FALSE	2	dbcorrdb__POLR2AphosphoS2__ENCSR000ECT_1__m1	3.78	10kb	w0.001	0.107939	0.00123978
Atf1	Aftph	FALSE	3	dbcorrdb__POLR2AphosphoS2__ENCSR000ECT_1__m1	3.78	10kb	w0.001	0.106194	0.00103333
Atf1	Ago1	FALSE	1	dbcorrdb__POLR2AphosphoS2__ENCSR000ECT_1__m1	3.78	10kb	w0.001	0.0768816	0.0010137
Atf1	Ago4	FALSE	2	dbcorrdb__POLR2AphosphoS2__ENCSR000ECT_1__m1	3.78	10kb	w0.001	0.0954243	0.00100994
Atf1	Agtpbp1	FALSE	3	dbcorrdb__POLR2AphosphoS2__ENCSR000ECT_1__m1	3.78	10kb	w0.001	0.11512	0.00103217
Atf1	Akap10	FALSE	2	dbcorrdb__POLR2AphosphoS2__ENCSR000ECT_1__m1	3.78	10kb	w0.001	0.181187	0.00150102
Atf1	Akap17b	FALSE	1	dbcorrdb__POLR2AphosphoS2__ENCSR000ECT_1__m1	3.78	10kb	w0.001	0.101638	0.00203875
Atf1	Akap8	FALSE	1	dbcorrdb__POLR2AphosphoS2__ENCSR000ECT_1__m1	3.78	10kb	w0.001	0.0925324	0.00120206
Atf1	Akirin2	FALSE	2	dbcorrdb__POLR2AphosphoS2__ENCSR000ECT_1__m1	3.78	10kb	w0.001	0.0713855	0.00107861
Atf1	Akr1a1	FALSE	2	dbcorrdb__POLR2AphosphoS2__ENCSR000ECT_1__m1	3.78	10kb	w0.001	0.0595822	0.00108996
Atf1	Akt2	FALSE	3	dbcorrdb__POLR2AphosphoS2__ENCSR000ECT_1__m1	3.78	10kb	w0.001	0.0566244	0.00140747
Atf1	Aloxe3	FALSE	1	dbcorrdb__POLR2AphosphoS2__ENCSR000ECT_1__m1	3.78	10kb	w0.001	0.0669798	0.0013051
Atf1	Amd1	FALSE	2	dbcorrdb__POLR2AphosphoS2__ENCSR000ECT_1__m1	3.78	10kb	w0.001	0.0867288	0.00101777
Atf1	Amer1	FALSE	1	dbcorrdb__POLR2AphosphoS2__ENCSR000ECT_1__m1	3.78	10kb	w0.001	0.0440442	0.00206559
Atf1	Ampd2	FALSE	2	dbcorrdb__POLR2AphosphoS2__ENCSR000ECT_1__m1	3.78	10kb	w0.001	0.057138	0.00114133
Atf1	Ampd3	FALSE	1	dbcorrdb__POLR2AphosphoS2__ENCSR000ECT_1__m1	3.78	10kb	w0.001	0.0654943	0.00111304
Atf1	Anapc1	FALSE	2	dbcorrdb__POLR2AphosphoS2__ENCSR000ECT_1__m1	3.78	10kb	w0.001	0.100082	0.00128242
Atf1	Anapc11	FALSE	2	dbcorrdb__POLR2AphosphoS2__ENCSR000ECT_1__m1	3.78	10kb	w0.001	0.0579761	0.00100878
Atf1	Ankfn1	FALSE	2	dbcorrdb__POLR2AphosphoS2__ENCSR000ECT_1__m1	3.78	10kb	w0.001	0.0756758	0.00122231
Atf1	Ankrd11	FALSE	3	dbcorrdb__POLR2AphosphoS2__ENCSR000ECT_1__m1	3.78	10kb	w0.001	0.0681146	0.00115331
Atf1	Ankrd16	FALSE	2	dbcorrdb__POLR2AphosphoS2__ENCSR000ECT_1__m1	3.78	10kb	w0.001	0.0525243	0.00105229
Atf1	Ankrd42	FALSE	2	dbcorrdb__POLR2AphosphoS2__ENCSR000ECT_1__m1	3.78	10kb	w0.001	0.0707395	0.00128562
Atf1	Ap1ar	FALSE	3	dbcorrdb__POLR2AphosphoS2__ENCSR000ECT_1__m1	3.78	10kb	w0.001	0.0545579	0.00104523
Atf1	Ap1b1	FALSE	2	dbcorrdb__POLR2AphosphoS2__ENCSR000ECT_1__m1	3.78	10kb	w0.001	0.0969346	0.00110339
Atf1	Ap3m1	FALSE	1	dbcorrdb__POLR2AphosphoS2__ENCSR000ECT_1__m1	3.78	10kb	w0.001	0.119466	0.00131394
Atf1	Apmap	FALSE	3	dbcorrdb__POLR2AphosphoS2__ENCSR000ECT_1__m1	3.78	10kb	w0.001	0.0925978	0.00170859
Atf1	Aptx	FALSE	3	dbcorrdb__POLR2AphosphoS2__ENCSR000ECT_1__m1	3.78	10kb	w0.001	0.0725385	0.00189217
Atf1	Araf	FALSE	1	dbcorrdb__POLR2AphosphoS2__ENCSR000ECT_1__m1	3.78	10kb	w0.001	0.0304937	0.00107693
Atf1	Arc	FALSE	1	dbcorrdb__POLR2AphosphoS2__ENCSR000ECT_1__m1	3.78	10kb	w0.001	0.0647087	0.00188294
Atf1	Arcn1	FALSE	2	dbcorrdb__POLR2AphosphoS2__ENCSR000ECT_1__m1	3.78	10kb	w0.001	0.0928486	0.00135891
Atf1	Arf2	FALSE	2	dbcorrdb__POLR2AphosphoS2__ENCSR000ECT_1__m1	3.78	10kb	w0.001	0.0517484	0.00129249
Atf1	Arf4	FALSE	3	dbcorrdb__POLR2AphosphoS2__ENCSR000ECT_1__m1	3.78	10kb	w0.001	0.0783743	0.00115334
Atf1	Arfgap1	FALSE	2	dbcorrdb__POLR2AphosphoS2__ENCSR000ECT_1__m1	3.78	10kb	w0.001	0.133571	0.00150212
Atf1	Arfgef1	FALSE	1	dbcorrdb__POLR2AphosphoS2__ENCSR000ECT_1__m1	3.78	10kb	w0.001	0.195436	0.00147713
Atf1	Arfip1	FALSE	2	dbcorrdb__POLR2AphosphoS2__ENCSR000ECT_1__m1	3.78	10kb	w0.001	0.15532	0.00163229
Atf1	Arfip2	FALSE	3	dbcorrdb__POLR2AphosphoS2__ENCSR000ECT_1__m1	3.78	10kb	w0.001	0.0643691	0.00122489
Atf1	Arhgap1	FALSE	2	dbcorrdb__POLR2AphosphoS2__ENCSR000ECT_1__m1	3.78	10kb	w0.001	0.0774469	0.00117643
Atf1	Arhgap20	FALSE	2	dbcorrdb__POLR2AphosphoS2__ENCSR000ECT_1__m1	3.78	10kb	w0.001	0.0992777	0.00107848
Atf1	Arhgap23	FALSE	2	dbcorrdb__POLR2AphosphoS2__ENCSR000ECT_1__m1	3.78	10kb	w0.001	0.0945182	0.00134726
Atf1	Arhgap4	FALSE	2	dbcorrdb__POLR2AphosphoS2__ENCSR000ECT_1__m1	3.78	10kb	w0.001	0.0807935	0.00141279
Atf1	Arhgef10l	FALSE	2	dbcorrdb__POLR2AphosphoS2__ENCSR000ECT_1__m1	3.78	10kb	w0.001	0.0689962	0.0010251
Atf1	Arhgef11	FALSE	2	dbcorrdb__POLR2AphosphoS2__ENCSR000ECT_1__m1	3.78	10kb	w0.001	0.143084	0.001006
Atf1	Arhgef12	FALSE	2	dbcorrdb__POLR2AphosphoS2__ENCSR000ECT_1__m1	3.78	10kb	w0.001	0.180818	0.00136323
Atf1	Arhgef2	FALSE	2	dbcorrdb__POLR2AphosphoS2__ENCSR000ECT_1__m1	3.78	10kb	w0.001	0.0523258	0.00116245
Atf1	Arid4a	FALSE	2	dbcorrdb__POLR2AphosphoS2__ENCSR000ECT_1__m1	3.78	10kb	w0.001	0.117224	0.00122441
Atf1	Arih2	FALSE	3	dbcorrdb__POLR2AphosphoS2__ENCSR000ECT_1__m1	3.78	10kb	w0.001	0.17106	0.00149841
Atf1	Arl14ep	FALSE	1	dbcorrdb__POLR2AphosphoS2__ENCSR000ECT_1__m1	3.78	10kb	w0.001	0.115447	0.001878
Atf1	Arl3	FALSE	2	dbcorrdb__POLR2AphosphoS2__ENCSR000ECT_1__m1	3.78	10kb	w0.001	0.114412	0.00132806
Atf1	Armc5	FALSE	2	dbcorrdb__POLR2AphosphoS2__ENCSR000ECT_1__m1	3.78	10kb	w0.001	0.0588468	0.00109373
Atf1	Armcx6	FALSE	3	dbcorrdb__POLR2AphosphoS2__ENCSR000ECT_1__m1	3.78	10kb	w0.001	0.0361642	0.0014082
Atf1	Arpc3	FALSE	2	dbcorrdb__POLR2AphosphoS2__ENCSR000ECT_1__m1	3.78	10kb	w0.001	0.0668266	0.00123063
Atf1	Arpc4	FALSE	2	dbcorrdb__POLR2AphosphoS2__ENCSR000ECT_1__m1	3.78	10kb	w0.001	0.068936	0.00185409
Atf1	Artn	FALSE	1	dbcorrdb__POLR2AphosphoS2__ENCSR000ECT_1__m1	3.78	10kb	w0.001	0.0314261	0.0016038
Atf1	Asb3	FALSE	2	dbcorrdb__POLR2AphosphoS2__ENCSR000ECT_1__m1	3.78	10kb	w0.001	0.131417	0.00160284
Atf1	Ascc2	FALSE	2	dbcorrdb__POLR2AphosphoS2__ENCSR000ECT_1__m1	3.78	10kb	w0.001	0.0805797	0.00171341
Atf1	Atf4	FALSE	3	dbcorrdb__POLR2AphosphoS2__ENCSR000ECT_1__m1	3.78	10kb	w0.001	0.0546369	0.00114702
Atf1	Atg16l1	FALSE	3	dbcorrdb__POLR2AphosphoS2__ENCSR000ECT_1__m1	3.78	10kb	w0.001	0.150711	0.00169503
Atf1	Atg16l2	FALSE	3	dbcorrdb__POLR2AphosphoS2__ENCSR000ECT_1__m1	3.78	10kb	w0.001	0.0374689	0.00113989
Atf1	Atg5	FALSE	3	dbcorrdb__POLR2AphosphoS2__ENCSR000ECT_1__m1	3.78	10kb	w0.001	0.115416	0.00135281
Atf1	Atn1	FALSE	1	dbcorrdb__POLR2AphosphoS2__ENCSR000ECT_1__m1	3.78	10kb	w0.001	0.0406602	0.00113264
Atf1	Atp13a1	FALSE	2	dbcorrdb__POLR2AphosphoS2__ENCSR000ECT_1__m1	3.78	10kb	w0.001	0.0529343	0.00139337
Atf1	Atp13a3	FALSE	3	dbcorrdb__POLR2AphosphoS2__ENCSR000ECT_1__m1	3.78	10kb	w0.001	0.097274	0.00124198
Atf1	Atp6v1c1	FALSE	2	dbcorrdb__POLR2AphosphoS2__ENCSR000ECT_1__m1	3.78	10kb	w0.001	0.114691	0.00108498
Atf1	Atp6v1d	FALSE	2	dbcorrdb__POLR2AphosphoS2__ENCSR000ECT_1__m1	3.78	10kb	w0.001	0.0697867	0.00111143
Atf1	Atp6v1e2	FALSE	1	dbcorrdb__POLR2AphosphoS2__ENCSR000ECT_1__m1	3.78	10kb	w0.001	0.0382345	0.00289202
Atf1	Atp8b2	FALSE	2	dbcorrdb__POLR2AphosphoS2__ENCSR000ECT_1__m1	3.78	10kb	w0.001	0.134137	0.0011037
Atf1	Atxn10	FALSE	1	dbcorrdb__POLR2AphosphoS2__ENCSR000ECT_1__m1	3.78	10kb	w0.001	0.12208	0.00100175
Atf1	Atxn2	FALSE	3	dbcorrdb__POLR2AphosphoS2__ENCSR000ECT_1__m1	3.78	10kb	w0.001	0.148731	0.0012394
Atf1	Atxn7	FALSE	1	dbcorrdb__POLR2AphosphoS2__ENCSR000ECT_1__m1	3.78	10kb	w0.001	0.095367	0.00118276
Atf1	Atxn7l3	FALSE	1	dbcorrdb__POLR2AphosphoS2__ENCSR000ECT_1__m1	3.78	10kb	w0.001	0.0502127	0.00133352
Atf1	Azi2	FALSE	3	dbcorrdb__POLR2AphosphoS2__ENCSR000ECT_1__m1	3.78	10kb	w0.001	0.0637711	0.00106649
Atf1	Azin1	FALSE	2	dbcorrdb__POLR2AphosphoS2__ENCSR000ECT_1__m1	3.78	10kb	w0.001	0.0933935	0.00111435
Atf1	B3gat1	FALSE	2	dbcorrdb__POLR2AphosphoS2__ENCSR000ECT_1__m1	3.78	10kb	w0.001	0.0715807	0.00136855
Atf1	Barx2	FALSE	1	dbcorrdb__POLR2AphosphoS2__ENCSR000ECT_1__m1	3.78	10kb	w0.001	0.0425814	0.00139715
Atf1	Basp1	FALSE	2	dbcorrdb__POLR2AphosphoS2__ENCSR000ECT_1__m1	3.78	10kb	w0.001	0.0628605	0.00101084
Atf1	Baz1b	FALSE	2	dbcorrdb__POLR2AphosphoS2__ENCSR000ECT_1__m1	3.78	10kb	w0.001	0.170767	0.00114999
Atf1	Baz2b	FALSE	2	dbcorrdb__POLR2AphosphoS2__ENCSR000ECT_1__m1	3.78	10kb	w0.001	0.152687	0.00175105
Atf1	Bbx	FALSE	1	dbcorrdb__POLR2AphosphoS2__ENCSR000ECT_1__m1	3.78	10kb	w0.001	0.106138	0.00150953
Atf1	Bcap31	FALSE	2	dbcorrdb__POLR2AphosphoS2__ENCSR000ECT_1__m1	3.78	10kb	w0.001	0.0308772	0.00105795
Atf1	Bcar1	FALSE	1	dbcorrdb__POLR2AphosphoS2__ENCSR000ECT_1__m1	3.78	10kb	w0.001	0.0402989	0.00103003
Atf1	Bckdk	FALSE	1	dbcorrdb__POLR2AphosphoS2__ENCSR000ECT_1__m1	3.78	10kb	w0.001	0.063914	0.00119542
Atf1	Bcl2l1	FALSE	2	dbcorrdb__POLR2AphosphoS2__ENCSR000ECT_1__m1	3.78	10kb	w0.001	0.10333	0.00117822
Atf1	Bcor	FALSE	3	dbcorrdb__POLR2AphosphoS2__ENCSR000ECT_1__m1	3.78	10kb	w0.001	0.061157	0.0019606
Atf1	Bcorl1	FALSE	1	dbcorrdb__POLR2AphosphoS2__ENCSR000ECT_1__m1	3.78	10kb	w0.001	0.0698154	0.00118783
Atf1	Bcr	FALSE	2	dbcorrdb__POLR2AphosphoS2__ENCSR000ECT_1__m1	3.78	10kb	w0.001	0.0951768	0.00157383
Atf1	Bdp1	FALSE	3	dbcorrdb__POLR2AphosphoS2__ENCSR000ECT_1__m1	3.78	10kb	w0.001	0.143987	0.00136197
Atf1	Bend6	FALSE	2	dbcorrdb__POLR2AphosphoS2__ENCSR000ECT_1__m1	3.78	10kb	w0.001	0.114121	0.00105973
Atf1	Best3	FALSE	1	dbcorrdb__POLR2AphosphoS2__ENCSR000ECT_1__m1	3.78	10kb	w0.001	0.0777562	0.00141095
Atf1	Bfar	FALSE	2	dbcorrdb__POLR2AphosphoS2__ENCSR000ECT_1__m1	3.78	10kb	w0.001	0.117325	0.00122511
Atf1	Bicc1	FALSE	1	dbcorrdb__POLR2AphosphoS2__ENCSR000ECT_1__m1	3.78	10kb	w0.001	0.109005	0.00144554
Atf1	Bin3	FALSE	3	dbcorrdb__POLR2AphosphoS2__ENCSR000ECT_1__m1	3.78	10kb	w0.001	0.0903258	0.0010359
Atf1	Bmpr1b	FALSE	2	dbcorrdb__POLR2AphosphoS2__ENCSR000ECT_1__m1	3.78	10kb	w0.001	0.0931193	0.00111513
Atf1	Bms1	FALSE	2	dbcorrdb__POLR2AphosphoS2__ENCSR000ECT_1__m1	3.78	10kb	w0.001	0.0686964	0.00133036
Atf1	Bod1	FALSE	1	dbcorrdb__POLR2AphosphoS2__ENCSR000ECT_1__m1	3.78	10kb	w0.001	0.0642917	0.00266346
Atf1	Bptf	FALSE	2	dbcorrdb__POLR2AphosphoS2__ENCSR000ECT_1__m1	3.78	10kb	w0.001	0.128464	0.00103886
Atf1	Brap	FALSE	2	dbcorrdb__POLR2AphosphoS2__ENCSR000ECT_1__m1	3.78	10kb	w0.001	0.0502643	0.00109137
Atf1	Brd3	FALSE	2	dbcorrdb__POLR2AphosphoS2__ENCSR000ECT_1__m1	3.78	10kb	w0.001	0.0547704	0.0014769
Atf1	Brf2	FALSE	2	dbcorrdb__POLR2AphosphoS2__ENCSR000ECT_1__m1	3.78	10kb	w0.001	0.0757151	0.00120049
Atf1	Brpf1	FALSE	2	dbcorrdb__POLR2AphosphoS2__ENCSR000ECT_1__m1	3.78	10kb	w0.001	0.0539078	0.0011233
Atf1	Brsk1	FALSE	1	dbcorrdb__POLR2AphosphoS2__ENCSR000ECT_1__m1	3.78	10kb	w0.001	0.118481	0.00161176
Atf1	Brwd3	FALSE	2	dbcorrdb__POLR2AphosphoS2__ENCSR000ECT_1__m1	3.78	10kb	w0.001	0.103409	0.00132655
Atf1	Btbd10	FALSE	1	dbcorrdb__POLR2AphosphoS2__ENCSR000ECT_1__m1	3.78	10kb	w0.001	0.112566	0.00119828
Atf1	Btbd7	FALSE	3	dbcorrdb__POLR2AphosphoS2__ENCSR000ECT_1__m1	3.78	10kb	w0.001	0.0735958	0.00103302
Atf1	Btf3l4	FALSE	2	dbcorrdb__POLR2AphosphoS2__ENCSR000ECT_1__m1	3.78	10kb	w0.001	0.0364503	0.00113316
Atf1	Bysl	FALSE	2	dbcorrdb__POLR2AphosphoS2__ENCSR000ECT_1__m1	3.78	10kb	w0.001	0.046546	0.00174572
Atf1	Cacnb1	FALSE	1	dbcorrdb__POLR2AphosphoS2__ENCSR000ECT_1__m1	3.78	10kb	w0.001	0.0440087	0.00126288
Atf1	Cadm1	FALSE	1	dbcorrdb__POLR2AphosphoS2__ENCSR000ECT_1__m1	3.78	10kb	w0.001	0.0322699	0.00104375
Atf1	Calm2	FALSE	3	dbcorrdb__POLR2AphosphoS2__ENCSR000ECT_1__m1	3.78	10kb	w0.001	0.0843395	0.0013316
Atf1	Calr4	FALSE	1	dbcorrdb__POLR2AphosphoS2__ENCSR000ECT_1__m1	3.78	10kb	w0.001	0.0556072	0.00113134
Atf1	Camkk2	FALSE	3	dbcorrdb__POLR2AphosphoS2__ENCSR000ECT_1__m1	3.78	10kb	w0.001	0.0609058	0.00133754
Atf1	Cap1	FALSE	3	dbcorrdb__POLR2AphosphoS2__ENCSR000ECT_1__m1	3.78	10kb	w0.001	0.0682305	0.00148051
Atf1	Capn7	FALSE	3	dbcorrdb__POLR2AphosphoS2__ENCSR000ECT_1__m1	3.78	10kb	w0.001	0.0783027	0.00106523
Atf1	Capza2	FALSE	1	dbcorrdb__POLR2AphosphoS2__ENCSR000ECT_1__m1	3.78	10kb	w0.001	0.0876343	0.0011845
Atf1	Carmil2	FALSE	1	dbcorrdb__POLR2AphosphoS2__ENCSR000ECT_1__m1	3.78	10kb	w0.001	0.0510918	0.00111863
Atf1	Casp8ap2	FALSE	2	dbcorrdb__POLR2AphosphoS2__ENCSR000ECT_1__m1	3.78	10kb	w0.001	0.0956993	0.00146179
Atf1	Cast	FALSE	2	dbcorrdb__POLR2AphosphoS2__ENCSR000ECT_1__m1	3.78	10kb	w0.001	0.0691462	0.00105273
Atf1	Casz1	FALSE	3	dbcorrdb__POLR2AphosphoS2__ENCSR000ECT_1__m1	3.78	10kb	w0.001	0.0400596	0.00113241
Atf1	Cbarp	FALSE	2	dbcorrdb__POLR2AphosphoS2__ENCSR000ECT_1__m1	3.78	10kb	w0.001	0.0549009	0.00108597
Atf1	Cbl	FALSE	2	dbcorrdb__POLR2AphosphoS2__ENCSR000ECT_1__m1	3.78	10kb	w0.001	0.104085	0.00105364
Atf1	Cbll1	FALSE	2	dbcorrdb__POLR2AphosphoS2__ENCSR000ECT_1__m1	3.78	10kb	w0.001	0.107052	0.0014466
Atf1	Cbx2	FALSE	1	dbcorrdb__POLR2AphosphoS2__ENCSR000ECT_1__m1	3.78	10kb	w0.001	0.0418513	0.00105643
Atf1	Ccar2	FALSE	2	dbcorrdb__POLR2AphosphoS2__ENCSR000ECT_1__m1	3.78	10kb	w0.001	0.113483	0.00216161
Atf1	Ccdc113	FALSE	2	dbcorrdb__POLR2AphosphoS2__ENCSR000ECT_1__m1	3.78	10kb	w0.001	0.0416725	0.00135986
Atf1	Ccdc120	FALSE	1	dbcorrdb__POLR2AphosphoS2__ENCSR000ECT_1__m1	3.78	10kb	w0.001	0.0881337	0.00127592
Atf1	Ccdc158	FALSE	1	dbcorrdb__POLR2AphosphoS2__ENCSR000ECT_1__m1	3.78	10kb	w0.001	0.0586106	0.00120133
Atf1	Ccdc28a	FALSE	3	dbcorrdb__POLR2AphosphoS2__ENCSR000ECT_1__m1	3.78	10kb	w0.001	0.114837	0.00170155
Atf1	Ccdc47	FALSE	3	dbcorrdb__POLR2AphosphoS2__ENCSR000ECT_1__m1	3.78	10kb	w0.001	0.125094	0.00121382
Atf1	Ccdc73	FALSE	3	dbcorrdb__POLR2AphosphoS2__ENCSR000ECT_1__m1	3.78	10kb	w0.001	0.0343589	0.0022248
Atf1	Ccdc77	FALSE	2	dbcorrdb__POLR2AphosphoS2__ENCSR000ECT_1__m1	3.78	10kb	w0.001	0.071531	0.00106586
Atf1	Ccdc97	FALSE	2	dbcorrdb__POLR2AphosphoS2__ENCSR000ECT_1__m1	3.78	10kb	w0.001	0.0461769	0.00174644
Atf1	Ccl28	FALSE	1	dbcorrdb__POLR2AphosphoS2__ENCSR000ECT_1__m1	3.78	10kb	w0.001	0.0448177	0.00421443
Atf1	Ccm2	FALSE	2	dbcorrdb__POLR2AphosphoS2__ENCSR000ECT_1__m1	3.78	10kb	w0.001	0.0315173	0.00127478
Atf1	Ccndbp1	FALSE	2	dbcorrdb__POLR2AphosphoS2__ENCSR000ECT_1__m1	3.78	10kb	w0.001	0.098323	0.00138961
Atf1	Ccsap	FALSE	1	dbcorrdb__POLR2AphosphoS2__ENCSR000ECT_1__m1	3.78	10kb	w0.001	0.0634734	0.00142871
Atf1	Cct7	FALSE	1	dbcorrdb__POLR2AphosphoS2__ENCSR000ECT_1__m1	3.78	10kb	w0.001	0.0537795	0.0010894
Atf1	Cd2bp2	FALSE	3	dbcorrdb__POLR2AphosphoS2__ENCSR000ECT_1__m1	3.78	10kb	w0.001	0.0651845	0.00211016
Atf1	Cd82	FALSE	2	dbcorrdb__POLR2AphosphoS2__ENCSR000ECT_1__m1	3.78	10kb	w0.001	0.0444236	0.00162268
Atf1	Cdc123	FALSE	2	dbcorrdb__POLR2AphosphoS2__ENCSR000ECT_1__m1	3.78	10kb	w0.001	0.0632932	0.00111374
Atf1	Cdc40	FALSE	2	dbcorrdb__POLR2AphosphoS2__ENCSR000ECT_1__m1	3.78	10kb	w0.001	0.0981442	0.00135413
Atf1	Cdc42ep1	FALSE	2	dbcorrdb__POLR2AphosphoS2__ENCSR000ECT_1__m1	3.78	10kb	w0.001	0.0437362	0.00147828
Atf1	Cdc42ep2	FALSE	2	dbcorrdb__POLR2AphosphoS2__ENCSR000ECT_1__m1	3.78	10kb	w0.001	0.0389749	0.00142603
Atf1	Cdh11	FALSE	1	dbcorrdb__POLR2AphosphoS2__ENCSR000ECT_1__m1	3.78	10kb	w0.001	0.131941	0.00159732
Atf1	Cdh20	FALSE	2	dbcorrdb__POLR2AphosphoS2__ENCSR000ECT_1__m1	3.78	10kb	w0.001	0.0936271	0.00135252
Atf1	Cdh8	FALSE	1	dbcorrdb__POLR2AphosphoS2__ENCSR000ECT_1__m1	3.78	10kb	w0.001	0.129904	0.00100739
Atf1	Cdk11b	FALSE	2	dbcorrdb__POLR2AphosphoS2__ENCSR000ECT_1__m1	3.78	10kb	w0.001	0.121238	0.00113443
Atf1	Cdk5rap1	FALSE	2	dbcorrdb__POLR2AphosphoS2__ENCSR000ECT_1__m1	3.78	10kb	w0.001	0.126683	0.00158169
Atf1	Cdk7	FALSE	3	dbcorrdb__POLR2AphosphoS2__ENCSR000ECT_1__m1	3.78	10kb	w0.001	0.0825321	0.00101346
Atf1	Cdkn2a	FALSE	2	dbcorrdb__POLR2AphosphoS2__ENCSR000ECT_1__m1	3.78	10kb	w0.001	0.0329753	0.00345437
Atf1	Cdkn2aip	FALSE	2	dbcorrdb__POLR2AphosphoS2__ENCSR000ECT_1__m1	3.78	10kb	w0.001	0.036403	0.00255715
Atf1	Cdr2l	FALSE	1	dbcorrdb__POLR2AphosphoS2__ENCSR000ECT_1__m1	3.78	10kb	w0.001	0.0407146	0.00103494
Atf1	Celf1	FALSE	2	dbcorrdb__POLR2AphosphoS2__ENCSR000ECT_1__m1	3.78	10kb	w0.001	0.145475	0.00111116
Atf1	Celsr3	FALSE	1	dbcorrdb__POLR2AphosphoS2__ENCSR000ECT_1__m1	3.78	10kb	w0.001	0.0995307	0.00133376
Atf1	Cep120	FALSE	2	dbcorrdb__POLR2AphosphoS2__ENCSR000ECT_1__m1	3.78	10kb	w0.001	0.131245	0.00116209
Atf1	Cep164	FALSE	3	dbcorrdb__POLR2AphosphoS2__ENCSR000ECT_1__m1	3.78	10kb	w0.001	0.118114	0.00146859
Atf1	Cep170	FALSE	2	dbcorrdb__POLR2AphosphoS2__ENCSR000ECT_1__m1	3.78	10kb	w0.001	0.0841443	0.00120141
Atf1	Cep250	FALSE	1	dbcorrdb__POLR2AphosphoS2__ENCSR000ECT_1__m1	3.78	10kb	w0.001	0.0442775	0.00149545
Atf1	Cep350	FALSE	2	dbcorrdb__POLR2AphosphoS2__ENCSR000ECT_1__m1	3.78	10kb	w0.001	0.182135	0.00182289
Atf1	Cep44	FALSE	2	dbcorrdb__POLR2AphosphoS2__ENCSR000ECT_1__m1	3.78	10kb	w0.001	0.0623118	0.00106822
Atf1	Cep95	FALSE	3	dbcorrdb__POLR2AphosphoS2__ENCSR000ECT_1__m1	3.78	10kb	w0.001	0.0812216	0.00102677
Atf1	Cfap20	FALSE	2	dbcorrdb__POLR2AphosphoS2__ENCSR000ECT_1__m1	3.78	10kb	w0.001	0.0449199	0.00116094
Atf1	Cgn	FALSE	2	dbcorrdb__POLR2AphosphoS2__ENCSR000ECT_1__m1	3.78	10kb	w0.001	0.0383315	0.00167282
Atf1	Cgrrf1	FALSE	2	dbcorrdb__POLR2AphosphoS2__ENCSR000ECT_1__m1	3.78	10kb	w0.001	0.0634001	0.00106584
Atf1	Chd8	FALSE	1	dbcorrdb__POLR2AphosphoS2__ENCSR000ECT_1__m1	3.78	10kb	w0.001	0.136791	0.00100561
Atf1	Chdh	FALSE	2	dbcorrdb__POLR2AphosphoS2__ENCSR000ECT_1__m1	3.78	10kb	w0.001	0.0382463	0.00180046
Atf1	Cherp	FALSE	2	dbcorrdb__POLR2AphosphoS2__ENCSR000ECT_1__m1	3.78	10kb	w0.001	0.071652	0.00115653
Atf1	Chmp2a	FALSE	3	dbcorrdb__POLR2AphosphoS2__ENCSR000ECT_1__m1	3.78	10kb	w0.001	0.0591647	0.00109536
Atf1	Chmp2b	FALSE	2	dbcorrdb__POLR2AphosphoS2__ENCSR000ECT_1__m1	3.78	10kb	w0.001	0.0972529	0.00125391
Atf1	Chpf2	FALSE	3	dbcorrdb__POLR2AphosphoS2__ENCSR000ECT_1__m1	3.78	10kb	w0.001	0.0826299	0.00173971
Atf1	Chrnb2	FALSE	3	dbcorrdb__POLR2AphosphoS2__ENCSR000ECT_1__m1	3.78	10kb	w0.001	0.0430357	0.00207056
Atf1	Chst1	FALSE	2	dbcorrdb__POLR2AphosphoS2__ENCSR000ECT_1__m1	3.78	10kb	w0.001	0.0379903	0.00124462
Atf1	Chsy1	FALSE	2	dbcorrdb__POLR2AphosphoS2__ENCSR000ECT_1__m1	3.78	10kb	w0.001	0.0417294	0.00101652
Atf1	Chtop	FALSE	2	dbcorrdb__POLR2AphosphoS2__ENCSR000ECT_1__m1	3.78	10kb	w0.001	0.100241	0.00113789
Atf1	Chuk	FALSE	2	dbcorrdb__POLR2AphosphoS2__ENCSR000ECT_1__m1	3.78	10kb	w0.001	0.138578	0.00134634
Atf1	Ciao1	FALSE	2	dbcorrdb__POLR2AphosphoS2__ENCSR000ECT_1__m1	3.78	10kb	w0.001	0.0974927	0.00208305
Atf1	Cir1	FALSE	2	dbcorrdb__POLR2AphosphoS2__ENCSR000ECT_1__m1	3.78	10kb	w0.001	0.0942369	0.00137722
Atf1	Ciz1	FALSE	1	dbcorrdb__POLR2AphosphoS2__ENCSR000ECT_1__m1	3.78	10kb	w0.001	0.0876136	0.00105891
Atf1	Ckmt1	FALSE	2	dbcorrdb__POLR2AphosphoS2__ENCSR000ECT_1__m1	3.78	10kb	w0.001	0.036069	0.0014805
Atf1	Clasp1	FALSE	2	dbcorrdb__POLR2AphosphoS2__ENCSR000ECT_1__m1	3.78	10kb	w0.001	0.174024	0.00113726
Atf1	Clasrp	FALSE	2	dbcorrdb__POLR2AphosphoS2__ENCSR000ECT_1__m1	3.78	10kb	w0.001	0.137502	0.00119778
Atf1	Clcn2	FALSE	1	dbcorrdb__POLR2AphosphoS2__ENCSR000ECT_1__m1	3.78	10kb	w0.001	0.0446168	0.00143448
Atf1	Cldn12	FALSE	1	dbcorrdb__POLR2AphosphoS2__ENCSR000ECT_1__m1	3.78	10kb	w0.001	0.0550427	0.00237833
Atf1	Clhc1	FALSE	2	dbcorrdb__POLR2AphosphoS2__ENCSR000ECT_1__m1	3.78	10kb	w0.001	0.051101	0.00106498
Atf1	Clip1	FALSE	2	dbcorrdb__POLR2AphosphoS2__ENCSR000ECT_1__m1	3.78	10kb	w0.001	0.188587	0.001016
Atf1	Clip3	FALSE	2	dbcorrdb__POLR2AphosphoS2__ENCSR000ECT_1__m1	3.78	10kb	w0.001	0.0966401	0.00133146
Atf1	Clk3	FALSE	1	dbcorrdb__POLR2AphosphoS2__ENCSR000ECT_1__m1	3.78	10kb	w0.001	0.0752939	0.00110265
Atf1	Clmp	FALSE	1	dbcorrdb__POLR2AphosphoS2__ENCSR000ECT_1__m1	3.78	10kb	w0.001	0.10234	0.00162856
Atf1	Clns1a	FALSE	3	dbcorrdb__POLR2AphosphoS2__ENCSR000ECT_1__m1	3.78	10kb	w0.001	0.0873684	0.00102679
Atf1	Clock	FALSE	2	dbcorrdb__POLR2AphosphoS2__ENCSR000ECT_1__m1	3.78	10kb	w0.001	0.130377	0.0011452
Atf1	Clptm1	FALSE	2	dbcorrdb__POLR2AphosphoS2__ENCSR000ECT_1__m1	3.78	10kb	w0.001	0.0734878	0.00123988
Atf1	Cnep1r1	FALSE	1	dbcorrdb__POLR2AphosphoS2__ENCSR000ECT_1__m1	3.78	10kb	w0.001	0.0515752	0.00104029
Atf1	Cnksr2	FALSE	3	dbcorrdb__POLR2AphosphoS2__ENCSR000ECT_1__m1	3.78	10kb	w0.001	0.140671	0.00132163
Atf1	Cnst	FALSE	2	dbcorrdb__POLR2AphosphoS2__ENCSR000ECT_1__m1	3.78	10kb	w0.001	0.0899114	0.00162922
Atf1	Cntfr	FALSE	2	dbcorrdb__POLR2AphosphoS2__ENCSR000ECT_1__m1	3.78	10kb	w0.001	0.0442594	0.00119769
Atf1	Cntrl	FALSE	2	dbcorrdb__POLR2AphosphoS2__ENCSR000ECT_1__m1	3.78	10kb	w0.001	0.0953416	0.00100145
Atf1	Coa4	FALSE	3	dbcorrdb__POLR2AphosphoS2__ENCSR000ECT_1__m1	3.78	10kb	w0.001	0.0506576	0.00112808
Atf1	Cog2	FALSE	2	dbcorrdb__POLR2AphosphoS2__ENCSR000ECT_1__m1	3.78	10kb	w0.001	0.08539	0.00121267
Atf1	Cog3	FALSE	3	dbcorrdb__POLR2AphosphoS2__ENCSR000ECT_1__m1	3.78	10kb	w0.001	0.117286	0.00121833
Atf1	Cog4	FALSE	2	dbcorrdb__POLR2AphosphoS2__ENCSR000ECT_1__m1	3.78	10kb	w0.001	0.115699	0.00121752
Atf1	Cog6	FALSE	2	dbcorrdb__POLR2AphosphoS2__ENCSR000ECT_1__m1	3.78	10kb	w0.001	0.03148	0.00118045
Atf1	Col19a1	FALSE	2	dbcorrdb__POLR2AphosphoS2__ENCSR000ECT_1__m1	3.78	10kb	w0.001	0.11278	0.00215584
Atf1	Col24a1	FALSE	2	dbcorrdb__POLR2AphosphoS2__ENCSR000ECT_1__m1	3.78	10kb	w0.001	0.0724946	0.00169532
Atf1	Col8a2	FALSE	2	dbcorrdb__POLR2AphosphoS2__ENCSR000ECT_1__m1	3.78	10kb	w0.001	0.0539731	0.00181204
Atf1	Commd6	FALSE	2	dbcorrdb__POLR2AphosphoS2__ENCSR000ECT_1__m1	3.78	10kb	w0.001	0.0655496	0.00113664
Atf1	Copa	FALSE	1	dbcorrdb__POLR2AphosphoS2__ENCSR000ECT_1__m1	3.78	10kb	w0.001	0.0769034	0.00107185
Atf1	Coq10b	FALSE	1	dbcorrdb__POLR2AphosphoS2__ENCSR000ECT_1__m1	3.78	10kb	w0.001	0.0699837	0.00111495
Atf1	Coq8a	FALSE	2	dbcorrdb__POLR2AphosphoS2__ENCSR000ECT_1__m1	3.78	10kb	w0.001	0.049147	0.00131305
Atf1	Coq8b	FALSE	2	dbcorrdb__POLR2AphosphoS2__ENCSR000ECT_1__m1	3.78	10kb	w0.001	0.118663	0.00153116
Atf1	Coro1c	FALSE	3	dbcorrdb__POLR2AphosphoS2__ENCSR000ECT_1__m1	3.78	10kb	w0.001	0.100611	0.0013405
Atf1	Coro2b	FALSE	1	dbcorrdb__POLR2AphosphoS2__ENCSR000ECT_1__m1	3.78	10kb	w0.001	0.176961	0.00119691
Atf1	Cox6a1	FALSE	2	dbcorrdb__POLR2AphosphoS2__ENCSR000ECT_1__m1	3.78	10kb	w0.001	0.0592819	0.00109467
Atf1	Cpt1a	FALSE	2	dbcorrdb__POLR2AphosphoS2__ENCSR000ECT_1__m1	3.78	10kb	w0.001	0.0675992	0.00197374
Atf1	Creb5	FALSE	2	dbcorrdb__POLR2AphosphoS2__ENCSR000ECT_1__m1	3.78	10kb	w0.001	0.0939704	0.00182883
Atf1	Crim1	FALSE	1	dbcorrdb__POLR2AphosphoS2__ENCSR000ECT_1__m1	3.78	10kb	w0.001	0.0747852	0.00111257
Atf1	Cript	FALSE	2	dbcorrdb__POLR2AphosphoS2__ENCSR000ECT_1__m1	3.78	10kb	w0.001	0.0610054	0.00104476
Atf1	Csdc2	FALSE	2	dbcorrdb__POLR2AphosphoS2__ENCSR000ECT_1__m1	3.78	10kb	w0.001	0.0832425	0.00100911
Atf1	Csnk1d	FALSE	3	dbcorrdb__POLR2AphosphoS2__ENCSR000ECT_1__m1	3.78	10kb	w0.001	0.0979062	0.00103054
Atf1	Csnk1e	FALSE	2	dbcorrdb__POLR2AphosphoS2__ENCSR000ECT_1__m1	3.78	10kb	w0.001	0.0497539	0.00144909
Atf1	Csnk1g3	FALSE	1	dbcorrdb__POLR2AphosphoS2__ENCSR000ECT_1__m1	3.78	10kb	w0.001	0.10486	0.001207
Atf1	Csnk2b	FALSE	2	dbcorrdb__POLR2AphosphoS2__ENCSR000ECT_1__m1	3.78	10kb	w0.001	0.0303741	0.00105015
Atf1	Cspg5	FALSE	1	dbcorrdb__POLR2AphosphoS2__ENCSR000ECT_1__m1	3.78	10kb	w0.001	0.073939	0.00120754
Atf1	Cspp1	FALSE	1	dbcorrdb__POLR2AphosphoS2__ENCSR000ECT_1__m1	3.78	10kb	w0.001	0.187049	0.00109063
Atf1	Cstf2	FALSE	2	dbcorrdb__POLR2AphosphoS2__ENCSR000ECT_1__m1	3.78	10kb	w0.001	0.073208	0.00112296
Atf1	Cstf3	FALSE	3	dbcorrdb__POLR2AphosphoS2__ENCSR000ECT_1__m1	3.78	10kb	w0.001	0.133982	0.00121886
Atf1	Ctcf	FALSE	2	dbcorrdb__POLR2AphosphoS2__ENCSR000ECT_1__m1	3.78	10kb	w0.001	0.067107	0.00102806
Atf1	Ctdsp2	FALSE	3	dbcorrdb__POLR2AphosphoS2__ENCSR000ECT_1__m1	3.78	10kb	w0.001	0.0715901	0.00122386
Atf1	Ctdspl2	FALSE	2	dbcorrdb__POLR2AphosphoS2__ENCSR000ECT_1__m1	3.78	10kb	w0.001	0.0918173	0.00153214
Atf1	Ctnnbl1	FALSE	2	dbcorrdb__POLR2AphosphoS2__ENCSR000ECT_1__m1	3.78	10kb	w0.001	0.0707526	0.00100863
Atf1	Ctps2	FALSE	2	dbcorrdb__POLR2AphosphoS2__ENCSR000ECT_1__m1	3.78	10kb	w0.001	0.0550813	0.00117701
Atf1	Cttnbp2nl	FALSE	3	dbcorrdb__POLR2AphosphoS2__ENCSR000ECT_1__m1	3.78	10kb	w0.001	0.0714935	0.00137196
Atf1	Cwc15	FALSE	2	dbcorrdb__POLR2AphosphoS2__ENCSR000ECT_1__m1	3.78	10kb	w0.001	0.0337284	0.00111091
Atf1	Cwc25	FALSE	3	dbcorrdb__POLR2AphosphoS2__ENCSR000ECT_1__m1	3.78	10kb	w0.001	0.113568	0.00158971
Atf1	Cwf19l1	FALSE	1	dbcorrdb__POLR2AphosphoS2__ENCSR000ECT_1__m1	3.78	10kb	w0.001	0.112707	0.00161114
Atf1	Cxxc4	FALSE	2	dbcorrdb__POLR2AphosphoS2__ENCSR000ECT_1__m1	3.78	10kb	w0.001	0.0778108	0.00125504
Atf1	Cxxc5	FALSE	2	dbcorrdb__POLR2AphosphoS2__ENCSR000ECT_1__m1	3.78	10kb	w0.001	0.0607054	0.00116074
Atf1	Cyb5r4	FALSE	2	dbcorrdb__POLR2AphosphoS2__ENCSR000ECT_1__m1	3.78	10kb	w0.001	0.140531	0.00157757
Atf1	Cycs	FALSE	2	dbcorrdb__POLR2AphosphoS2__ENCSR000ECT_1__m1	3.78	10kb	w0.001	0.0694842	0.00123546
Atf1	Dad1	FALSE	2	dbcorrdb__POLR2AphosphoS2__ENCSR000ECT_1__m1	3.78	10kb	w0.001	0.0627994	0.00131449
Atf1	Dag1	FALSE	1	dbcorrdb__POLR2AphosphoS2__ENCSR000ECT_1__m1	3.78	10kb	w0.001	0.104557	0.00235932
Atf1	Dap3	FALSE	2	dbcorrdb__POLR2AphosphoS2__ENCSR000ECT_1__m1	3.78	10kb	w0.001	0.0644384	0.00112241
Atf1	Dbnl	FALSE	3	dbcorrdb__POLR2AphosphoS2__ENCSR000ECT_1__m1	3.78	10kb	w0.001	0.0422431	0.00103101
Atf1	Dcaf11	FALSE	3	dbcorrdb__POLR2AphosphoS2__ENCSR000ECT_1__m1	3.78	10kb	w0.001	0.0974791	0.00126441
Atf1	Dcaf12	FALSE	3	dbcorrdb__POLR2AphosphoS2__ENCSR000ECT_1__m1	3.78	10kb	w0.001	0.0666344	0.00104385
Atf1	Dcaf5	FALSE	2	dbcorrdb__POLR2AphosphoS2__ENCSR000ECT_1__m1	3.78	10kb	w0.001	0.124524	0.00121152
Atf1	Dck	FALSE	2	dbcorrdb__POLR2AphosphoS2__ENCSR000ECT_1__m1	3.78	10kb	w0.001	0.0610653	0.00113648
Atf1	Ddhd1	FALSE	1	dbcorrdb__POLR2AphosphoS2__ENCSR000ECT_1__m1	3.78	10kb	w0.001	0.143847	0.00116764
Atf1	Ddias	FALSE	2	dbcorrdb__POLR2AphosphoS2__ENCSR000ECT_1__m1	3.78	10kb	w0.001	0.0838809	0.00344252
Atf1	Ddit3	FALSE	2	dbcorrdb__POLR2AphosphoS2__ENCSR000ECT_1__m1	3.78	10kb	w0.001	0.0347416	0.00102023
Atf1	Ddx1	FALSE	3	dbcorrdb__POLR2AphosphoS2__ENCSR000ECT_1__m1	3.78	10kb	w0.001	0.116327	0.00101648
Atf1	Ddx27	FALSE	3	dbcorrdb__POLR2AphosphoS2__ENCSR000ECT_1__m1	3.78	10kb	w0.001	0.100827	0.00149557
Atf1	Ddx39b	FALSE	2	dbcorrdb__POLR2AphosphoS2__ENCSR000ECT_1__m1	3.78	10kb	w0.001	0.112407	0.00131345
Atf1	Ddx42	FALSE	3	dbcorrdb__POLR2AphosphoS2__ENCSR000ECT_1__m1	3.78	10kb	w0.001	0.157433	0.00175913
Atf1	Ddx52	FALSE	2	dbcorrdb__POLR2AphosphoS2__ENCSR000ECT_1__m1	3.78	10kb	w0.001	0.0619348	0.00225034
Atf1	Ddx6	FALSE	2	dbcorrdb__POLR2AphosphoS2__ENCSR000ECT_1__m1	3.78	10kb	w0.001	0.0990912	0.00101953
Atf1	Denr	FALSE	2	dbcorrdb__POLR2AphosphoS2__ENCSR000ECT_1__m1	3.78	10kb	w0.001	0.1123	0.00158302
Atf1	Desi1	FALSE	2	dbcorrdb__POLR2AphosphoS2__ENCSR000ECT_1__m1	3.78	10kb	w0.001	0.14496	0.00181409
Atf1	Dgcr8	FALSE	1	dbcorrdb__POLR2AphosphoS2__ENCSR000ECT_1__m1	3.78	10kb	w0.001	0.0695973	0.00126427
Atf1	Dguok	FALSE	2	dbcorrdb__POLR2AphosphoS2__ENCSR000ECT_1__m1	3.78	10kb	w0.001	0.0619114	0.00116645
Atf1	Dhrs3	FALSE	2	dbcorrdb__POLR2AphosphoS2__ENCSR000ECT_1__m1	3.78	10kb	w0.001	0.0803933	0.00158418
Atf1	Dhx30	FALSE	1	dbcorrdb__POLR2AphosphoS2__ENCSR000ECT_1__m1	3.78	10kb	w0.001	0.103054	0.00131998
Atf1	Diablo	FALSE	2	dbcorrdb__POLR2AphosphoS2__ENCSR000ECT_1__m1	3.78	10kb	w0.001	0.0364819	0.00131454
Atf1	Diaph1	FALSE	3	dbcorrdb__POLR2AphosphoS2__ENCSR000ECT_1__m1	3.78	10kb	w0.001	0.03883	0.0010482
Atf1	Dicer1	FALSE	3	dbcorrdb__POLR2AphosphoS2__ENCSR000ECT_1__m1	3.78	10kb	w0.001	0.073215	0.00141584
Atf1	Disp1	FALSE	3	dbcorrdb__POLR2AphosphoS2__ENCSR000ECT_1__m1	3.78	10kb	w0.001	0.0533836	0.00103943
Atf1	Dlg5	FALSE	1	dbcorrdb__POLR2AphosphoS2__ENCSR000ECT_1__m1	3.78	10kb	w0.001	0.0380349	0.00120939
Atf1	Dlk2	FALSE	2	dbcorrdb__POLR2AphosphoS2__ENCSR000ECT_1__m1	3.78	10kb	w0.001	0.096458	0.00116333
Atf1	Dll4	FALSE	1	dbcorrdb__POLR2AphosphoS2__ENCSR000ECT_1__m1	3.78	10kb	w0.001	0.0570735	0.00304702
Atf1	Dmap1	FALSE	2	dbcorrdb__POLR2AphosphoS2__ENCSR000ECT_1__m1	3.78	10kb	w0.001	0.0504324	0.00133863
Atf1	Dnaja2	FALSE	2	dbcorrdb__POLR2AphosphoS2__ENCSR000ECT_1__m1	3.78	10kb	w0.001	0.0978626	0.00101833
Atf1	Dnajb14	FALSE	2	dbcorrdb__POLR2AphosphoS2__ENCSR000ECT_1__m1	3.78	10kb	w0.001	0.0630604	0.00103803
Atf1	Dnajc1	FALSE	2	dbcorrdb__POLR2AphosphoS2__ENCSR000ECT_1__m1	3.78	10kb	w0.001	0.136776	0.00138669
Atf1	Dnajc14	FALSE	2	dbcorrdb__POLR2AphosphoS2__ENCSR000ECT_1__m1	3.78	10kb	w0.001	0.0361519	0.00102269
Atf1	Dnajc2	FALSE	2	dbcorrdb__POLR2AphosphoS2__ENCSR000ECT_1__m1	3.78	10kb	w0.001	0.0493446	0.00102887
Atf1	Dnajc5	FALSE	1	dbcorrdb__POLR2AphosphoS2__ENCSR000ECT_1__m1	3.78	10kb	w0.001	0.106086	0.00105891
Atf1	Dnal1	FALSE	1	dbcorrdb__POLR2AphosphoS2__ENCSR000ECT_1__m1	3.78	10kb	w0.001	0.0622391	0.0011302
Atf1	Dnmbp	FALSE	3	dbcorrdb__POLR2AphosphoS2__ENCSR000ECT_1__m1	3.78	10kb	w0.001	0.120162	0.00106835
Atf1	Dnttip2	FALSE	2	dbcorrdb__POLR2AphosphoS2__ENCSR000ECT_1__m1	3.78	10kb	w0.001	0.0771615	0.00121622
Atf1	Dock5	FALSE	2	dbcorrdb__POLR2AphosphoS2__ENCSR000ECT_1__m1	3.78	10kb	w0.001	0.0420527	0.00123515
Atf1	Dpagt1	FALSE	2	dbcorrdb__POLR2AphosphoS2__ENCSR000ECT_1__m1	3.78	10kb	w0.001	0.0618469	0.00147625
Atf1	Dpcd	FALSE	3	dbcorrdb__POLR2AphosphoS2__ENCSR000ECT_1__m1	3.78	10kb	w0.001	0.0461422	0.0011429
Atf1	Dpm1	FALSE	2	dbcorrdb__POLR2AphosphoS2__ENCSR000ECT_1__m1	3.78	10kb	w0.001	0.141737	0.00156308
Atf1	Dpm2	FALSE	2	dbcorrdb__POLR2AphosphoS2__ENCSR000ECT_1__m1	3.78	10kb	w0.001	0.058773	0.00136242
Atf1	Dpp6	FALSE	3	dbcorrdb__POLR2AphosphoS2__ENCSR000ECT_1__m1	3.78	10kb	w0.001	0.227916	0.00120549
Atf1	Dpp8	FALSE	2	dbcorrdb__POLR2AphosphoS2__ENCSR000ECT_1__m1	3.78	10kb	w0.001	0.0985323	0.00105282
Atf1	Dpy19l3	FALSE	2	dbcorrdb__POLR2AphosphoS2__ENCSR000ECT_1__m1	3.78	10kb	w0.001	0.0571322	0.00107968
Atf1	Dpysl3	FALSE	2	dbcorrdb__POLR2AphosphoS2__ENCSR000ECT_1__m1	3.78	10kb	w0.001	0.0462937	0.00158428
Atf1	Dpysl5	FALSE	1	dbcorrdb__POLR2AphosphoS2__ENCSR000ECT_1__m1	3.78	10kb	w0.001	0.116742	0.00127142
Atf1	Dst	FALSE	1	dbcorrdb__POLR2AphosphoS2__ENCSR000ECT_1__m1	3.78	10kb	w0.001	0.243616	0.0015444
Atf1	Dync2h1	FALSE	2	dbcorrdb__POLR2AphosphoS2__ENCSR000ECT_1__m1	3.78	10kb	w0.001	0.141269	0.00155077
Atf1	Dzip1l	FALSE	1	dbcorrdb__POLR2AphosphoS2__ENCSR000ECT_1__m1	3.78	10kb	w0.001	0.0706086	0.00106128
Atf1	E2f3	FALSE	1	dbcorrdb__POLR2AphosphoS2__ENCSR000ECT_1__m1	3.78	10kb	w0.001	0.082597	0.00162374
Atf1	Ears2	FALSE	2	dbcorrdb__POLR2AphosphoS2__ENCSR000ECT_1__m1	3.78	10kb	w0.001	0.0379869	0.0010897
Atf1	Ebi3	FALSE	2	dbcorrdb__POLR2AphosphoS2__ENCSR000ECT_1__m1	3.78	10kb	w0.001	0.0322257	0.00114251
Atf1	Ecd	FALSE	2	dbcorrdb__POLR2AphosphoS2__ENCSR000ECT_1__m1	3.78	10kb	w0.001	0.0641747	0.00174764
Atf1	Ece1	FALSE	2	dbcorrdb__POLR2AphosphoS2__ENCSR000ECT_1__m1	3.78	10kb	w0.001	0.0946849	0.00102143
Atf1	Edc4	FALSE	2	dbcorrdb__POLR2AphosphoS2__ENCSR000ECT_1__m1	3.78	10kb	w0.001	0.0686108	0.00116359
Atf1	Edem2	FALSE	2	dbcorrdb__POLR2AphosphoS2__ENCSR000ECT_1__m1	3.78	10kb	w0.001	0.0430461	0.00106998
Atf1	Ednrb	FALSE	2	dbcorrdb__POLR2AphosphoS2__ENCSR000ECT_1__m1	3.78	10kb	w0.001	0.0340327	0.00129425
Atf1	Efna5	FALSE	2	dbcorrdb__POLR2AphosphoS2__ENCSR000ECT_1__m1	3.78	10kb	w0.001	0.0761472	0.00114744
Atf1	Egr1	FALSE	3	dbcorrdb__POLR2AphosphoS2__ENCSR000ECT_1__m1	3.78	10kb	w0.001	0.0311491	0.0028913
Atf1	Eif1ad	FALSE	2	dbcorrdb__POLR2AphosphoS2__ENCSR000ECT_1__m1	3.78	10kb	w0.001	0.0325579	0.00114174
Atf1	Eif1b	FALSE	2	dbcorrdb__POLR2AphosphoS2__ENCSR000ECT_1__m1	3.78	10kb	w0.001	0.071481	0.00105965
Atf1	Eif2a	FALSE	2	dbcorrdb__POLR2AphosphoS2__ENCSR000ECT_1__m1	3.78	10kb	w0.001	0.115416	0.00187053
Atf1	Eif2b3	FALSE	1	dbcorrdb__POLR2AphosphoS2__ENCSR000ECT_1__m1	3.78	10kb	w0.001	0.087448	0.00130709
Atf1	Eif2s1	FALSE	2	dbcorrdb__POLR2AphosphoS2__ENCSR000ECT_1__m1	3.78	10kb	w0.001	0.0875012	0.00156688
Atf1	Eif2s2	FALSE	2	dbcorrdb__POLR2AphosphoS2__ENCSR000ECT_1__m1	3.78	10kb	w0.001	0.11456	0.00116274
Atf1	Eif3c	FALSE	2	dbcorrdb__POLR2AphosphoS2__ENCSR000ECT_1__m1	3.78	10kb	w0.001	0.0673255	0.00123367
Atf1	Eif3i	FALSE	2	dbcorrdb__POLR2AphosphoS2__ENCSR000ECT_1__m1	3.78	10kb	w0.001	0.0464881	0.00153632
Atf1	Eif3k	FALSE	2	dbcorrdb__POLR2AphosphoS2__ENCSR000ECT_1__m1	3.78	10kb	w0.001	0.0365582	0.0010922
Atf1	Eif4a2	FALSE	3	dbcorrdb__POLR2AphosphoS2__ENCSR000ECT_1__m1	3.78	10kb	w0.001	0.045756	0.00125056
Atf1	Eif4g2	FALSE	2	dbcorrdb__POLR2AphosphoS2__ENCSR000ECT_1__m1	3.78	10kb	w0.001	0.0711453	0.0012778
Atf1	Eif5a	FALSE	3	dbcorrdb__POLR2AphosphoS2__ENCSR000ECT_1__m1	3.78	10kb	w0.001	0.0741076	0.0010942
Atf1	Eif5a2	FALSE	3	dbcorrdb__POLR2AphosphoS2__ENCSR000ECT_1__m1	3.78	10kb	w0.001	0.0623823	0.00143486
Atf1	Elf2	FALSE	2	dbcorrdb__POLR2AphosphoS2__ENCSR000ECT_1__m1	3.78	10kb	w0.001	0.129358	0.0012358
Atf1	Elmod1	FALSE	1	dbcorrdb__POLR2AphosphoS2__ENCSR000ECT_1__m1	3.78	10kb	w0.001	0.0976108	0.0010533
Atf1	Eloc	FALSE	3	dbcorrdb__POLR2AphosphoS2__ENCSR000ECT_1__m1	3.78	10kb	w0.001	0.0551388	0.00106985
Atf1	Emc3	FALSE	3	dbcorrdb__POLR2AphosphoS2__ENCSR000ECT_1__m1	3.78	10kb	w0.001	0.05398	0.00125905
Atf1	Emilin1	FALSE	2	dbcorrdb__POLR2AphosphoS2__ENCSR000ECT_1__m1	3.78	10kb	w0.001	0.0458365	0.00109785
Atf1	Eml1	FALSE	2	dbcorrdb__POLR2AphosphoS2__ENCSR000ECT_1__m1	3.78	10kb	w0.001	0.089712	0.00146439
Atf1	Eml2	FALSE	2	dbcorrdb__POLR2AphosphoS2__ENCSR000ECT_1__m1	3.78	10kb	w0.001	0.16436	0.00120948
Atf1	Eml5	FALSE	2	dbcorrdb__POLR2AphosphoS2__ENCSR000ECT_1__m1	3.78	10kb	w0.001	0.0707785	0.00100172
Atf1	Emsy	FALSE	3	dbcorrdb__POLR2AphosphoS2__ENCSR000ECT_1__m1	3.78	10kb	w0.001	0.150387	0.00127612
Atf1	Enc1	FALSE	2	dbcorrdb__POLR2AphosphoS2__ENCSR000ECT_1__m1	3.78	10kb	w0.001	0.0324571	0.00104448
Atf1	Engase	FALSE	1	dbcorrdb__POLR2AphosphoS2__ENCSR000ECT_1__m1	3.78	10kb	w0.001	0.0573029	0.0015725
Atf1	Eno1	FALSE	2	dbcorrdb__POLR2AphosphoS2__ENCSR000ECT_1__m1	3.78	10kb	w0.001	0.0870988	0.00137662
Atf1	Eno4	FALSE	1	dbcorrdb__POLR2AphosphoS2__ENCSR000ECT_1__m1	3.78	10kb	w0.001	0.0426656	0.00110086
Atf1	Enoph1	FALSE	3	dbcorrdb__POLR2AphosphoS2__ENCSR000ECT_1__m1	3.78	10kb	w0.001	0.0831907	0.0012471
Atf1	Enox1	FALSE	3	dbcorrdb__POLR2AphosphoS2__ENCSR000ECT_1__m1	3.78	10kb	w0.001	0.116235	0.00106835
Atf1	Enox2	FALSE	1	dbcorrdb__POLR2AphosphoS2__ENCSR000ECT_1__m1	3.78	10kb	w0.001	0.105815	0.00140946
Atf1	Entpd5	FALSE	3	dbcorrdb__POLR2AphosphoS2__ENCSR000ECT_1__m1	3.78	10kb	w0.001	0.0434987	0.00125886
Atf1	Eny2	FALSE	2	dbcorrdb__POLR2AphosphoS2__ENCSR000ECT_1__m1	3.78	10kb	w0.001	0.0910461	0.00130536
Atf1	Epb41l2	FALSE	3	dbcorrdb__POLR2AphosphoS2__ENCSR000ECT_1__m1	3.78	10kb	w0.001	0.110343	0.00134422
Atf1	Epc2	FALSE	2	dbcorrdb__POLR2AphosphoS2__ENCSR000ECT_1__m1	3.78	10kb	w0.001	0.0441807	0.00112365
Atf1	Epha8	FALSE	2	dbcorrdb__POLR2AphosphoS2__ENCSR000ECT_1__m1	3.78	10kb	w0.001	0.0508814	0.00144076
Atf1	Erbin	FALSE	2	dbcorrdb__POLR2AphosphoS2__ENCSR000ECT_1__m1	3.78	10kb	w0.001	0.0973604	0.00121534
Atf1	Ercc1	FALSE	2	dbcorrdb__POLR2AphosphoS2__ENCSR000ECT_1__m1	3.78	10kb	w0.001	0.10249	0.0015907
Atf1	Ercc5	FALSE	2	dbcorrdb__POLR2AphosphoS2__ENCSR000ECT_1__m1	3.78	10kb	w0.001	0.0737213	0.00112095
Atf1	Ergic3	FALSE	2	dbcorrdb__POLR2AphosphoS2__ENCSR000ECT_1__m1	3.78	10kb	w0.001	0.0496261	0.00140712
Atf1	Erh	FALSE	2	dbcorrdb__POLR2AphosphoS2__ENCSR000ECT_1__m1	3.78	10kb	w0.001	0.0693161	0.00116565
Atf1	Erlin2	FALSE	2	dbcorrdb__POLR2AphosphoS2__ENCSR000ECT_1__m1	3.78	10kb	w0.001	0.0478903	0.0019043
Atf1	Errfi1	FALSE	2	dbcorrdb__POLR2AphosphoS2__ENCSR000ECT_1__m1	3.78	10kb	w0.001	0.0646564	0.00106865
Atf1	Esco1	FALSE	1	dbcorrdb__POLR2AphosphoS2__ENCSR000ECT_1__m1	3.78	10kb	w0.001	0.0937049	0.00102808
Atf1	Esr1	FALSE	2	dbcorrdb__POLR2AphosphoS2__ENCSR000ECT_1__m1	3.78	10kb	w0.001	0.0694976	0.0011692
Atf1	Etf1	FALSE	2	dbcorrdb__POLR2AphosphoS2__ENCSR000ECT_1__m1	3.78	10kb	w0.001	0.0991026	0.00159994
Atf1	Etv3	FALSE	3	dbcorrdb__POLR2AphosphoS2__ENCSR000ECT_1__m1	3.78	10kb	w0.001	0.0924096	0.00139973
Atf1	Evl	FALSE	2	dbcorrdb__POLR2AphosphoS2__ENCSR000ECT_1__m1	3.78	10kb	w0.001	0.120765	0.00113131
Atf1	Exoc1	FALSE	2	dbcorrdb__POLR2AphosphoS2__ENCSR000ECT_1__m1	3.78	10kb	w0.001	0.145641	0.00144249
Atf1	Exoc5	FALSE	2	dbcorrdb__POLR2AphosphoS2__ENCSR000ECT_1__m1	3.78	10kb	w0.001	0.113658	0.00117901
Atf1	Exosc5	FALSE	2	dbcorrdb__POLR2AphosphoS2__ENCSR000ECT_1__m1	3.78	10kb	w0.001	0.0679687	0.00127795
Atf1	Eya2	FALSE	2	dbcorrdb__POLR2AphosphoS2__ENCSR000ECT_1__m1	3.78	10kb	w0.001	0.0564844	0.00117127
Atf1	Ezh1	FALSE	2	dbcorrdb__POLR2AphosphoS2__ENCSR000ECT_1__m1	3.78	10kb	w0.001	0.0707188	0.0011106
Atf1	Faah	FALSE	1	dbcorrdb__POLR2AphosphoS2__ENCSR000ECT_1__m1	3.78	10kb	w0.001	0.062882	0.00155886
Atf1	Fam104a	FALSE	2	dbcorrdb__POLR2AphosphoS2__ENCSR000ECT_1__m1	3.78	10kb	w0.001	0.052484	0.00137389
Atf1	Fam110a	FALSE	3	dbcorrdb__POLR2AphosphoS2__ENCSR000ECT_1__m1	3.78	10kb	w0.001	0.0508425	0.00106515
Atf1	Fam122a	FALSE	2	dbcorrdb__POLR2AphosphoS2__ENCSR000ECT_1__m1	3.78	10kb	w0.001	0.0657129	0.00118575
Atf1	Fam151b	FALSE	1	dbcorrdb__POLR2AphosphoS2__ENCSR000ECT_1__m1	3.78	10kb	w0.001	0.0373068	0.0013183
Atf1	Fam160b2	FALSE	1	dbcorrdb__POLR2AphosphoS2__ENCSR000ECT_1__m1	3.78	10kb	w0.001	0.119191	0.00143978
Atf1	Fam219a	FALSE	2	dbcorrdb__POLR2AphosphoS2__ENCSR000ECT_1__m1	3.78	10kb	w0.001	0.128571	0.00107273
Atf1	Fam49a	FALSE	2	dbcorrdb__POLR2AphosphoS2__ENCSR000ECT_1__m1	3.78	10kb	w0.001	0.10433	0.00109266
Atf1	Fam53b	FALSE	2	dbcorrdb__POLR2AphosphoS2__ENCSR000ECT_1__m1	3.78	10kb	w0.001	0.144537	0.00104116
Atf1	Fam81a	FALSE	2	dbcorrdb__POLR2AphosphoS2__ENCSR000ECT_1__m1	3.78	10kb	w0.001	0.0588882	0.00122762
Atf1	Fam91a1	FALSE	3	dbcorrdb__POLR2AphosphoS2__ENCSR000ECT_1__m1	3.78	10kb	w0.001	0.0845607	0.00102078
Atf1	Farp1	FALSE	1	dbcorrdb__POLR2AphosphoS2__ENCSR000ECT_1__m1	3.78	10kb	w0.001	0.108265	0.00116518
Atf1	Fastkd2	FALSE	1	dbcorrdb__POLR2AphosphoS2__ENCSR000ECT_1__m1	3.78	10kb	w0.001	0.0677162	0.0011927
Atf1	Faxc	FALSE	1	dbcorrdb__POLR2AphosphoS2__ENCSR000ECT_1__m1	3.78	10kb	w0.001	0.109264	0.00116127
Atf1	Fbxl19	FALSE	3	dbcorrdb__POLR2AphosphoS2__ENCSR000ECT_1__m1	3.78	10kb	w0.001	0.0439946	0.00104756
Atf1	Fbxo22	FALSE	2	dbcorrdb__POLR2AphosphoS2__ENCSR000ECT_1__m1	3.78	10kb	w0.001	0.0777288	0.00107773
Atf1	Fbxo28	FALSE	2	dbcorrdb__POLR2AphosphoS2__ENCSR000ECT_1__m1	3.78	10kb	w0.001	0.148523	0.00152811
Atf1	Fbxo34	FALSE	2	dbcorrdb__POLR2AphosphoS2__ENCSR000ECT_1__m1	3.78	10kb	w0.001	0.11166	0.00242153
Atf1	Fbxo36	FALSE	2	dbcorrdb__POLR2AphosphoS2__ENCSR000ECT_1__m1	3.78	10kb	w0.001	0.0304961	0.00115886
Atf1	Fbxo38	FALSE	3	dbcorrdb__POLR2AphosphoS2__ENCSR000ECT_1__m1	3.78	10kb	w0.001	0.0828181	0.00110237
Atf1	Fbxo42	FALSE	2	dbcorrdb__POLR2AphosphoS2__ENCSR000ECT_1__m1	3.78	10kb	w0.001	0.0929183	0.00121612
Atf1	Fbxo43	FALSE	2	dbcorrdb__POLR2AphosphoS2__ENCSR000ECT_1__m1	3.78	10kb	w0.001	0.053378	0.0023743
Atf1	Fbxw11	FALSE	2	dbcorrdb__POLR2AphosphoS2__ENCSR000ECT_1__m1	3.78	10kb	w0.001	0.136063	0.0010222
Atf1	Fbxw4	FALSE	2	dbcorrdb__POLR2AphosphoS2__ENCSR000ECT_1__m1	3.78	10kb	w0.001	0.0716127	0.00106523
Atf1	Fezf2	FALSE	2	dbcorrdb__POLR2AphosphoS2__ENCSR000ECT_1__m1	3.78	10kb	w0.001	0.0403452	0.00176765
Atf1	Fgf5	FALSE	2	dbcorrdb__POLR2AphosphoS2__ENCSR000ECT_1__m1	3.78	10kb	w0.001	0.0407707	0.00309417
Atf1	Fhl2	FALSE	1	dbcorrdb__POLR2AphosphoS2__ENCSR000ECT_1__m1	3.78	10kb	w0.001	0.0932999	0.00114225
Atf1	Fibp	FALSE	3	dbcorrdb__POLR2AphosphoS2__ENCSR000ECT_1__m1	3.78	10kb	w0.001	0.0507481	0.0012329
Atf1	Fig4	FALSE	2	dbcorrdb__POLR2AphosphoS2__ENCSR000ECT_1__m1	3.78	10kb	w0.001	0.0635348	0.00160593
Atf1	Fkbp5	FALSE	1	dbcorrdb__POLR2AphosphoS2__ENCSR000ECT_1__m1	3.78	10kb	w0.001	0.0511812	0.00156554
Atf1	Fktn	FALSE	1	dbcorrdb__POLR2AphosphoS2__ENCSR000ECT_1__m1	3.78	10kb	w0.001	0.082457	0.00108362
Atf1	Flrt2	FALSE	3	dbcorrdb__POLR2AphosphoS2__ENCSR000ECT_1__m1	3.78	10kb	w0.001	0.100988	0.00141318
Atf1	Fmn1	FALSE	2	dbcorrdb__POLR2AphosphoS2__ENCSR000ECT_1__m1	3.78	10kb	w0.001	0.136207	0.00105045
Atf1	Fndc3b	FALSE	2	dbcorrdb__POLR2AphosphoS2__ENCSR000ECT_1__m1	3.78	10kb	w0.001	0.0534348	0.00153781
Atf1	Focad	FALSE	2	dbcorrdb__POLR2AphosphoS2__ENCSR000ECT_1__m1	3.78	10kb	w0.001	0.163425	0.00102773
Atf1	Foxp1	FALSE	3	dbcorrdb__POLR2AphosphoS2__ENCSR000ECT_1__m1	3.78	10kb	w0.001	0.0967357	0.00137009
Atf1	Foxp4	FALSE	2	dbcorrdb__POLR2AphosphoS2__ENCSR000ECT_1__m1	3.78	10kb	w0.001	0.0430538	0.00155055
Atf1	Fra10ac1	FALSE	2	dbcorrdb__POLR2AphosphoS2__ENCSR000ECT_1__m1	3.78	10kb	w0.001	0.0880186	0.00101436
Atf1	Frmd4b	FALSE	3	dbcorrdb__POLR2AphosphoS2__ENCSR000ECT_1__m1	3.78	10kb	w0.001	0.10818	0.00106725
Atf1	Frmd5	FALSE	2	dbcorrdb__POLR2AphosphoS2__ENCSR000ECT_1__m1	3.78	10kb	w0.001	0.118725	0.00101197
Atf1	Frs2	FALSE	2	dbcorrdb__POLR2AphosphoS2__ENCSR000ECT_1__m1	3.78	10kb	w0.001	0.122962	0.00123075
Atf1	Fscn1	FALSE	2	dbcorrdb__POLR2AphosphoS2__ENCSR000ECT_1__m1	3.78	10kb	w0.001	0.100339	0.00188816
Atf1	Ftsj3	FALSE	2	dbcorrdb__POLR2AphosphoS2__ENCSR000ECT_1__m1	3.78	10kb	w0.001	0.0714691	0.00102008
Atf1	Fubp3	FALSE	2	dbcorrdb__POLR2AphosphoS2__ENCSR000ECT_1__m1	3.78	10kb	w0.001	0.0929535	0.00100045
Atf1	Fut8	FALSE	3	dbcorrdb__POLR2AphosphoS2__ENCSR000ECT_1__m1	3.78	10kb	w0.001	0.116022	0.00109324
Atf1	Fuz	FALSE	2	dbcorrdb__POLR2AphosphoS2__ENCSR000ECT_1__m1	3.78	10kb	w0.001	0.0424808	0.00115757
Atf1	G3bp2	FALSE	3	dbcorrdb__POLR2AphosphoS2__ENCSR000ECT_1__m1	3.78	10kb	w0.001	0.0462494	0.00101856
Atf1	G6pc3	FALSE	3	dbcorrdb__POLR2AphosphoS2__ENCSR000ECT_1__m1	3.78	10kb	w0.001	0.0842894	0.00126796
Atf1	Gab1	FALSE	1	dbcorrdb__POLR2AphosphoS2__ENCSR000ECT_1__m1	3.78	10kb	w0.001	0.0425544	0.00112051
Atf1	Gapdhs	FALSE	2	dbcorrdb__POLR2AphosphoS2__ENCSR000ECT_1__m1	3.78	10kb	w0.001	0.0437164	0.00154473
Atf1	Gatad2a	FALSE	3	dbcorrdb__POLR2AphosphoS2__ENCSR000ECT_1__m1	3.78	10kb	w0.001	0.122525	0.00114362
Atf1	Gba	FALSE	2	dbcorrdb__POLR2AphosphoS2__ENCSR000ECT_1__m1	3.78	10kb	w0.001	0.0358705	0.00111881
Atf1	Gba2	FALSE	2	dbcorrdb__POLR2AphosphoS2__ENCSR000ECT_1__m1	3.78	10kb	w0.001	0.134393	0.00104468
Atf1	Gcc1	FALSE	3	dbcorrdb__POLR2AphosphoS2__ENCSR000ECT_1__m1	3.78	10kb	w0.001	0.0320974	0.00247069
Atf1	Gcc2	FALSE	2	dbcorrdb__POLR2AphosphoS2__ENCSR000ECT_1__m1	3.78	10kb	w0.001	0.124389	0.00126665
Atf1	Gdap1	FALSE	2	dbcorrdb__POLR2AphosphoS2__ENCSR000ECT_1__m1	3.78	10kb	w0.001	0.103526	0.00109794
Atf1	Gdap1l1	FALSE	2	dbcorrdb__POLR2AphosphoS2__ENCSR000ECT_1__m1	3.78	10kb	w0.001	0.0842253	0.0014573
Atf1	Gdap2	FALSE	2	dbcorrdb__POLR2AphosphoS2__ENCSR000ECT_1__m1	3.78	10kb	w0.001	0.0971215	0.00100433
Atf1	Gemin8	FALSE	3	dbcorrdb__POLR2AphosphoS2__ENCSR000ECT_1__m1	3.78	10kb	w0.001	0.0399707	0.00134067
Atf1	Gfap	FALSE	1	dbcorrdb__POLR2AphosphoS2__ENCSR000ECT_1__m1	3.78	10kb	w0.001	0.0328972	0.00318051
Atf1	Gfm2	FALSE	2	dbcorrdb__POLR2AphosphoS2__ENCSR000ECT_1__m1	3.78	10kb	w0.001	0.128746	0.00194975
Atf1	Gfod2	FALSE	2	dbcorrdb__POLR2AphosphoS2__ENCSR000ECT_1__m1	3.78	10kb	w0.001	0.0889423	0.00110553
Atf1	Gfra2	FALSE	1	dbcorrdb__POLR2AphosphoS2__ENCSR000ECT_1__m1	3.78	10kb	w0.001	0.0690695	0.00184284
Atf1	Gga1	FALSE	3	dbcorrdb__POLR2AphosphoS2__ENCSR000ECT_1__m1	3.78	10kb	w0.001	0.0967319	0.00211208
Atf1	Ggt7	FALSE	2	dbcorrdb__POLR2AphosphoS2__ENCSR000ECT_1__m1	3.78	10kb	w0.001	0.148284	0.00144873
Atf1	Gid8	FALSE	2	dbcorrdb__POLR2AphosphoS2__ENCSR000ECT_1__m1	3.78	10kb	w0.001	0.0429482	0.00145019
Atf1	Gigyf1	FALSE	2	dbcorrdb__POLR2AphosphoS2__ENCSR000ECT_1__m1	3.78	10kb	w0.001	0.0858569	0.00111203
Atf1	Gin1	FALSE	2	dbcorrdb__POLR2AphosphoS2__ENCSR000ECT_1__m1	3.78	10kb	w0.001	0.0720707	0.00126752
Atf1	Gkap1	FALSE	3	dbcorrdb__POLR2AphosphoS2__ENCSR000ECT_1__m1	3.78	10kb	w0.001	0.0665837	0.00121371
Atf1	Glis2	FALSE	2	dbcorrdb__POLR2AphosphoS2__ENCSR000ECT_1__m1	3.78	10kb	w0.001	0.03483	0.00142665
Atf1	Gls2	FALSE	2	dbcorrdb__POLR2AphosphoS2__ENCSR000ECT_1__m1	3.78	10kb	w0.001	0.110585	0.00123658
Atf1	Glyctk	FALSE	2	dbcorrdb__POLR2AphosphoS2__ENCSR000ECT_1__m1	3.78	10kb	w0.001	0.0411358	0.00133531
Atf1	Gmfb	FALSE	3	dbcorrdb__POLR2AphosphoS2__ENCSR000ECT_1__m1	3.78	10kb	w0.001	0.0344063	0.00141725
Atf1	Gnai3	FALSE	2	dbcorrdb__POLR2AphosphoS2__ENCSR000ECT_1__m1	3.78	10kb	w0.001	0.0649062	0.00104632
Atf1	Gnb2	FALSE	2	dbcorrdb__POLR2AphosphoS2__ENCSR000ECT_1__m1	3.78	10kb	w0.001	0.060564	0.00111142
Atf1	Gng2	FALSE	2	dbcorrdb__POLR2AphosphoS2__ENCSR000ECT_1__m1	3.78	10kb	w0.001	0.0671596	0.00126271
Atf1	Golga1	FALSE	3	dbcorrdb__POLR2AphosphoS2__ENCSR000ECT_1__m1	3.78	10kb	w0.001	0.11133	0.00100104
Atf1	Golga3	FALSE	3	dbcorrdb__POLR2AphosphoS2__ENCSR000ECT_1__m1	3.78	10kb	w0.001	0.0676622	0.0011076
Atf1	Golga4	FALSE	1	dbcorrdb__POLR2AphosphoS2__ENCSR000ECT_1__m1	3.78	10kb	w0.001	0.167655	0.00132807
Atf1	Golph3	FALSE	3	dbcorrdb__POLR2AphosphoS2__ENCSR000ECT_1__m1	3.78	10kb	w0.001	0.130756	0.00215089
Atf1	Gon7	FALSE	2	dbcorrdb__POLR2AphosphoS2__ENCSR000ECT_1__m1	3.78	10kb	w0.001	0.068914	0.00112954
Atf1	Gopc	FALSE	3	dbcorrdb__POLR2AphosphoS2__ENCSR000ECT_1__m1	3.78	10kb	w0.001	0.0726962	0.00105934
Atf1	Gorasp2	FALSE	1	dbcorrdb__POLR2AphosphoS2__ENCSR000ECT_1__m1	3.78	10kb	w0.001	0.0488156	0.00109056
Atf1	Gpatch2	FALSE	2	dbcorrdb__POLR2AphosphoS2__ENCSR000ECT_1__m1	3.78	10kb	w0.001	0.0728587	0.00109686
Atf1	Gpbp1	FALSE	3	dbcorrdb__POLR2AphosphoS2__ENCSR000ECT_1__m1	3.78	10kb	w0.001	0.111994	0.00107634
Atf1	Gpc3	FALSE	1	dbcorrdb__POLR2AphosphoS2__ENCSR000ECT_1__m1	3.78	10kb	w0.001	0.0376946	0.00109045
Atf1	Gpr107	FALSE	2	dbcorrdb__POLR2AphosphoS2__ENCSR000ECT_1__m1	3.78	10kb	w0.001	0.109845	0.00116008
Atf1	Gpr108	FALSE	2	dbcorrdb__POLR2AphosphoS2__ENCSR000ECT_1__m1	3.78	10kb	w0.001	0.0956703	0.00135771
Atf1	Gpr45	FALSE	1	dbcorrdb__POLR2AphosphoS2__ENCSR000ECT_1__m1	3.78	10kb	w0.001	0.0429411	0.00185541
Atf1	Gramd1b	FALSE	2	dbcorrdb__POLR2AphosphoS2__ENCSR000ECT_1__m1	3.78	10kb	w0.001	0.133394	0.00132971
Atf1	Grb2	FALSE	3	dbcorrdb__POLR2AphosphoS2__ENCSR000ECT_1__m1	3.78	10kb	w0.001	0.116288	0.00107246
Atf1	Greb1	FALSE	2	dbcorrdb__POLR2AphosphoS2__ENCSR000ECT_1__m1	3.78	10kb	w0.001	0.0623093	0.0019263
Atf1	Grem2	FALSE	2	dbcorrdb__POLR2AphosphoS2__ENCSR000ECT_1__m1	3.78	10kb	w0.001	0.049591	0.00142492
Atf1	Grip2	FALSE	1	dbcorrdb__POLR2AphosphoS2__ENCSR000ECT_1__m1	3.78	10kb	w0.001	0.045468	0.00122048
Atf1	Grk5	FALSE	2	dbcorrdb__POLR2AphosphoS2__ENCSR000ECT_1__m1	3.78	10kb	w0.001	0.0841167	0.00127115
Atf1	Gse1	FALSE	3	dbcorrdb__POLR2AphosphoS2__ENCSR000ECT_1__m1	3.78	10kb	w0.001	0.0594369	0.00120787
Atf1	Gsg1	FALSE	1	dbcorrdb__POLR2AphosphoS2__ENCSR000ECT_1__m1	3.78	10kb	w0.001	0.0730931	0.00145894
Atf1	Gspt1	FALSE	2	dbcorrdb__POLR2AphosphoS2__ENCSR000ECT_1__m1	3.78	10kb	w0.001	0.0508295	0.00104163
Atf1	Gtf2e2	FALSE	1	dbcorrdb__POLR2AphosphoS2__ENCSR000ECT_1__m1	3.78	10kb	w0.001	0.0653207	0.00118554
Atf1	Gtf2f1	FALSE	3	dbcorrdb__POLR2AphosphoS2__ENCSR000ECT_1__m1	3.78	10kb	w0.001	0.0618644	0.00105884
Atf1	Gtf2f2	FALSE	3	dbcorrdb__POLR2AphosphoS2__ENCSR000ECT_1__m1	3.78	10kb	w0.001	0.131571	0.0010351
Atf1	Gtf2h2	FALSE	2	dbcorrdb__POLR2AphosphoS2__ENCSR000ECT_1__m1	3.78	10kb	w0.001	0.0615703	0.00105805
Atf1	Gtpbp2	FALSE	2	dbcorrdb__POLR2AphosphoS2__ENCSR000ECT_1__m1	3.78	10kb	w0.001	0.0354008	0.0010583
Atf1	Gtpbp4	FALSE	2	dbcorrdb__POLR2AphosphoS2__ENCSR000ECT_1__m1	3.78	10kb	w0.001	0.0562054	0.00102741
Atf1	H3f3b	FALSE	2	dbcorrdb__POLR2AphosphoS2__ENCSR000ECT_1__m1	3.78	10kb	w0.001	0.0782002	0.00100821
Atf1	Hacd3	FALSE	2	dbcorrdb__POLR2AphosphoS2__ENCSR000ECT_1__m1	3.78	10kb	w0.001	0.0985417	0.00115293
Atf1	Hadha	FALSE	1	dbcorrdb__POLR2AphosphoS2__ENCSR000ECT_1__m1	3.78	10kb	w0.001	0.154486	0.00154716
Atf1	Hcfc1	FALSE	3	dbcorrdb__POLR2AphosphoS2__ENCSR000ECT_1__m1	3.78	10kb	w0.001	0.0464002	0.0015259
Atf1	Hdac4	FALSE	2	dbcorrdb__POLR2AphosphoS2__ENCSR000ECT_1__m1	3.78	10kb	w0.001	0.132516	0.00105659
Atf1	Helb	FALSE	3	dbcorrdb__POLR2AphosphoS2__ENCSR000ECT_1__m1	3.78	10kb	w0.001	0.0706264	0.00111749
Atf1	Helq	FALSE	3	dbcorrdb__POLR2AphosphoS2__ENCSR000ECT_1__m1	3.78	10kb	w0.001	0.0510825	0.00121615
Atf1	Helz	FALSE	1	dbcorrdb__POLR2AphosphoS2__ENCSR000ECT_1__m1	3.78	10kb	w0.001	0.138755	0.00102163
Atf1	Hemk1	FALSE	2	dbcorrdb__POLR2AphosphoS2__ENCSR000ECT_1__m1	3.78	10kb	w0.001	0.0872873	0.00253177
Atf1	Herpud2	FALSE	2	dbcorrdb__POLR2AphosphoS2__ENCSR000ECT_1__m1	3.78	10kb	w0.001	0.103111	0.00133383
Atf1	Hibch	FALSE	2	dbcorrdb__POLR2AphosphoS2__ENCSR000ECT_1__m1	3.78	10kb	w0.001	0.105983	0.00105003
Atf1	Hikeshi	FALSE	2	dbcorrdb__POLR2AphosphoS2__ENCSR000ECT_1__m1	3.78	10kb	w0.001	0.0409961	0.00117584
Atf1	Hipk1	FALSE	3	dbcorrdb__POLR2AphosphoS2__ENCSR000ECT_1__m1	3.78	10kb	w0.001	0.0890153	0.00104435
Atf1	Hipk2	FALSE	2	dbcorrdb__POLR2AphosphoS2__ENCSR000ECT_1__m1	3.78	10kb	w0.001	0.126609	0.0015518
Atf1	Hivep1	FALSE	3	dbcorrdb__POLR2AphosphoS2__ENCSR000ECT_1__m1	3.78	10kb	w0.001	0.071925	0.00132498
Atf1	Hlx	FALSE	2	dbcorrdb__POLR2AphosphoS2__ENCSR000ECT_1__m1	3.78	10kb	w0.001	0.0382345	0.00162347
Atf1	Hnrnpa2b1	FALSE	2	dbcorrdb__POLR2AphosphoS2__ENCSR000ECT_1__m1	3.78	10kb	w0.001	0.0723616	0.00115155
Atf1	Hnrnpd	FALSE	3	dbcorrdb__POLR2AphosphoS2__ENCSR000ECT_1__m1	3.78	10kb	w0.001	0.110458	0.00115462
Atf1	Hnrnph1	FALSE	2	dbcorrdb__POLR2AphosphoS2__ENCSR000ECT_1__m1	3.78	10kb	w0.001	0.0769317	0.00102356
Atf1	Hnrnpl	FALSE	1	dbcorrdb__POLR2AphosphoS2__ENCSR000ECT_1__m1	3.78	10kb	w0.001	0.0672316	0.00106465
Atf1	Hp1bp3	FALSE	2	dbcorrdb__POLR2AphosphoS2__ENCSR000ECT_1__m1	3.78	10kb	w0.001	0.132634	0.00126827
Atf1	Hrh2	FALSE	2	dbcorrdb__POLR2AphosphoS2__ENCSR000ECT_1__m1	3.78	10kb	w0.001	0.034915	0.00104049
Atf1	Hspa4l	FALSE	2	dbcorrdb__POLR2AphosphoS2__ENCSR000ECT_1__m1	3.78	10kb	w0.001	0.144423	0.00102042
Atf1	Hspa9	FALSE	2	dbcorrdb__POLR2AphosphoS2__ENCSR000ECT_1__m1	3.78	10kb	w0.001	0.0573778	0.00106282
Atf1	Hspbp1	FALSE	2	dbcorrdb__POLR2AphosphoS2__ENCSR000ECT_1__m1	3.78	10kb	w0.001	0.0751285	0.00116842
Atf1	Hspd1	FALSE	3	dbcorrdb__POLR2AphosphoS2__ENCSR000ECT_1__m1	3.78	10kb	w0.001	0.0734101	0.00115278
Atf1	Huwe1	FALSE	3	dbcorrdb__POLR2AphosphoS2__ENCSR000ECT_1__m1	3.78	10kb	w0.001	0.150223	0.00101641
Atf1	Idh3b	FALSE	3	dbcorrdb__POLR2AphosphoS2__ENCSR000ECT_1__m1	3.78	10kb	w0.001	0.0525143	0.00109152
Atf1	Idh3g	FALSE	2	dbcorrdb__POLR2AphosphoS2__ENCSR000ECT_1__m1	3.78	10kb	w0.001	0.126757	0.00121861
Atf1	Ift20	FALSE	3	dbcorrdb__POLR2AphosphoS2__ENCSR000ECT_1__m1	3.78	10kb	w0.001	0.0718683	0.00119173
Atf1	Ift22	FALSE	2	dbcorrdb__POLR2AphosphoS2__ENCSR000ECT_1__m1	3.78	10kb	w0.001	0.0423231	0.00163838
Atf1	Ift46	FALSE	2	dbcorrdb__POLR2AphosphoS2__ENCSR000ECT_1__m1	3.78	10kb	w0.001	0.0656587	0.00111166
Atf1	Ift81	FALSE	3	dbcorrdb__POLR2AphosphoS2__ENCSR000ECT_1__m1	3.78	10kb	w0.001	0.0452078	0.00170506
Atf1	Igbp1	FALSE	2	dbcorrdb__POLR2AphosphoS2__ENCSR000ECT_1__m1	3.78	10kb	w0.001	0.0861015	0.00115766
Atf1	Igf2bp3	FALSE	3	dbcorrdb__POLR2AphosphoS2__ENCSR000ECT_1__m1	3.78	10kb	w0.001	0.0879756	0.0020837
Atf1	Ikzf5	FALSE	2	dbcorrdb__POLR2AphosphoS2__ENCSR000ECT_1__m1	3.78	10kb	w0.001	0.0516557	0.00104765
Atf1	Il12rb2	FALSE	1	dbcorrdb__POLR2AphosphoS2__ENCSR000ECT_1__m1	3.78	10kb	w0.001	0.0615059	0.00120136
Atf1	Il1rl1	FALSE	1	dbcorrdb__POLR2AphosphoS2__ENCSR000ECT_1__m1	3.78	10kb	w0.001	0.0394638	0.00180206
Atf1	Ilf2	FALSE	2	dbcorrdb__POLR2AphosphoS2__ENCSR000ECT_1__m1	3.78	10kb	w0.001	0.0855427	0.0010445
Atf1	Immp1l	FALSE	2	dbcorrdb__POLR2AphosphoS2__ENCSR000ECT_1__m1	3.78	10kb	w0.001	0.13124	0.00202303
Atf1	Ing1	FALSE	2	dbcorrdb__POLR2AphosphoS2__ENCSR000ECT_1__m1	3.78	10kb	w0.001	0.0654366	0.00162915
Atf1	Ing2	FALSE	2	dbcorrdb__POLR2AphosphoS2__ENCSR000ECT_1__m1	3.78	10kb	w0.001	0.0497345	0.00122551
Atf1	Ing4	FALSE	3	dbcorrdb__POLR2AphosphoS2__ENCSR000ECT_1__m1	3.78	10kb	w0.001	0.0713081	0.00105785
Atf1	Inhbb	FALSE	1	dbcorrdb__POLR2AphosphoS2__ENCSR000ECT_1__m1	3.78	10kb	w0.001	0.0890378	0.00143541
Atf1	Inpp5f	FALSE	2	dbcorrdb__POLR2AphosphoS2__ENCSR000ECT_1__m1	3.78	10kb	w0.001	0.0974403	0.00113144
Atf1	Insig2	FALSE	3	dbcorrdb__POLR2AphosphoS2__ENCSR000ECT_1__m1	3.78	10kb	w0.001	0.0457937	0.00119937
Atf1	Ints3	FALSE	2	dbcorrdb__POLR2AphosphoS2__ENCSR000ECT_1__m1	3.78	10kb	w0.001	0.0836234	0.00108578
Atf1	Ints8	FALSE	3	dbcorrdb__POLR2AphosphoS2__ENCSR000ECT_1__m1	3.78	10kb	w0.001	0.12265	0.00122966
Atf1	Intu	FALSE	1	dbcorrdb__POLR2AphosphoS2__ENCSR000ECT_1__m1	3.78	10kb	w0.001	0.058377	0.00147829
Atf1	Ipo11	FALSE	3	dbcorrdb__POLR2AphosphoS2__ENCSR000ECT_1__m1	3.78	10kb	w0.001	0.168046	0.00102333
Atf1	Ipo4	FALSE	2	dbcorrdb__POLR2AphosphoS2__ENCSR000ECT_1__m1	3.78	10kb	w0.001	0.129636	0.00282527
Atf1	Ipo9	FALSE	1	dbcorrdb__POLR2AphosphoS2__ENCSR000ECT_1__m1	3.78	10kb	w0.001	0.151	0.00107664
Atf1	Irf2	FALSE	2	dbcorrdb__POLR2AphosphoS2__ENCSR000ECT_1__m1	3.78	10kb	w0.001	0.106737	0.00137624
Atf1	Irx6	FALSE	2	dbcorrdb__POLR2AphosphoS2__ENCSR000ECT_1__m1	3.78	10kb	w0.001	0.0326801	0.00129189
Atf1	Isca1	FALSE	2	dbcorrdb__POLR2AphosphoS2__ENCSR000ECT_1__m1	3.78	10kb	w0.001	0.0568863	0.00115965
Atf1	Itfg1	FALSE	2	dbcorrdb__POLR2AphosphoS2__ENCSR000ECT_1__m1	3.78	10kb	w0.001	0.0946329	0.00106535
Atf1	Itga3	FALSE	3	dbcorrdb__POLR2AphosphoS2__ENCSR000ECT_1__m1	3.78	10kb	w0.001	0.052353	0.00191909
Atf1	Itgb1	FALSE	3	dbcorrdb__POLR2AphosphoS2__ENCSR000ECT_1__m1	3.78	10kb	w0.001	0.111765	0.00140159
Atf1	Itgb6	FALSE	1	dbcorrdb__POLR2AphosphoS2__ENCSR000ECT_1__m1	3.78	10kb	w0.001	0.042405	0.00111743
Atf1	Itpk1	FALSE	1	dbcorrdb__POLR2AphosphoS2__ENCSR000ECT_1__m1	3.78	10kb	w0.001	0.0647714	0.00160865
Atf1	Itsn2	FALSE	3	dbcorrdb__POLR2AphosphoS2__ENCSR000ECT_1__m1	3.78	10kb	w0.001	0.167436	0.00113578
Atf1	Ivns1abp	FALSE	3	dbcorrdb__POLR2AphosphoS2__ENCSR000ECT_1__m1	3.78	10kb	w0.001	0.0774061	0.00127214
Atf1	Jade1	FALSE	3	dbcorrdb__POLR2AphosphoS2__ENCSR000ECT_1__m1	3.78	10kb	w0.001	0.0639565	0.00116966
Atf1	Jag2	FALSE	1	dbcorrdb__POLR2AphosphoS2__ENCSR000ECT_1__m1	3.78	10kb	w0.001	0.0755284	0.0014217
Atf1	Jak2	FALSE	2	dbcorrdb__POLR2AphosphoS2__ENCSR000ECT_1__m1	3.78	10kb	w0.001	0.0630234	0.00125819
Atf1	Josd1	FALSE	3	dbcorrdb__POLR2AphosphoS2__ENCSR000ECT_1__m1	3.78	10kb	w0.001	0.0620738	0.00137036
Atf1	Jph3	FALSE	2	dbcorrdb__POLR2AphosphoS2__ENCSR000ECT_1__m1	3.78	10kb	w0.001	0.0484714	0.00105795
Atf1	Junb	FALSE	3	dbcorrdb__POLR2AphosphoS2__ENCSR000ECT_1__m1	3.78	10kb	w0.001	0.042786	0.00152943
Atf1	Kat7	FALSE	3	dbcorrdb__POLR2AphosphoS2__ENCSR000ECT_1__m1	3.78	10kb	w0.001	0.0626414	0.00126242
Atf1	Kcnk13	FALSE	1	dbcorrdb__POLR2AphosphoS2__ENCSR000ECT_1__m1	3.78	10kb	w0.001	0.0586278	0.0014002
Atf1	Kcnn1	FALSE	2	dbcorrdb__POLR2AphosphoS2__ENCSR000ECT_1__m1	3.78	10kb	w0.001	0.0305447	0.00147949
Atf1	Kcnt1	FALSE	2	dbcorrdb__POLR2AphosphoS2__ENCSR000ECT_1__m1	3.78	10kb	w0.001	0.0669596	0.00124247
Atf1	Kctd18	FALSE	2	dbcorrdb__POLR2AphosphoS2__ENCSR000ECT_1__m1	3.78	10kb	w0.001	0.0505641	0.00158931
Atf1	Kctd4	FALSE	2	dbcorrdb__POLR2AphosphoS2__ENCSR000ECT_1__m1	3.78	10kb	w0.001	0.0325413	0.00239232
Atf1	Kctd5	FALSE	2	dbcorrdb__POLR2AphosphoS2__ENCSR000ECT_1__m1	3.78	10kb	w0.001	0.0591861	0.00125865
Atf1	Kdm1b	FALSE	3	dbcorrdb__POLR2AphosphoS2__ENCSR000ECT_1__m1	3.78	10kb	w0.001	0.0701488	0.0012135
Atf1	Kdm2a	FALSE	3	dbcorrdb__POLR2AphosphoS2__ENCSR000ECT_1__m1	3.78	10kb	w0.001	0.130565	0.00104306
Atf1	Kdm3a	FALSE	2	dbcorrdb__POLR2AphosphoS2__ENCSR000ECT_1__m1	3.78	10kb	w0.001	0.0852907	0.00111191
Atf1	Kdm5c	FALSE	2	dbcorrdb__POLR2AphosphoS2__ENCSR000ECT_1__m1	3.78	10kb	w0.001	0.112035	0.00117324
Atf1	Kdm6a	FALSE	2	dbcorrdb__POLR2AphosphoS2__ENCSR000ECT_1__m1	3.78	10kb	w0.001	0.154688	0.00153756
Atf1	Kdm8	FALSE	2	dbcorrdb__POLR2AphosphoS2__ENCSR000ECT_1__m1	3.78	10kb	w0.001	0.117628	0.00212538
Atf1	Kif13a	FALSE	1	dbcorrdb__POLR2AphosphoS2__ENCSR000ECT_1__m1	3.78	10kb	w0.001	0.106905	0.00122087
Atf1	Kif18b	FALSE	3	dbcorrdb__POLR2AphosphoS2__ENCSR000ECT_1__m1	3.78	10kb	w0.001	0.034919	0.00230951
Atf1	Kif21b	FALSE	1	dbcorrdb__POLR2AphosphoS2__ENCSR000ECT_1__m1	3.78	10kb	w0.001	0.0620886	0.00106907
Atf1	Kifc3	FALSE	1	dbcorrdb__POLR2AphosphoS2__ENCSR000ECT_1__m1	3.78	10kb	w0.001	0.107317	0.00126704
Atf1	Klf7	FALSE	1	dbcorrdb__POLR2AphosphoS2__ENCSR000ECT_1__m1	3.78	10kb	w0.001	0.0959606	0.00111578
Atf1	Klf9	FALSE	3	dbcorrdb__POLR2AphosphoS2__ENCSR000ECT_1__m1	3.78	10kb	w0.001	0.13082	0.00146468
Atf1	Klhdc4	FALSE	2	dbcorrdb__POLR2AphosphoS2__ENCSR000ECT_1__m1	3.78	10kb	w0.001	0.0321952	0.00231475
Atf1	Klhl20	FALSE	2	dbcorrdb__POLR2AphosphoS2__ENCSR000ECT_1__m1	3.78	10kb	w0.001	0.0919458	0.00117978
Atf1	Klhl26	FALSE	1	dbcorrdb__POLR2AphosphoS2__ENCSR000ECT_1__m1	3.78	10kb	w0.001	0.0322477	0.00103402
Atf1	Klhl28	FALSE	2	dbcorrdb__POLR2AphosphoS2__ENCSR000ECT_1__m1	3.78	10kb	w0.001	0.0711972	0.00112071
Atf1	Krcc1	FALSE	2	dbcorrdb__POLR2AphosphoS2__ENCSR000ECT_1__m1	3.78	10kb	w0.001	0.0661897	0.00178953
Atf1	L3mbtl1	FALSE	2	dbcorrdb__POLR2AphosphoS2__ENCSR000ECT_1__m1	3.78	10kb	w0.001	0.0624955	0.00119107
Atf1	Lap3	FALSE	1	dbcorrdb__POLR2AphosphoS2__ENCSR000ECT_1__m1	3.78	10kb	w0.001	0.0782196	0.00121667
Atf1	Larp1	FALSE	1	dbcorrdb__POLR2AphosphoS2__ENCSR000ECT_1__m1	3.78	10kb	w0.001	0.137817	0.00103644
Atf1	Larp4b	FALSE	3	dbcorrdb__POLR2AphosphoS2__ENCSR000ECT_1__m1	3.78	10kb	w0.001	0.0677356	0.00102778
Atf1	Lats2	FALSE	2	dbcorrdb__POLR2AphosphoS2__ENCSR000ECT_1__m1	3.78	10kb	w0.001	0.0474016	0.00116143
Atf1	Ldb1	FALSE	2	dbcorrdb__POLR2AphosphoS2__ENCSR000ECT_1__m1	3.78	10kb	w0.001	0.0413351	0.00112554
Atf1	Lemd3	FALSE	2	dbcorrdb__POLR2AphosphoS2__ENCSR000ECT_1__m1	3.78	10kb	w0.001	0.0717501	0.00166524
Atf1	Letm2	FALSE	3	dbcorrdb__POLR2AphosphoS2__ENCSR000ECT_1__m1	3.78	10kb	w0.001	0.0996051	0.00100681
Atf1	Lifr	FALSE	2	dbcorrdb__POLR2AphosphoS2__ENCSR000ECT_1__m1	3.78	10kb	w0.001	0.0681548	0.00107304
Atf1	Lig4	FALSE	2	dbcorrdb__POLR2AphosphoS2__ENCSR000ECT_1__m1	3.78	10kb	w0.001	0.112567	0.00154175
Atf1	Lix1l	FALSE	1	dbcorrdb__POLR2AphosphoS2__ENCSR000ECT_1__m1	3.78	10kb	w0.001	0.0551157	0.00107936
Atf1	Lmna	FALSE	2	dbcorrdb__POLR2AphosphoS2__ENCSR000ECT_1__m1	3.78	10kb	w0.001	0.0468338	0.00121037
Atf1	Lpgat1	FALSE	1	dbcorrdb__POLR2AphosphoS2__ENCSR000ECT_1__m1	3.78	10kb	w0.001	0.14178	0.00145304
Atf1	Lpin3	FALSE	3	dbcorrdb__POLR2AphosphoS2__ENCSR000ECT_1__m1	3.78	10kb	w0.001	0.036504	0.00109298
Atf1	Lpxn	FALSE	1	dbcorrdb__POLR2AphosphoS2__ENCSR000ECT_1__m1	3.78	10kb	w0.001	0.0513237	0.00125046
Atf1	Lrfn1	FALSE	2	dbcorrdb__POLR2AphosphoS2__ENCSR000ECT_1__m1	3.78	10kb	w0.001	0.0479462	0.00111784
Atf1	Lrrc29	FALSE	2	dbcorrdb__POLR2AphosphoS2__ENCSR000ECT_1__m1	3.78	10kb	w0.001	0.0954161	0.00120831
Atf1	Lrrc41	FALSE	1	dbcorrdb__POLR2AphosphoS2__ENCSR000ECT_1__m1	3.78	10kb	w0.001	0.0587998	0.00113365
Atf1	Lrrc8a	FALSE	3	dbcorrdb__POLR2AphosphoS2__ENCSR000ECT_1__m1	3.78	10kb	w0.001	0.0768893	0.00144529
Atf1	Lrrfip2	FALSE	2	dbcorrdb__POLR2AphosphoS2__ENCSR000ECT_1__m1	3.78	10kb	w0.001	0.162525	0.00106447
Atf1	Lsg1	FALSE	2	dbcorrdb__POLR2AphosphoS2__ENCSR000ECT_1__m1	3.78	10kb	w0.001	0.0452217	0.00154611
Atf1	Ltn1	FALSE	3	dbcorrdb__POLR2AphosphoS2__ENCSR000ECT_1__m1	3.78	10kb	w0.001	0.100264	0.00100864
Atf1	Lyrm1	FALSE	3	dbcorrdb__POLR2AphosphoS2__ENCSR000ECT_1__m1	3.78	10kb	w0.001	0.0319794	0.00119907
Atf1	M6pr	FALSE	3	dbcorrdb__POLR2AphosphoS2__ENCSR000ECT_1__m1	3.78	10kb	w0.001	0.0641983	0.00109155
Atf1	Maf	FALSE	1	dbcorrdb__POLR2AphosphoS2__ENCSR000ECT_1__m1	3.78	10kb	w0.001	0.0628878	0.00187719
Atf1	Magi3	FALSE	1	dbcorrdb__POLR2AphosphoS2__ENCSR000ECT_1__m1	3.78	10kb	w0.001	0.0721124	0.00106787
Atf1	Magoh	FALSE	3	dbcorrdb__POLR2AphosphoS2__ENCSR000ECT_1__m1	3.78	10kb	w0.001	0.0373026	0.00124585
Atf1	Maml1	FALSE	2	dbcorrdb__POLR2AphosphoS2__ENCSR000ECT_1__m1	3.78	10kb	w0.001	0.0354262	0.0011715
Atf1	Man1c1	FALSE	2	dbcorrdb__POLR2AphosphoS2__ENCSR000ECT_1__m1	3.78	10kb	w0.001	0.0443333	0.00115289
Atf1	Manbal	FALSE	2	dbcorrdb__POLR2AphosphoS2__ENCSR000ECT_1__m1	3.78	10kb	w0.001	0.0423229	0.00103933
Atf1	Maoa	FALSE	2	dbcorrdb__POLR2AphosphoS2__ENCSR000ECT_1__m1	3.78	10kb	w0.001	0.0440633	0.00115005
Atf1	Map1s	FALSE	2	dbcorrdb__POLR2AphosphoS2__ENCSR000ECT_1__m1	3.78	10kb	w0.001	0.0817514	0.00128551
Atf1	Map3k14	FALSE	3	dbcorrdb__POLR2AphosphoS2__ENCSR000ECT_1__m1	3.78	10kb	w0.001	0.0550151	0.00110939
Atf1	Map3k20	FALSE	3	dbcorrdb__POLR2AphosphoS2__ENCSR000ECT_1__m1	3.78	10kb	w0.001	0.088114	0.00148679
Atf1	Map3k9	FALSE	1	dbcorrdb__POLR2AphosphoS2__ENCSR000ECT_1__m1	3.78	10kb	w0.001	0.116797	0.0015543
Atf1	Map4k2	FALSE	1	dbcorrdb__POLR2AphosphoS2__ENCSR000ECT_1__m1	3.78	10kb	w0.001	0.0494581	0.00144816
Atf1	Map7	FALSE	1	dbcorrdb__POLR2AphosphoS2__ENCSR000ECT_1__m1	3.78	10kb	w0.001	0.0430703	0.00102604
Atf1	Mapk1ip1l	FALSE	3	dbcorrdb__POLR2AphosphoS2__ENCSR000ECT_1__m1	3.78	10kb	w0.001	0.143722	0.00158383
Atf1	Mapkapk2	FALSE	2	dbcorrdb__POLR2AphosphoS2__ENCSR000ECT_1__m1	3.78	10kb	w0.001	0.0486213	0.00135353
Atf1	Mark2	FALSE	2	dbcorrdb__POLR2AphosphoS2__ENCSR000ECT_1__m1	3.78	10kb	w0.001	0.131659	0.00171518
Atf1	Mast3	FALSE	3	dbcorrdb__POLR2AphosphoS2__ENCSR000ECT_1__m1	3.78	10kb	w0.001	0.045985	0.00133982
Atf1	Mau2	FALSE	2	dbcorrdb__POLR2AphosphoS2__ENCSR000ECT_1__m1	3.78	10kb	w0.001	0.139132	0.00133844
Atf1	Mbd1	FALSE	2	dbcorrdb__POLR2AphosphoS2__ENCSR000ECT_1__m1	3.78	10kb	w0.001	0.0728659	0.00133361
Atf1	Mbd6	FALSE	1	dbcorrdb__POLR2AphosphoS2__ENCSR000ECT_1__m1	3.78	10kb	w0.001	0.0970785	0.00105263
Atf1	Mbnl3	FALSE	2	dbcorrdb__POLR2AphosphoS2__ENCSR000ECT_1__m1	3.78	10kb	w0.001	0.0420085	0.00218597
Atf1	Mboat2	FALSE	2	dbcorrdb__POLR2AphosphoS2__ENCSR000ECT_1__m1	3.78	10kb	w0.001	0.0598268	0.00132617
Atf1	Mbtps1	FALSE	1	dbcorrdb__POLR2AphosphoS2__ENCSR000ECT_1__m1	3.78	10kb	w0.001	0.0624656	0.00105463
Atf1	Mcrs1	FALSE	2	dbcorrdb__POLR2AphosphoS2__ENCSR000ECT_1__m1	3.78	10kb	w0.001	0.0549636	0.00199098
Atf1	Mctp1	FALSE	2	dbcorrdb__POLR2AphosphoS2__ENCSR000ECT_1__m1	3.78	10kb	w0.001	0.0621423	0.00103974
Atf1	Mdga2	FALSE	3	dbcorrdb__POLR2AphosphoS2__ENCSR000ECT_1__m1	3.78	10kb	w0.001	0.203456	0.00104982
Atf1	Mdm2	FALSE	2	dbcorrdb__POLR2AphosphoS2__ENCSR000ECT_1__m1	3.78	10kb	w0.001	0.0932035	0.00134832
Atf1	Mdm4	FALSE	3	dbcorrdb__POLR2AphosphoS2__ENCSR000ECT_1__m1	3.78	10kb	w0.001	0.154643	0.00104121
Atf1	Med1	FALSE	1	dbcorrdb__POLR2AphosphoS2__ENCSR000ECT_1__m1	3.78	10kb	w0.001	0.115941	0.00204338
Atf1	Med14	FALSE	2	dbcorrdb__POLR2AphosphoS2__ENCSR000ECT_1__m1	3.78	10kb	w0.001	0.0907922	0.00104119
Atf1	Med24	FALSE	2	dbcorrdb__POLR2AphosphoS2__ENCSR000ECT_1__m1	3.78	10kb	w0.001	0.106147	0.00173625
Atf1	Med4	FALSE	3	dbcorrdb__POLR2AphosphoS2__ENCSR000ECT_1__m1	3.78	10kb	w0.001	0.0539923	0.00134256
Atf1	Mef2d	FALSE	2	dbcorrdb__POLR2AphosphoS2__ENCSR000ECT_1__m1	3.78	10kb	w0.001	0.0746858	0.0010147
Atf1	Meig1	FALSE	1	dbcorrdb__POLR2AphosphoS2__ENCSR000ECT_1__m1	3.78	10kb	w0.001	0.0350902	0.00171675
Atf1	Meis2	FALSE	1	dbcorrdb__POLR2AphosphoS2__ENCSR000ECT_1__m1	3.78	10kb	w0.001	0.0356252	0.00108687
Atf1	Meis3	FALSE	2	dbcorrdb__POLR2AphosphoS2__ENCSR000ECT_1__m1	3.78	10kb	w0.001	0.0738252	0.00116434
Atf1	Melk	FALSE	2	dbcorrdb__POLR2AphosphoS2__ENCSR000ECT_1__m1	3.78	10kb	w0.001	0.0424653	0.00117903
Atf1	Mest	FALSE	1	dbcorrdb__POLR2AphosphoS2__ENCSR000ECT_1__m1	3.78	10kb	w0.001	0.067525	0.00108357
Atf1	Metap1	FALSE	1	dbcorrdb__POLR2AphosphoS2__ENCSR000ECT_1__m1	3.78	10kb	w0.001	0.0488614	0.00109056
Atf1	Mettl14	FALSE	2	dbcorrdb__POLR2AphosphoS2__ENCSR000ECT_1__m1	3.78	10kb	w0.001	0.0451579	0.00103641
Atf1	Mettl3	FALSE	2	dbcorrdb__POLR2AphosphoS2__ENCSR000ECT_1__m1	3.78	10kb	w0.001	0.0863842	0.00137143
Atf1	Mettl4	FALSE	2	dbcorrdb__POLR2AphosphoS2__ENCSR000ECT_1__m1	3.78	10kb	w0.001	0.0460915	0.00105295
Atf1	Mettl6	FALSE	2	dbcorrdb__POLR2AphosphoS2__ENCSR000ECT_1__m1	3.78	10kb	w0.001	0.0795588	0.00130322
Atf1	Mff	FALSE	3	dbcorrdb__POLR2AphosphoS2__ENCSR000ECT_1__m1	3.78	10kb	w0.001	0.0881874	0.00132508
Atf1	Mfsd10	FALSE	1	dbcorrdb__POLR2AphosphoS2__ENCSR000ECT_1__m1	3.78	10kb	w0.001	0.0528207	0.0011763
Atf1	Mfsd8	FALSE	2	dbcorrdb__POLR2AphosphoS2__ENCSR000ECT_1__m1	3.78	10kb	w0.001	0.0602389	0.00174514
Atf1	Mga	FALSE	3	dbcorrdb__POLR2AphosphoS2__ENCSR000ECT_1__m1	3.78	10kb	w0.001	0.106333	0.00130544
Atf1	Mgat1	FALSE	3	dbcorrdb__POLR2AphosphoS2__ENCSR000ECT_1__m1	3.78	10kb	w0.001	0.0801844	0.00137715
Atf1	Mgrn1	FALSE	2	dbcorrdb__POLR2AphosphoS2__ENCSR000ECT_1__m1	3.78	10kb	w0.001	0.116101	0.00122502
Atf1	Mib2	FALSE	1	dbcorrdb__POLR2AphosphoS2__ENCSR000ECT_1__m1	3.78	10kb	w0.001	0.0754688	0.0010086
Atf1	Mid1ip1	FALSE	2	dbcorrdb__POLR2AphosphoS2__ENCSR000ECT_1__m1	3.78	10kb	w0.001	0.0583035	0.00114631
Atf1	Mink1	FALSE	2	dbcorrdb__POLR2AphosphoS2__ENCSR000ECT_1__m1	3.78	10kb	w0.001	0.15981	0.00129768
Atf1	Mknk1	FALSE	2	dbcorrdb__POLR2AphosphoS2__ENCSR000ECT_1__m1	3.78	10kb	w0.001	0.115345	0.00157697
Atf1	Mlh1	FALSE	2	dbcorrdb__POLR2AphosphoS2__ENCSR000ECT_1__m1	3.78	10kb	w0.001	0.0839877	0.00127217
Atf1	Mlh3	FALSE	2	dbcorrdb__POLR2AphosphoS2__ENCSR000ECT_1__m1	3.78	10kb	w0.001	0.0997637	0.00128133
Atf1	Mllt11	FALSE	2	dbcorrdb__POLR2AphosphoS2__ENCSR000ECT_1__m1	3.78	10kb	w0.001	0.0589585	0.00101369
Atf1	Mllt6	FALSE	1	dbcorrdb__POLR2AphosphoS2__ENCSR000ECT_1__m1	3.78	10kb	w0.001	0.0692807	0.00100342
Atf1	Mmaa	FALSE	2	dbcorrdb__POLR2AphosphoS2__ENCSR000ECT_1__m1	3.78	10kb	w0.001	0.0863989	0.00126095
Atf1	Mnt	FALSE	3	dbcorrdb__POLR2AphosphoS2__ENCSR000ECT_1__m1	3.78	10kb	w0.001	0.0654428	0.00115159
Atf1	Morn1	FALSE	2	dbcorrdb__POLR2AphosphoS2__ENCSR000ECT_1__m1	3.78	10kb	w0.001	0.091793	0.00145698
Atf1	Mospd3	FALSE	2	dbcorrdb__POLR2AphosphoS2__ENCSR000ECT_1__m1	3.78	10kb	w0.001	0.0499674	0.00132378
Atf1	Mpc2	FALSE	2	dbcorrdb__POLR2AphosphoS2__ENCSR000ECT_1__m1	3.78	10kb	w0.001	0.110862	0.00124167
Atf1	Mpdu1	FALSE	2	dbcorrdb__POLR2AphosphoS2__ENCSR000ECT_1__m1	3.78	10kb	w0.001	0.0656544	0.00205131
Atf1	Mpp3	FALSE	1	dbcorrdb__POLR2AphosphoS2__ENCSR000ECT_1__m1	3.78	10kb	w0.001	0.0845151	0.00175147
Atf1	Mpped2	FALSE	3	dbcorrdb__POLR2AphosphoS2__ENCSR000ECT_1__m1	3.78	10kb	w0.001	0.0323365	0.00102564
Atf1	Mroh1	FALSE	1	dbcorrdb__POLR2AphosphoS2__ENCSR000ECT_1__m1	3.78	10kb	w0.001	0.169033	0.00148591
Atf1	Mrpl10	FALSE	2	dbcorrdb__POLR2AphosphoS2__ENCSR000ECT_1__m1	3.78	10kb	w0.001	0.0421445	0.00127571
Atf1	Mrpl16	FALSE	3	dbcorrdb__POLR2AphosphoS2__ENCSR000ECT_1__m1	3.78	10kb	w0.001	0.0539718	0.00101154
Atf1	Mrpl17	FALSE	2	dbcorrdb__POLR2AphosphoS2__ENCSR000ECT_1__m1	3.78	10kb	w0.001	0.0582097	0.00103688
Atf1	Mrpl28	FALSE	2	dbcorrdb__POLR2AphosphoS2__ENCSR000ECT_1__m1	3.78	10kb	w0.001	0.0396671	0.00146172
Atf1	Mrpl3	FALSE	2	dbcorrdb__POLR2AphosphoS2__ENCSR000ECT_1__m1	3.78	10kb	w0.001	0.0933976	0.00121216
Atf1	Mrpl48	FALSE	3	dbcorrdb__POLR2AphosphoS2__ENCSR000ECT_1__m1	3.78	10kb	w0.001	0.121908	0.00152657
Atf1	Mrps10	FALSE	2	dbcorrdb__POLR2AphosphoS2__ENCSR000ECT_1__m1	3.78	10kb	w0.001	0.036963	0.00164856
Atf1	Mrps18b	FALSE	3	dbcorrdb__POLR2AphosphoS2__ENCSR000ECT_1__m1	3.78	10kb	w0.001	0.100387	0.00173813
Atf1	Mrps31	FALSE	2	dbcorrdb__POLR2AphosphoS2__ENCSR000ECT_1__m1	3.78	10kb	w0.001	0.0828796	0.00142857
Atf1	Msl1	FALSE	2	dbcorrdb__POLR2AphosphoS2__ENCSR000ECT_1__m1	3.78	10kb	w0.001	0.0688685	0.00117633
Atf1	Msl2	FALSE	2	dbcorrdb__POLR2AphosphoS2__ENCSR000ECT_1__m1	3.78	10kb	w0.001	0.0919852	0.001028
Atf1	Msra	FALSE	1	dbcorrdb__POLR2AphosphoS2__ENCSR000ECT_1__m1	3.78	10kb	w0.001	0.154637	0.00106763
Atf1	Msx1	FALSE	1	dbcorrdb__POLR2AphosphoS2__ENCSR000ECT_1__m1	3.78	10kb	w0.001	0.0411017	0.00168009
Atf1	Mta2	FALSE	2	dbcorrdb__POLR2AphosphoS2__ENCSR000ECT_1__m1	3.78	10kb	w0.001	0.0823062	0.0012828
Atf1	Mtg2	FALSE	1	dbcorrdb__POLR2AphosphoS2__ENCSR000ECT_1__m1	3.78	10kb	w0.001	0.105015	0.00132057
Atf1	Mtmr1	FALSE	1	dbcorrdb__POLR2AphosphoS2__ENCSR000ECT_1__m1	3.78	10kb	w0.001	0.143769	0.0010836
Atf1	Mtmr4	FALSE	2	dbcorrdb__POLR2AphosphoS2__ENCSR000ECT_1__m1	3.78	10kb	w0.001	0.0566562	0.00108714
Atf1	Mtmr9	FALSE	2	dbcorrdb__POLR2AphosphoS2__ENCSR000ECT_1__m1	3.78	10kb	w0.001	0.108191	0.00164182
Atf1	Mtr	FALSE	3	dbcorrdb__POLR2AphosphoS2__ENCSR000ECT_1__m1	3.78	10kb	w0.001	0.0926861	0.00183201
Atf1	Mtrf1	FALSE	2	dbcorrdb__POLR2AphosphoS2__ENCSR000ECT_1__m1	3.78	10kb	w0.001	0.0883798	0.00124674
Atf1	Mul1	FALSE	2	dbcorrdb__POLR2AphosphoS2__ENCSR000ECT_1__m1	3.78	10kb	w0.001	0.078048	0.0014333
Atf1	Myg1	FALSE	2	dbcorrdb__POLR2AphosphoS2__ENCSR000ECT_1__m1	3.78	10kb	w0.001	0.0562019	0.00265693
Atf1	Myh10	FALSE	2	dbcorrdb__POLR2AphosphoS2__ENCSR000ECT_1__m1	3.78	10kb	w0.001	0.148283	0.00101654
Atf1	Myo19	FALSE	1	dbcorrdb__POLR2AphosphoS2__ENCSR000ECT_1__m1	3.78	10kb	w0.001	0.141062	0.00100321
Atf1	Myo1c	FALSE	3	dbcorrdb__POLR2AphosphoS2__ENCSR000ECT_1__m1	3.78	10kb	w0.001	0.0818663	0.00117726
Atf1	Myo9b	FALSE	3	dbcorrdb__POLR2AphosphoS2__ENCSR000ECT_1__m1	3.78	10kb	w0.001	0.0337816	0.00105598
Atf1	Mypop	FALSE	3	dbcorrdb__POLR2AphosphoS2__ENCSR000ECT_1__m1	3.78	10kb	w0.001	0.0752334	0.00128877
Atf1	N4bp2l2	FALSE	2	dbcorrdb__POLR2AphosphoS2__ENCSR000ECT_1__m1	3.78	10kb	w0.001	0.0962483	0.0011354
Atf1	Naa60	FALSE	3	dbcorrdb__POLR2AphosphoS2__ENCSR000ECT_1__m1	3.78	10kb	w0.001	0.0514536	0.001051
Atf1	Nagk	FALSE	2	dbcorrdb__POLR2AphosphoS2__ENCSR000ECT_1__m1	3.78	10kb	w0.001	0.0864632	0.00163247
Atf1	Nat9	FALSE	2	dbcorrdb__POLR2AphosphoS2__ENCSR000ECT_1__m1	3.78	10kb	w0.001	0.0731647	0.00167342
Atf1	Nbn	FALSE	1	dbcorrdb__POLR2AphosphoS2__ENCSR000ECT_1__m1	3.78	10kb	w0.001	0.0733419	0.00106192
Atf1	Nbr1	FALSE	3	dbcorrdb__POLR2AphosphoS2__ENCSR000ECT_1__m1	3.78	10kb	w0.001	0.0906039	0.00120285
Atf1	Ncan	FALSE	1	dbcorrdb__POLR2AphosphoS2__ENCSR000ECT_1__m1	3.78	10kb	w0.001	0.0689811	0.00176692
Atf1	Ncbp1	FALSE	3	dbcorrdb__POLR2AphosphoS2__ENCSR000ECT_1__m1	3.78	10kb	w0.001	0.0937249	0.00114777
Atf1	Nckap5l	FALSE	3	dbcorrdb__POLR2AphosphoS2__ENCSR000ECT_1__m1	3.78	10kb	w0.001	0.0427049	0.00111243
Atf1	Ncoa4	FALSE	2	dbcorrdb__POLR2AphosphoS2__ENCSR000ECT_1__m1	3.78	10kb	w0.001	0.0468131	0.00112264
Atf1	Ncoa5	FALSE	2	dbcorrdb__POLR2AphosphoS2__ENCSR000ECT_1__m1	3.78	10kb	w0.001	0.146821	0.00185586
Atf1	Ncoa7	FALSE	1	dbcorrdb__POLR2AphosphoS2__ENCSR000ECT_1__m1	3.78	10kb	w0.001	0.144527	0.00103509
Atf1	Ncstn	FALSE	2	dbcorrdb__POLR2AphosphoS2__ENCSR000ECT_1__m1	3.78	10kb	w0.001	0.0413566	0.00101922
Atf1	Ndst1	FALSE	2	dbcorrdb__POLR2AphosphoS2__ENCSR000ECT_1__m1	3.78	10kb	w0.001	0.0684523	0.00156897
Atf1	Ndst3	FALSE	1	dbcorrdb__POLR2AphosphoS2__ENCSR000ECT_1__m1	3.78	10kb	w0.001	0.0646112	0.0010695
Atf1	Ndufa13	FALSE	1	dbcorrdb__POLR2AphosphoS2__ENCSR000ECT_1__m1	3.78	10kb	w0.001	0.0627989	0.00100717
Atf1	Ndufa9	FALSE	2	dbcorrdb__POLR2AphosphoS2__ENCSR000ECT_1__m1	3.78	10kb	w0.001	0.131624	0.00115805
Atf1	Ndufb5	FALSE	2	dbcorrdb__POLR2AphosphoS2__ENCSR000ECT_1__m1	3.78	10kb	w0.001	0.0711286	0.00124017
Atf1	Ndufs2	FALSE	2	dbcorrdb__POLR2AphosphoS2__ENCSR000ECT_1__m1	3.78	10kb	w0.001	0.0624611	0.0012024
Atf1	Necap2	FALSE	2	dbcorrdb__POLR2AphosphoS2__ENCSR000ECT_1__m1	3.78	10kb	w0.001	0.0373457	0.00115764
Atf1	Nedd9	FALSE	3	dbcorrdb__POLR2AphosphoS2__ENCSR000ECT_1__m1	3.78	10kb	w0.001	0.0679698	0.00187622
Atf1	Nek1	FALSE	2	dbcorrdb__POLR2AphosphoS2__ENCSR000ECT_1__m1	3.78	10kb	w0.001	0.148296	0.00104214
Atf1	Nek9	FALSE	2	dbcorrdb__POLR2AphosphoS2__ENCSR000ECT_1__m1	3.78	10kb	w0.001	0.0758432	0.00125852
Atf1	Neto1	FALSE	1	dbcorrdb__POLR2AphosphoS2__ENCSR000ECT_1__m1	3.78	10kb	w0.001	0.0770839	0.0012319
Atf1	Nf2	FALSE	2	dbcorrdb__POLR2AphosphoS2__ENCSR000ECT_1__m1	3.78	10kb	w0.001	0.134291	0.00111564
Atf1	Nfatc2	FALSE	2	dbcorrdb__POLR2AphosphoS2__ENCSR000ECT_1__m1	3.78	10kb	w0.001	0.03808	0.00124611
Atf1	Nfkbib	FALSE	1	dbcorrdb__POLR2AphosphoS2__ENCSR000ECT_1__m1	3.78	10kb	w0.001	0.0559125	0.00106665
Atf1	Nfrkb	FALSE	1	dbcorrdb__POLR2AphosphoS2__ENCSR000ECT_1__m1	3.78	10kb	w0.001	0.0969786	0.001135
Atf1	Ngf	FALSE	2	dbcorrdb__POLR2AphosphoS2__ENCSR000ECT_1__m1	3.78	10kb	w0.001	0.0316246	0.00100885
Atf1	Nif3l1	FALSE	2	dbcorrdb__POLR2AphosphoS2__ENCSR000ECT_1__m1	3.78	10kb	w0.001	0.0312736	0.00109366
Atf1	Nipbl	FALSE	2	dbcorrdb__POLR2AphosphoS2__ENCSR000ECT_1__m1	3.78	10kb	w0.001	0.136176	0.00102745
Atf1	Nkd1	FALSE	1	dbcorrdb__POLR2AphosphoS2__ENCSR000ECT_1__m1	3.78	10kb	w0.001	0.0748821	0.00263558
Atf1	Nkiras1	FALSE	3	dbcorrdb__POLR2AphosphoS2__ENCSR000ECT_1__m1	3.78	10kb	w0.001	0.0509508	0.00111603
Atf1	Nkx2-2	FALSE	3	dbcorrdb__POLR2AphosphoS2__ENCSR000ECT_1__m1	3.78	10kb	w0.001	0.0310769	0.00143135
Atf1	Nmd3	FALSE	1	dbcorrdb__POLR2AphosphoS2__ENCSR000ECT_1__m1	3.78	10kb	w0.001	0.0628668	0.00102043
Atf1	Nme1	FALSE	2	dbcorrdb__POLR2AphosphoS2__ENCSR000ECT_1__m1	3.78	10kb	w0.001	0.0969407	0.00107392
Atf1	Noc3l	FALSE	2	dbcorrdb__POLR2AphosphoS2__ENCSR000ECT_1__m1	3.78	10kb	w0.001	0.101658	0.00153907
Atf1	Nol11	FALSE	3	dbcorrdb__POLR2AphosphoS2__ENCSR000ECT_1__m1	3.78	10kb	w0.001	0.0669876	0.00113055
Atf1	Nol4l	FALSE	2	dbcorrdb__POLR2AphosphoS2__ENCSR000ECT_1__m1	3.78	10kb	w0.001	0.0586633	0.00127576
Atf1	Nol6	FALSE	3	dbcorrdb__POLR2AphosphoS2__ENCSR000ECT_1__m1	3.78	10kb	w0.001	0.0395026	0.00236594
Atf1	Nop56	FALSE	2	dbcorrdb__POLR2AphosphoS2__ENCSR000ECT_1__m1	3.78	10kb	w0.001	0.0440893	0.00132632
Atf1	Npat	FALSE	3	dbcorrdb__POLR2AphosphoS2__ENCSR000ECT_1__m1	3.78	10kb	w0.001	0.140344	0.00114004
Atf1	Npr1	FALSE	2	dbcorrdb__POLR2AphosphoS2__ENCSR000ECT_1__m1	3.78	10kb	w0.001	0.0583932	0.00106054
Atf1	Nr1h3	FALSE	2	dbcorrdb__POLR2AphosphoS2__ENCSR000ECT_1__m1	3.78	10kb	w0.001	0.0614113	0.00133785
Atf1	Nr2c2	FALSE	2	dbcorrdb__POLR2AphosphoS2__ENCSR000ECT_1__m1	3.78	10kb	w0.001	0.0598263	0.00104273
Atf1	Nr2f2	FALSE	1	dbcorrdb__POLR2AphosphoS2__ENCSR000ECT_1__m1	3.78	10kb	w0.001	0.0440535	0.00101273
Atf1	Nr3c1	FALSE	2	dbcorrdb__POLR2AphosphoS2__ENCSR000ECT_1__m1	3.78	10kb	w0.001	0.108855	0.00112676
Atf1	Nr3c2	FALSE	1	dbcorrdb__POLR2AphosphoS2__ENCSR000ECT_1__m1	3.78	10kb	w0.001	0.145067	0.00153209
Atf1	Nr4a3	FALSE	3	dbcorrdb__POLR2AphosphoS2__ENCSR000ECT_1__m1	3.78	10kb	w0.001	0.0696403	0.00107403
Atf1	Nrbf2	FALSE	2	dbcorrdb__POLR2AphosphoS2__ENCSR000ECT_1__m1	3.78	10kb	w0.001	0.042424	0.00117227
Atf1	Nrde2	FALSE	3	dbcorrdb__POLR2AphosphoS2__ENCSR000ECT_1__m1	3.78	10kb	w0.001	0.0584983	0.00125473
Atf1	Nsd1	FALSE	3	dbcorrdb__POLR2AphosphoS2__ENCSR000ECT_1__m1	3.78	10kb	w0.001	0.178196	0.00107319
Atf1	Nsmce4a	FALSE	3	dbcorrdb__POLR2AphosphoS2__ENCSR000ECT_1__m1	3.78	10kb	w0.001	0.0999704	0.00155388
Atf1	Nuak1	FALSE	2	dbcorrdb__POLR2AphosphoS2__ENCSR000ECT_1__m1	3.78	10kb	w0.001	0.10217	0.00123979
Atf1	Nudcd3	FALSE	3	dbcorrdb__POLR2AphosphoS2__ENCSR000ECT_1__m1	3.78	10kb	w0.001	0.0679833	0.00113681
Atf1	Nudt21	FALSE	2	dbcorrdb__POLR2AphosphoS2__ENCSR000ECT_1__m1	3.78	10kb	w0.001	0.0660707	0.00103291
Atf1	Nup153	FALSE	3	dbcorrdb__POLR2AphosphoS2__ENCSR000ECT_1__m1	3.78	10kb	w0.001	0.0729206	0.00101993
Atf1	Nup50	FALSE	3	dbcorrdb__POLR2AphosphoS2__ENCSR000ECT_1__m1	3.78	10kb	w0.001	0.0407793	0.00124883
Atf1	Nup54	FALSE	2	dbcorrdb__POLR2AphosphoS2__ENCSR000ECT_1__m1	3.78	10kb	w0.001	0.0307068	0.00108236
Atf1	Nxn	FALSE	2	dbcorrdb__POLR2AphosphoS2__ENCSR000ECT_1__m1	3.78	10kb	w0.001	0.0406052	0.00100662
Atf1	Ociad1	FALSE	3	dbcorrdb__POLR2AphosphoS2__ENCSR000ECT_1__m1	3.78	10kb	w0.001	0.0640066	0.0011742
Atf1	Ofd1	FALSE	1	dbcorrdb__POLR2AphosphoS2__ENCSR000ECT_1__m1	3.78	10kb	w0.001	0.0707228	0.00134125
Atf1	Onecut2	FALSE	2	dbcorrdb__POLR2AphosphoS2__ENCSR000ECT_1__m1	3.78	10kb	w0.001	0.0843492	0.00146742
Atf1	Orai1	FALSE	2	dbcorrdb__POLR2AphosphoS2__ENCSR000ECT_1__m1	3.78	10kb	w0.001	0.0390256	0.00139655
Atf1	Osbp	FALSE	3	dbcorrdb__POLR2AphosphoS2__ENCSR000ECT_1__m1	3.78	10kb	w0.001	0.055816	0.00127947
Atf1	Osbpl11	FALSE	2	dbcorrdb__POLR2AphosphoS2__ENCSR000ECT_1__m1	3.78	10kb	w0.001	0.0857872	0.00123678
Atf1	Osbpl2	FALSE	3	dbcorrdb__POLR2AphosphoS2__ENCSR000ECT_1__m1	3.78	10kb	w0.001	0.14515	0.00118298
Atf1	Osgepl1	FALSE	3	dbcorrdb__POLR2AphosphoS2__ENCSR000ECT_1__m1	3.78	10kb	w0.001	0.0757424	0.00111717
Atf1	Otud7a	FALSE	2	dbcorrdb__POLR2AphosphoS2__ENCSR000ECT_1__m1	3.78	10kb	w0.001	0.065611	0.00170392
Atf1	Pabpc1l	FALSE	1	dbcorrdb__POLR2AphosphoS2__ENCSR000ECT_1__m1	3.78	10kb	w0.001	0.0309104	0.0010474
Atf1	Pacsin1	FALSE	2	dbcorrdb__POLR2AphosphoS2__ENCSR000ECT_1__m1	3.78	10kb	w0.001	0.130856	0.00102902
Atf1	Pacsin2	FALSE	3	dbcorrdb__POLR2AphosphoS2__ENCSR000ECT_1__m1	3.78	10kb	w0.001	0.126458	0.0010707
Atf1	Paip2	FALSE	2	dbcorrdb__POLR2AphosphoS2__ENCSR000ECT_1__m1	3.78	10kb	w0.001	0.0551129	0.00117905
Atf1	Pak3	FALSE	3	dbcorrdb__POLR2AphosphoS2__ENCSR000ECT_1__m1	3.78	10kb	w0.001	0.0845121	0.00105066
Atf1	Panx1	FALSE	3	dbcorrdb__POLR2AphosphoS2__ENCSR000ECT_1__m1	3.78	10kb	w0.001	0.064859	0.00120264
Atf1	Pappa2	FALSE	1	dbcorrdb__POLR2AphosphoS2__ENCSR000ECT_1__m1	3.78	10kb	w0.001	0.0408413	0.0010564
Atf1	Paqr7	FALSE	1	dbcorrdb__POLR2AphosphoS2__ENCSR000ECT_1__m1	3.78	10kb	w0.001	0.0749248	0.00123047
Atf1	Parg	FALSE	2	dbcorrdb__POLR2AphosphoS2__ENCSR000ECT_1__m1	3.78	10kb	w0.001	0.176851	0.00112788
Atf1	Park7	FALSE	2	dbcorrdb__POLR2AphosphoS2__ENCSR000ECT_1__m1	3.78	10kb	w0.001	0.0724392	0.00111587
Atf1	Parp11	FALSE	3	dbcorrdb__POLR2AphosphoS2__ENCSR000ECT_1__m1	3.78	10kb	w0.001	0.0469024	0.00151322
Atf1	Pask	FALSE	2	dbcorrdb__POLR2AphosphoS2__ENCSR000ECT_1__m1	3.78	10kb	w0.001	0.0490169	0.0012337
Atf1	Patj	FALSE	3	dbcorrdb__POLR2AphosphoS2__ENCSR000ECT_1__m1	3.78	10kb	w0.001	0.177783	0.0011267
Atf1	Pcbp2	FALSE	3	dbcorrdb__POLR2AphosphoS2__ENCSR000ECT_1__m1	3.78	10kb	w0.001	0.0973272	0.0010802
Atf1	Pcbp3	FALSE	2	dbcorrdb__POLR2AphosphoS2__ENCSR000ECT_1__m1	3.78	10kb	w0.001	0.11358	0.00108432
Atf1	Pcdh1	FALSE	2	dbcorrdb__POLR2AphosphoS2__ENCSR000ECT_1__m1	3.78	10kb	w0.001	0.0464869	0.00228006
Atf1	Pcid2	FALSE	1	dbcorrdb__POLR2AphosphoS2__ENCSR000ECT_1__m1	3.78	10kb	w0.001	0.0829087	0.00139257
Atf1	Pcsk7	FALSE	2	dbcorrdb__POLR2AphosphoS2__ENCSR000ECT_1__m1	3.78	10kb	w0.001	0.102255	0.00111677
Atf1	Pcyt1a	FALSE	2	dbcorrdb__POLR2AphosphoS2__ENCSR000ECT_1__m1	3.78	10kb	w0.001	0.136374	0.00114293
Atf1	Pdap1	FALSE	2	dbcorrdb__POLR2AphosphoS2__ENCSR000ECT_1__m1	3.78	10kb	w0.001	0.0554316	0.00111346
Atf1	Pdcd10	FALSE	2	dbcorrdb__POLR2AphosphoS2__ENCSR000ECT_1__m1	3.78	10kb	w0.001	0.162784	0.00186983
Atf1	Pdcd11	FALSE	2	dbcorrdb__POLR2AphosphoS2__ENCSR000ECT_1__m1	3.78	10kb	w0.001	0.0891312	0.00128351
Atf1	Pdcd4	FALSE	2	dbcorrdb__POLR2AphosphoS2__ENCSR000ECT_1__m1	3.78	10kb	w0.001	0.0445216	0.00102869
Atf1	Pde1b	FALSE	3	dbcorrdb__POLR2AphosphoS2__ENCSR000ECT_1__m1	3.78	10kb	w0.001	0.0436824	0.0012481
Atf1	Pde4a	FALSE	2	dbcorrdb__POLR2AphosphoS2__ENCSR000ECT_1__m1	3.78	10kb	w0.001	0.0669664	0.00114208
Atf1	Pdrg1	FALSE	2	dbcorrdb__POLR2AphosphoS2__ENCSR000ECT_1__m1	3.78	10kb	w0.001	0.0501149	0.00140488
Atf1	Pdzd11	FALSE	2	dbcorrdb__POLR2AphosphoS2__ENCSR000ECT_1__m1	3.78	10kb	w0.001	0.0632569	0.00100255
Atf1	Pear1	FALSE	2	dbcorrdb__POLR2AphosphoS2__ENCSR000ECT_1__m1	3.78	10kb	w0.001	0.0907146	0.00446579
Atf1	Pex26	FALSE	1	dbcorrdb__POLR2AphosphoS2__ENCSR000ECT_1__m1	3.78	10kb	w0.001	0.0537575	0.00123492
Atf1	Pex6	FALSE	2	dbcorrdb__POLR2AphosphoS2__ENCSR000ECT_1__m1	3.78	10kb	w0.001	0.0560383	0.0018952
Atf1	Pfn1	FALSE	2	dbcorrdb__POLR2AphosphoS2__ENCSR000ECT_1__m1	3.78	10kb	w0.001	0.0403724	0.00101242
Atf1	Pgap3	FALSE	3	dbcorrdb__POLR2AphosphoS2__ENCSR000ECT_1__m1	3.78	10kb	w0.001	0.0713481	0.00135135
Atf1	Phb2	FALSE	2	dbcorrdb__POLR2AphosphoS2__ENCSR000ECT_1__m1	3.78	10kb	w0.001	0.0488789	0.00107186
Atf1	Phc2	FALSE	2	dbcorrdb__POLR2AphosphoS2__ENCSR000ECT_1__m1	3.78	10kb	w0.001	0.0501115	0.00118331
Atf1	Phc3	FALSE	3	dbcorrdb__POLR2AphosphoS2__ENCSR000ECT_1__m1	3.78	10kb	w0.001	0.186749	0.00119286
Atf1	Phldb1	FALSE	1	dbcorrdb__POLR2AphosphoS2__ENCSR000ECT_1__m1	3.78	10kb	w0.001	0.0731802	0.00106865
Atf1	Phldb2	FALSE	1	dbcorrdb__POLR2AphosphoS2__ENCSR000ECT_1__m1	3.78	10kb	w0.001	0.0517364	0.00135028
Atf1	Phlpp1	FALSE	2	dbcorrdb__POLR2AphosphoS2__ENCSR000ECT_1__m1	3.78	10kb	w0.001	0.152052	0.00104128
Atf1	Phrf1	FALSE	3	dbcorrdb__POLR2AphosphoS2__ENCSR000ECT_1__m1	3.78	10kb	w0.001	0.0722569	0.00102829
Atf1	Pi4kb	FALSE	1	dbcorrdb__POLR2AphosphoS2__ENCSR000ECT_1__m1	3.78	10kb	w0.001	0.120137	0.00111114
Atf1	Pick1	FALSE	3	dbcorrdb__POLR2AphosphoS2__ENCSR000ECT_1__m1	3.78	10kb	w0.001	0.0382382	0.00143642
Atf1	Pigf	FALSE	2	dbcorrdb__POLR2AphosphoS2__ENCSR000ECT_1__m1	3.78	10kb	w0.001	0.0621412	0.0011511
Atf1	Pigm	FALSE	2	dbcorrdb__POLR2AphosphoS2__ENCSR000ECT_1__m1	3.78	10kb	w0.001	0.0442376	0.00112872
Atf1	Pigt	FALSE	2	dbcorrdb__POLR2AphosphoS2__ENCSR000ECT_1__m1	3.78	10kb	w0.001	0.0694862	0.00109362
Atf1	Pik3c3	FALSE	2	dbcorrdb__POLR2AphosphoS2__ENCSR000ECT_1__m1	3.78	10kb	w0.001	0.112087	0.00118309
Atf1	Pik3cb	FALSE	2	dbcorrdb__POLR2AphosphoS2__ENCSR000ECT_1__m1	3.78	10kb	w0.001	0.108358	0.00111831
Atf1	Pik3cd	FALSE	2	dbcorrdb__POLR2AphosphoS2__ENCSR000ECT_1__m1	3.78	10kb	w0.001	0.0453084	0.00127122
Atf1	Pik3r2	FALSE	2	dbcorrdb__POLR2AphosphoS2__ENCSR000ECT_1__m1	3.78	10kb	w0.001	0.0816057	0.00120972
Atf1	Pik3r4	FALSE	2	dbcorrdb__POLR2AphosphoS2__ENCSR000ECT_1__m1	3.78	10kb	w0.001	0.0597901	0.00114171
Atf1	Pinx1	FALSE	3	dbcorrdb__POLR2AphosphoS2__ENCSR000ECT_1__m1	3.78	10kb	w0.001	0.0913647	0.00113325
Atf1	Pip4k2b	FALSE	2	dbcorrdb__POLR2AphosphoS2__ENCSR000ECT_1__m1	3.78	10kb	w0.001	0.069023	0.0012648
Atf1	Pip5k1a	FALSE	3	dbcorrdb__POLR2AphosphoS2__ENCSR000ECT_1__m1	3.78	10kb	w0.001	0.127822	0.00118276
Atf1	Pir	FALSE	1	dbcorrdb__POLR2AphosphoS2__ENCSR000ECT_1__m1	3.78	10kb	w0.001	0.0417874	0.00109074
Atf1	Pitpna	FALSE	1	dbcorrdb__POLR2AphosphoS2__ENCSR000ECT_1__m1	3.78	10kb	w0.001	0.146661	0.00100249
Atf1	Piwil4	FALSE	1	dbcorrdb__POLR2AphosphoS2__ENCSR000ECT_1__m1	3.78	10kb	w0.001	0.0639592	0.00295315
Atf1	Pja2	FALSE	2	dbcorrdb__POLR2AphosphoS2__ENCSR000ECT_1__m1	3.78	10kb	w0.001	0.0996415	0.00134316
Atf1	Pkd1	FALSE	1	dbcorrdb__POLR2AphosphoS2__ENCSR000ECT_1__m1	3.78	10kb	w0.001	0.145112	0.00107962
Atf1	Pkig	FALSE	2	dbcorrdb__POLR2AphosphoS2__ENCSR000ECT_1__m1	3.78	10kb	w0.001	0.063749	0.00112235
Atf1	Pla2g4a	FALSE	2	dbcorrdb__POLR2AphosphoS2__ENCSR000ECT_1__m1	3.78	10kb	w0.001	0.0679555	0.00162808
Atf1	Pla2g6	FALSE	3	dbcorrdb__POLR2AphosphoS2__ENCSR000ECT_1__m1	3.78	10kb	w0.001	0.0964239	0.00134611
Atf1	Plag1	FALSE	1	dbcorrdb__POLR2AphosphoS2__ENCSR000ECT_1__m1	3.78	10kb	w0.001	0.0554816	0.00123299
Atf1	Plekhh1	FALSE	1	dbcorrdb__POLR2AphosphoS2__ENCSR000ECT_1__m1	3.78	10kb	w0.001	0.0708296	0.00105619
Atf1	Plekhh2	FALSE	2	dbcorrdb__POLR2AphosphoS2__ENCSR000ECT_1__m1	3.78	10kb	w0.001	0.0810965	0.00110175
Atf1	Plod3	FALSE	2	dbcorrdb__POLR2AphosphoS2__ENCSR000ECT_1__m1	3.78	10kb	w0.001	0.0927687	0.00132056
Atf1	Plrg1	FALSE	2	dbcorrdb__POLR2AphosphoS2__ENCSR000ECT_1__m1	3.78	10kb	w0.001	0.0788123	0.0015719
Atf1	Plxnb2	FALSE	1	dbcorrdb__POLR2AphosphoS2__ENCSR000ECT_1__m1	3.78	10kb	w0.001	0.0639301	0.00136611
Atf1	Plxnc1	FALSE	1	dbcorrdb__POLR2AphosphoS2__ENCSR000ECT_1__m1	3.78	10kb	w0.001	0.0302352	0.00128075
Atf1	Pogz	FALSE	3	dbcorrdb__POLR2AphosphoS2__ENCSR000ECT_1__m1	3.78	10kb	w0.001	0.102218	0.0010176
Atf1	Pola2	FALSE	3	dbcorrdb__POLR2AphosphoS2__ENCSR000ECT_1__m1	3.78	10kb	w0.001	0.0407443	0.00113314
Atf1	Poldip3	FALSE	2	dbcorrdb__POLR2AphosphoS2__ENCSR000ECT_1__m1	3.78	10kb	w0.001	0.0833725	0.00112629
Atf1	Polr1d	FALSE	2	dbcorrdb__POLR2AphosphoS2__ENCSR000ECT_1__m1	3.78	10kb	w0.001	0.0320208	0.00102051
Atf1	Polr2a	FALSE	3	dbcorrdb__POLR2AphosphoS2__ENCSR000ECT_1__m1	3.78	10kb	w0.001	0.0684276	0.00102319
Atf1	Polr2c	FALSE	2	dbcorrdb__POLR2AphosphoS2__ENCSR000ECT_1__m1	3.78	10kb	w0.001	0.059137	0.0010321
Atf1	Polr2g	FALSE	2	dbcorrdb__POLR2AphosphoS2__ENCSR000ECT_1__m1	3.78	10kb	w0.001	0.0444127	0.00101509
Atf1	Polr3h	FALSE	2	dbcorrdb__POLR2AphosphoS2__ENCSR000ECT_1__m1	3.78	10kb	w0.001	0.0671741	0.00113436
Atf1	Pou2af1	FALSE	2	dbcorrdb__POLR2AphosphoS2__ENCSR000ECT_1__m1	3.78	10kb	w0.001	0.0479251	0.00476043
Atf1	Ppfibp1	FALSE	2	dbcorrdb__POLR2AphosphoS2__ENCSR000ECT_1__m1	3.78	10kb	w0.001	0.039666	0.00121786
Atf1	Pphln1	FALSE	2	dbcorrdb__POLR2AphosphoS2__ENCSR000ECT_1__m1	3.78	10kb	w0.001	0.123922	0.00150303
Atf1	Ppid	FALSE	2	dbcorrdb__POLR2AphosphoS2__ENCSR000ECT_1__m1	3.78	10kb	w0.001	0.0878328	0.0016049
Atf1	Ppil2	FALSE	2	dbcorrdb__POLR2AphosphoS2__ENCSR000ECT_1__m1	3.78	10kb	w0.001	0.103353	0.00104191
Atf1	Ppil3	FALSE	2	dbcorrdb__POLR2AphosphoS2__ENCSR000ECT_1__m1	3.78	10kb	w0.001	0.0483361	0.00116994
Atf1	Ppip5k1	FALSE	2	dbcorrdb__POLR2AphosphoS2__ENCSR000ECT_1__m1	3.78	10kb	w0.001	0.155903	0.00131414
Atf1	Ppm1b	FALSE	3	dbcorrdb__POLR2AphosphoS2__ENCSR000ECT_1__m1	3.78	10kb	w0.001	0.137405	0.0010624
Atf1	Ppme1	FALSE	2	dbcorrdb__POLR2AphosphoS2__ENCSR000ECT_1__m1	3.78	10kb	w0.001	0.0920162	0.00114753
Atf1	Ppp1r10	FALSE	3	dbcorrdb__POLR2AphosphoS2__ENCSR000ECT_1__m1	3.78	10kb	w0.001	0.0540302	0.0011002
Atf1	Ppp1r16a	FALSE	3	dbcorrdb__POLR2AphosphoS2__ENCSR000ECT_1__m1	3.78	10kb	w0.001	0.0729089	0.00138976
Atf1	Ppp1r21	FALSE	2	dbcorrdb__POLR2AphosphoS2__ENCSR000ECT_1__m1	3.78	10kb	w0.001	0.0722615	0.00126284
Atf1	Ppp1r3b	FALSE	2	dbcorrdb__POLR2AphosphoS2__ENCSR000ECT_1__m1	3.78	10kb	w0.001	0.0374552	0.00122172
Atf1	Ppp1r9b	FALSE	2	dbcorrdb__POLR2AphosphoS2__ENCSR000ECT_1__m1	3.78	10kb	w0.001	0.0482651	0.00109587
Atf1	Ppp3r1	FALSE	2	dbcorrdb__POLR2AphosphoS2__ENCSR000ECT_1__m1	3.78	10kb	w0.001	0.10221	0.00165778
Atf1	Ppp6c	FALSE	3	dbcorrdb__POLR2AphosphoS2__ENCSR000ECT_1__m1	3.78	10kb	w0.001	0.13914	0.00184885
Atf1	Ppp6r1	FALSE	3	dbcorrdb__POLR2AphosphoS2__ENCSR000ECT_1__m1	3.78	10kb	w0.001	0.0516449	0.00111141
Atf1	Pprc1	FALSE	1	dbcorrdb__POLR2AphosphoS2__ENCSR000ECT_1__m1	3.78	10kb	w0.001	0.0312977	0.00102334
Atf1	Prcp	FALSE	1	dbcorrdb__POLR2AphosphoS2__ENCSR000ECT_1__m1	3.78	10kb	w0.001	0.0315669	0.00101976
Atf1	Prdm16	FALSE	2	dbcorrdb__POLR2AphosphoS2__ENCSR000ECT_1__m1	3.78	10kb	w0.001	0.0305383	0.00195304
Atf1	Prdm2	FALSE	3	dbcorrdb__POLR2AphosphoS2__ENCSR000ECT_1__m1	3.78	10kb	w0.001	0.124983	0.0012389
Atf1	Prkab1	FALSE	2	dbcorrdb__POLR2AphosphoS2__ENCSR000ECT_1__m1	3.78	10kb	w0.001	0.0569388	0.00105463
Atf1	Prkacb	FALSE	3	dbcorrdb__POLR2AphosphoS2__ENCSR000ECT_1__m1	3.78	10kb	w0.001	0.0843728	0.00100436
Atf1	Prkar2a	FALSE	3	dbcorrdb__POLR2AphosphoS2__ENCSR000ECT_1__m1	3.78	10kb	w0.001	0.0747509	0.00105652
Atf1	Prkcb	FALSE	1	dbcorrdb__POLR2AphosphoS2__ENCSR000ECT_1__m1	3.78	10kb	w0.001	0.160031	0.00128618
Atf1	Prkce	FALSE	3	dbcorrdb__POLR2AphosphoS2__ENCSR000ECT_1__m1	3.78	10kb	w0.001	0.133458	0.0019176
Atf1	Prkcsh	FALSE	2	dbcorrdb__POLR2AphosphoS2__ENCSR000ECT_1__m1	3.78	10kb	w0.001	0.0444255	0.00110979
Atf1	Prpf38a	FALSE	2	dbcorrdb__POLR2AphosphoS2__ENCSR000ECT_1__m1	3.78	10kb	w0.001	0.0542797	0.00106911
Atf1	Prpf40b	FALSE	2	dbcorrdb__POLR2AphosphoS2__ENCSR000ECT_1__m1	3.78	10kb	w0.001	0.130737	0.00118671
Atf1	Prpf6	FALSE	3	dbcorrdb__POLR2AphosphoS2__ENCSR000ECT_1__m1	3.78	10kb	w0.001	0.149179	0.00150761
Atf1	Psd3	FALSE	2	dbcorrdb__POLR2AphosphoS2__ENCSR000ECT_1__m1	3.78	10kb	w0.001	0.181847	0.00158745
Atf1	Psma5	FALSE	1	dbcorrdb__POLR2AphosphoS2__ENCSR000ECT_1__m1	3.78	10kb	w0.001	0.0774885	0.00121942
Atf1	Psmb3	FALSE	2	dbcorrdb__POLR2AphosphoS2__ENCSR000ECT_1__m1	3.78	10kb	w0.001	0.0510539	0.00133253
Atf1	Psmd14	FALSE	3	dbcorrdb__POLR2AphosphoS2__ENCSR000ECT_1__m1	3.78	10kb	w0.001	0.157612	0.00120125
Atf1	Psmd3	FALSE	3	dbcorrdb__POLR2AphosphoS2__ENCSR000ECT_1__m1	3.78	10kb	w0.001	0.043801	0.00109435
Atf1	Psmd6	FALSE	2	dbcorrdb__POLR2AphosphoS2__ENCSR000ECT_1__m1	3.78	10kb	w0.001	0.0397359	0.0012957
Atf1	Pstpip2	FALSE	1	dbcorrdb__POLR2AphosphoS2__ENCSR000ECT_1__m1	3.78	10kb	w0.001	0.0994389	0.00133255
Atf1	Ptbp1	FALSE	2	dbcorrdb__POLR2AphosphoS2__ENCSR000ECT_1__m1	3.78	10kb	w0.001	0.044933	0.00234756
Atf1	Ptdss1	FALSE	1	dbcorrdb__POLR2AphosphoS2__ENCSR000ECT_1__m1	3.78	10kb	w0.001	0.138844	0.00121776
Atf1	Ptges2	FALSE	2	dbcorrdb__POLR2AphosphoS2__ENCSR000ECT_1__m1	3.78	10kb	w0.001	0.0469584	0.001423
Atf1	Ptges3	FALSE	2	dbcorrdb__POLR2AphosphoS2__ENCSR000ECT_1__m1	3.78	10kb	w0.001	0.0826638	0.00108754
Atf1	Ptn	FALSE	2	dbcorrdb__POLR2AphosphoS2__ENCSR000ECT_1__m1	3.78	10kb	w0.001	0.0807803	0.00113105
Atf1	Ptp4a2	FALSE	2	dbcorrdb__POLR2AphosphoS2__ENCSR000ECT_1__m1	3.78	10kb	w0.001	0.0422469	0.00124372
Atf1	Ptpn2	FALSE	2	dbcorrdb__POLR2AphosphoS2__ENCSR000ECT_1__m1	3.78	10kb	w0.001	0.108874	0.00110607
Atf1	Ptpn23	FALSE	2	dbcorrdb__POLR2AphosphoS2__ENCSR000ECT_1__m1	3.78	10kb	w0.001	0.06348	0.00110601
Atf1	Ptpn5	FALSE	1	dbcorrdb__POLR2AphosphoS2__ENCSR000ECT_1__m1	3.78	10kb	w0.001	0.125324	0.00104405
Atf1	Ptrh2	FALSE	2	dbcorrdb__POLR2AphosphoS2__ENCSR000ECT_1__m1	3.78	10kb	w0.001	0.0372956	0.00111795
Atf1	Pum3	FALSE	3	dbcorrdb__POLR2AphosphoS2__ENCSR000ECT_1__m1	3.78	10kb	w0.001	0.115145	0.0017876
Atf1	Pus3	FALSE	2	dbcorrdb__POLR2AphosphoS2__ENCSR000ECT_1__m1	3.78	10kb	w0.001	0.048791	0.00186593
Atf1	Pwp2	FALSE	2	dbcorrdb__POLR2AphosphoS2__ENCSR000ECT_1__m1	3.78	10kb	w0.001	0.0449866	0.00298583
Atf1	Qrich1	FALSE	2	dbcorrdb__POLR2AphosphoS2__ENCSR000ECT_1__m1	3.78	10kb	w0.001	0.120967	0.00102385
Atf1	Qser1	FALSE	1	dbcorrdb__POLR2AphosphoS2__ENCSR000ECT_1__m1	3.78	10kb	w0.001	0.107158	0.00119971
Atf1	R3hcc1l	FALSE	3	dbcorrdb__POLR2AphosphoS2__ENCSR000ECT_1__m1	3.78	10kb	w0.001	0.0682113	0.0014268
Atf1	Rab11a	FALSE	2	dbcorrdb__POLR2AphosphoS2__ENCSR000ECT_1__m1	3.78	10kb	w0.001	0.0706144	0.00113532
Atf1	Rab11fip2	FALSE	2	dbcorrdb__POLR2AphosphoS2__ENCSR000ECT_1__m1	3.78	10kb	w0.001	0.0933819	0.00100011
Atf1	Rab2a	FALSE	3	dbcorrdb__POLR2AphosphoS2__ENCSR000ECT_1__m1	3.78	10kb	w0.001	0.103492	0.00110586
Atf1	Rab2b	FALSE	2	dbcorrdb__POLR2AphosphoS2__ENCSR000ECT_1__m1	3.78	10kb	w0.001	0.080252	0.00116953
Atf1	Rab3gap2	FALSE	3	dbcorrdb__POLR2AphosphoS2__ENCSR000ECT_1__m1	3.78	10kb	w0.001	0.103774	0.00123738
Atf1	Rab3ip	FALSE	2	dbcorrdb__POLR2AphosphoS2__ENCSR000ECT_1__m1	3.78	10kb	w0.001	0.126965	0.00114764
Atf1	Rab5c	FALSE	3	dbcorrdb__POLR2AphosphoS2__ENCSR000ECT_1__m1	3.78	10kb	w0.001	0.0731638	0.0013773
Atf1	Rab8b	FALSE	3	dbcorrdb__POLR2AphosphoS2__ENCSR000ECT_1__m1	3.78	10kb	w0.001	0.122068	0.00103606
Atf1	Rabgef1	FALSE	3	dbcorrdb__POLR2AphosphoS2__ENCSR000ECT_1__m1	3.78	10kb	w0.001	0.0532037	0.00119037
Atf1	Rad17	FALSE	2	dbcorrdb__POLR2AphosphoS2__ENCSR000ECT_1__m1	3.78	10kb	w0.001	0.109568	0.0010432
Atf1	Rad50	FALSE	2	dbcorrdb__POLR2AphosphoS2__ENCSR000ECT_1__m1	3.78	10kb	w0.001	0.10382	0.00182112
Atf1	Rad9a	FALSE	3	dbcorrdb__POLR2AphosphoS2__ENCSR000ECT_1__m1	3.78	10kb	w0.001	0.0414534	0.00155808
Atf1	Rae1	FALSE	2	dbcorrdb__POLR2AphosphoS2__ENCSR000ECT_1__m1	3.78	10kb	w0.001	0.0863682	0.00151981
Atf1	Rai1	FALSE	2	dbcorrdb__POLR2AphosphoS2__ENCSR000ECT_1__m1	3.78	10kb	w0.001	0.132596	0.00109625
Atf1	Rap1b	FALSE	2	dbcorrdb__POLR2AphosphoS2__ENCSR000ECT_1__m1	3.78	10kb	w0.001	0.0678388	0.00180266
Atf1	Rap2b	FALSE	2	dbcorrdb__POLR2AphosphoS2__ENCSR000ECT_1__m1	3.78	10kb	w0.001	0.0410778	0.00205814
Atf1	Rap2c	FALSE	2	dbcorrdb__POLR2AphosphoS2__ENCSR000ECT_1__m1	3.78	10kb	w0.001	0.0912802	0.00135575
Atf1	Rasa3	FALSE	2	dbcorrdb__POLR2AphosphoS2__ENCSR000ECT_1__m1	3.78	10kb	w0.001	0.0633086	0.00168208
Atf1	Rasl11b	FALSE	1	dbcorrdb__POLR2AphosphoS2__ENCSR000ECT_1__m1	3.78	10kb	w0.001	0.0383906	0.00146977
Atf1	Rassf2	FALSE	2	dbcorrdb__POLR2AphosphoS2__ENCSR000ECT_1__m1	3.78	10kb	w0.001	0.0352094	0.00206833
Atf1	Rassf5	FALSE	1	dbcorrdb__POLR2AphosphoS2__ENCSR000ECT_1__m1	3.78	10kb	w0.001	0.112619	0.00105837
Atf1	Rbbp6	FALSE	3	dbcorrdb__POLR2AphosphoS2__ENCSR000ECT_1__m1	3.78	10kb	w0.001	0.114541	0.0012366
Atf1	Rbck1	FALSE	2	dbcorrdb__POLR2AphosphoS2__ENCSR000ECT_1__m1	3.78	10kb	w0.001	0.127762	0.00210932
Atf1	Rbfox3	FALSE	3	dbcorrdb__POLR2AphosphoS2__ENCSR000ECT_1__m1	3.78	10kb	w0.001	0.0444493	0.00105792
Atf1	Rbm26	FALSE	2	dbcorrdb__POLR2AphosphoS2__ENCSR000ECT_1__m1	3.78	10kb	w0.001	0.155432	0.00111984
Atf1	Rbm28	FALSE	2	dbcorrdb__POLR2AphosphoS2__ENCSR000ECT_1__m1	3.78	10kb	w0.001	0.0476198	0.00110747
Atf1	Rbm3	FALSE	3	dbcorrdb__POLR2AphosphoS2__ENCSR000ECT_1__m1	3.78	10kb	w0.001	0.0944876	0.0010746
Atf1	Rbm34	FALSE	2	dbcorrdb__POLR2AphosphoS2__ENCSR000ECT_1__m1	3.78	10kb	w0.001	0.0800757	0.00117283
Atf1	Rcor1	FALSE	2	dbcorrdb__POLR2AphosphoS2__ENCSR000ECT_1__m1	3.78	10kb	w0.001	0.0801323	0.00118217
Atf1	Recql5	FALSE	3	dbcorrdb__POLR2AphosphoS2__ENCSR000ECT_1__m1	3.78	10kb	w0.001	0.0819662	0.00111641
Atf1	Rela	FALSE	2	dbcorrdb__POLR2AphosphoS2__ENCSR000ECT_1__m1	3.78	10kb	w0.001	0.0304444	0.00112396
Atf1	Rer1	FALSE	2	dbcorrdb__POLR2AphosphoS2__ENCSR000ECT_1__m1	3.78	10kb	w0.001	0.0430543	0.00108725
Atf1	Rfc4	FALSE	3	dbcorrdb__POLR2AphosphoS2__ENCSR000ECT_1__m1	3.78	10kb	w0.001	0.0761423	0.00116176
Atf1	Rfesd	FALSE	2	dbcorrdb__POLR2AphosphoS2__ENCSR000ECT_1__m1	3.78	10kb	w0.001	0.0483819	0.00109744
Atf1	Rffl	FALSE	2	dbcorrdb__POLR2AphosphoS2__ENCSR000ECT_1__m1	3.78	10kb	w0.001	0.0773527	0.00119218
Atf1	Rfx7	FALSE	1	dbcorrdb__POLR2AphosphoS2__ENCSR000ECT_1__m1	3.78	10kb	w0.001	0.138484	0.00100688
Atf1	Rgl2	FALSE	2	dbcorrdb__POLR2AphosphoS2__ENCSR000ECT_1__m1	3.78	10kb	w0.001	0.0820779	0.00150252
Atf1	Rgp1	FALSE	1	dbcorrdb__POLR2AphosphoS2__ENCSR000ECT_1__m1	3.78	10kb	w0.001	0.0438333	0.00129529
Atf1	Rgs19	FALSE	2	dbcorrdb__POLR2AphosphoS2__ENCSR000ECT_1__m1	3.78	10kb	w0.001	0.0336394	0.00143586
Atf1	Rgs3	FALSE	2	dbcorrdb__POLR2AphosphoS2__ENCSR000ECT_1__m1	3.78	10kb	w0.001	0.0664535	0.00119751
Atf1	Rhbdl3	FALSE	2	dbcorrdb__POLR2AphosphoS2__ENCSR000ECT_1__m1	3.78	10kb	w0.001	0.0443187	0.00119162
Atf1	Ric8b	FALSE	3	dbcorrdb__POLR2AphosphoS2__ENCSR000ECT_1__m1	3.78	10kb	w0.001	0.129218	0.0012493
Atf1	Rilpl1	FALSE	1	dbcorrdb__POLR2AphosphoS2__ENCSR000ECT_1__m1	3.78	10kb	w0.001	0.0573121	0.00127557
Atf1	Riok3	FALSE	2	dbcorrdb__POLR2AphosphoS2__ENCSR000ECT_1__m1	3.78	10kb	w0.001	0.116403	0.00114255
Atf1	Ripply2	FALSE	1	dbcorrdb__POLR2AphosphoS2__ENCSR000ECT_1__m1	3.78	10kb	w0.001	0.0542946	0.0014416
Atf1	Rmi1	FALSE	2	dbcorrdb__POLR2AphosphoS2__ENCSR000ECT_1__m1	3.78	10kb	w0.001	0.0417821	0.00121585
Atf1	Rmnd1	FALSE	3	dbcorrdb__POLR2AphosphoS2__ENCSR000ECT_1__m1	3.78	10kb	w0.001	0.13576	0.00101042
Atf1	Rnf10	FALSE	2	dbcorrdb__POLR2AphosphoS2__ENCSR000ECT_1__m1	3.78	10kb	w0.001	0.0813843	0.00127905
Atf1	Rnf121	FALSE	2	dbcorrdb__POLR2AphosphoS2__ENCSR000ECT_1__m1	3.78	10kb	w0.001	0.107637	0.0013462
Atf1	Rnf139	FALSE	3	dbcorrdb__POLR2AphosphoS2__ENCSR000ECT_1__m1	3.78	10kb	w0.001	0.0638507	0.00103166
Atf1	Rnf145	FALSE	3	dbcorrdb__POLR2AphosphoS2__ENCSR000ECT_1__m1	3.78	10kb	w0.001	0.0584845	0.00100806
Atf1	Rnf152	FALSE	2	dbcorrdb__POLR2AphosphoS2__ENCSR000ECT_1__m1	3.78	10kb	w0.001	0.0956437	0.00124466
Atf1	Rnf168	FALSE	2	dbcorrdb__POLR2AphosphoS2__ENCSR000ECT_1__m1	3.78	10kb	w0.001	0.0664967	0.0012932
Atf1	Rnf185	FALSE	2	dbcorrdb__POLR2AphosphoS2__ENCSR000ECT_1__m1	3.78	10kb	w0.001	0.0986714	0.00134702
Atf1	Rnf20	FALSE	3	dbcorrdb__POLR2AphosphoS2__ENCSR000ECT_1__m1	3.78	10kb	w0.001	0.0628253	0.00102783
Atf1	Rnf208	FALSE	1	dbcorrdb__POLR2AphosphoS2__ENCSR000ECT_1__m1	3.78	10kb	w0.001	0.0541313	0.00121082
Atf1	Rnf214	FALSE	2	dbcorrdb__POLR2AphosphoS2__ENCSR000ECT_1__m1	3.78	10kb	w0.001	0.113806	0.00102908
Atf1	Rnf32	FALSE	2	dbcorrdb__POLR2AphosphoS2__ENCSR000ECT_1__m1	3.78	10kb	w0.001	0.0944013	0.00157883
Atf1	Rnf41	FALSE	2	dbcorrdb__POLR2AphosphoS2__ENCSR000ECT_1__m1	3.78	10kb	w0.001	0.0916303	0.001131
Atf1	Rnf44	FALSE	2	dbcorrdb__POLR2AphosphoS2__ENCSR000ECT_1__m1	3.78	10kb	w0.001	0.0958785	0.00177292
Atf1	Rnpc3	FALSE	2	dbcorrdb__POLR2AphosphoS2__ENCSR000ECT_1__m1	3.78	10kb	w0.001	0.104896	0.00108279
Atf1	Rpap1	FALSE	2	dbcorrdb__POLR2AphosphoS2__ENCSR000ECT_1__m1	3.78	10kb	w0.001	0.0579736	0.00157752
Atf1	Rpe	FALSE	2	dbcorrdb__POLR2AphosphoS2__ENCSR000ECT_1__m1	3.78	10kb	w0.001	0.0945281	0.00196949
Atf1	Rph3a	FALSE	2	dbcorrdb__POLR2AphosphoS2__ENCSR000ECT_1__m1	3.78	10kb	w0.001	0.0705095	0.00122931
Atf1	Rpl10	FALSE	3	dbcorrdb__POLR2AphosphoS2__ENCSR000ECT_1__m1	3.78	10kb	w0.001	0.0886506	0.0011937
Atf1	Rpl26	FALSE	2	dbcorrdb__POLR2AphosphoS2__ENCSR000ECT_1__m1	3.78	10kb	w0.001	0.0517761	0.00131278
Atf1	Rpl27a	FALSE	2	dbcorrdb__POLR2AphosphoS2__ENCSR000ECT_1__m1	3.78	10kb	w0.001	0.0301304	0.00141131
Atf1	Rpl28	FALSE	2	dbcorrdb__POLR2AphosphoS2__ENCSR000ECT_1__m1	3.78	10kb	w0.001	0.0344941	0.0010622
Atf1	Rpl31	FALSE	2	dbcorrdb__POLR2AphosphoS2__ENCSR000ECT_1__m1	3.78	10kb	w0.001	0.0471568	0.00107835
Atf1	Rplp0	FALSE	1	dbcorrdb__POLR2AphosphoS2__ENCSR000ECT_1__m1	3.78	10kb	w0.001	0.064765	0.0011482
Atf1	Rps12	FALSE	2	dbcorrdb__POLR2AphosphoS2__ENCSR000ECT_1__m1	3.78	10kb	w0.001	0.0619951	0.00133088
Atf1	Rps18	FALSE	2	dbcorrdb__POLR2AphosphoS2__ENCSR000ECT_1__m1	3.78	10kb	w0.001	0.0849305	0.00128806
Atf1	Rps19bp1	FALSE	2	dbcorrdb__POLR2AphosphoS2__ENCSR000ECT_1__m1	3.78	10kb	w0.001	0.0471559	0.00127773
Atf1	Rps25	FALSE	2	dbcorrdb__POLR2AphosphoS2__ENCSR000ECT_1__m1	3.78	10kb	w0.001	0.0513734	0.00134262
Atf1	Rps27l	FALSE	2	dbcorrdb__POLR2AphosphoS2__ENCSR000ECT_1__m1	3.78	10kb	w0.001	0.0308494	0.00156515
Atf1	Rps6ka1	FALSE	1	dbcorrdb__POLR2AphosphoS2__ENCSR000ECT_1__m1	3.78	10kb	w0.001	0.0872694	0.0013949
Atf1	Rptor	FALSE	2	dbcorrdb__POLR2AphosphoS2__ENCSR000ECT_1__m1	3.78	10kb	w0.001	0.136034	0.00105021
Atf1	Rrnad1	FALSE	3	dbcorrdb__POLR2AphosphoS2__ENCSR000ECT_1__m1	3.78	10kb	w0.001	0.0593334	0.00106243
Atf1	Rrp9	FALSE	2	dbcorrdb__POLR2AphosphoS2__ENCSR000ECT_1__m1	3.78	10kb	w0.001	0.0513233	0.00107724
Atf1	Rsu1	FALSE	2	dbcorrdb__POLR2AphosphoS2__ENCSR000ECT_1__m1	3.78	10kb	w0.001	0.113651	0.00111458
Atf1	Rtfdc1	FALSE	3	dbcorrdb__POLR2AphosphoS2__ENCSR000ECT_1__m1	3.78	10kb	w0.001	0.045502	0.0015043
Atf1	Rubcn	FALSE	2	dbcorrdb__POLR2AphosphoS2__ENCSR000ECT_1__m1	3.78	10kb	w0.001	0.097274	0.00127238
Atf1	Sall1	FALSE	2	dbcorrdb__POLR2AphosphoS2__ENCSR000ECT_1__m1	3.78	10kb	w0.001	0.04025	0.00115997
Atf1	Samd10	FALSE	1	dbcorrdb__POLR2AphosphoS2__ENCSR000ECT_1__m1	3.78	10kb	w0.001	0.0395856	0.00102098
Atf1	Samd14	FALSE	1	dbcorrdb__POLR2AphosphoS2__ENCSR000ECT_1__m1	3.78	10kb	w0.001	0.0646285	0.00209619
Atf1	Sap130	FALSE	3	dbcorrdb__POLR2AphosphoS2__ENCSR000ECT_1__m1	3.78	10kb	w0.001	0.135144	0.00118536
Atf1	Saraf	FALSE	3	dbcorrdb__POLR2AphosphoS2__ENCSR000ECT_1__m1	3.78	10kb	w0.001	0.0454145	0.00117927
Atf1	Sars2	FALSE	1	dbcorrdb__POLR2AphosphoS2__ENCSR000ECT_1__m1	3.78	10kb	w0.001	0.056608	0.0013418
Atf1	Satb2	FALSE	2	dbcorrdb__POLR2AphosphoS2__ENCSR000ECT_1__m1	3.78	10kb	w0.001	0.0799826	0.00109838
Atf1	Sbno1	FALSE	3	dbcorrdb__POLR2AphosphoS2__ENCSR000ECT_1__m1	3.78	10kb	w0.001	0.180075	0.00180805
[truncated: 199,339+ more rows]
