# Supplementary material for: A Single-Cell Atlas of the Substantia Nigra Reveals Therapeutic Effects of Icaritin in a Rat Model of Parkinson’s Disease
Source: Antioxidants (Basel). 2024 Sep 30;13(10):1183. doi: 10.3390/antiox13101183 (PMC11505506; doi:10.3390/antiox13101183)
Supplement: Supplementary file 1 [file antioxidants-13-01183-s001.zip › Table S4.xlsx]

## Sheet: Table S4 Legend
Table S4. Cell-type marker genes in each subcluster.

## Sheet: Neurons subclusters 
	p_val	avg_log2FC	pct.1	pct.2	p_val_adj	cluster	gene
Lrrc4c	2.95224e-307	1.42653	0.977	0.894	5.05305e-303	0	Lrrc4c
Atp8a1	9.39587e-302	1.38603	0.912	0.386	1.6082e-297	0	Atp8a1
Grid2	5.01405e-300	1.38562	0.939	0.793	8.58204e-296	0	Grid2
Ntrk3	5.8939e-292	1.52048	0.9	0.408	1.0088e-287	0	Ntrk3
Xkr6	5.10613e-291	1.16944	0.849	0.235	8.73966e-287	0	Xkr6
Samd4a	1.34363e-277	1.42362	0.803	0.231	2.29975e-273	0	Samd4a
Traf3	1.70818e-267	1.16974	0.785	0.2	2.92372e-263	0	Traf3
Caln1	4.03001e-264	1.49013	0.813	0.235	6.89777e-260	0	Caln1
Arhgap26	9.46584e-256	1.29395	0.886	0.502	1.62017e-251	0	Arhgap26
Srgap3	3.86956e-255	1.1319	0.93	0.584	6.62314e-251	0	Srgap3
Dab1	6.54777e-252	1.35846	0.898	0.639	1.12072e-247	0	Dab1
Cntnap5b	1.49297e-250	1.47623	0.853	0.305	2.55537e-246	0	Cntnap5b
Cacna1e	2.07544e-238	1.21962	0.893	0.396	3.55232e-234	0	Cacna1e
Arnt2	1.22242e-224	1.20049	0.747	0.297	2.09229e-220	0	Arnt2
Lrrtm3	7.51928e-224	1.26212	0.91	0.568	1.287e-219	0	Lrrtm3
Htr4	1.36551e-223	1.37374	0.669	0.162	2.3372e-219	0	Htr4
Syn3	1.43871e-222	1.14569	0.906	0.586	2.4625e-218	0	Syn3
Pld5	2.10484e-217	1.67951	0.712	0.196	3.60265e-213	0	Pld5
Nkain3	3.18258e-215	1.60628	0.743	0.243	5.4473e-211	0	Nkain3
Dmd	1.57067e-208	1.0316	0.987	0.875	2.68837e-204	0	Dmd
Nebl	2.05364e-208	1.18285	0.849	0.383	3.51501e-204	0	Nebl
Dlg2	1.11497e-202	0.889045	0.992	0.971	1.90839e-198	0	Dlg2
Trpc5	3.35825e-200	1.37305	0.62	0.172	5.74798e-196	0	Trpc5
Lrrtm4	1.90991e-199	1.20648	0.984	0.937	3.26901e-195	0	Lrrtm4
Ephb1	4.29328e-196	1.26349	0.798	0.386	7.34838e-192	0	Ephb1
Csmd2	1.13497e-185	1.03003	0.813	0.378	1.94261e-181	0	Csmd2
Eml6	4.06046e-185	0.829121	0.96	0.837	6.94989e-181	0	Eml6
Stxbp5l	6.22521e-179	0.92361	0.941	0.616	1.06551e-174	0	Stxbp5l
AABR07070046.1	1.41546e-178	0.904129	0.953	0.856	2.42271e-174	0	AABR07070046.1
Ccdc85a	4.07875e-178	1.07237	0.897	0.676	6.98119e-174	0	Ccdc85a
Fstl5	3.30687e-177	1.50045	0.764	0.449	5.66005e-173	0	Fstl5
Slc9a9	7.92028e-169	1.01762	0.786	0.45	1.35564e-164	0	Slc9a9
Hcn1	1.27242e-167	1.28802	0.743	0.306	2.17788e-163	0	Hcn1
Grm8	4.40054e-167	1.55031	0.79	0.402	7.53197e-163	0	Grm8
Cntn6	5.03251e-166	1.10195	0.888	0.746	8.61364e-162	0	Cntn6
Klhl1	9.10802e-165	1.27606	0.622	0.19	1.55893e-160	0	Klhl1
Ankrd55	1.3217e-160	0.946386	0.652	0.227	2.26222e-156	0	Ankrd55
Ttc28	1.89515e-157	0.939994	0.694	0.289	3.24374e-153	0	Ttc28
Ptprt	1.27384e-153	1.15276	0.745	0.307	2.18031e-149	0	Ptprt
Nlgn1	3.96987e-153	0.912543	0.992	0.994	6.79483e-149	0	Nlgn1
Ahi1	1.1752e-152	0.81673	0.925	0.854	2.01148e-148	0	Ahi1
Ncam2	1.89355e-151	1.05967	0.814	0.52	3.241e-147	0	Ncam2
Gad2	1.37462e-149	1.24562	0.561	0.154	2.3528e-145	0	Gad2
Stxbp5	1.85643e-149	0.724072	0.902	0.829	3.17746e-145	0	Stxbp5
Kcnip1	2.37357e-149	1.08175	0.728	0.287	4.06261e-145	0	Kcnip1
Trank1	1.87607e-147	0.917952	0.773	0.399	3.21108e-143	0	Trank1
LOC304725	1.63797e-144	1.16286	0.914	0.778	2.80355e-140	0	LOC304725
Gria2	2.0892e-144	0.598384	0.996	0.994	3.57587e-140	0	Gria2
Magi1	4.11566e-144	0.808193	0.944	0.826	7.04437e-140	0	Magi1
Gphn	9.26041e-143	0.601449	0.99	0.989	1.58501e-138	0	Gphn
Myo16	2.11434e-142	0.760558	0.74	0.303	3.6189e-138	0	Myo16
Pcdh19	3.60046e-141	0.992142	0.595	0.213	6.16255e-137	0	Pcdh19
Zmiz1	3.16643e-140	0.85817	0.694	0.362	5.41965e-136	0	Zmiz1
Vat1l	1.31975e-139	0.940679	0.547	0.147	2.25888e-135	0	Vat1l
Epha10	1.37659e-138	0.790854	0.599	0.22	2.35617e-134	0	Epha10
Pik3r3	6.62399e-138	0.962537	0.722	0.36	1.13376e-133	0	Pik3r3
Sntg1	2.90217e-137	0.888822	0.892	0.771	4.96736e-133	0	Sntg1
Cep112	2.1442e-135	1.24778	0.805	0.537	3.67e-131	0	Cep112
Tmem145	2.86675e-135	0.771253	0.84	0.595	4.90673e-131	0	Tmem145
Erbb4	8.70801e-132	1.41192	0.655	0.268	1.49046e-127	0	Erbb4
Gria1	4.52451e-131	0.957534	0.812	0.508	7.74416e-127	0	Gria1
Dlgap2	1.52458e-130	0.658303	0.398	0.063	2.60947e-126	0	Dlgap2
Dlg1	6.42939e-129	0.813858	0.84	0.526	1.10045e-124	0	Dlg1
Ubash3b	6.64745e-129	0.552488	0.583	0.184	1.13778e-124	0	Ubash3b
Ncam1	5.8722e-127	0.725154	0.906	0.729	1.00509e-122	0	Ncam1
Cacna2d2	6.86993e-127	0.75988	0.622	0.223	1.17586e-122	0	Cacna2d2
Ly6h	3.2073e-126	0.969664	0.676	0.328	5.48962e-122	0	Ly6h
Dclk1	7.1179e-126	0.600747	0.987	0.981	1.2183e-121	0	Dclk1
Lpp	6.377e-125	0.834032	0.65	0.337	1.09149e-120	0	Lpp
Zfp385d	9.87142e-125	1.15932	0.795	0.594	1.68959e-120	0	Zfp385d
Robo2	9.94491e-124	0.820602	0.941	0.731	1.70217e-119	0	Robo2
Galnt13	1.72857e-123	0.78586	0.971	0.883	2.95862e-119	0	Galnt13
Aff2	2.70733e-122	0.774761	0.86	0.76	4.63386e-118	0	Aff2
Baiap3	4.76003e-122	0.856433	0.345	0.048	8.14726e-118	0	Baiap3
Plppr1	6.57265e-121	0.918454	0.62	0.276	1.12498e-116	0	Plppr1
Tulp4	5.29729e-120	0.749402	0.749	0.444	9.06685e-116	0	Tulp4
Glra3	1.27944e-118	0.769395	0.405	0.082	2.18988e-114	0	Glra3
Plch1	5.0405e-118	1.0303	0.527	0.159	8.62731e-114	0	Plch1
Rabgap1l	1.14572e-117	0.575506	0.971	0.969	1.96101e-113	0	Rabgap1l
Rerg	1.57058e-116	0.796033	0.464	0.115	2.68821e-112	0	Rerg
Fndc3a	2.10885e-114	0.743373	0.713	0.535	3.60952e-110	0	Fndc3a
Gad1	2.54234e-114	0.861939	0.497	0.134	4.35147e-110	0	Gad1
Cntnap4	4.1578e-114	1.03455	0.705	0.441	7.11649e-110	0	Cntnap4
RGD1311744	3.30617e-113	0.622366	0.364	0.061	5.65884e-109	0	RGD1311744
Slc22a17	3.83728e-113	0.735854	0.883	0.771	6.56788e-109	0	Slc22a17
Resp18	1.90917e-111	1.03966	0.702	0.487	3.26773e-107	0	Resp18
Klhl32	5.4166e-110	0.633977	0.865	0.776	9.27106e-106	0	Klhl32
Cdh13	2.10822e-108	1.03588	0.837	0.638	3.60844e-104	0	Cdh13
Gaa	2.80085e-108	0.741829	0.613	0.374	4.79393e-104	0	Gaa
Frmd3	6.56194e-108	0.650479	0.856	0.725	1.12314e-103	0	Frmd3
Tcerg1l	5.15629e-107	0.820777	0.426	0.115	8.8255e-103	0	Tcerg1l
Rnls	4.87153e-106	0.854567	0.721	0.506	8.33811e-102	0	Rnls
Grik4	6.22283e-106	0.803506	0.689	0.35	1.0651e-101	0	Grik4
Mrap2	1.35879e-105	0.648911	0.447	0.135	2.32571e-101	0	Mrap2
Il1rapl2	3.69159e-105	1.65132	0.56	0.252	6.31852e-101	0	Il1rapl2
Tmem196	6.516e-105	0.74979	0.535	0.192	1.11528e-100	0	Tmem196
LOC108348172	1.40746e-104	0.974339	0.813	0.731	2.40901e-100	0	LOC108348172
Reln	1.51201e-104	1.6299	0.434	0.135	2.58796e-100	0	Reln
Ssbp2	1.14318e-103	0.695209	0.81	0.705	1.95667e-99	0	Ssbp2
Gpm6a	2.2675e-103	0.680286	0.912	0.764	3.88105e-99	0	Gpm6a
Tbc1d1	1.52485e-102	0.749806	0.588	0.294	2.60993e-98	0	Tbc1d1
Tmem130	1.97721e-102	0.706934	0.874	0.791	3.3842e-98	0	Tmem130
Agbl3	1.14108e-101	0.686999	0.627	0.436	1.95308e-97	0	Agbl3
Adra1a	1.38314e-99	0.704109	0.293	0.041	2.36738e-95	0	Adra1a
Trpm3	4.2546e-99	0.898098	0.687	0.454	7.28218e-95	0	Trpm3
Ankrd6	8.06236e-99	0.728151	0.609	0.317	1.37995e-94	0	Ankrd6
Rundc3b	1.96521e-98	0.604449	0.835	0.703	3.36366e-94	0	Rundc3b
Mctp1	2.14567e-98	0.9213	0.766	0.494	3.67252e-94	0	Mctp1
Cplx2	6.33663e-98	0.59583	0.449	0.139	1.08458e-93	0	Cplx2
Afdn	1.09829e-97	0.591766	0.812	0.673	1.87983e-93	0	Afdn
Sos2	1.19358e-97	0.548347	0.891	0.849	2.04293e-93	0	Sos2
Rapgef4	7.6743e-97	0.573709	0.922	0.874	1.31353e-92	0	Rapgef4
Tenm2	6.4912e-96	0.788543	0.951	0.876	1.11103e-91	0	Tenm2
Pcdh7	1.02726e-95	0.664777	0.717	0.547	1.75826e-91	0	Pcdh7
Cacng8	5.55827e-94	0.663104	0.577	0.276	9.51354e-90	0	Cacng8
Ldb2	5.91e-94	1.0146	0.605	0.288	1.01156e-89	0	Ldb2
Kcnh1	1.74935e-92	0.709874	0.394	0.115	2.99419e-88	0	Kcnh1
Grb10	5.80378e-92	0.650818	0.765	0.627	9.93375e-88	0	Grb10
Synpr	1.21668e-91	0.903271	0.304	0.051	2.08247e-87	0	Synpr
Nhs	1.65516e-91	0.605825	0.451	0.147	2.83297e-87	0	Nhs
Cntnap5c	5.06188e-91	0.869042	0.925	0.861	8.66391e-87	0	Cntnap5c
Rfx3	1.59333e-88	0.61866	0.761	0.647	2.72714e-84	0	Rfx3
Csrnp3	2.89864e-88	0.54277	0.922	0.871	4.96131e-84	0	Csrnp3
Ankrd44	1.11567e-87	0.641006	0.74	0.572	1.90957e-83	0	Ankrd44
Scg3	5.64532e-87	0.641792	0.567	0.293	9.66252e-83	0	Scg3
Kcnq5	5.70867e-87	0.966799	0.59	0.279	9.77096e-83	0	Kcnq5
Sema4a	1.2931e-86	0.620119	0.575	0.314	2.21328e-82	0	Sema4a
Adcy2	2.20337e-85	0.694219	0.5	0.243	3.77129e-81	0	Adcy2
Tmem255a	3.13162e-85	0.604666	0.371	0.094	5.36008e-81	0	Tmem255a
Kif26b	3.82263e-85	0.712769	0.761	0.525	6.54282e-81	0	Kif26b
Marchf4	1.49935e-84	0.699257	0.624	0.307	2.56628e-80	0	Marchf4
Alk	1.6997e-84	0.98362	0.652	0.453	2.9092e-80	0	Alk
Cabp1	2.77854e-84	0.638444	0.5	0.203	4.75575e-80	0	Cabp1
Arhgap18	3.53613e-84	0.570605	0.715	0.578	6.05244e-80	0	Arhgap18
Epha5	6.40074e-84	0.718962	0.913	0.907	1.09555e-79	0	Epha5
Dip2c	3.27915e-83	0.569156	0.819	0.692	5.61259e-79	0	Dip2c
Brinp3	9.47852e-83	0.726717	0.886	0.73	1.62234e-78	0	Brinp3
Baiap2	9.6188e-83	0.59044	0.382	0.108	1.64635e-78	0	Baiap2
Cadps2	2.81119e-82	1.3684	0.386	0.135	4.81163e-78	0	Cadps2
LOC302192	5.61687e-82	0.530278	0.895	0.839	9.61384e-78	0	LOC302192
AABR07066379.1	2.63012e-81	0.522756	0.957	0.938	4.50172e-77	0	AABR07066379.1
Ndst4	2.64669e-81	0.848359	0.376	0.1	4.53008e-77	0	Ndst4
Maml2	4.69982e-81	0.754533	0.556	0.251	8.04422e-77	0	Maml2
Vstm2a	8.27954e-81	0.623114	0.511	0.235	1.41713e-76	0	Vstm2a
Rapgef6	1.13317e-80	0.500126	0.94	0.91	1.93953e-76	0	Rapgef6
Tmem91	3.79044e-80	0.615872	0.835	0.634	6.48772e-76	0	Tmem91
Rab26	4.29425e-80	0.524166	0.405	0.141	7.35003e-76	0	Rab26
Large1	1.16743e-79	0.578043	0.951	0.939	1.99818e-75	0	Large1
AABR07040095.1	2.69973e-79	0.740583	0.405	0.128	4.62085e-75	0	AABR07040095.1
Zbtb20	3.79781e-79	0.692457	0.893	0.739	6.50033e-75	0	Zbtb20
Lemd1	5.95061e-79	0.604754	0.368	0.103	1.01851e-74	0	Lemd1
Ephb2	1.85842e-78	0.583937	0.598	0.407	3.18087e-74	0	Ephb2
Pced1b	2.90133e-78	0.589759	0.718	0.558	4.96591e-74	0	Pced1b
Unc5d	8.12161e-78	0.896832	0.659	0.461	1.3901e-73	0	Unc5d
Rtn1	2.28886e-77	0.625946	0.951	0.942	3.9176e-73	0	Rtn1
Lmo3	9.18325e-77	0.754657	0.318	0.095	1.57181e-72	0	Lmo3
Ebf1	1.81307e-76	2.1534	0.354	0.155	3.10326e-72	0	Ebf1
Nr3c2	4.2014e-76	0.580392	0.828	0.775	7.19112e-72	0	Nr3c2
Neto1	5.48065e-76	0.820865	0.664	0.503	9.38069e-72	0	Neto1
Htr2c	1.6332e-75	1.14059	0.678	0.554	2.79539e-71	0	Htr2c
Snx12	1.79648e-75	0.539165	0.798	0.735	3.07485e-71	0	Snx12
Pde8b	4.94072e-75	0.618975	0.74	0.569	8.45654e-71	0	Pde8b
Ptprf	5.89824e-74	0.538628	0.507	0.245	1.00954e-69	0	Ptprf
Sh3gl3	6.12571e-74	0.583794	0.618	0.357	1.04848e-69	0	Sh3gl3
Hmgcll1	6.12953e-74	0.512951	0.842	0.778	1.04913e-69	0	Hmgcll1
Ophn1	1.11036e-73	0.56653	0.636	0.436	1.9005e-69	0	Ophn1
Hap1	1.50883e-73	0.505761	0.355	0.115	2.58252e-69	0	Hap1
Sptb	2.79826e-73	0.529714	0.459	0.179	4.78951e-69	0	Sptb
Cemip	1.07265e-72	0.55048	0.288	0.07	1.83595e-68	0	Cemip
Hcrtr2	1.84355e-72	0.642352	0.318	0.079	3.15541e-68	0	Hcrtr2
AABR07001519.1	2.16279e-72	0.5771	0.774	0.697	3.70182e-68	0	AABR07001519.1
Lcorl	5.6099e-72	0.590673	0.605	0.446	9.6019e-68	0	Lcorl
Grik2	7.10899e-72	0.618505	0.993	0.998	1.21677e-67	0	Grik2
Cdh9	7.56925e-72	0.817624	0.435	0.165	1.29555e-67	0	Cdh9
Plcxd3	1.2647e-71	0.770477	0.647	0.379	2.16467e-67	0	Plcxd3
Mpp5	1.51184e-71	0.566344	0.615	0.402	2.58766e-67	0	Mpp5
RGD1564053	1.68662e-71	0.787905	0.626	0.335	2.88682e-67	0	RGD1564053
Prkca	1.87167e-71	0.788624	0.58	0.322	3.20354e-67	0	Prkca
Sntg2	3.29999e-70	0.607924	0.324	0.09	5.64826e-66	0	Sntg2
Gabra2	1.26345e-69	0.66427	0.632	0.401	2.16253e-65	0	Gabra2
Rab27b	5.00743e-69	0.528133	0.446	0.23	8.57071e-65	0	Rab27b
Slit2	5.48972e-69	0.931448	0.509	0.232	9.39621e-65	0	Slit2
Phlpp2	1.19896e-67	0.511148	0.749	0.627	2.05213e-63	0	Phlpp2
Pgrmc1	4.19891e-67	0.590545	0.56	0.419	7.18685e-63	0	Pgrmc1
Slc16a11	4.50968e-67	0.63945	0.458	0.23	7.71878e-63	0	Slc16a11
Dmc1	7.00696e-67	0.502809	0.351	0.127	1.19931e-62	0	Dmc1
Slc32a1	7.80411e-67	0.550444	0.267	0.061	1.33575e-62	0	Slc32a1
AABR07027925.1	1.35564e-66	0.816376	0.278	0.092	2.32031e-62	0	AABR07027925.1
Grin3a	2.39495e-66	0.708357	0.612	0.356	4.0992e-62	0	Grin3a
Pnck	7.38873e-66	0.544705	0.492	0.276	1.26466e-61	0	Pnck
Cdk5rap2	1.10444e-65	0.502717	0.413	0.211	1.89035e-61	0	Cdk5rap2
Bbs9	1.18692e-65	0.513908	0.613	0.478	2.03153e-61	0	Bbs9
LOC691995	2.28717e-65	0.515705	0.322	0.111	3.91472e-61	0	LOC691995
Dennd2b	7.20531e-65	0.550667	0.688	0.546	1.23326e-60	0	Dennd2b
Iqsec3	1.18686e-64	0.551656	0.655	0.422	2.03143e-60	0	Iqsec3
Pdzrn4	1.34302e-63	0.664932	0.505	0.269	2.29872e-59	0	Pdzrn4
Mid1	2.00348e-63	0.533407	0.265	0.062	3.42916e-59	0	Mid1
Gpc6	4.63431e-63	0.822302	0.874	0.732	7.93208e-59	0	Gpc6
Zfp521	1.21544e-62	0.726515	0.627	0.481	2.08034e-58	0	Zfp521
Ano3	1.4812e-62	0.725043	0.512	0.308	2.53522e-58	0	Ano3
Nrp1	2.18185e-62	0.667595	0.533	0.312	3.73446e-58	0	Nrp1
Man1a1	1.20042e-60	0.647276	0.474	0.21	2.05463e-56	0	Man1a1
AABR07068728.1	1.99082e-60	0.593041	0.313	0.088	3.40748e-56	0	AABR07068728.1
Thsd7a	4.93798e-60	0.740885	0.805	0.757	8.45185e-56	0	Thsd7a
Dnah9	5.21031e-60	0.509503	0.403	0.267	8.91797e-56	0	Dnah9
Caly	8.73649e-60	0.672772	0.752	0.725	1.49534e-55	0	Caly
Stat5b	2.43144e-58	0.500303	0.697	0.579	4.16165e-54	0	Stat5b
Chl1	9.68672e-58	0.513784	0.557	0.333	1.65798e-53	0	Chl1
Galntl6	9.89517e-58	0.602786	0.486	0.286	1.69366e-53	0	Galntl6
Elmod1	5.49476e-56	0.517164	0.809	0.657	9.40483e-52	0	Elmod1
Pcdh17	6.49639e-56	0.664986	0.608	0.381	1.11192e-51	0	Pcdh17
Zfpm2	6.86424e-56	0.908554	0.524	0.263	1.17488e-51	0	Zfpm2
Dach1	2.34525e-55	1.11399	0.373	0.188	4.01414e-51	0	Dach1
Ptpro	4.99278e-55	0.604756	0.491	0.316	8.54564e-51	0	Ptpro
Spats2l	6.26824e-55	0.536735	0.642	0.516	1.07287e-50	0	Spats2l
Alcam	9.21536e-55	0.751518	0.715	0.611	1.5773e-50	0	Alcam
Luzp2	1.10673e-54	0.53281	0.976	0.963	1.89429e-50	0	Luzp2
Nnat	8.42848e-54	0.604504	0.426	0.239	1.44262e-49	0	Nnat
Thsd7b	1.28177e-53	0.868806	0.648	0.412	2.19387e-49	0	Thsd7b
Stxbp6	3.06029e-53	0.59735	0.636	0.378	5.23799e-49	0	Stxbp6
Hs3st5	4.52634e-53	0.557843	0.652	0.675	7.74728e-49	0	Hs3st5
Galnt16	8.55879e-53	0.508326	0.676	0.489	1.46492e-48	0	Galnt16
Scn9a	1.8712e-52	0.543883	0.454	0.329	3.20275e-48	0	Scn9a
Cpne8	5.64648e-50	0.659263	0.431	0.227	9.66452e-46	0	Cpne8
Pard3b	2.73847e-49	0.60684	0.378	0.177	4.68717e-45	0	Pard3b
Ptprk	4.65644e-49	0.99335	0.449	0.234	7.96997e-45	0	Ptprk
LOC103694210	2.97714e-47	0.525725	0.394	0.171	5.09567e-43	0	LOC103694210
Scg2	7.56811e-45	0.659227	0.678	0.673	1.29536e-40	0	Scg2
Mt-co1	1.20988e-44	0.53258	0.998	0.994	2.07083e-40	0	Mt-co1
Sv2c	2.13648e-44	0.678333	0.371	0.186	3.6568e-40	0	Sv2c
Dpyd	6.60004e-44	0.521328	0.391	0.394	1.12966e-39	0	Dpyd
Car10	2.80742e-43	0.662877	0.793	0.671	4.80517e-39	0	Car10
Mt-co2	1.25078e-42	0.561841	0.991	0.994	2.14083e-38	0	Mt-co2
Dcc	4.90614e-42	0.526871	0.866	0.777	8.39736e-38	0	Dcc
Nrg1	6.20353e-41	0.559047	0.685	0.534	1.0618e-36	0	Nrg1
Arhgap24	1.57037e-40	0.563532	0.432	0.222	2.68785e-36	0	Arhgap24
Pbx3	2.68024e-39	0.570704	0.528	0.472	4.5875e-35	0	Pbx3
Sorcs1	1.10457e-37	0.545625	0.64	0.726	1.89058e-33	0	Sorcs1
Fstl4	0	2.26635	1	0.606	0	1	Fstl4
Shisa6	0	1.99066	0.996	0.437	0	1	Shisa6
Plekhg1	0	1.85701	0.999	0.465	0	1	Plekhg1
Atp2b1	0	1.74483	1	0.936	0	1	Atp2b1
Synpo2	0	1.71456	0.997	0.368	0	1	Synpo2
Zmat4	0	1.64847	1	0.801	0	1	Zmat4
Lrrc7	0	1.63502	1	0.985	0	1	Lrrc7
Rora	0	1.62793	0.999	0.729	0	1	Rora
Vipr2	0	1.53961	0.911	0.205	0	1	Vipr2
Camk1d	0	1.45763	0.999	0.746	0	1	Camk1d
Adarb1	0	1.41692	1	0.877	0	1	Adarb1
Gabra4	2.46538757274782e-321	1.74005	1	0.661	4.21975736951517e-317	1	Gabra4
Ptpn3	7.18371449053172e-321	1.63831	1	0.595	1.22956457219941e-316	1	Ptpn3
Lef1	1.49109011914888e-320	1.76099	1	0.497	2.55214984793523e-316	1	Lef1
Kcnq3	1.1815480277134e-314	1.59062	1	0.929	2.02233760423425e-310	1	Kcnq3
Adarb2	1.36445217712863e-311	1.74158	0.989	0.452	2.3354e-307	1	Adarb2
Grin2b	7.27071e-306	1.22739	1	0.992	1.24446e-301	1	Grin2b
Anks1b	6.90949e-305	1.11501	1	0.998	1.18263e-300	1	Anks1b
Tanc1	8.89441e-298	1.39663	0.995	0.554	1.52237e-293	1	Tanc1
Il1rap	7.53186e-295	1.48309	0.969	0.493	1.28915e-290	1	Il1rap
Fzd6	1.54522e-285	1.46167	0.736	0.088	2.64481e-281	1	Fzd6
Kalrn	5.30626e-281	1.30209	1	0.965	9.0822e-277	1	Kalrn
Ntng1	9.05934e-279	1.57736	1	0.75	1.5506e-274	1	Ntng1
Heg1	2.02452e-276	1.30158	0.953	0.304	3.46516e-272	1	Heg1
Kcnc2	2.96192e-276	1.46635	1	0.953	5.06963e-272	1	Kcnc2
AABR07035916.1	2.20924e-270	1.37784	0.999	0.889	3.78134e-266	1	AABR07035916.1
Ptprj	3.41159e-267	1.15688	0.997	0.81	5.83928e-263	1	Ptprj
Hdac9	7.93834e-266	1.3566	1	0.839	1.35873e-261	1	Hdac9
Sh3d19	1.17993e-264	1.28832	0.988	0.561	2.01957e-260	1	Sh3d19
Vav3	1.44373e-263	1.38712	1	0.788	2.47109e-259	1	Vav3
Gabrd	7.48489e-262	1.16425	0.892	0.233	1.28111e-257	1	Gabrd
Pde7b	2.12097e-260	1.35901	0.995	0.674	3.63025e-256	1	Pde7b
Grm1	1.82234e-255	1.27734	1	0.863	3.11912e-251	1	Grm1
Slc24a2	5.40268e-254	1.10483	1	0.947	9.24723e-250	1	Slc24a2
Ccdc136	6.44384e-253	1.1777	1	0.858	1.10293e-248	1	Ccdc136
Nav2	4.47663e-252	1.04934	0.999	0.977	7.66221e-248	1	Nav2
Ildr2	1.04038e-248	1.27974	0.996	0.469	1.78071e-244	1	Ildr2
Cit	4.8587e-248	1.20113	1	0.844	8.31616e-244	1	Cit
Ptpn4	8.28496e-243	1.14208	0.999	0.944	1.41805e-238	1	Ptpn4
Galnt17	1.04515e-240	1.18236	1	0.874	1.78888e-236	1	Galnt17
Mctp2	4.77895e-239	1.44681	0.975	0.526	8.17964e-235	1	Mctp2
Mb21d2	1.34855e-238	1.27901	0.947	0.427	2.30819e-234	1	Mb21d2
Prkcd	5.48645e-234	1.1616	0.904	0.305	9.39061e-230	1	Prkcd
Gpr63	3.23764e-233	1.32759	0.967	0.478	5.54154e-229	1	Gpr63
Plekha7	5.98437e-230	1.19932	0.944	0.532	1.02428e-225	1	Plekha7
Prkch	2.13209e-229	1.1814	0.895	0.272	3.64929e-225	1	Prkch
Ehbp1	6.50777e-229	0.968355	0.996	0.895	1.11387e-224	1	Ehbp1
Clmn	1.06597e-227	1.14014	0.977	0.429	1.82452e-223	1	Clmn
Inpp4b	1.02181e-224	1.14488	1	0.805	1.74892e-220	1	Inpp4b
Spock1	2.85767e-223	1.21576	0.957	0.519	4.89119e-219	1	Spock1
Cacna1c	4.04827e-219	1.06267	0.997	0.818	6.92903e-215	1	Cacna1c
Epha4	2.29854e-218	1.08027	0.997	0.822	3.93418e-214	1	Epha4
Ick	1.66405e-217	1.12032	0.973	0.583	2.84819e-213	1	Ick
Lhfpl6	3.73723e-216	1.21981	0.973	0.492	6.39664e-212	1	Lhfpl6
Brinp1	2.41082e-215	1.15825	0.999	0.904	4.12636e-211	1	Brinp1
Ogt	5.26684e-215	0.9078	0.997	0.972	9.01472e-211	1	Ogt
Gabbr2	1.01011e-213	1.01991	1	0.924	1.7289e-209	1	Gabbr2
Cdkl5	1.32273e-213	1.1443	0.987	0.698	2.26398e-209	1	Cdkl5
Kcnip4	1.79347e-210	1.12478	0.987	0.617	3.06971e-206	1	Kcnip4
Pcsk6	1.26015e-202	1.05152	0.845	0.252	2.15688e-198	1	Pcsk6
Kcnd3	2.21285e-197	1.09762	0.992	0.692	3.78752e-193	1	Kcnd3
Cttnbp2	3.86648e-194	0.948518	1	0.922	6.61786e-190	1	Cttnbp2
Prkcg	3.11008e-192	1.09459	0.992	0.718	5.32321e-188	1	Prkcg
Sorbs1	2.62664e-191	0.956355	0.996	0.851	4.49576e-187	1	Sorbs1
Srrm4	1.26916e-190	1.0735	0.995	0.716	2.1723e-186	1	Srrm4
Camk2a	1.4291e-190	0.940997	0.999	0.818	2.44604e-186	1	Camk2a
Slc17a7	1.45594e-190	0.884371	0.638	0.101	2.49199e-186	1	Slc17a7
Kctd17	2.45952e-190	0.975874	0.951	0.47	4.20971e-186	1	Kctd17
Plcb4	5.09856e-190	0.984166	0.997	0.866	8.7267e-186	1	Plcb4
Npas2	1.5505e-188	1.04107	0.976	0.512	2.65383e-184	1	Npas2
Tafa4	3.35938e-188	1.08536	0.833	0.245	5.74992e-184	1	Tafa4
Rasa4	5.53955e-188	0.907708	0.776	0.199	9.4815e-184	1	Rasa4
Fam163a	1.18508e-187	0.954277	0.973	0.452	2.02839e-183	1	Fam163a
Grin2c	8.24259e-187	0.977335	0.864	0.294	1.4108e-182	1	Grin2c
Edil3	2.22249e-186	1.15477	0.999	0.933	3.80401e-182	1	Edil3
Samd5	9.65637e-184	0.953048	0.999	0.875	1.65278e-179	1	Samd5
Rtn4rl1	2.36239e-183	1.0709	0.944	0.449	4.04346e-179	1	Rtn4rl1
Mical2	2.34387e-182	0.994661	0.945	0.528	4.01177e-178	1	Mical2
Sorbs2	3.05397e-182	0.83396	1	0.962	5.22717e-178	1	Sorbs2
Ccdc141	1.02628e-181	1.16559	0.786	0.227	1.75658e-177	1	Ccdc141
Gabrb2	4.46185e-181	0.971882	1	0.931	7.6369e-177	1	Gabrb2
Arsa	1.62768e-179	0.97158	0.846	0.303	2.78594e-175	1	Arsa
Astn2	3.26106e-178	0.958873	1	0.962	5.58163e-174	1	Astn2
Cnksr3	1.34606e-177	0.864663	0.712	0.159	2.30392e-173	1	Cnksr3
Lamb1	3.09103e-177	0.807564	0.681	0.14	5.2906e-173	1	Lamb1
Nell2	3.43064e-176	0.988883	0.992	0.753	5.87188e-172	1	Nell2
Rgs7	1.01248e-175	0.941177	0.996	0.886	1.73296e-171	1	Rgs7
Ptk2b	2.20835e-175	0.948685	0.838	0.276	3.77982e-171	1	Ptk2b
Pdp1	6.84204e-174	1.11042	0.928	0.479	1.17108e-169	1	Pdp1
Epb41l5	1.3187e-173	1.03971	0.937	0.537	2.25708e-169	1	Epb41l5
Papln	2.69233e-173	0.777846	0.537	0.064	4.6082e-169	1	Papln
Shank3	5.59643e-171	0.890606	0.988	0.788	9.57886e-167	1	Shank3
LOC689986	9.14278e-171	0.961522	0.65	0.143	1.56488e-166	1	LOC689986
Atp11c	1.68376e-170	1.02692	0.928	0.564	2.88193e-166	1	Atp11c
Cacna1d	7.30285e-169	0.871659	0.997	0.955	1.24996e-164	1	Cacna1d
Adra1b	1.97755e-167	1.01619	0.879	0.371	3.38477e-163	1	Adra1b
Prkag2	2.25521e-167	0.904119	0.977	0.767	3.86001e-163	1	Prkag2
Trio	3.2659e-167	0.777032	0.999	0.937	5.58991e-163	1	Trio
Tmem163	1.60053e-164	0.953195	0.991	0.597	2.73948e-160	1	Tmem163
Nsmf	1.13093e-163	0.908356	0.932	0.518	1.93569e-159	1	Nsmf
Homer2	2.09396e-161	0.943412	0.891	0.423	3.58403e-157	1	Homer2
Mef2c	3.09663e-161	0.988233	0.949	0.507	5.3002e-157	1	Mef2c
Ramp3	4.16395e-161	0.830669	0.816	0.271	7.12701e-157	1	Ramp3
Shc3	4.97615e-160	0.919243	0.993	0.742	8.51718e-156	1	Shc3
Erc2	2.80324e-159	0.843443	0.993	0.9	4.79802e-155	1	Erc2
Trim9	2.09098e-158	0.842803	0.979	0.816	3.57893e-154	1	Trim9
Dgkh	1.59601e-155	1.01497	0.939	0.535	2.73173e-151	1	Dgkh
Osbpl3	1.19962e-153	0.890017	0.862	0.333	2.05327e-149	1	Osbpl3
Slit3	1.63446e-153	0.905499	0.889	0.407	2.79753e-149	1	Slit3
Dlgap4	1.358e-152	0.838405	0.949	0.621	2.32435e-148	1	Dlgap4
Nell1	1.72171e-148	0.869968	1	0.814	2.94689e-144	1	Nell1
Trps1	5.53057e-148	0.9251	0.987	0.752	9.46612e-144	1	Trps1
Prmt8	4.0101e-147	0.881743	0.71	0.232	6.86369e-143	1	Prmt8
Sez6l	1.12572e-146	0.862256	0.977	0.699	1.92679e-142	1	Sez6l
Cdyl	1.57115e-145	0.876272	0.932	0.559	2.68918e-141	1	Cdyl
Rcsd1	1.1056e-144	0.709653	0.698	0.19	1.89234e-140	1	Rcsd1
Amotl1	2.41364e-144	0.834419	0.821	0.33	4.13119e-140	1	Amotl1
Ryr3	1.40049e-143	0.938629	0.993	0.816	2.39708e-139	1	Ryr3
Chst9	2.80126e-143	1.04031	0.81	0.296	4.79463e-139	1	Chst9
Mtmr12	3.45957e-143	0.830763	0.935	0.573	5.92139e-139	1	Mtmr12
Akap2	1.62797e-141	0.850841	0.864	0.414	2.78644e-137	1	Akap2
Mgat5	4.12867e-141	0.842487	0.965	0.717	7.06662e-137	1	Mgat5
RGD1306271	7.00988e-139	0.805423	0.985	0.764	1.19981e-134	1	RGD1306271
Ca4	8.84852e-137	0.609793	0.53	0.091	1.51451e-132	1	Ca4
Cpne9	4.71779e-136	0.766393	0.989	0.636	8.07497e-132	1	Cpne9
Arap2	6.54345e-136	0.838932	0.929	0.496	1.11998e-131	1	Arap2
Hs3st1	3.74289e-134	0.795189	0.733	0.25	6.40633e-130	1	Hs3st1
Trpc3	1.61916e-132	0.839735	0.929	0.52	2.77135e-128	1	Trpc3
AABR07011857.2	2.42883e-132	0.974361	0.911	0.446	4.15718e-128	1	AABR07011857.2
Kitlg	1.20626e-131	0.729746	0.87	0.382	2.06463e-127	1	Kitlg
Rab3c	2.59295e-130	0.725925	0.996	0.941	4.43809e-126	1	Rab3c
Grid2ip	3.00409e-130	0.56132	0.738	0.257	5.14179e-126	1	Grid2ip
Fryl	1.1747e-129	0.823918	0.96	0.709	2.01062e-125	1	Fryl
Rnf112	2.23408e-129	0.852518	0.959	0.653	3.82384e-125	1	Rnf112
Cck	7.31111e-129	0.835608	0.928	0.512	1.25137e-124	1	Cck
Rell1	1.02123e-127	0.831278	0.724	0.249	1.74794e-123	1	Rell1
Pcsk2	1.13533e-125	0.866917	0.997	0.854	1.94323e-121	1	Pcsk2
Tns3	1.22566e-124	0.80653	0.738	0.281	2.09784e-120	1	Tns3
Peak1	8.42294e-124	0.808438	0.977	0.732	1.44167e-119	1	Peak1
Shisal1	9.61148e-124	0.750748	0.915	0.478	1.6451e-119	1	Shisal1
Camk4	1.58341e-122	0.820676	0.956	0.765	2.71016e-118	1	Camk4
Kcnh5	1.62434e-122	0.782625	0.967	0.625	2.78022e-118	1	Kcnh5
Arhgap32	8.72217e-121	0.745295	0.98	0.835	1.49289e-116	1	Arhgap32
Impa2	2.22231e-119	0.67509	0.66	0.209	3.80371e-115	1	Impa2
Vangl1	6.36443e-119	0.612918	0.654	0.195	1.08934e-114	1	Vangl1
Syt9	1.27946e-118	0.837955	0.858	0.449	2.18992e-114	1	Syt9
Lsamp	3.44764e-118	0.855625	0.997	0.92	5.90098e-114	1	Lsamp
Adcy8	4.00311e-118	0.78385	0.993	0.824	6.85172e-114	1	Adcy8
Syt7	4.68749e-118	0.705635	0.949	0.587	8.02311e-114	1	Syt7
Tpd52l1	5.7784e-118	0.740196	0.9	0.47	9.89031e-114	1	Tpd52l1
Trpm6	1.31383e-117	0.687633	0.623	0.174	2.24876e-113	1	Trpm6
Prodh1	2.07511e-117	0.626018	0.597	0.156	3.55176e-113	1	Prodh1
Cpne4	4.6687e-117	0.880538	0.927	0.536	7.99094e-113	1	Cpne4
Zdhhc14	7.55908e-116	0.778805	0.953	0.702	1.29381e-111	1	Zdhhc14
Itpr1	8.95841e-116	0.714378	0.981	0.688	1.53332e-111	1	Itpr1
Prox1	4.28769e-115	0.590767	0.789	0.325	7.33881e-111	1	Prox1
Nexn	4.37786e-115	0.747838	0.873	0.438	7.49314e-111	1	Nexn
Tcf7l2	9.59387e-114	0.556439	0.987	0.624	1.64209e-109	1	Tcf7l2
Rorb	9.62979e-114	0.902875	0.929	0.533	1.64824e-109	1	Rorb
Zfp804a	1.13415e-113	0.805252	0.825	0.384	1.94121e-109	1	Zfp804a
Nmt2	1.15977e-113	0.700111	0.993	0.885	1.98507e-109	1	Nmt2
Hecw2	1.87228e-113	0.674396	0.993	0.906	3.2046e-109	1	Hecw2
Kcnab1	7.45587e-113	0.797898	0.983	0.72	1.27615e-108	1	Kcnab1
Rap1gds1	5.12718e-112	0.71164	0.965	0.791	8.77567e-108	1	Rap1gds1
Plekhd1	5.77014e-112	0.667828	0.673	0.227	9.87617e-108	1	Plekhd1
Xkr4	7.90501e-112	0.620141	1	0.981	1.35302e-107	1	Xkr4
Cacnb4	1.11652e-111	0.701783	0.973	0.83	1.91104e-107	1	Cacnb4
Lepr	3.11235e-111	0.782668	0.909	0.527	5.32709e-107	1	Lepr
Esyt2	9.53166e-111	0.614122	0.997	0.937	1.63144e-106	1	Esyt2
Etv6	1.46951e-109	0.75941	0.907	0.546	2.51521e-105	1	Etv6
Zfp385b	1.9919e-109	0.767685	0.995	0.848	3.40934e-105	1	Zfp385b
Flt3	1.64247e-108	0.701338	0.98	0.75	2.81126e-104	1	Flt3
Prickle2	4.09069e-108	0.711466	0.977	0.805	7.00163e-104	1	Prickle2
Sh3bgrl2	4.84486e-108	0.792358	0.788	0.385	8.29246e-104	1	Sh3bgrl2
Scn1a	1.41662e-107	0.532629	1	0.984	2.42469e-103	1	Scn1a
Rtn4r	3.33545e-106	0.619846	0.71	0.266	5.70895e-102	1	Rtn4r
Agap3	3.7951e-106	0.651571	0.98	0.852	6.49569e-102	1	Agap3
Galnt14	5.43938e-106	0.709251	0.905	0.493	9.31004e-102	1	Galnt14
Grm7	1.14202e-105	0.650077	1	0.947	1.95468e-101	1	Grm7
Shroom4	2.72616e-105	0.759617	0.812	0.397	4.6661e-101	1	Shroom4
Napepld	2.97702e-105	0.638939	0.717	0.279	5.09547e-101	1	Napepld
Sel1l3	3.59127e-105	0.690651	0.765	0.321	6.14682e-101	1	Sel1l3
Chst8	3.64574e-105	0.752655	0.756	0.318	6.24005e-101	1	Chst8
Atp2a2	2.0985e-104	0.639609	0.992	0.91	3.59179e-100	1	Atp2a2
Dlgap3	3.30586e-103	0.683381	0.865	0.484	5.6583e-99	1	Dlgap3
Hoga1	4.89719e-102	0.521031	0.393	0.058	8.38203e-98	1	Hoga1
Hook1	6.04076e-101	0.713923	0.912	0.623	1.03394e-96	1	Hook1
Specc1	7.04612e-101	0.595942	0.999	0.949	1.20601e-96	1	Specc1
Cntn3	1.33175e-100	0.720165	0.987	0.835	2.27943e-96	1	Cntn3
Ell2	2.94514e-100	0.726546	0.935	0.624	5.0409e-96	1	Ell2
Casq2	3.03173e-100	0.731729	0.485	0.108	5.18911e-96	1	Casq2
Tspan9	3.12716e-99	0.682004	0.676	0.259	5.35245e-95	1	Tspan9
Phactr2	2.29639e-98	0.625425	0.904	0.519	3.93049e-94	1	Phactr2
Rasgrp1	3.09377e-98	0.594498	0.658	0.235	5.29529e-94	1	Rasgrp1
Pdgfd	1.24451e-97	0.876953	0.481	0.11	2.13011e-93	1	Pdgfd
Pygl	1.77156e-97	0.582069	0.563	0.167	3.03219e-93	1	Pygl
Jam3	7.84886e-96	0.691876	0.833	0.437	1.34341e-91	1	Jam3
Itgav	9.86667e-96	0.61502	0.662	0.249	1.68878e-91	1	Itgav
Myo1b	1.73811e-95	0.69741	0.797	0.403	2.97495e-91	1	Myo1b
Pamr1	7.31705e-95	0.617923	0.818	0.4	1.25239e-90	1	Pamr1
Mrvi1	7.76876e-95	0.73965	0.587	0.188	1.3297e-90	1	Mrvi1
Zfyve28	9.02957e-94	0.654297	0.952	0.706	1.5455e-89	1	Zfyve28
Slc7a8	2.06371e-93	0.762676	0.905	0.634	3.53225e-89	1	Slc7a8
Cdk14	4.54632e-93	0.568564	0.999	0.964	7.78148e-89	1	Cdk14
Rassf3	7.65308e-93	0.586323	0.542	0.155	1.3099e-88	1	Rassf3
Inpp5j	8.71478e-93	0.583906	0.716	0.305	1.49162e-88	1	Inpp5j
Rbfox1	3.82808e-91	0.550029	1	0.94	6.55215e-87	1	Rbfox1
Mylk	7.0296e-91	0.599398	0.513	0.139	1.20319e-86	1	Mylk
Mpp6	7.32576e-91	0.697883	0.916	0.692	1.25388e-86	1	Mpp6
Dgki	1.43468e-90	0.520126	0.999	0.98	2.4556e-86	1	Dgki
Reps2	1.51398e-90	0.684691	0.889	0.589	2.59132e-86	1	Reps2
Runx2	3.43212e-89	0.616509	0.574	0.187	5.87442e-85	1	Runx2
St3gal1	3.5646e-89	0.611399	0.518	0.146	6.10118e-85	1	St3gal1
Tenm3	1.76686e-88	0.621406	0.991	0.803	3.02415e-84	1	Tenm3
Fam189a1	1.87744e-88	0.614999	0.983	0.833	3.21343e-84	1	Fam189a1
Secisbp2l	3.57217e-88	0.635362	0.92	0.661	6.11412e-84	1	Secisbp2l
Pcp4	3.72909e-88	0.70655	0.984	0.871	6.38271e-84	1	Pcp4
Ndrg4	2.39108e-87	0.545936	0.993	0.93	4.09256e-83	1	Ndrg4
Deptor	3.897e-87	0.664054	0.874	0.523	6.6701e-83	1	Deptor
Cfap74	4.94086e-87	0.60506	0.68	0.279	8.45677e-83	1	Cfap74
Cpeb1	5.6069e-87	0.653257	0.96	0.728	9.59677e-83	1	Cpeb1
Nin	5.75386e-87	0.599195	0.706	0.312	9.8483e-83	1	Nin
Gria3	8.74844e-87	0.606762	0.995	0.858	1.49738e-82	1	Gria3
Ppp4r4	9.131e-87	0.595263	0.822	0.439	1.56286e-82	1	Ppp4r4
Shank2	1.50236e-86	0.586924	0.975	0.762	2.57144e-82	1	Shank2
Il1rapl1	3.05954e-86	0.527031	1	0.998	5.23671e-82	1	Il1rapl1
Kcna1	7.39452e-86	0.625122	0.786	0.421	1.26565e-81	1	Kcna1
Sptbn1	9.39809e-86	0.524071	0.997	0.966	1.60858e-81	1	Sptbn1
Prss48	1.29967e-85	0.534798	0.589	0.203	2.22451e-81	1	Prss48
Sema5a	1.44398e-85	0.625808	0.936	0.607	2.47152e-81	1	Sema5a
Atxn1	2.17005e-85	0.549217	0.997	0.932	3.71426e-81	1	Atxn1
Ptpra	4.77423e-85	0.557799	0.979	0.842	8.17156e-81	1	Ptpra
Elmo1	1.11359e-84	0.648518	0.979	0.781	1.90602e-80	1	Elmo1
Sash1	2.08202e-84	0.630276	0.862	0.513	3.56358e-80	1	Sash1
Pdzrn3	3.33223e-84	0.77463	0.66	0.268	5.70345e-80	1	Pdzrn3
Ctif	7.12405e-84	0.594353	0.947	0.732	1.21935e-79	1	Ctif
Rcan2	2.2173e-82	0.541763	0.995	0.901	3.79514e-78	1	Rcan2
Septin6	3.16719e-82	0.602528	0.939	0.69	5.42097e-78	1	Septin6
Igf1r	3.17724e-82	0.653576	0.981	0.839	5.43816e-78	1	Igf1r
Vwc2	5.50234e-81	0.63419	0.941	0.637	9.41781e-77	1	Vwc2
Galnt9	1.52449e-80	0.590275	0.908	0.604	2.60931e-76	1	Galnt9
Rap1gap	3.42125e-80	0.572363	0.901	0.606	5.85581e-76	1	Rap1gap
Mybpc1	2.63385e-79	0.984657	0.597	0.221	4.50811e-75	1	Mybpc1
Atp10a	5.23148e-79	0.533154	0.521	0.164	8.95421e-75	1	Atp10a
AABR07034767.1	1.80282e-78	0.574385	0.597	0.229	3.08571e-74	1	AABR07034767.1
Capn10	2.45256e-78	0.511641	0.629	0.253	4.1978e-74	1	Capn10
Wipf3	3.84993e-78	0.53021	0.668	0.284	6.58955e-74	1	Wipf3
Peli2	5.67124e-78	0.652535	0.726	0.364	9.7069e-74	1	Peli2
Msrb3	7.56046e-78	0.648564	0.845	0.525	1.29405e-73	1	Msrb3
Cux2	9.01649e-78	0.5806	0.956	0.738	1.54326e-73	1	Cux2
Tbk1	1.02809e-77	0.603926	0.868	0.552	1.75969e-73	1	Tbk1
Rhpn2	1.04862e-77	0.500082	0.401	0.09	1.79482e-73	1	Rhpn2
Baalc	1.08513e-76	0.622228	0.746	0.393	1.85731e-72	1	Baalc
Ppil1	1.24098e-76	0.518947	0.864	0.507	2.12407e-72	1	Ppil1
Cdh20	1.51279e-76	0.513902	0.609	0.236	2.5893e-72	1	Cdh20
Rgs7bp	1.8942e-76	0.602201	0.833	0.494	3.24211e-72	1	Rgs7bp
Prkg2	4.81308e-76	0.521025	0.682	0.302	8.23807e-72	1	Prkg2
Tln2	1.70797e-75	0.573459	0.904	0.605	2.92336e-71	1	Tln2
Lrrfip1	2.08115e-75	0.544069	0.931	0.676	3.56209e-71	1	Lrrfip1
Slc9a1	4.47821e-74	0.623282	0.816	0.52	7.6649e-70	1	Slc9a1
Hspa12a	4.77103e-74	0.566812	0.879	0.57	8.16609e-70	1	Hspa12a
Fgd6	6.14062e-74	0.501042	0.526	0.18	1.05103e-69	1	Fgd6
Rnf182	9.57954e-74	0.554971	0.768	0.397	1.63963e-69	1	Rnf182
Ppm1l	1.26785e-73	0.571414	0.757	0.398	2.17006e-69	1	Ppm1l
Inpp5a	1.31712e-73	0.571195	0.802	0.456	2.25439e-69	1	Inpp5a
Fam53b	2.30573e-73	0.600496	0.865	0.607	3.94649e-69	1	Fam53b
Cdh2	6.50207e-73	0.513605	0.991	0.943	1.11289e-68	1	Cdh2
Ptchd4	3.4485e-72	0.610572	0.973	0.754	5.90246e-68	1	Ptchd4
Dock7	4.72533e-72	0.515871	0.987	0.894	8.08787e-68	1	Dock7
Bok	7.82158e-72	0.5091	0.646	0.281	1.33874e-67	1	Bok
Dbndd1	1.39968e-71	0.524709	0.632	0.273	2.3957e-67	1	Dbndd1
Ttc19	4.57398e-71	0.54623	0.874	0.572	7.82883e-67	1	Ttc19
Ttc39b	1.045e-70	0.579565	0.808	0.497	1.78862e-66	1	Ttc39b
Mfsd4a	6.08097e-70	0.589095	0.817	0.514	1.04082e-65	1	Mfsd4a
Klhl3	8.98938e-70	0.568445	0.745	0.403	1.53862e-65	1	Klhl3
Adamts2	1.28452e-69	0.766779	0.595	0.249	2.19858e-65	1	Adamts2
Adcy1	1.48948e-69	0.570396	0.877	0.599	2.5494e-65	1	Adcy1
Chrna4	8.29524e-69	0.517575	0.673	0.319	1.41981e-64	1	Chrna4
Cyp46a1	1.19146e-68	0.512184	0.828	0.488	2.0393e-64	1	Cyp46a1
Rbms1	2.66733e-68	0.51721	0.988	0.846	4.5654e-64	1	Rbms1
Nrip3	4.68613e-68	0.533264	0.753	0.406	8.02078e-64	1	Nrip3
Setd7	1.04066e-67	0.5475	0.929	0.709	1.78119e-63	1	Setd7
Sufu	2.73391e-67	0.586495	0.848	0.572	4.67937e-63	1	Sufu
Wasf1	8.79094e-67	0.539289	0.826	0.525	1.50466e-62	1	Wasf1
Sat1	3.62279e-66	0.526409	0.666	0.317	6.20076e-62	1	Sat1
Ywhah	1.57554e-65	0.51359	0.979	0.895	2.6967e-61	1	Ywhah
Miga2	9.56732e-65	0.508507	0.92	0.682	1.63754e-60	1	Miga2
Arhgap12	1.06624e-64	0.556609	0.92	0.743	1.82497e-60	1	Arhgap12
Cx3cl1	2.00686e-61	0.529928	0.834	0.522	3.43494e-57	1	Cx3cl1
Vgf	6.71832e-61	0.528546	0.754	0.417	1.14991e-56	1	Vgf
Necab3	2.64225e-60	0.692443	0.709	0.417	4.52247e-56	1	Necab3
Aff1	3.78367e-60	0.525421	0.397	0.121	6.47613e-56	1	Aff1
Grin2a	6.95755e-60	0.554286	0.891	0.604	1.19085e-55	1	Grin2a
Scn7a	7.73114e-60	0.524096	0.478	0.171	1.32326e-55	1	Scn7a
Tmem164	2.49501e-59	0.526561	0.858	0.566	4.27046e-55	1	Tmem164
Fras1	6.06255e-59	0.53492	0.777	0.45	1.03767e-54	1	Fras1
Gbe1	1.6303e-57	0.55635	0.85	0.559	2.79042e-53	1	Gbe1
Sgk1	5.56815e-56	0.506513	0.92	0.702	9.53044e-52	1	Sgk1
Unc5c	3.21143e-52	0.516971	0.936	0.733	5.49668e-48	1	Unc5c
Myo1d	2.69732e-51	0.502986	0.884	0.645	4.61673e-47	1	Myo1d
Rab8b	9.22541e-51	0.54595	0.814	0.562	1.57902e-46	1	Rab8b
Setd4	4.11821e-49	0.525568	0.725	0.472	7.04873e-45	1	Setd4
Bmp6	2.26213e-35	0.510145	0.8	0.615	3.87186e-31	1	Bmp6
Tmem132d	2.00876e-18	0.549247	0.697	0.651	3.43819e-14	1	Tmem132d
Necab1	1.65271e-222	1.64275	0.867	0.387	2.82878e-218	2	Necab1
Synpo21	5.87248e-195	1.03155	0.99	0.401	1.00513e-190	2	Synpo2
Cit1	1.10461e-178	1.09924	0.998	0.852	1.89065e-174	2	Cit
Ildr21	1.83014e-178	1.16504	0.987	0.497	3.13247e-174	2	Ildr2
Plekhg11	3.18626e-176	1.08587	0.995	0.492	5.4536e-172	2	Plekhg1
Grid2ip1	1.51333e-175	1.02775	0.838	0.258	2.59021e-171	2	Grid2ip
Ptpn31	1.03092e-167	1.19266	0.99	0.617	1.76452e-163	2	Ptpn3
Cpne7	1.98492e-167	1.18949	0.867	0.348	3.39739e-163	2	Cpne7
Mgll	1.58109e-165	1.17858	0.866	0.348	2.70619e-161	2	Mgll
Lef11	2.46009e-162	1.10675	0.992	0.523	4.2107e-158	2	Lef1
Npas21	3.19538e-161	1.16306	0.963	0.538	5.46921e-157	2	Npas2
Plekha5	3.31958e-159	0.922763	1	0.953	5.6818e-155	2	Plekha5
Ptger3	2.0028e-155	0.907498	0.579	0.087	3.42799e-151	2	Ptger3
Ccdc1361	7.33742e-154	0.964637	0.998	0.866	1.25587e-149	2	Ccdc136
Col4a4	3.67859e-145	1.17413	0.71	0.203	6.29628e-141	2	Col4a4
Gabra41	1.27076e-141	1.00476	0.995	0.679	2.17503e-137	2	Gabra4
Ntng11	3.24072e-141	1.01682	1	0.763	5.54682e-137	2	Ntng1
Gabbr21	4.50819e-140	0.883149	0.998	0.928	7.71622e-136	2	Gabbr2
Col4a3	1.00426e-139	1.02846	0.628	0.149	1.71889e-135	2	Col4a3
Kcnc21	4.54975e-138	1.01125	1	0.956	7.78735e-134	2	Kcnc2
Celf2	3.1317e-134	0.836292	0.998	0.986	5.36022e-130	2	Celf2
Stum	3.4396e-131	0.855579	0.66	0.167	5.88721e-127	2	Stum
Lrrc71	5.54872e-131	0.877522	1	0.986	9.49718e-127	2	Lrrc7
Clmn1	1.91182e-128	0.875952	0.94	0.464	3.27228e-124	2	Clmn
Plcb41	3.56183e-120	0.836963	1	0.872	6.09643e-116	2	Plcb4
Epha3	4.87399e-120	1.02495	0.934	0.545	8.34232e-116	2	Epha3
Chst91	5.47551e-120	0.889888	0.825	0.318	9.37189e-116	2	Chst9
Shc31	1.98228e-119	0.898781	0.982	0.757	3.39286e-115	2	Shc3
Ptprm	6.90893e-119	0.878365	0.998	0.918	1.18253e-114	2	Ptprm
Ptpn41	9.76012e-119	0.816496	1	0.946	1.67054e-114	2	Ptpn4
Sntb1	7.2985e-117	1.03624	0.659	0.187	1.24921e-112	2	Sntb1
Cpne91	2.28568e-114	0.90823	0.979	0.656	3.91217e-110	2	Cpne9
Adamts17	2.70074e-114	0.911541	0.806	0.371	4.62258e-110	2	Adamts17
Rasal2	3.29034e-112	0.733732	1	0.946	5.63174e-108	2	Rasal2
Fbn2	2.04764e-111	0.931271	0.667	0.203	3.50474e-107	2	Fbn2
Rtn4rl11	6.89117e-110	0.80813	0.921	0.479	1.17949e-105	2	Rtn4rl1
Pamr11	1.5161e-107	0.834633	0.84	0.416	2.59496e-103	2	Pamr1
Srrm41	1.97428e-107	0.943543	0.974	0.735	3.37918e-103	2	Srrm4
Kalrn1	7.27717e-107	0.757025	1	0.967	1.24556e-102	2	Kalrn
Cpne41	1.93416e-106	1.06246	0.94	0.552	3.31051e-102	2	Cpne4
Shisal11	4.29451e-104	0.756725	0.914	0.5	7.35048e-100	2	Shisal1
Pcsk21	8.68821e-104	0.91546	0.994	0.861	1.48707e-99	2	Pcsk2
Prkch1	1.36246e-103	0.733666	0.799	0.325	2.33198e-99	2	Prkch
Kcnip41	1.53525e-103	0.798267	0.971	0.639	2.62774e-99	2	Kcnip4
Prox11	1.726e-103	0.856583	0.807	0.344	2.95422e-99	2	Prox1
Fam163a1	2.99932e-102	0.533072	0.926	0.489	5.13364e-98	2	Fam163a
Prkcg1	1.4259e-101	0.860241	0.961	0.739	2.44057e-97	2	Prkcg
Robo1	1.03381e-100	0.829119	0.998	0.938	1.76948e-96	2	Robo1
Nell21	2.52757e-99	0.736806	0.995	0.764	4.32619e-95	2	Nell2
Ryr31	5.21517e-98	0.848143	0.99	0.825	8.92629e-94	2	Ryr3
Tcf7l21	2.77306e-96	0.702138	0.981	0.643	4.74637e-92	2	Tcf7l2
Tmem1631	3.67678e-96	0.692025	0.977	0.62	6.29317e-92	2	Tmem163
AABR07011857.21	4.5634e-96	1.17973	0.864	0.479	7.81072e-92	2	AABR07011857.2
Nell11	5.24327e-96	0.782923	0.998	0.824	8.97437e-92	2	Nell1
Kitlg1	1.5053e-94	0.714635	0.853	0.41	2.57647e-90	2	Kitlg
Atp2b11	1.75266e-94	0.680916	1	0.939	2.99986e-90	2	Atp2b1
Wls	2.29876e-94	0.958332	0.761	0.383	3.93456e-90	2	Wls
Cacnb2	2.18618e-93	0.653822	1	0.966	3.74186e-89	2	Cacnb2
Nexn1	2.48248e-93	0.832874	0.856	0.463	4.24902e-89	2	Nexn
Grin2b1	6.07153e-93	0.631766	0.997	0.994	1.0392e-88	2	Grin2b
Rgs3	1.01606e-88	0.649337	0.684	0.262	1.73909e-84	2	Rgs3
Nmt21	9.44297e-88	0.700758	0.982	0.893	1.61626e-83	2	Nmt2
Kcnab11	2.28753e-86	0.773967	0.982	0.733	3.91533e-82	2	Kcnab1
Ddah1	9.90959e-85	0.817028	0.864	0.562	1.69613e-80	2	Ddah1
Osbpl31	1.76972e-84	0.75457	0.799	0.373	3.02905e-80	2	Osbpl3
Tafa41	1.1994e-83	0.818081	0.725	0.299	2.05289e-79	2	Tafa4
Heg11	2.65144e-83	0.609487	0.796	0.372	4.53821e-79	2	Heg1
Vav31	7.74159e-83	0.795621	0.985	0.802	1.32505e-78	2	Vav3
Rgs71	3.68807e-82	0.701801	0.992	0.892	6.3125e-78	2	Rgs7
Rorb1	9.26181e-82	1.10849	0.875	0.565	1.58525e-77	2	Rorb
Ick1	1.93721e-80	0.691646	0.932	0.611	3.31572e-76	2	Ick
Mybpc11	4.71036e-80	1.34912	0.617	0.235	8.06225e-76	2	Mybpc1
Anks1b1	7.56955e-80	0.550875	1	0.998	1.2956e-75	2	Anks1b
Mef2c1	1.22107e-79	0.738953	0.898	0.54	2.08999e-75	2	Mef2c
Tanc11	7.39125e-78	0.554064	0.94	0.589	1.26509e-73	2	Tanc1
Galnt171	3.37657e-77	0.625751	0.995	0.881	5.77934e-73	2	Galnt17
Kctd171	6.97327e-76	0.634789	0.875	0.511	1.19355e-71	2	Kctd17
Ptk2b1	9.66007e-76	0.63659	0.735	0.328	1.65342e-71	2	Ptk2b
Slc4a4	1.57213e-75	0.98503	0.828	0.53	2.69085e-71	2	Slc4a4
AABR07033882.1	2.81371e-74	0.759477	0.971	0.82	4.81595e-70	2	AABR07033882.1
Xkr41	3.21249e-73	0.565022	1	0.982	5.49851e-69	2	Xkr4
Ppil11	3.93861e-73	0.655681	0.853	0.527	6.74132e-69	2	Ppil1
Shank31	4.69215e-73	0.586438	0.979	0.8	8.03108e-69	2	Shank3
Sphkap	4.0631e-72	0.711599	0.875	0.526	6.9544e-68	2	Sphkap
Pde7b1	4.2673e-71	0.574453	0.972	0.694	7.3039e-67	2	Pde7b
Phactr21	1.58049e-70	0.646219	0.877	0.544	2.70517e-66	2	Phactr2
Cck1	3.17642e-70	0.684526	0.879	0.544	5.43675e-66	2	Cck
Tpd52l11	4.51545e-70	0.647924	0.854	0.502	7.72864e-66	2	Tpd52l1
Esyt21	8.22951e-69	0.543883	0.989	0.942	1.40856e-64	2	Esyt2
Arap21	8.74088e-69	0.580491	0.88	0.529	1.49609e-64	2	Arap2
Trps11	9.73684e-69	0.69607	0.961	0.77	1.66656e-64	2	Trps1
Ramp31	1.07891e-68	0.616665	0.707	0.323	1.84667e-64	2	Ramp3
Syt71	1.25201e-68	0.623786	0.895	0.618	2.14294e-64	2	Syt7
Tp53i3	7.99109e-68	0.542408	0.427	0.115	1.36775e-63	2	Tp53i3
Kcnt2	1.97981e-67	1.19488	0.73	0.449	3.38863e-63	2	Kcnt2
Slc29a1	7.80167e-67	0.633957	0.816	0.488	1.33533e-62	2	Slc29a1
Epb41l51	1.32912e-66	0.556955	0.898	0.566	2.27492e-62	2	Epb41l5
Trpc31	1.40427e-66	0.605563	0.888	0.55	2.40355e-62	2	Trpc3
Hlf	1.83697e-66	0.555722	0.783	0.405	3.14415e-62	2	Hlf
Rnf1121	1.29151e-65	0.656311	0.921	0.676	2.21055e-61	2	Rnf112
Cacna2d3	9.39964e-65	0.680921	0.99	0.796	1.60884e-60	2	Cacna2d3
Rcsd11	2.05413e-64	0.561873	0.599	0.238	3.51586e-60	2	Rcsd1
AABR07018038.1	2.08451e-63	0.612418	0.62	0.267	3.56785e-59	2	AABR07018038.1
RGD13062711	4.89223e-63	0.567397	0.966	0.78	8.37355e-59	2	RGD1306271
Fryl1	2.21456e-61	0.601869	0.943	0.725	3.79044e-57	2	Fryl
Adcy81	3.49325e-61	0.576855	0.979	0.836	5.97904e-57	2	Adcy8
Mrvi11	1.26836e-60	0.554106	0.561	0.214	2.17092e-56	2	Mrvi1
Akap21	5.05622e-60	0.517845	0.803	0.45	8.65423e-56	2	Akap2
Inpp4b1	9.18245e-60	0.599641	0.977	0.82	1.57167e-55	2	Inpp4b
Cacna1g	1.0793e-59	0.568603	0.913	0.647	1.84733e-55	2	Cacna1g
Rcan21	3.75946e-58	0.53047	0.99	0.907	6.4347e-54	2	Rcan2
Mgat5b	5.79803e-58	0.55408	0.657	0.306	9.92392e-54	2	Mgat5b
Vangl11	1.75587e-57	0.521681	0.574	0.236	3.00534e-53	2	Vangl1
Cacna1c1	3.29651e-57	0.551917	0.972	0.833	5.6423e-53	2	Cacna1c
Tox	4.9796e-57	1.06641	0.783	0.621	8.52309e-53	2	Tox
Trpm61	5.24681e-57	0.618984	0.544	0.214	8.98044e-53	2	Trpm6
Mef2a	1.09101e-56	0.555678	0.976	0.883	1.86737e-52	2	Mef2a
Timp3	2.25878e-55	0.624072	0.727	0.42	3.86612e-51	2	Timp3
Myrip	2.50994e-55	0.569073	0.895	0.668	4.29602e-51	2	Myrip
Agfg1	2.93951e-55	0.531311	0.963	0.846	5.03126e-51	2	Agfg1
Tmem132d1	5.09651e-55	0.678565	0.896	0.607	8.72318e-51	2	Tmem132d
Tmcc3	2.79598e-54	0.675876	0.812	0.506	4.78561e-50	2	Tmcc3
Pdp11	4.35233e-54	0.632832	0.833	0.523	7.44944e-50	2	Pdp1
Schip1	6.01547e-54	0.668179	0.84	0.62	1.02961e-49	2	Schip1
Kcnh51	7.56702e-54	0.513898	0.926	0.651	1.29517e-49	2	Kcnh5
Eps8	1.1326e-53	0.536926	0.589	0.259	1.93855e-49	2	Eps8
Inpp5a1	1.75589e-52	0.536334	0.778	0.479	3.00538e-48	2	Inpp5a
Ypel2	4.00518e-52	0.544039	0.761	0.449	6.85527e-48	2	Ypel2
Kcnn3	5.76046e-52	0.541064	0.744	0.419	9.8596e-48	2	Kcnn3
Il12rb2	6.74368e-52	0.60478	0.62	0.354	1.15425e-47	2	Il12rb2
Atxn11	7.49722e-52	0.520498	0.995	0.936	1.28322e-47	2	Atxn1
Shox2	6.4018e-51	0.534814	0.508	0.212	1.09573e-46	2	Shox2
Etv1	1.09057e-50	0.585326	0.523	0.211	1.86662e-46	2	Etv1
Cdkl51	1.09153e-49	0.549861	0.935	0.724	1.86826e-45	2	Cdkl5
Zfp423	1.90069e-49	0.563305	0.905	0.703	3.25321e-45	2	Zfp423
Deptor1	3.43789e-49	0.556994	0.833	0.55	5.88429e-45	2	Deptor
Sox5	1.32654e-48	0.874167	0.706	0.455	2.2705e-44	2	Sox5
Prkg21	2.96626e-48	0.55731	0.634	0.332	5.07706e-44	2	Prkg2
Zfyve281	5.65783e-48	0.506463	0.93	0.723	9.68393e-44	2	Zfyve28
B3glct	1.44122e-46	0.500393	0.707	0.399	2.46678e-42	2	B3glct
Spon1	1.78341e-46	0.796702	0.542	0.25	3.05248e-42	2	Spon1
Cdh8	3.94164e-45	0.550335	0.984	0.896	6.74651e-41	2	Cdh8
Tox3	4.30546e-42	0.656754	0.715	0.443	7.36923e-38	2	Tox3
Peak11	6.41888e-42	0.539575	0.926	0.756	1.09866e-37	2	Peak1
Tmem1641	4.86172e-40	0.502958	0.835	0.586	8.32131e-36	2	Tmem164
Gbe11	1.51405e-38	0.700086	0.794	0.586	2.59145e-34	2	Gbe1
Cdh10	2.11881e-38	0.544139	0.956	0.852	3.62656e-34	2	Cdh10
Cntn5	5.66197e-37	0.638701	0.951	0.83	9.69103e-33	2	Cntn5
Ptpn5	1.48241e-30	0.540435	0.851	0.821	2.5373e-26	2	Ptpn5
Pde4b	5.88724e-29	0.520515	0.819	0.669	1.00766e-24	2	Pde4b
Grik1	9.55622e-26	0.599512	0.717	0.513	1.63564e-21	2	Grik1
Plp1	9.87805e-227	2.58165	1	0.902	1.69073e-222	3	Plp1
Apod	1.91272e-215	2.43926	0.976	0.502	3.27381e-211	3	Apod
Tf	5.84598e-187	2.11719	0.976	0.582	1.0006e-182	3	Tf
Mog	7.60389e-175	2.17512	0.935	0.195	1.30148e-170	3	Mog
Hapln2	1.26945e-139	2.09113	0.887	0.144	2.17279e-135	3	Hapln2
Zeb2	5.12382e-136	2.57546	1	0.256	8.76992e-132	3	Zeb2
Usp54	1.08885e-127	1.72716	1	0.716	1.86367e-123	3	Usp54
Bcas1	4.20316e-122	1.9077	0.992	0.432	7.19412e-118	3	Bcas1
Fnbp1	9.87391e-114	1.48434	1	0.838	1.69002e-109	3	Fnbp1
Mag	1.67061e-112	1.75045	0.879	0.207	2.85941e-108	3	Mag
Fa2h	8.92415e-111	1.67329	0.847	0.088	1.52746e-106	3	Fa2h
AABR07044900.1	2.25846e-110	1.54369	0.879	0.082	3.86559e-106	3	AABR07044900.1
Map7	2.35482e-108	1.79709	0.992	0.457	4.03051e-104	3	Map7
Cldn11	3.40447e-108	1.63814	0.927	0.281	5.82709e-104	3	Cldn11
Enpp2	8.68473e-101	1.66748	0.887	0.184	1.48648e-96	3	Enpp2
Ppp1r16b	3.0982e-100	1.63462	0.927	0.249	5.30288e-96	3	Ppp1r16b
Car2	9.70071e-97	1.64093	0.919	0.366	1.66037e-92	3	Car2
Gab1	6.55738e-93	1.39224	0.798	0.072	1.12236e-88	3	Gab1
St18	2.96188e-92	1.50181	0.806	0.071	5.06955e-88	3	St18
Ninj2	3.23017e-89	1.48163	0.742	0.091	5.52876e-85	3	Ninj2
Phlpp1	6.44979e-89	1.3173	1	0.879	1.10395e-84	3	Phlpp1
Plekhg3	2.62006e-87	1.11163	0.685	0.033	4.48449e-83	3	Plekhg3
Plekhh1	1.12427e-85	1.41064	0.806	0.142	1.92431e-81	3	Plekhh1
Septin7	2.99161e-81	1.17202	1	0.863	5.12044e-77	3	Septin7
Ptgds	1.87742e-80	1.35477	0.992	0.751	3.21339e-76	3	Ptgds
Mobp	5.60772e-80	1.48721	0.871	0.354	9.59817e-76	3	Mobp
Grm3	1.57099e-79	2.01838	0.992	0.535	2.68891e-75	3	Grm3
Pde8a	4.48866e-76	1.29988	0.718	0.079	7.68279e-72	3	Pde8a
Aspa	5.69549e-73	1.28561	0.677	0.088	9.7484e-69	3	Aspa
Rnf43	3.73092e-68	1.3072	0.823	0.199	6.38585e-64	3	Rnf43
Pak7	1.12327e-67	1.39168	0.984	0.79	1.92258e-63	3	Pak7
Opalin	2.22661e-64	1.06603	0.661	0.081	3.81106e-60	3	Opalin
Abca8a	6.82817e-63	1.0213	0.661	0.078	1.16871e-58	3	Abca8a
Megf10	9.0296e-62	1.08027	0.589	0.047	1.54551e-57	3	Megf10
Adgrg6	1.91566e-60	0.869032	0.653	0.067	3.27885e-56	3	Adgrg6
Septin4	2.75296e-60	1.09536	0.992	0.819	4.71197e-56	3	Septin4
Tmem98	4.47477e-60	0.896483	0.556	0.041	7.65902e-56	3	Tmem98
Gsn	9.83128e-60	1.07326	0.75	0.143	1.68272e-55	3	Gsn
LOC361016	2.24371e-58	1.16914	0.887	0.4	3.84033e-54	3	LOC361016
Ugt8	5.83781e-58	1.04304	0.718	0.132	9.992e-54	3	Ugt8
Insc	6.45249e-58	0.774314	0.508	0.027	1.10441e-53	3	Insc
Mal	8.91041e-57	1.2529	0.782	0.255	1.52511e-52	3	Mal
St6galnac3	1.0516e-56	1.37614	0.96	0.557	1.79992e-52	3	St6galnac3
Lpar1	1.18363e-56	1.12258	0.766	0.165	2.0259e-52	3	Lpar1
Dock5	1.86858e-56	0.749241	0.532	0.034	3.19826e-52	3	Dock5
Sec14l5	4.6689e-55	0.671908	0.476	0.022	7.99128e-51	3	Sec14l5
Agmo	2.13723e-54	0.969423	0.581	0.055	3.65809e-50	3	Agmo
Tmeff2	3.27377e-54	1.47715	1	0.877	5.60338e-50	3	Tmeff2
Tubb4a	2.6705e-52	1.04017	0.944	0.563	4.57082e-48	3	Tubb4a
Rpe65	3.68569e-52	0.71354	0.435	0.019	6.30842e-48	3	Rpe65
Rasgrp3	2.24654e-50	1.05222	0.419	0.047	3.84518e-46	3	Rasgrp3
Eya4	1.71475e-47	0.664486	0.427	0.021	2.93497e-43	3	Eya4
Slc44a1	6.46661e-46	0.904654	0.984	0.857	1.10682e-41	3	Slc44a1
Ermn	1.38672e-45	0.875183	0.677	0.129	2.37351e-41	3	Ermn
Creb5	2.30424e-45	1.22132	0.79	0.207	3.94394e-41	3	Creb5
Mbp	3.64779e-45	1.17301	1	0.988	6.24356e-41	3	Mbp
Cmtm5	7.97955e-45	0.87497	0.637	0.121	1.36578e-40	3	Cmtm5
LOC108348175	1.88209e-44	0.916269	0.645	0.141	3.22138e-40	3	LOC108348175
Cecr2	2.0746e-44	0.718277	0.524	0.052	3.55088e-40	3	Cecr2
Slc12a2	1.19732e-43	1.00098	0.871	0.473	2.04934e-39	3	Slc12a2
Wipi1	1.3665e-43	0.795663	0.629	0.106	2.3389e-39	3	Wipi1
LOC100302465	1.41784e-43	0.513876	0.387	0.017	2.42677e-39	3	LOC100302465
Gpr37	1.44929e-42	0.791037	0.661	0.123	2.4806e-38	3	Gpr37
Dock1	1.99366e-42	0.992247	0.71	0.168	3.41235e-38	3	Dock1
Pde4b1	2.18828e-42	1.13326	0.952	0.687	3.74547e-38	3	Pde4b
Slc25a13	2.52361e-42	0.930523	0.694	0.173	4.31941e-38	3	Slc25a13
Gpatch4	1.48194e-41	0.799073	0.573	0.095	2.5365e-37	3	Gpatch4
Mcam	1.83346e-41	0.796838	0.444	0.038	3.13815e-37	3	Mcam
Cd9	2.68643e-41	1.11173	0.694	0.246	4.5981e-37	3	Cd9
Igsf11	4.43395e-41	1.09151	0.71	0.191	7.58914e-37	3	Igsf11
Ttyh2	5.05289e-41	0.584905	0.395	0.022	8.64852e-37	3	Ttyh2
Prr5l	2.21665e-40	0.670645	0.427	0.035	3.79402e-36	3	Prr5l
Ppp1r14a	6.57769e-40	0.909417	0.694	0.219	1.12584e-35	3	Ppp1r14a
Serinc5	1.68086e-39	0.967138	0.742	0.24	2.87696e-35	3	Serinc5
Sox10	1.56869e-38	0.517695	0.419	0.032	2.68496e-34	3	Sox10
Cdh19	1.96063e-38	0.588553	0.403	0.029	3.35581e-34	3	Cdh19
Pex5l	2.02992e-38	1.16046	0.992	0.864	3.4744e-34	3	Pex5l
Mettl7a	3.59051e-38	0.882812	0.661	0.185	6.14552e-34	3	Mettl7a
Scd2	6.00971e-38	0.984527	0.96	0.724	1.02862e-33	3	Scd2
Ankub1	6.74362e-38	0.630016	0.363	0.022	1.15424e-33	3	Ankub1
Aplp1	1.82452e-37	1.06221	0.887	0.638	3.12285e-33	3	Aplp1
Galnt6	9.08363e-37	0.523073	0.339	0.017	1.55475e-32	3	Galnt6
Dpy19l1	2.26034e-36	0.937053	0.75	0.241	3.86879e-32	3	Dpy19l1
Gjc2	1.09882e-35	0.688718	0.476	0.072	1.88074e-31	3	Gjc2
Hhip	2.52787e-35	0.531732	0.339	0.018	4.3267e-31	3	Hhip
Tspan2	4.81439e-35	0.944749	0.758	0.307	8.24031e-31	3	Tspan2
Pld1	6.57177e-35	0.677158	0.46	0.06	1.12482e-30	3	Pld1
Slc5a11	8.71682e-35	0.545853	0.339	0.021	1.49197e-30	3	Slc5a11
Stard13	1.15424e-34	0.840615	0.54	0.094	1.97559e-30	3	Stard13
Hepacam	1.93317e-34	0.504952	0.363	0.026	3.30882e-30	3	Hepacam
Ttll5	2.8581e-34	0.892165	0.984	0.835	4.89193e-30	3	Ttll5
Otud7b	2.98914e-34	0.854344	0.944	0.626	5.11622e-30	3	Otud7b
Ankrd28	6.63478e-34	0.85589	0.919	0.696	1.13561e-29	3	Ankrd28
Ano4	9.30778e-34	0.879055	1	0.877	1.59312e-29	3	Ano4
Phldb1	1.05602e-33	0.853372	0.694	0.234	1.80748e-29	3	Phldb1
Pllp	1.34815e-33	0.802205	0.669	0.218	2.3075e-29	3	Pllp
Ppfibp2	4.39667e-33	0.654388	0.516	0.085	7.52534e-29	3	Ppfibp2
Fgfr2	1.6014e-32	0.964455	0.742	0.28	2.74096e-28	3	Fgfr2
Arhgap23	2.6806e-32	0.878002	0.919	0.59	4.58811e-28	3	Arhgap23
Anln	3.33507e-32	0.512652	0.306	0.016	5.7083e-28	3	Anln
Trim2	3.88781e-31	0.796987	0.984	0.811	6.65438e-27	3	Trim2
Aatk	1.23569e-30	0.757224	0.968	0.729	2.11501e-26	3	Aatk
Bcl2l1	1.35414e-30	0.795154	0.911	0.565	2.31775e-26	3	Bcl2l1
Lap3	1.39625e-30	0.745201	0.573	0.143	2.38982e-26	3	Lap3
Gsta6	2.3202e-30	0.50662	0.419	0.051	3.97125e-26	3	Gsta6
Gng12	4.69905e-30	0.599086	0.548	0.111	8.0429e-26	3	Gng12
Prima1	5.73373e-30	0.516871	0.379	0.039	9.81385e-26	3	Prima1
Gpd1	2.77518e-29	0.757855	0.444	0.089	4.75e-25	3	Gpd1
Kif13b	3.771e-29	0.816877	0.887	0.587	6.45444e-25	3	Kif13b
Tcf12	4.41815e-29	0.744524	0.992	0.918	7.56211e-25	3	Tcf12
Cab39l	5.73035e-29	0.833676	0.863	0.554	9.80807e-25	3	Cab39l
Gatm	9.95e-29	0.76923	0.613	0.201	1.70304e-24	3	Gatm
Agpat4	2.07366e-28	0.852259	0.871	0.514	3.54928e-24	3	Agpat4
Vbp1	6.44014e-28	0.767288	0.847	0.459	1.10229e-23	3	Vbp1
Eml1	1.1287e-27	0.802644	0.734	0.332	1.93188e-23	3	Eml1
Kif13a	1.20565e-27	0.862249	0.935	0.695	2.06359e-23	3	Kif13a
Gpm6b	1.44276e-27	0.85818	0.855	0.476	2.46943e-23	3	Gpm6b
Rnf13	1.8807e-27	0.724367	0.927	0.68	3.219e-23	3	Rnf13
Cobll1	1.98145e-27	0.59653	0.435	0.067	3.39145e-23	3	Cobll1
Frmd4b	2.19803e-27	0.897202	0.919	0.517	3.76215e-23	3	Frmd4b
Clic4	3.70079e-27	0.637473	0.395	0.056	6.33427e-23	3	Clic4
St3gal4	5.91039e-27	0.716515	0.685	0.244	1.01162e-22	3	St3gal4
Evi2a	6.26054e-27	0.602827	0.444	0.076	1.07155e-22	3	Evi2a
Csrp1	7.15374e-27	0.673614	0.589	0.165	1.22443e-22	3	Csrp1
AABR07054469.1	1.33302e-26	0.509538	0.395	0.053	2.28159e-22	3	AABR07054469.1
Trim36	3.643e-26	0.650293	0.508	0.131	6.23536e-22	3	Trim36
Slain1	5.77916e-26	0.69028	0.677	0.262	9.89162e-22	3	Slain1
Cpm	8.37301e-26	0.522932	0.395	0.057	1.43313e-21	3	Cpm
Picalm	8.63352e-26	0.71906	0.952	0.826	1.47771e-21	3	Picalm
Piga	2.34521e-25	0.538394	0.395	0.079	4.01406e-21	3	Piga
Frmd5	2.67226e-25	0.713726	0.927	0.671	4.57384e-21	3	Frmd5
Nfix	6.2292e-25	0.5254	0.371	0.049	1.06619e-20	3	Nfix
Pacs2	2.44079e-23	0.685135	0.831	0.478	4.17765e-19	3	Pacs2
Klk6	3.00353e-23	0.507322	0.331	0.045	5.14084e-19	3	Klk6
Strn	3.15071e-23	0.685522	0.911	0.688	5.39276e-19	3	Strn
Synj2	5.30714e-23	0.612837	0.419	0.078	9.0837e-19	3	Synj2
Cnp	6.306e-23	0.734159	0.653	0.301	1.07934e-18	3	Cnp
Rffl	1.46413e-22	0.723853	0.718	0.385	2.50601e-18	3	Rffl
NEWGENE-1310139	1.17183e-21	0.726447	0.952	0.748	2.0057e-17	3	NEWGENE-1310139
Sec11c	5.9028e-21	0.673112	0.815	0.452	1.01032e-16	3	Sec11c
Wipf1	8.19094e-21	0.589809	0.492	0.148	1.40196e-16	3	Wipf1
Vmp1	3.08583e-20	0.661026	0.976	0.817	5.28171e-16	3	Vmp1
Sox2	8.03509e-20	0.572891	0.492	0.14	1.37529e-15	3	Sox2
AABR07031445.1	1.26451e-19	0.632479	0.516	0.191	2.16434e-15	3	AABR07031445.1
Hipk2	1.54663e-19	0.684805	0.927	0.726	2.64722e-15	3	Hipk2
Nfia	3.43248e-19	0.62009	0.895	0.519	5.87504e-15	3	Nfia
Pls1	3.92006e-19	0.517395	0.452	0.122	6.70958e-15	3	Pls1
Rtn4	4.7155e-19	0.614974	0.992	0.917	8.07105e-15	3	Rtn4
Cryab	7.71872e-19	0.643301	0.694	0.318	1.32114e-14	3	Cryab
Ywhaq	9.14602e-19	0.607096	0.919	0.638	1.56543e-14	3	Ywhaq
Erbin	1.49235e-18	0.608664	0.726	0.389	2.5543e-14	3	Erbin
Ccdc88c	2.946e-18	0.604087	0.605	0.228	5.04237e-14	3	Ccdc88c
Agap1	3.44268e-18	0.552802	0.992	0.939	5.89249e-14	3	Agap1
Kndc1	3.53537e-18	0.640933	0.823	0.497	6.05113e-14	3	Kndc1
Ppp2r5a	6.91585e-18	0.553539	0.573	0.216	1.18372e-13	3	Ppp2r5a
Tcf4	8.65682e-18	0.59391	0.952	0.664	1.4817e-13	3	Tcf4
Zfp536	1.51289e-17	0.605512	0.476	0.138	2.58946e-13	3	Zfp536
Ptprd	2.70525e-17	0.530461	1	0.97	4.63031e-13	3	Ptprd
Cdk19	2.78271e-17	0.596004	0.742	0.395	4.76288e-13	3	Cdk19
Sorcs11	4.1007e-17	0.64743	0.968	0.677	7.01876e-13	3	Sorcs1
Tmcc2	6.8991e-17	0.576579	0.669	0.326	1.18085e-12	3	Tmcc2
Pik3r1	1.08789e-16	0.692153	0.718	0.448	1.86203e-12	3	Pik3r1
Stxbp3	1.15366e-16	0.61643	0.806	0.504	1.9746e-12	3	Stxbp3
Glul	1.53092e-16	0.515706	0.613	0.246	2.62032e-12	3	Glul
Prkcq	2.54839e-16	0.525293	0.395	0.1	4.36183e-12	3	Prkcq
Prtfdc1	2.55863e-16	0.580479	0.685	0.334	4.37935e-12	3	Prtfdc1
Thrb	3.19101e-16	0.642199	0.742	0.374	5.46173e-12	3	Thrb
Ptn	5.08517e-16	0.676578	0.839	0.591	8.70378e-12	3	Ptn
Dip2a	5.14583e-16	0.590652	0.815	0.516	8.8076e-12	3	Dip2a
Grik41	1.08311e-15	0.697469	0.831	0.485	1.85384e-11	3	Grik4
Appl2	1.16687e-15	0.541751	0.621	0.273	1.99721e-11	3	Appl2
Prkca1	1.21198e-15	0.677281	0.79	0.421	2.07443e-11	3	Prkca
Cd81	1.34581e-15	0.628619	0.871	0.625	2.30349e-11	3	Cd81
Arap22	2.96371e-15	0.67014	0.855	0.585	5.07268e-11	3	Arap2
Pde1c	3.49159e-15	0.608806	0.653	0.292	5.97621e-11	3	Pde1c
Atp8a11	4.54923e-15	0.657612	0.919	0.604	7.78646e-11	3	Atp8a1
Snx24	5.37893e-15	0.560131	0.976	0.84	9.20657e-11	3	Snx24
Dennd5a	5.52604e-15	0.509075	0.903	0.774	9.45838e-11	3	Dennd5a
Itgav1	2.59102e-14	0.569175	0.629	0.332	4.43479e-10	3	Itgav
Hip1	4.27612e-14	0.559566	0.806	0.471	7.31901e-10	3	Hip1
Zdhhc20	4.49919e-14	0.627533	0.903	0.718	7.70082e-10	3	Zdhhc20
Inpp5f	8.00678e-14	0.546475	0.71	0.43	1.37044e-09	3	Inpp5f
Slc24a21	8.68203e-14	0.537381	1	0.958	1.48602e-09	3	Slc24a2
Slc38a2	1.25894e-13	0.566975	0.839	0.624	2.1548e-09	3	Slc38a2
Bin1	3.26276e-13	0.505957	0.952	0.887	5.58454e-09	3	Bin1
Jam31	9.77214e-13	0.528194	0.815	0.516	1.6726e-08	3	Jam3
Myo1d1	1.88057e-11	0.517621	0.903	0.692	3.21878e-07	3	Myo1d
Fmnl2	1.99895e-11	0.555175	0.895	0.709	3.42141e-07	3	Fmnl2
Ncam11	2.29851e-11	0.531899	0.935	0.801	3.93414e-07	3	Ncam1
Dlg11	5.77775e-11	0.583511	0.903	0.654	9.88919e-07	3	Dlg1
Ikzf2	9.62538e-11	0.532155	0.605	0.322	1.64748e-06	3	Ikzf2
Prex2	7.25273e-10	0.540892	0.524	0.258	1.24138e-05	3	Prex2
Foxp2	2.2718e-81	2.36248	0.974	0.59	3.88841e-77	4	Foxp2
Angpt1	7.00511e-75	2.35295	0.739	0.196	1.19899e-70	4	Angpt1
Lypd6b	7.56115e-73	2.1436	0.8	0.195	1.29417e-68	4	Lypd6b
Adgrv1	1.39054e-70	1.80994	0.696	0.272	2.38004e-66	4	Adgrv1
Arhgef28	6.46961e-69	1.65499	0.774	0.258	1.10734e-64	4	Arhgef28
Cacna2d31	9.48168e-61	1.82215	0.974	0.827	1.62288e-56	4	Cacna2d3
Etv11	2.02479e-54	1.61562	0.783	0.251	3.46562e-50	4	Etv1
Etl4	1.15736e-51	1.62049	0.904	0.85	1.98094e-47	4	Etl4
Unc13b	4.10244e-50	1.3794	0.913	0.421	7.02174e-46	4	Unc13b
Lrfn5	1.18275e-45	1.00795	1	0.994	2.02439e-41	4	Lrfn5
Cbln4	1.19998e-45	0.86118	0.496	0.037	2.05389e-41	4	Cbln4
Brinp31	5.11989e-43	1.6304	0.974	0.791	8.76321e-39	4	Brinp3
Tll1	1.14225e-42	1.26705	0.6	0.093	1.95507e-38	4	Tll1
Prkcq1	2.97527e-42	1.53081	0.548	0.095	5.09246e-38	4	Prkcq
Cacna1e1	4.78708e-42	1.25077	0.991	0.599	8.19356e-38	4	Cacna1e
Kitlg2	9.06212e-42	1.30474	0.913	0.478	1.55107e-37	4	Kitlg
Col11a1	2.37461e-41	1.57599	0.739	0.296	4.06438e-37	4	Col11a1
Megf11	2.95236e-41	1.9773	0.487	0.117	5.05326e-37	4	Megf11
Tmem200a	1.48839e-39	1.3501	0.652	0.138	2.54752e-35	4	Tmem200a
Hlf1	2.82774e-38	1.10782	0.87	0.462	4.83996e-34	4	Hlf
Wwc1	1.07641e-37	1.01733	0.913	0.677	1.84238e-33	4	Wwc1
Cbln1	1.39433e-37	0.9137	0.487	0.052	2.38654e-33	4	Cbln1
Magi3	1.44024e-36	1.15168	0.913	0.598	2.46512e-32	4	Magi3
Rhbdl3	1.77124e-36	1.19273	0.757	0.283	3.03166e-32	4	Rhbdl3
Rspo2	6.91164e-36	0.848352	0.33	0.018	1.183e-31	4	Rspo2
Klhl29	3.81327e-35	1.13474	0.983	0.863	6.52679e-31	4	Klhl29
Rbms3	4.43713e-35	1.11723	0.991	0.827	7.59459e-31	4	Rbms3
LOC1036942101	2.06986e-34	1.40252	0.626	0.255	3.54277e-30	4	LOC103694210
Crtac1	3.65717e-33	1.21914	0.626	0.268	6.25961e-29	4	Crtac1
RGD15640531	6.74873e-33	1.36365	0.896	0.446	1.15511e-28	4	RGD1564053
Stxbp61	1.00903e-32	1.50864	0.852	0.477	1.72705e-28	4	Stxbp6
Gli3	1.46846e-32	1.32617	0.426	0.087	2.51341e-28	4	Gli3
Galnt131	1.62016e-32	1.26984	0.974	0.919	2.77306e-28	4	Galnt13
Gulp1	1.97874e-32	1.32266	0.591	0.164	3.38681e-28	4	Gulp1
Sema3d	2.62e-32	1.20058	0.339	0.044	4.48439e-28	4	Sema3d
Adgrl2	1.21819e-31	1.10662	0.878	0.777	2.08505e-27	4	Adgrl2
Col12a1	5.49995e-31	0.922025	0.478	0.073	9.41372e-27	4	Col12a1
Galnt161	5.67798e-31	1.02458	0.817	0.562	9.71844e-27	4	Galnt16
Itpr11	2.80423e-30	1.19922	0.948	0.748	4.79972e-26	4	Itpr1
Tp53i11	2.84361e-30	0.675301	0.487	0.072	4.86712e-26	4	Tp53i11
Robo11	3.55606e-30	1.00862	0.983	0.949	6.08656e-26	4	Robo1
Rnf1821	3.48209e-29	1.0601	0.765	0.471	5.95995e-25	4	Rnf182
Lgr5	5.41672e-29	1.03217	0.696	0.509	9.27126e-25	4	Lgr5
Cndp2	6.41845e-29	0.72886	0.487	0.138	1.09858e-24	4	Cndp2
Kif26b1	1.44567e-28	1.16098	0.739	0.624	2.47441e-24	4	Kif26b
Mmd	1.61076e-28	0.89146	0.791	0.412	2.75697e-24	4	Mmd
Tgfb2	1.81531e-28	0.876516	0.383	0.058	3.10708e-24	4	Tgfb2
Glra1	3.70044e-28	0.992218	0.617	0.243	6.33367e-24	4	Glra1
RGD1560028	1.0801e-27	0.747601	0.33	0.029	1.84869e-23	4	RGD1560028
Olfm2	6.32302e-27	0.945503	0.852	0.583	1.08225e-22	4	Olfm2
Fbn21	6.53905e-27	1.16711	0.617	0.278	1.11922e-22	4	Fbn2
Rxfp2	1.94583e-26	1.0403	0.504	0.104	3.33049e-22	4	Rxfp2
Nwd2	2.07425e-26	0.746191	0.513	0.117	3.55028e-22	4	Nwd2
Tox31	2.09425e-26	1.07336	0.852	0.481	3.58452e-22	4	Tox3
Zdhhc2	5.3926e-26	0.883366	0.896	0.537	9.22997e-22	4	Zdhhc2
Cep1121	1.34345e-25	1.27039	0.948	0.644	2.29946e-21	4	Cep112
Atrnl1	2.24375e-25	0.914484	0.878	0.766	3.8404e-21	4	Atrnl1
Slc24a3	2.56654e-25	0.875212	0.826	0.569	4.39289e-21	4	Slc24a3
Zfp4231	4.28518e-25	0.98498	0.852	0.737	7.33451e-21	4	Zfp423
Adamts3	4.46872e-25	0.725493	0.548	0.128	7.64867e-21	4	Adamts3
Foxp1	5.06981e-25	0.979613	0.87	0.742	8.67749e-21	4	Foxp1
Sorcs12	2.54639e-24	1.07284	0.948	0.679	4.3584e-20	4	Sorcs1
Smoc1	2.81268e-24	0.785371	0.348	0.049	4.81418e-20	4	Smoc1
Cobl	4.82813e-24	0.88974	0.87	0.541	8.26382e-20	4	Cobl
Wscd1	7.68948e-24	0.664976	0.557	0.157	1.31613e-19	4	Wscd1
Csmd21	1.16736e-23	0.973793	0.913	0.555	1.99805e-19	4	Csmd2
Plxdc2	2.56539e-23	0.911615	0.965	0.817	4.39093e-19	4	Plxdc2
Lgmn	2.61924e-22	0.70542	0.774	0.502	4.48309e-18	4	Lgmn
Grin3a1	5.74502e-22	0.819269	0.878	0.453	9.83317e-18	4	Grin3a
Ptprg	6.98088e-22	0.820166	0.913	0.784	1.19485e-17	4	Ptprg
Ncam21	2.36488e-21	1.04574	0.861	0.641	4.04772e-17	4	Ncam2
Elavl2	3.49157e-21	0.929972	0.939	0.892	5.97617e-17	4	Elavl2
Marchf41	7.36291e-21	0.705354	0.861	0.43	1.26024e-16	4	Marchf4
Zfp608	9.50816e-21	0.74238	0.93	0.796	1.62742e-16	4	Zfp608
Atf7ip2	1.05176e-20	0.521942	0.261	0.039	1.80019e-16	4	Atf7ip2
Rbfox11	4.09067e-20	0.771139	1	0.952	7.0016e-16	4	Rbfox1
Rnf220	9.72413e-20	0.736646	0.696	0.378	1.66438e-15	4	Rnf220
Frmd4b1	1.15834e-19	0.89045	0.739	0.524	1.98261e-15	4	Frmd4b
Plod2	3.39325e-19	0.531973	0.27	0.03	5.80789e-15	4	Plod2
Igfbp7	6.74463e-19	0.666588	0.513	0.157	1.15441e-14	4	Igfbp7
Gria11	8.54271e-19	0.961328	0.843	0.633	1.46217e-14	4	Gria1
Smpd3	8.81774e-19	0.769243	0.783	0.56	1.50924e-14	4	Smpd3
Tmcc31	9.70749e-19	0.936296	0.843	0.554	1.66153e-14	4	Tmcc3
Dclk11	1.13827e-18	0.605047	1	0.983	1.94825e-14	4	Dclk1
Pls3	2.90804e-18	0.788482	0.757	0.471	4.97739e-14	4	Pls3
Gpc61	6.83157e-18	0.974321	0.957	0.788	1.16929e-13	4	Gpc6
Tmeff21	1.02391e-17	0.906076	0.957	0.878	1.75252e-13	4	Tmeff2
Tnks	1.20862e-17	0.707679	0.913	0.847	2.06867e-13	4	Tnks
Dpf3	3.69336e-17	0.865667	0.487	0.159	6.32155e-13	4	Dpf3
Ptprr	3.82766e-17	0.742061	0.896	0.682	6.55142e-13	4	Ptprr
Grik11	4.73692e-17	1.28927	0.826	0.541	8.10772e-13	4	Grik1
Kirrel3	5.29021e-17	0.735093	0.67	0.311	9.05472e-13	4	Kirrel3
Glce	6.80882e-17	0.718743	0.739	0.42	1.1654e-12	4	Glce
Osbpl32	7.50854e-17	0.973838	0.757	0.443	1.28516e-12	4	Osbpl3
Slc24a4	1.02266e-16	0.542875	0.391	0.088	1.75038e-12	4	Slc24a4
Ccdc88c1	1.55348e-16	0.637167	0.565	0.23	2.65893e-12	4	Ccdc88c
Jak2	3.38558e-16	0.637369	0.791	0.558	5.79476e-12	4	Jak2
Pde4d	8.72416e-16	0.705976	0.991	0.994	1.49323e-11	4	Pde4d
Lgi1	1.24964e-15	0.658508	0.904	0.696	2.13888e-11	4	Lgi1
Kcnq51	2.47564e-15	0.552769	0.783	0.401	4.23731e-11	4	Kcnq5
Grm81	2.82673e-15	1.22885	0.843	0.562	4.83823e-11	4	Grm8
Fgf13	3.56366e-15	0.733506	0.774	0.583	6.09956e-11	4	Fgf13
Slc29a11	4.62549e-15	0.678061	0.765	0.542	7.91699e-11	4	Slc29a1
Ksr1	6.0498e-15	0.610647	0.617	0.302	1.03548e-10	4	Ksr1
Bach2	6.48818e-15	0.679172	0.913	0.741	1.11052e-10	4	Bach2
Cap2	1.54921e-14	0.615491	0.948	0.758	2.65163e-10	4	Cap2
Edil31	1.76029e-14	0.890526	0.991	0.947	3.01292e-10	4	Edil3
Chl11	1.87207e-14	0.626348	0.748	0.419	3.20424e-10	4	Chl1
Frmd31	4.87515e-14	0.596259	0.939	0.776	8.34431e-10	4	Frmd3
Mapk11	7.24726e-14	0.584275	0.93	0.867	1.24044e-09	4	Mapk11
Runx1t1	1.07453e-13	0.542045	0.974	0.821	1.83916e-09	4	Runx1t1
Tmem132b	1.31817e-13	0.602085	0.765	0.633	2.25618e-09	4	Tmem132b
Celf5	1.60126e-13	0.543743	0.852	0.61	2.74072e-09	4	Celf5
AABR07061178.1	2.07071e-13	0.560341	0.6	0.303	3.54422e-09	4	AABR07061178.1
Cdh7	2.31982e-13	0.81289	0.791	0.732	3.9706e-09	4	Cdh7
Fut8	2.53945e-13	0.544885	0.93	0.716	4.34653e-09	4	Fut8
Pcsk61	3.60378e-13	0.879177	0.557	0.381	6.16823e-09	4	Pcsk6
Fndc3b	3.92694e-13	0.608239	0.722	0.438	6.72135e-09	4	Fndc3b
Kcnh8	4.17617e-13	0.754684	0.6	0.289	7.14793e-09	4	Kcnh8
Nkain2	5.19745e-13	0.570127	1	0.937	8.89596e-09	4	Nkain2
Gabrb1	1.00906e-12	0.640794	0.983	0.95	1.72711e-08	4	Gabrb1
Ctnna2	1.46685e-12	0.647202	0.739	0.474	2.51066e-08	4	Ctnna2
Armh4	2.10181e-12	0.523989	0.539	0.221	3.59747e-08	4	Armh4
Dpp10	3.26013e-12	0.614399	0.93	0.833	5.58004e-08	4	Dpp10
Sel1l31	4.99344e-12	0.593633	0.722	0.412	8.54677e-08	4	Sel1l3
Ccdc148	6.46947e-12	0.553471	0.765	0.462	1.10732e-07	4	Ccdc148
Wipf31	7.84471e-12	0.579441	0.6	0.363	1.3427e-07	4	Wipf3
Ext1	1.45071e-11	0.610267	0.957	0.834	2.48303e-07	4	Ext1
Dgkb	1.54095e-11	0.688888	0.965	0.817	2.63748e-07	4	Dgkb
Stx1a	1.59585e-11	0.643555	0.6	0.285	2.73147e-07	4	Stx1a
Mef2a1	1.84076e-11	0.50075	0.974	0.898	3.15065e-07	4	Mef2a
Hdac91	2.44013e-11	0.801476	0.965	0.872	4.17653e-07	4	Hdac9
Tle1	6.17137e-11	0.527171	0.739	0.489	1.05629e-06	4	Tle1
Lin7a	8.10591e-11	0.576043	0.661	0.524	1.38741e-06	4	Lin7a
Asic2	9.02633e-11	0.61004	0.887	0.792	1.54495e-06	4	Asic2
Fam189a11	1.59428e-10	0.528762	0.965	0.864	2.72877e-06	4	Fam189a1
Plekhm3	1.90401e-10	0.537808	0.913	0.77	3.2589e-06	4	Plekhm3
Sh3rf1	2.0357e-10	0.597773	0.696	0.478	3.48431e-06	4	Sh3rf1
Cdh81	2.31908e-10	0.850734	0.913	0.913	3.96933e-06	4	Cdh8
Chsy3	2.39293e-10	0.971011	0.774	0.701	4.09573e-06	4	Chsy3
Fyn	3.00763e-10	0.520758	0.948	0.877	5.14785e-06	4	Fyn
Tmem150c	5.67967e-10	0.510947	0.739	0.511	9.72133e-06	4	Tmem150c
LOC100362814	5.74237e-10	0.516455	0.678	0.425	9.82864e-06	4	LOC100362814
Grid1	6.21473e-10	0.573395	0.826	0.706	1.06371e-05	4	Grid1
Kcnt21	1.12504e-09	0.517766	0.783	0.492	1.92561e-05	4	Kcnt2
Ccdc85a1	1.43203e-09	0.626931	0.913	0.767	2.45106e-05	4	Ccdc85a
Alk1	1.47169e-09	1.14166	0.609	0.537	2.51895e-05	4	Alk
Nol4	2.01632e-09	0.535156	0.983	0.918	3.45114e-05	4	Nol4
Ptprk1	2.36987e-09	0.515905	0.609	0.318	4.05627e-05	4	Ptprk
Ripor2	2.70969e-09	0.561616	0.809	0.601	4.63791e-05	4	Ripor2
Sez6	3.51312e-09	0.545947	0.87	0.697	6.01306e-05	4	Sez6
Adamts19	3.87171e-09	0.564374	0.417	0.179	6.62682e-05	4	Adamts19
Gabra21	5.69828e-09	0.582628	0.73	0.494	9.75317e-05	4	Gabra2
Atp8a12	6.64037e-09	0.635181	0.835	0.608	0.000113657	4	Atp8a1
Lrrtm41	7.45146e-09	0.602072	0.965	0.957	0.000127539	4	Lrrtm4
AABR07007642.1	1.25095e-08	0.510827	0.591	0.324	0.000214112	4	AABR07007642.1
Mb21d21	2.90725e-08	0.609717	0.757	0.538	0.000497604	4	Mb21d2
RGD13062712	5.97764e-08	0.614875	0.861	0.813	0.00102313	4	RGD1306271
Lrrtm31	1.46008e-07	0.63459	0.852	0.712	0.00249907	4	Lrrtm3
Slc12a21	1.5216e-07	0.512562	0.678	0.482	0.00260437	4	Slc12a2
Galnt18	1.57148e-07	0.630472	0.765	0.574	0.00268974	4	Galnt18
AABR07025295.1	1.61902e-07	0.534948	0.617	0.519	0.00277111	4	AABR07025295.1
Gpr631	3.85015e-07	0.502847	0.809	0.581	0.00658991	4	Gpr63
Nkain31	5.3797e-07	0.571157	0.704	0.453	0.0092079	4	Nkain3
Brinp2	7.58226e-07	0.525474	0.87	0.776	0.0129778	4	Brinp2
Tpd52l12	9.68588e-07	0.7122	0.661	0.565	0.0165784	4	Tpd52l1
Ldb21	4.35466e-06	0.57786	0.426	0.427	0.0745344	4	Ldb2
Negr1	6.06123e-06	0.605949	0.957	0.938	0.103744	4	Negr1
Tmem132d2	0.000561747	0.62475	0.791	0.656	1	4	Tmem132d
Pld51	0.00581812	0.590152	0.548	0.417	1	4	Pld5
Ak5	1.39637e-238	2.96047	1	0.771	2.39003e-234	5	Ak5
Ptprd1	1.02008e-201	2.70431	1	0.97	1.74597e-197	5	Ptprd
Rnf144b	3.051e-185	2.6901	1	0.224	5.22209e-181	5	Rnf144b
Itga6	8.29626e-172	2.43125	0.941	0.262	1.41999e-167	5	Itga6
Grm31	4.82394e-160	3.22473	1	0.538	8.25666e-156	5	Grm3
Pdzd2	6.22655e-148	2.71599	0.961	0.445	1.06574e-143	5	Pdzd2
Dock4	1.06388e-140	2.31583	0.99	0.72	1.82094e-136	5	Dock4
Slc44a5	1.10106e-133	2.37564	0.99	0.255	1.88457e-129	5	Slc44a5
Sema3e	4.10007e-123	3.02741	0.912	0.198	7.01768e-119	5	Sema3e
Esrrg	3.94265e-119	2.00354	0.99	0.543	6.74824e-115	5	Esrrg
Cdk15	4.50091e-119	1.9473	0.873	0.036	7.70376e-115	5	Cdk15
Ubash3b1	5.89591e-116	2.28676	1	0.338	1.00914e-111	5	Ubash3b
Btbd11	1.64189e-115	1.7675	0.99	0.748	2.81025e-111	5	Btbd11
Myo161	3.26607e-110	2.19051	1	0.478	5.5902e-106	5	Myo16
Fam20a	5.62187e-110	2.19614	0.892	0.09	9.62239e-106	5	Fam20a
Fign	1.10203e-107	2.19939	1	0.586	1.88624e-103	5	Fign
Actn2	1.14584e-106	1.92638	0.853	0.128	1.96123e-102	5	Actn2
Galnt181	6.00183e-105	2.18492	0.99	0.567	1.02727e-100	5	Galnt18
Mmp16	1.51953e-103	1.67092	1	0.85	2.60083e-99	5	Mmp16
Plcb1	1.06608e-98	2.03078	0.98	0.498	1.82469e-94	5	Plcb1
Isl1	1.27417e-96	1.73774	0.863	0.046	2.18088e-92	5	Isl1
LOC100125362	1.4384e-92	1.63213	0.951	0.417	2.46197e-88	5	LOC100125362
Lancl3	6.38455e-85	1.60236	0.882	0.117	1.09278e-80	5	Lancl3
Rbm20	4.33366e-81	1.77027	0.745	0.053	7.41749e-77	5	Rbm20
Man1a11	1.03504e-80	2.2671	0.863	0.308	1.77157e-76	5	Man1a1
Slc35f3	3.5145e-80	1.46757	0.971	0.523	6.01542e-76	5	Slc35f3
Meis2	2.35272e-79	2.16979	0.931	0.102	4.02691e-75	5	Meis2
Gad11	3.40214e-79	2.01263	0.98	0.27	5.8231e-75	5	Gad1
Zfpm21	2.45622e-78	2.29305	1	0.357	4.20406e-74	5	Zfpm2
Utrn	3.25469e-77	1.84755	0.931	0.427	5.57072e-73	5	Utrn
Zbtb7c	5.79259e-76	1.54353	0.882	0.128	9.9146e-72	5	Zbtb7c
Dlgap1	1.55295e-72	1.38403	1	0.983	2.65804e-68	5	Dlgap1
Ptprt1	6.71548e-72	2.18334	0.99	0.482	1.14942e-67	5	Ptprt
Cblb	8.02001e-72	1.35451	0.912	0.542	1.3727e-67	5	Cblb
Elavl4	6.19659e-71	1.32648	0.961	0.836	1.06061e-66	5	Elavl4
Adra1d	4.49468e-69	1.06431	0.676	0.046	7.69309e-65	5	Adra1d
Nr2f2	1.04804e-67	1.55182	0.931	0.357	1.79383e-63	5	Nr2f2
Grik3	1.05856e-66	1.61094	0.951	0.347	1.81182e-62	5	Grik3
Igsf3	2.6736e-66	1.50406	0.873	0.257	4.57613e-62	5	Igsf3
Gria4	2.71633e-66	1.13749	1	0.997	4.64928e-62	5	Gria4
Adcy11	3.16876e-63	1.2517	0.941	0.653	5.42366e-59	5	Adcy1
Epb41l4a	3.31732e-62	1.38992	0.833	0.206	5.67793e-58	5	Epb41l4a
Dgkb1	9.79307e-61	1.80432	0.99	0.816	1.67618e-56	5	Dgkb
Nrg11	5.17406e-60	1.5171	0.971	0.588	8.85593e-56	5	Nrg1
Fam163a2	3.59792e-59	1.75064	0.941	0.559	6.1582e-55	5	Fam163a
Slc6a6	3.80146e-59	1.3932	0.922	0.428	6.50657e-55	5	Slc6a6
Six3	1.72893e-58	0.722875	0.5	0.012	2.95923e-54	5	Six3
Grk5	4.8816e-58	1.30684	0.941	0.593	8.35535e-54	5	Grk5
Mitf	2.87138e-57	1.34814	0.912	0.576	4.91466e-53	5	Mitf
Lrrc4c1	1.27256e-55	1.76801	1	0.928	2.17811e-51	5	Lrrc4c
Sipa1l2	2.31626e-54	1.21281	0.892	0.57	3.9645e-50	5	Sipa1l2
Abcg3l3	3.87657e-54	0.834444	0.539	0.026	6.63514e-50	5	Abcg3l3
Efr3a	1.13912e-53	1.20793	0.941	0.696	1.94972e-49	5	Efr3a
Gad21	3.24841e-53	1.68948	0.971	0.311	5.55997e-49	5	Gad2
Trh	1.10128e-52	1.33241	0.431	0.011	1.88495e-48	5	Trh
Clvs1	8.0286e-52	1.25646	0.961	0.833	1.37418e-47	5	Clvs1
Colq	9.18836e-52	0.836051	0.5	0.02	1.57268e-47	5	Colq
Negr11	6.46773e-51	1.57939	1	0.937	1.10702e-46	5	Negr1
Sv2c1	1.79503e-50	1.53568	0.912	0.246	3.07237e-46	5	Sv2c
Abca1	3.86371e-50	1.00574	0.686	0.086	6.61313e-46	5	Abca1
Erbb41	4.59279e-49	1.57151	0.99	0.419	7.86101e-45	5	Erbb4
Ghr	9.1213e-49	1.38749	0.814	0.359	1.5612e-44	5	Ghr
Dscaml1	9.60518e-49	1.39452	0.99	0.57	1.64402e-44	5	Dscaml1
Kcnip11	1.39817e-48	1.51072	0.99	0.463	2.39311e-44	5	Kcnip1
Klf12	1.51229e-48	1.1032	1	0.963	2.58844e-44	5	Klf12
Pappa1	2.43714e-48	1.40643	0.676	0.146	4.1714e-44	5	Pappa1
Il1rapl21	2.91929e-48	2.09751	0.951	0.369	4.99665e-44	5	Il1rapl2
Myo1e	1.85829e-47	0.933101	0.559	0.044	3.18065e-43	5	Myo1e
Frem3	1.86921e-46	0.7626	0.49	0.024	3.19934e-42	5	Frem3
Cacna2d32	8.88865e-46	1.43611	1	0.827	1.52138e-41	5	Cacna2d3
Shank21	2.44924e-45	1.17846	0.951	0.806	4.19212e-41	5	Shank2
AABR07007068.1	4.6302e-44	1.1342	0.735	0.146	7.92504e-40	5	AABR07007068.1
Ext11	5.55055e-44	1.19243	0.98	0.834	9.50033e-40	5	Ext1
Cdk17	7.28086e-44	1.10027	0.951	0.652	1.24619e-39	5	Cdk17
Cdh131	3.14017e-43	1.69243	0.98	0.716	5.37471e-39	5	Cdh13
Megf111	1.17175e-42	1.41131	0.686	0.112	2.00557e-38	5	Megf11
Dok5	1.63464e-42	1.14027	0.833	0.358	2.79784e-38	5	Dok5
Ust	7.33553e-42	1.37506	0.941	0.413	1.25555e-37	5	Ust
Rbms31	3.76243e-41	1.25294	1	0.827	6.43978e-37	5	Rbms3
Sh3kbp1	5.28449e-41	1.0204	0.99	0.812	9.04494e-37	5	Sh3kbp1
Slc35f1	6.05114e-41	1.17948	0.922	0.597	1.03571e-36	5	Slc35f1
Ptprk2	2.34263e-40	1.52917	0.892	0.31	4.00964e-36	5	Ptprk
AABR07058412.1	2.78677e-40	0.501123	0.471	0.032	4.76984e-36	5	AABR07058412.1
Cntnap5b1	1.13608e-39	1.83155	0.951	0.531	1.94451e-35	5	Cntnap5b
Arc	1.4877e-39	0.515755	0.373	0.011	2.54635e-35	5	Arc
Srgap1	2.87615e-39	1.25848	1	0.877	4.92281e-35	5	Srgap1
AABR07060833.1	6.17397e-39	0.536681	0.343	0.008	1.05674e-34	5	AABR07060833.1
Zdhhc21	9.07682e-39	1.1251	0.912	0.538	1.55359e-34	5	Zdhhc2
Kcnma1	3.2717e-38	0.907525	1	0.997	5.59984e-34	5	Kcnma1
Ppargc1a	4.12684e-38	1.11756	0.824	0.551	7.0635e-34	5	Ppargc1a
Ralgapa2	6.41495e-38	1.07422	0.951	0.866	1.09798e-33	5	Ralgapa2
Abtb2	3.25223e-37	0.582036	0.402	0.02	5.56651e-33	5	Abtb2
Parm1	2.8497e-36	1.1132	0.647	0.112	4.87754e-32	5	Parm1
Rgs6	4.56928e-36	1.11065	0.853	0.274	7.82079e-32	5	Rgs6
Pvalb	4.57797e-36	1.10482	0.588	0.108	7.83565e-32	5	Pvalb
Itpr12	6.2215e-36	1.32158	0.98	0.747	1.06487e-31	5	Itpr1
Zeb21	1.34393e-35	0.833661	0.873	0.265	2.30027e-31	5	Zeb2
Adamts31	2.54955e-35	0.738016	0.676	0.125	4.36382e-31	5	Adamts3
AABR07059679.1	4.3948e-34	0.622108	0.578	0.088	7.52214e-30	5	AABR07059679.1
Pdgfc	8.78104e-34	1.11268	0.716	0.217	1.50296e-29	5	Pdgfc
Wdyhv1	2.33637e-33	0.91758	0.696	0.33	3.99893e-29	5	Wdyhv1
Sh3rf3	8.86005e-33	0.910541	0.706	0.181	1.51649e-28	5	Sh3rf3
Tmem65	1.38553e-32	0.923057	0.873	0.59	2.37147e-28	5	Tmem65
Slc2a13	1.67509e-32	1.06085	0.961	0.69	2.86709e-28	5	Slc2a13
Lgi2	3.7672e-32	0.939486	0.676	0.204	6.44793e-28	5	Lgi2
Tcp11x2	4.00358e-32	0.646024	0.284	0.008	6.85253e-28	5	Tcp11x2
Cntn1	4.01924e-32	0.811977	0.98	0.947	6.87934e-28	5	Cntn1
LOC103691556	1.7521e-31	0.734629	0.588	0.108	2.99889e-27	5	LOC103691556
Prkd1	2.33554e-31	0.870133	0.706	0.164	3.99752e-27	5	Prkd1
Kcnc1	2.82377e-31	0.834184	1	0.892	4.83316e-27	5	Kcnc1
Galntl61	5.50316e-31	1.08198	0.863	0.357	9.41922e-27	5	Galntl6
Csrnp31	6.51532e-31	0.897407	0.98	0.891	1.11516e-26	5	Csrnp3
Robo21	1.04836e-30	1.14297	1	0.817	1.79438e-26	5	Robo2
Adamts16	1.11947e-30	0.698571	0.402	0.031	1.91609e-26	5	Adamts16
Zfp5211	7.15653e-30	1.06747	0.941	0.532	1.22491e-25	5	Zfp521
Gucy1a1	8.9946e-30	0.86983	0.657	0.147	1.53952e-25	5	Gucy1a1
Slc8a1	8.99901e-30	0.887939	0.99	0.974	1.54027e-25	5	Slc8a1
Fam49a	9.26536e-30	0.883324	0.843	0.58	1.58586e-25	5	Fam49a
Brinp21	1.22282e-29	1.00831	0.941	0.774	2.09297e-25	5	Brinp2
Fhod3	4.8481e-29	0.828303	0.971	0.884	8.29801e-25	5	Fhod3
Capn5	6.70995e-29	0.835731	0.676	0.243	1.14847e-24	5	Capn5
Me3	5.80775e-28	0.921553	0.98	0.742	9.94055e-24	5	Me3
Ahcyl2	1.62375e-27	0.800664	0.99	0.909	2.77921e-23	5	Ahcyl2
Trpc32	1.74264e-27	1.04797	0.931	0.603	2.9827e-23	5	Trpc3
Bmper	2.56953e-26	1.02353	0.696	0.251	4.398e-22	5	Bmper
Ntng2	2.99918e-26	0.608055	0.539	0.101	5.1334e-22	5	Ntng2
Rap1gap2	3.81662e-26	0.86534	0.941	0.719	6.53252e-22	5	Rap1gap2
Grb14	4.83699e-26	0.883291	0.765	0.393	8.27899e-22	5	Grb14
Homer1	8.11045e-26	0.812524	0.873	0.721	1.38819e-21	5	Homer1
Ppip5k2	1.05118e-25	0.761348	0.961	0.826	1.7992e-21	5	Ppip5k2
Tnfrsf19	1.22066e-25	0.706298	0.49	0.083	2.08928e-21	5	Tnfrsf19
Kcnk13	1.38777e-25	1.05449	0.588	0.167	2.37532e-21	5	Kcnk13
Traf31	1.91867e-25	0.997488	0.882	0.442	3.28399e-21	5	Traf3
AABR07001519.11	3.39748e-25	0.848301	0.98	0.723	5.81513e-21	5	AABR07001519.1
Ncald	3.5305e-25	0.821241	0.961	0.803	6.0428e-21	5	Ncald
Oxct1	5.01718e-25	0.842122	0.961	0.787	8.58741e-21	5	Oxct1
Smo	6.12172e-25	0.767513	0.51	0.109	1.04779e-20	5	Smo
Msi2	6.95834e-25	0.770903	0.961	0.913	1.19099e-20	5	Msi2
Dusp10	8.89566e-25	0.675936	0.451	0.07	1.52258e-20	5	Dusp10
Stard131	9.7435e-25	0.782864	0.52	0.097	1.6677e-20	5	Stard13
Cacna2d21	1.36306e-24	0.875523	0.863	0.383	2.33302e-20	5	Cacna2d2
Fam81a	1.63787e-24	0.718255	0.716	0.235	2.80337e-20	5	Fam81a
Slc4a41	1.74442e-24	0.991352	0.951	0.574	2.98575e-20	5	Slc4a4
Olfm1	1.91611e-24	0.824346	0.951	0.641	3.27962e-20	5	Olfm1
Arhgap241	2.09199e-24	0.85407	0.804	0.298	3.58066e-20	5	Arhgap24
Zfp385d1	2.25e-24	0.806348	1	0.671	3.8511e-20	5	Zfp385d
Dlg21	3.52128e-24	0.828381	1	0.98	6.02703e-20	5	Dlg2
Gab2	5.29484e-24	0.802772	0.951	0.807	9.06265e-20	5	Gab2
Nrxn3	1.61142e-23	1.03791	1	0.979	2.75811e-19	5	Nrxn3
Rhbdl31	2.49036e-23	0.87764	0.755	0.285	4.2625e-19	5	Rhbdl3
Kcnk1	1.19205e-22	0.760716	0.765	0.379	2.04031e-18	5	Kcnk1
Tmem178b	1.24489e-22	0.774308	0.892	0.529	2.13075e-18	5	Tmem178b
Ptchd1	1.57157e-22	0.864958	0.794	0.324	2.68991e-18	5	Ptchd1
Ppp3cc	2.0423e-22	0.79413	0.912	0.689	3.4956e-18	5	Ppp3cc
Pcnx2	4.34968e-22	0.709055	0.922	0.729	7.4449e-18	5	Pcnx2
Ttc281	4.64933e-22	0.735587	0.902	0.452	7.95778e-18	5	Ttc28
Sdc2	5.14283e-22	0.559121	0.676	0.212	8.80247e-18	5	Sdc2
Atp1b1	8.53549e-22	0.841763	1	0.968	1.46094e-17	5	Atp1b1
Bcl2	9.23716e-22	0.782566	0.775	0.325	1.58103e-17	5	Bcl2
Rftn1	1.09393e-21	0.737553	0.549	0.138	1.87237e-17	5	Rftn1
Iqsec31	1.10697e-21	0.807495	0.882	0.513	1.89469e-17	5	Iqsec3
Ano6	1.35629e-21	0.750006	0.824	0.529	2.32142e-17	5	Ano6
Plekha51	3.00932e-21	0.70403	1	0.961	5.15075e-17	5	Plekha5
Syn2	3.46165e-21	0.738101	0.99	0.894	5.92496e-17	5	Syn2
Neto2	5.09827e-21	0.841042	0.912	0.527	8.7262e-17	5	Neto2
Sipa1l1	5.94767e-21	0.791328	0.814	0.472	1.018e-16	5	Sipa1l1
Kcnk2	6.8986e-21	0.77621	0.814	0.368	1.18076e-16	5	Kcnk2
Itga8	8.61889e-21	0.858493	0.441	0.131	1.47521e-16	5	Itga8
Zfp385b1	9.06123e-21	0.884254	0.961	0.879	1.55092e-16	5	Zfp385b
Eepd1	9.7151e-21	0.600341	0.51	0.117	1.66284e-16	5	Eepd1
Grik21	9.72005e-21	0.77583	1	0.996	1.66368e-16	5	Grik2
AABR07027306.1	1.25628e-20	0.664141	0.804	0.336	2.15025e-16	5	AABR07027306.1
Unc5d1	2.19758e-20	0.834218	0.931	0.535	3.76137e-16	5	Unc5d
LOC3047251	2.68226e-20	0.824109	1	0.832	4.59095e-16	5	LOC304725
Stc1	4.05412e-20	0.505496	0.255	0.019	6.93903e-16	5	Stc1
Srgap2	4.55893e-20	0.662307	0.98	0.911	7.80306e-16	5	Srgap2
Nr3c21	4.69366e-20	0.720728	0.98	0.792	8.03366e-16	5	Nr3c2
Kcnmb2	7.77222e-20	0.52384	0.52	0.125	1.33029e-15	5	Kcnmb2
Tmem178a	1.11488e-19	0.790658	0.745	0.321	1.90823e-15	5	Tmem178a
Arhgef3	1.17915e-19	0.749861	0.814	0.398	2.01824e-15	5	Arhgef3
Akain1	1.19258e-19	0.641559	0.51	0.136	2.04123e-15	5	Akain1
Zbtb201	1.3658e-19	0.817704	0.971	0.801	2.3377e-15	5	Zbtb20
Nebl1	2.20263e-19	0.72496	0.951	0.575	3.77003e-15	5	Nebl
Spock3	2.36348e-19	0.688702	1	0.94	4.04533e-15	5	Spock3
Kcnn2	2.40053e-19	0.687273	0.775	0.424	4.10875e-15	5	Kcnn2
Il13ra1	3.24624e-19	0.507932	0.451	0.099	5.55626e-15	5	Il13ra1
Sptan1	3.42932e-19	0.600664	0.99	0.982	5.86963e-15	5	Sptan1
Plcxd31	3.97107e-19	0.813306	0.882	0.484	6.79689e-15	5	Plcxd3
Adk	5.16502e-19	0.706932	0.951	0.768	8.84044e-15	5	Adk
Meis1	9.56578e-19	0.600253	0.52	0.132	1.63728e-14	5	Meis1
Myo3a	1.21876e-18	0.527381	0.343	0.048	2.08603e-14	5	Myo3a
Vstm2a1	3.97953e-18	0.669155	0.775	0.342	6.81136e-14	5	Vstm2a
Grsf1	4.95982e-18	0.641141	0.755	0.416	8.48923e-14	5	Grsf1
Rassf8	5.31301e-18	0.610289	0.52	0.16	9.09374e-14	5	Rassf8
Xkr61	5.48004e-18	0.690419	0.902	0.49	9.37964e-14	5	Xkr6
Fmn1	5.52631e-18	0.772203	0.824	0.548	9.45883e-14	5	Fmn1
Arl15	5.53973e-18	0.739903	0.971	0.828	9.4818e-14	5	Arl15
Inpp5j1	6.71306e-18	0.669325	0.775	0.386	1.14901e-13	5	Inpp5j
Mllt3	1.23833e-17	0.69231	0.824	0.553	2.11953e-13	5	Mllt3
Stac	2.01212e-17	0.752522	0.48	0.128	3.44394e-13	5	Stac
AABR07007642.11	3.26977e-17	0.690811	0.725	0.321	5.59654e-13	5	AABR07007642.1
Tmem131l	3.94363e-17	0.697774	0.775	0.435	6.74991e-13	5	Tmem131l
Adamts171	6.76393e-17	0.707438	0.794	0.442	1.15771e-12	5	Adamts17
Aak1	8.67464e-17	0.548086	1	0.975	1.48475e-12	5	Aak1
Hapln4	8.73594e-17	0.74042	0.784	0.452	1.49524e-12	5	Hapln4
Sobp	1.23183e-16	0.643068	0.951	0.869	2.1084e-12	5	Sobp
Thsd7b1	1.69955e-16	0.784766	0.892	0.503	2.90895e-12	5	Thsd7b
Pitpnm3	2.8814e-16	0.511981	0.824	0.41	4.9318e-12	5	Pitpnm3
Fam13a	3.07294e-16	0.699413	0.853	0.598	5.25964e-12	5	Fam13a
Tbc1d4	3.26827e-16	0.872763	0.735	0.5	5.59397e-12	5	Tbc1d4
Lnx1	3.5467e-16	0.671918	0.765	0.524	6.07054e-12	5	Lnx1
Pcbp3	5.92752e-16	0.63753	0.843	0.609	1.01456e-11	5	Pcbp3
Gria31	1.30428e-15	0.642796	1	0.886	2.23241e-11	5	Gria3
Shroom3	1.87415e-15	0.733843	0.51	0.156	3.2078e-11	5	Shroom3
Cabp11	1.88829e-15	0.56474	0.725	0.32	3.23199e-11	5	Cabp1
Ccdc149	2.95532e-15	0.631282	0.725	0.402	5.05832e-11	5	Ccdc149
Enox1	3.43946e-15	0.683529	0.873	0.605	5.88697e-11	5	Enox1
Ano41	5.85111e-15	0.652078	0.951	0.879	1.00148e-10	5	Ano4
Phkb	6.1593e-15	0.631977	0.912	0.728	1.05423e-10	5	Phkb
Dock71	1.20556e-14	0.556803	0.98	0.913	2.06343e-10	5	Dock7
Mpzl1	1.91038e-14	0.599112	0.637	0.316	3.26981e-10	5	Mpzl1
Tax1bp1	6.63603e-14	0.525822	0.961	0.856	1.13582e-09	5	Tax1bp1
Arfgef3	6.65136e-14	0.546692	0.833	0.686	1.13845e-09	5	Arfgef3
Dip2a1	7.05716e-14	0.605727	0.833	0.518	1.2079e-09	5	Dip2a
Pcsk5	1.68938e-13	0.734131	0.647	0.296	2.89154e-09	5	Pcsk5
Spats2l1	2.60721e-13	0.629863	0.863	0.562	4.4625e-09	5	Spats2l
Adam23	4.5024e-13	0.516962	0.98	0.903	7.70631e-09	5	Adam23
Tmem255a1	4.7364e-13	0.549189	0.549	0.204	8.10683e-09	5	Tmem255a
Thrb1	5.10663e-13	0.670272	0.716	0.377	8.7405e-09	5	Thrb
AABR07035916.11	8.10984e-13	0.529319	1	0.912	1.38808e-08	5	AABR07035916.1
Runx1t11	1.23349e-12	0.534387	0.971	0.822	2.11124e-08	5	Runx1t1
Dhx15	1.40953e-12	0.525012	0.765	0.492	2.41256e-08	5	Dhx15
Slc7a81	1.86079e-12	0.513618	0.951	0.687	3.18492e-08	5	Slc7a8
Vgll4	1.88202e-12	0.529777	0.755	0.409	3.22126e-08	5	Vgll4
Mroh1	2.11976e-12	0.519712	0.912	0.787	3.62818e-08	5	Mroh1
Dach11	2.54123e-12	0.629323	0.608	0.258	4.34957e-08	5	Dach1
Pid1	2.77622e-12	0.605233	0.961	0.852	4.75177e-08	5	Pid1
Kcnh7	2.80561e-12	0.721968	0.735	0.456	4.80208e-08	5	Kcnh7
Epb41	5.01313e-12	0.553497	0.922	0.839	8.58047e-08	5	Epb41
Mtmr7	8.5005e-12	0.505816	0.951	0.794	1.45495e-07	5	Mtmr7
Dock11	1.48914e-11	0.606545	0.716	0.408	2.54881e-07	5	Dock11
Creb51	1.65391e-11	0.861521	0.471	0.222	2.83083e-07	5	Creb5
Nnt	1.7339e-11	0.574756	0.608	0.336	2.96774e-07	5	Nnt
Map2k6	2.74986e-11	0.581338	0.775	0.574	4.70665e-07	5	Map2k6
Susd6	2.79229e-11	0.572448	0.853	0.704	4.77928e-07	5	Susd6
Rbms11	3.24942e-11	0.506199	0.98	0.875	5.5617e-07	5	Rbms1
Vamp1	5.35053e-11	0.504647	0.618	0.392	9.15797e-07	5	Vamp1
Sfmbt2	6.11764e-11	0.585617	0.539	0.229	1.0471e-06	5	Sfmbt2
Slc38a1	7.08823e-11	0.51329	0.961	0.851	1.21322e-06	5	Slc38a1
Ndst3	7.59607e-11	0.627484	0.784	0.572	1.30014e-06	5	Ndst3
Kirrel31	1.29723e-10	0.680681	0.559	0.316	2.22035e-06	5	Kirrel3
Pdzrn41	1.73587e-10	0.558092	0.686	0.362	2.97112e-06	5	Pdzrn4
St6galnac31	1.85769e-10	0.69421	0.843	0.564	3.17962e-06	5	St6galnac3
Ttc7b	2.07891e-10	0.522148	0.863	0.655	3.55827e-06	5	Ttc7b
Brinp32	4.23694e-10	0.9765	0.863	0.796	7.25195e-06	5	Brinp3
Sox51	4.74852e-10	0.581924	0.794	0.493	8.12757e-06	5	Sox5
RGD1309104	6.15366e-10	0.516193	0.765	0.455	1.05326e-05	5	RGD1309104
Ypel21	6.69914e-10	0.550043	0.725	0.5	1.14662e-05	5	Ypel2
Nceh1	1.6174e-09	0.542132	0.833	0.624	2.76835e-05	5	Nceh1
Sez61	3.41418e-09	0.516753	0.902	0.697	5.84371e-05	5	Sez6
Ano31	5.97277e-09	0.621885	0.657	0.389	0.00010223	5	Ano3
Mylip	6.29752e-09	0.502341	0.431	0.188	0.000107788	5	Mylip
Tmcc32	6.99761e-09	0.561645	0.824	0.555	0.000119771	5	Tmcc3
Slit21	1.33668e-08	0.840006	0.627	0.344	0.000228786	5	Slit2
Grm82	0.000621183	0.787352	0.706	0.567	1	5	Grm8
Oxr1	5.33316e-135	2.15668	1	0.986	9.12824e-131	6	Oxr1
Pitx2	8.03903e-77	1.33903	0.737	0.029	1.37596e-72	6	Pitx2
Eml61	7.71369e-75	1.75133	1	0.887	1.32028e-70	6	Eml6
Zfhx4	1.96158e-68	1.77229	0.937	0.761	3.35744e-64	6	Zfhx4
Vwc2l	7.38832e-67	1.80354	0.968	0.622	1.26458e-62	6	Vwc2l
Dgkb2	8.65934e-66	2.08137	1	0.816	1.48213e-61	6	Dgkb
Lmx1a	1.40726e-63	1.51154	0.674	0.034	2.40866e-59	6	Lmx1a
Ptprz1	1.29075e-59	1.52462	0.937	0.742	2.20925e-55	6	Ptprz1
Cacna2d1	2.93279e-59	1.832	0.979	0.765	5.01977e-55	6	Cacna2d1
Cdh23	9.47033e-59	1.34685	0.716	0.058	1.62094e-54	6	Cdh23
Zfp618	1.86926e-58	1.19663	0.905	0.689	3.19943e-54	6	Zfp618
Lmx1b	5.04225e-58	0.998187	0.589	0.023	8.63032e-54	6	Lmx1b
Arhgef11	8.07059e-57	1.24896	0.947	0.85	1.38136e-52	6	Arhgef11
Robo22	3.09494e-56	1.93714	0.989	0.818	5.2973e-52	6	Robo2
Dmd1	1.21246e-54	1.78819	1	0.922	2.07525e-50	6	Dmd
Foxp21	9.33253e-54	1.9295	0.916	0.594	1.59736e-49	6	Foxp2
Sorcs13	3.16364e-53	2.2171	0.947	0.681	5.41488e-49	6	Sorcs1
Ntng21	9.28314e-52	1.41776	0.716	0.097	1.5889e-47	6	Ntng2
Syn31	9.03623e-51	1.49105	1	0.717	1.54664e-46	6	Syn3
Large11	2.30194e-50	1.24233	1	0.943	3.94e-46	6	Large1
RGD15640532	2.80379e-49	1.84231	0.947	0.448	4.79896e-45	6	RGD1564053
Caln11	1.28294e-47	1.77335	0.958	0.473	2.19587e-43	6	Caln1
AABR07068728.11	2.97601e-45	1.83149	0.737	0.17	5.09374e-41	6	AABR07068728.1
Ryr21	9.16115e-44	1.51187	0.989	0.681	1.56802e-39	6	Ryr2
Mpped2	3.42878e-42	1.26221	0.947	0.483	5.8687e-38	6	Mpped2
Runx1t12	8.43698e-40	1.10203	0.937	0.823	1.44407e-35	6	Runx1t1
Ephb11	8.80507e-39	1.35497	0.968	0.554	1.50708e-34	6	Ephb1
Pbx31	1.17421e-38	1.3094	0.916	0.484	2.00978e-34	6	Pbx3
Nnmt	5.57031e-38	0.89089	0.463	0.031	9.53414e-34	6	Nnmt
Adamts21	1.14304e-36	1.35659	0.874	0.312	1.95643e-32	6	Adamts2
Tmem1451	1.11779e-35	1.10713	0.947	0.695	1.91321e-31	6	Tmem145
Htr2c1	3.00126e-35	1.65706	0.958	0.598	5.13695e-31	6	Htr2c
Pex5l1	3.72338e-35	1.36974	0.979	0.866	6.37293e-31	6	Pex5l
Stxbp5l1	1.01118e-34	1.18035	0.989	0.751	1.73073e-30	6	Stxbp5l
Ica1l	1.48943e-34	1.01644	0.884	0.583	2.54931e-30	6	Ica1l
Arhgap242	4.10008e-34	1.29052	0.874	0.297	7.01769e-30	6	Arhgap24
Ndst41	3.46146e-33	1.39939	0.768	0.204	5.92463e-29	6	Ndst4
Plxdc21	7.86621e-32	1.20976	0.947	0.819	1.34638e-27	6	Plxdc2
Dcc1	8.28581e-31	1.24331	0.979	0.811	1.4182e-26	6	Dcc
Kit	9.65957e-31	0.740709	0.453	0.041	1.65333e-26	6	Kit
Col16a1	1.34507e-30	1.05137	0.705	0.171	2.30222e-26	6	Col16a1
Car101	1.82179e-30	1.38175	0.926	0.718	3.11817e-26	6	Car10
Rgs61	2.23757e-30	1.1587	0.8	0.277	3.82983e-26	6	Rgs6
Bcl11b	3.64937e-30	0.905862	0.547	0.078	6.24626e-26	6	Bcl11b
Tnik	4.17834e-29	0.825414	1	0.976	7.15165e-25	6	Tnik
Myo162	4.5701e-29	1.09683	0.947	0.481	7.82218e-25	6	Myo16
Ly75	9.77228e-29	0.786038	0.516	0.072	1.67262e-24	6	Ly75
Ralgapa21	1.35432e-27	0.908938	0.979	0.866	2.31806e-23	6	Ralgapa2
AABR07007642.12	8.58819e-27	0.994157	0.779	0.32	1.46995e-22	6	AABR07007642.1
Grik22	2.95921e-26	0.957275	0.989	0.996	5.06498e-22	6	Grik2
Sorcs3	3.91061e-26	1.15443	0.926	0.714	6.69341e-22	6	Sorcs3
Lrrtm42	9.1905e-26	1.27489	0.989	0.957	1.57305e-21	6	Lrrtm4
Pde1a	1.12622e-25	1.00325	0.642	0.158	1.92764e-21	6	Pde1a
Me31	1.27028e-25	0.953184	0.958	0.743	2.1742e-21	6	Me3
AABR07027306.11	3.22606e-25	0.977749	0.8	0.337	5.52173e-21	6	AABR07027306.1
AABR07040095.11	4.85392e-25	0.965976	0.747	0.234	8.30797e-21	6	AABR07040095.1
Hcn11	3.04563e-24	1.00093	0.947	0.483	5.21289e-20	6	Hcn1
Lancl31	3.60982e-24	0.72787	0.589	0.127	6.17858e-20	6	Lancl3
Lgi11	1.12449e-22	0.878494	0.905	0.698	1.92467e-18	6	Lgi1
Gria12	1.14951e-22	0.946206	0.958	0.631	1.96751e-18	6	Gria1
Slit22	1.59751e-22	0.825518	0.842	0.338	2.7343e-18	6	Slit2
Cyth3	6.87788e-22	0.715423	0.547	0.22	1.17722e-17	6	Cyth3
Mctp11	2.96798e-21	1.07954	0.916	0.604	5.07999e-17	6	Mctp1
Cntnap5b2	3.37485e-21	0.95649	0.947	0.532	5.77639e-17	6	Cntnap5b
Klhl11	3.41929e-21	0.80001	0.853	0.365	5.85246e-17	6	Klhl1
AABR07047221.1	3.55854e-21	0.882208	0.884	0.656	6.0908e-17	6	AABR07047221.1
Marchf42	5.77728e-21	0.892467	0.863	0.433	9.88839e-17	6	Marchf4
Klhl321	9.78585e-21	0.796846	0.947	0.811	1.67495e-16	6	Klhl32
Vat1l1	1.01185e-20	0.897441	0.779	0.308	1.73189e-16	6	Vat1l
Nebl2	2.01901e-20	0.908018	0.937	0.576	3.45574e-16	6	Nebl
Arpp21	5.23512e-20	0.874161	0.947	0.852	8.96043e-16	6	Arpp21
Stxbp62	5.54909e-20	1.09219	0.842	0.48	9.49783e-16	6	Stxbp6
AABR07043564.1	1.14593e-19	0.698266	0.568	0.193	1.96138e-15	6	AABR07043564.1
Rin2	2.3219e-19	0.83388	0.811	0.485	3.97416e-15	6	Rin2
Kif26b2	2.81086e-19	0.911705	0.905	0.619	4.81106e-15	6	Kif26b
Fras11	3.17355e-19	0.979237	0.821	0.516	5.43184e-15	6	Fras1
Reck	4.15674e-19	0.702202	0.632	0.369	7.11467e-15	6	Reck
Dlg22	1.46228e-18	0.753104	0.989	0.98	2.50284e-14	6	Dlg2
Dlgap11	2.62821e-18	0.783561	1	0.983	4.49845e-14	6	Dlgap1
Nkain32	3.42078e-18	1.01903	0.853	0.45	5.855e-14	6	Nkain3
Pld52	3.56334e-18	1.12848	0.821	0.41	6.09901e-14	6	Pld5
Cnr1	9.27499e-18	0.615348	0.495	0.118	1.58751e-13	6	Cnr1
Rundc3b1	1.40961e-17	0.714418	0.926	0.756	2.41268e-13	6	Rundc3b
Erbb42	1.80378e-17	0.584117	0.863	0.424	3.08735e-13	6	Erbb4
Gipr	2.07074e-17	0.54855	0.263	0.024	3.54428e-13	6	Gipr
Ltk	2.6301e-17	0.59394	0.621	0.205	4.50168e-13	6	Ltk
Htr41	2.75584e-17	0.821741	0.811	0.371	4.71689e-13	6	Htr4
Nudt7	3.69187e-17	0.572179	0.484	0.131	6.319e-13	6	Nudt7
Slc9a91	5.33974e-17	0.797428	0.926	0.587	9.13949e-13	6	Slc9a9
Pik3cd	5.59314e-17	0.621798	0.526	0.188	9.57321e-13	6	Pik3cd
Srgap31	1.19193e-16	0.733432	0.968	0.728	2.0401e-12	6	Srgap3
Dip2c1	1.50346e-16	0.721378	0.937	0.742	2.57332e-12	6	Dip2c
Rerg1	3.08026e-16	0.77115	0.674	0.255	5.27217e-12	6	Rerg
Mme	4.609e-16	0.545237	0.495	0.13	7.88876e-12	6	Mme
Ncam22	5.06953e-16	0.834386	0.916	0.641	8.67702e-12	6	Ncam2
Cabp12	6.84913e-16	0.785563	0.705	0.322	1.1723e-11	6	Cabp1
Gpr176	8.12596e-16	0.70557	0.705	0.357	1.39084e-11	6	Gpr176
Mipol1	8.69511e-16	0.718723	0.895	0.715	1.48825e-11	6	Mipol1
Map2	1.50548e-15	0.536751	1	0.987	2.57677e-11	6	Map2
Bcl11a	1.52469e-15	0.809431	0.821	0.504	2.60967e-11	6	Bcl11a
Foxp11	1.54604e-15	0.86054	0.853	0.743	2.64621e-11	6	Foxp1
Ubash3b2	1.57519e-15	0.834278	0.747	0.347	2.6961e-11	6	Ubash3b
Klhl13	2.01192e-15	0.57737	0.558	0.179	3.44361e-11	6	Klhl13
Plcxd32	2.05645e-15	0.578391	0.884	0.484	3.51982e-11	6	Plcxd3
Ncoa1	2.82212e-15	0.580749	0.979	0.924	4.83034e-11	6	Ncoa1
Elovl2	3.54599e-15	0.573105	0.495	0.151	6.06932e-11	6	Elovl2
Slc6a1	3.70053e-15	0.594411	0.568	0.188	6.33383e-11	6	Slc6a1
Fam81a1	4.88131e-15	0.623646	0.589	0.24	8.35485e-11	6	Fam81a
Hcrtr21	5.32794e-15	0.70374	0.547	0.172	9.1193e-11	6	Hcrtr2
Sybu	6.51169e-15	0.53806	0.916	0.883	1.11454e-10	6	Sybu
Mitf1	7.66613e-15	0.761146	0.811	0.58	1.31214e-10	6	Mitf
Cacna2d22	7.93948e-15	0.68289	0.779	0.386	1.35892e-10	6	Cacna2d2
Ccdc85a2	8.81042e-15	0.735051	0.947	0.767	1.50799e-10	6	Ccdc85a
Efr3a1	1.2033e-14	0.716683	0.884	0.698	2.05956e-10	6	Efr3a
Elavl41	1.55986e-14	0.61217	0.947	0.837	2.66985e-10	6	Elavl4
Focad	1.59346e-14	0.574767	0.968	0.947	2.72736e-10	6	Focad
Traf32	1.806e-14	0.620202	0.842	0.444	3.09116e-10	6	Traf3
Hs3st51	2.39846e-14	0.845114	0.8	0.661	4.1052e-10	6	Hs3st5
Mpp7	3.81405e-14	0.6834	0.821	0.567	6.52812e-10	6	Mpp7
Atp2b2	4.2773e-14	0.515645	0.989	0.973	7.32102e-10	6	Atp2b2
Myo19	7.50586e-14	0.629223	0.821	0.661	1.2847e-09	6	Myo19
Gulp11	7.50897e-14	0.994267	0.463	0.17	1.28524e-09	6	Gulp1
Serpini1	8.64451e-14	0.71016	0.789	0.532	1.47959e-09	6	Serpini1
Nfyc	9.6698e-14	0.574845	0.895	0.794	1.65508e-09	6	Nfyc
Tex2	1.14208e-13	0.585123	0.863	0.66	1.95478e-09	6	Tex2
Ppargc1a1	1.22768e-13	0.713274	0.789	0.553	2.1013e-09	6	Ppargc1a
Ptprt2	1.38118e-13	0.696926	0.863	0.487	2.36402e-09	6	Ptprt
Fstl51	2.18542e-13	0.821038	0.874	0.578	3.74057e-09	6	Fstl5
Map71	2.38036e-13	0.652466	0.821	0.467	4.07422e-09	6	Map7
Eda	2.99849e-13	0.724839	0.516	0.177	5.13222e-09	6	Eda
Sptb1	3.02325e-13	0.533785	0.674	0.29	5.17459e-09	6	Sptb
Kcnc11	4.78316e-13	0.600002	0.989	0.893	8.18686e-09	6	Kcnc1
Stmn2	5.42178e-13	0.605355	0.979	0.862	9.27992e-09	6	Stmn2
Rapgef41	6.31705e-13	0.58147	0.968	0.893	1.08123e-08	6	Rapgef4
Parp8	6.78933e-13	0.730872	0.737	0.517	1.16206e-08	6	Parp8
Rhbdl32	7.95008e-13	0.593421	0.663	0.288	1.36074e-08	6	Rhbdl3
Ncam12	8.1652e-13	0.616676	0.937	0.802	1.39756e-08	6	Ncam1
Cpeb3	9.57644e-13	0.536492	0.979	0.969	1.6391e-08	6	Cpeb3
B3galt2	1.51916e-12	0.582112	0.505	0.204	2.60019e-08	6	B3galt2
Sgip1	1.52868e-12	0.543351	0.979	0.959	2.6165e-08	6	Sgip1
Alcam1	1.60687e-12	0.742568	0.916	0.648	2.75033e-08	6	Alcam
Map3k13	1.6494e-12	0.598205	0.832	0.608	2.82312e-08	6	Map3k13
Fam135b	1.89021e-12	0.613972	0.8	0.694	3.23528e-08	6	Fam135b
Tulp41	1.98908e-12	0.607945	0.863	0.569	3.40451e-08	6	Tulp4
Plxna4	2.67925e-12	0.544704	0.979	0.93	4.5858e-08	6	Plxna4
Xkr62	3.74047e-12	0.647214	0.832	0.493	6.40218e-08	6	Xkr6
Ppp2r3a	3.80033e-12	0.527326	0.958	0.866	6.50465e-08	6	Ppp2r3a
Oxct11	4.31089e-12	0.569833	0.884	0.789	7.37852e-08	6	Oxct1
Memo1	6.9225e-12	0.505496	0.905	0.812	1.18486e-07	6	Memo1
Slit1	7.2924e-12	0.547541	0.705	0.34	1.24817e-07	6	Slit1
AABR07001573.2	9.59134e-12	0.56204	0.537	0.204	1.64165e-07	6	AABR07001573.2
Zfpm22	1.09734e-11	1.04065	0.705	0.367	1.8782e-07	6	Zfpm2
Msi21	1.2508e-11	0.56725	0.979	0.912	2.14088e-07	6	Msi2
Adamts6	1.50992e-11	0.65634	0.6	0.352	2.58438e-07	6	Adamts6
Mpp3	2.22222e-11	0.604065	0.632	0.386	3.80355e-07	6	Mpp3
Arhgap261	2.28495e-11	0.604221	0.916	0.662	3.91093e-07	6	Arhgap26
Arhgef31	2.40576e-11	0.588102	0.716	0.402	4.1177e-07	6	Arhgef3
Abat	4.29784e-11	0.582311	0.8	0.618	7.35618e-07	6	Abat
Lpp1	4.72736e-11	0.633793	0.779	0.465	8.09135e-07	6	Lpp
Rbms32	8.8918e-11	0.562623	0.968	0.829	1.52192e-06	6	Rbms3
Npepo	9.6854e-11	0.502216	0.905	0.853	1.65775e-06	6	Npepo
Armc2	1.08733e-10	0.563336	0.611	0.343	1.86108e-06	6	Armc2
Nkain21	2.6882e-10	0.557915	0.989	0.938	4.60113e-06	6	Nkain2
Rapgef61	3.79181e-10	0.50194	0.979	0.922	6.49007e-06	6	Rapgef6
Cdh132	6.84945e-10	0.508715	0.947	0.718	1.17235e-05	6	Cdh13
Insr	7.13911e-10	0.53889	0.789	0.604	1.22193e-05	6	Insr
As3mt	7.58394e-10	0.524517	0.516	0.217	1.29807e-05	6	As3mt
Thsd7a1	1.50933e-09	0.656094	0.926	0.773	2.58336e-05	6	Thsd7a
Crim1	1.71589e-09	0.661284	0.695	0.475	2.93692e-05	6	Crim1
Plch11	2.29322e-09	0.820858	0.6	0.311	3.92507e-05	6	Plch1
Chrna7	3.37864e-09	0.509268	0.6	0.31	5.78287e-05	6	Chrna7
Setbp1	6.4344e-09	0.511436	0.874	0.706	0.000110131	6	Setbp1
Esrrg1	7.12678e-09	0.579393	0.779	0.55	0.000121982	6	Esrrg
Atp6ap1l	1.58395e-08	0.529217	0.621	0.373	0.000271108	6	Atp6ap1l
Sh3kbp11	2.1877e-08	0.51663	0.884	0.816	0.000374448	6	Sh3kbp1
Ptpro1	2.2517e-08	0.528052	0.684	0.384	0.0003854	6	Ptpro
Neto11	3.71766e-07	0.570717	0.789	0.567	0.00636315	6	Neto1
Unc13c	5.43215e-07	0.57231	0.874	0.647	0.00929767	6	Unc13c
Apoe	4.77885e-84	2.71445	1	0.89	8.17948e-80	7	Apoe
Atp1a2	3.00676e-74	2.32975	0.761	0.255	5.14637e-70	7	Atp1a2
Agt	1.75187e-65	2.11869	0.674	0.23	2.99849e-61	7	Agt
Slc1a3	3.93595e-65	2.2985	0.913	0.156	6.73677e-61	7	Slc1a3
Gja1	1.67968e-54	1.94612	0.63	0.132	2.87494e-50	7	Gja1
Cst3	3.43624e-48	2.20704	1	0.87	5.88146e-44	7	Cst3
Itih3	3.94124e-43	1.66101	0.652	0.102	6.74582e-39	7	Itih3
Sox6	4.26168e-41	2.32176	0.783	0.138	7.29429e-37	7	Sox6
Plpp3	1.04924e-37	1.63747	0.761	0.132	1.79588e-33	7	Plpp3
Gpr37l1	2.37704e-34	1.28385	0.717	0.103	4.06854e-30	7	Gpr37l1
Atp1b2	5.54912e-34	1.48713	0.891	0.345	9.49787e-30	7	Atp1b2
Ptprz11	2.08604e-33	1.62267	0.935	0.745	3.57046e-29	7	Ptprz1
Slc1a2	7.92937e-30	1.29106	0.609	0.185	1.35719e-25	7	Slc1a2
Mertk	7.82207e-27	1.10407	0.587	0.041	1.33883e-22	7	Mertk
Dock12	8.00522e-27	1.21181	0.848	0.179	1.37017e-22	7	Dock1
Nfia1	2.97853e-26	1.54266	0.935	0.528	5.09805e-22	7	Nfia
Zbtb202	9.07109e-26	1.51128	1	0.803	1.55261e-21	7	Zbtb20
Aqp4	4.10987e-25	1.25861	0.565	0.112	7.03446e-21	7	Aqp4
Cd811	4.99429e-25	1.299	0.935	0.63	8.54823e-21	7	Cd81
Arhgap31	2.84901e-24	1.51197	0.478	0.031	4.87637e-20	7	Arhgap31
Slc6a11	6.16563e-24	1.28319	0.543	0.089	1.05531e-19	7	Slc6a11
Gli2	8.14352e-24	0.774657	0.413	0.013	1.39385e-19	7	Gli2
Clu	9.95429e-24	1.27196	0.848	0.587	1.70378e-19	7	Clu
Sparcl1	1.52724e-23	1.48722	0.87	0.603	2.61403e-19	7	Sparcl1
Slc15a2	2.52003e-23	0.834923	0.478	0.027	4.31329e-19	7	Slc15a2
Col11a2	4.90276e-23	0.966729	0.522	0.138	8.39156e-19	7	Col11a2
Gramd2b	6.43806e-23	0.980362	0.5	0.047	1.10194e-18	7	Gramd2b
AABR07058658.1	8.2143e-23	0.725782	0.457	0.019	1.40596e-18	7	AABR07058658.1
Tril	1.4325e-22	0.886986	0.543	0.044	2.45186e-18	7	Tril
Ednrb	4.00463e-22	1.02959	0.478	0.055	6.85432e-18	7	Ednrb
Cldn10	3.52225e-21	0.988623	0.478	0.079	6.02869e-17	7	Cldn10
Maml21	6.12275e-21	1.52894	0.848	0.378	1.04797e-16	7	Maml2
Slc25a18	2.51218e-20	0.904423	0.457	0.037	4.29985e-16	7	Slc25a18
Bcan	4.28375e-20	1.05787	0.913	0.546	7.33206e-16	7	Bcan
Htra1	6.16905e-20	0.970558	0.609	0.135	1.05589e-15	7	Htra1
Mmd2	8.0746e-20	0.827944	0.652	0.11	1.38205e-15	7	Mmd2
Arhgef26	1.13119e-19	0.75407	0.435	0.025	1.93614e-15	7	Arhgef26
Pik3r11	3.60741e-19	1.04196	0.761	0.454	6.17444e-15	7	Pik3r1
Rgs20	9.94093e-19	1.05944	0.609	0.1	1.70149e-14	7	Rgs20
Cmtm51	1.57842e-18	0.911393	0.674	0.133	2.70163e-14	7	Cmtm5
B2m	2.70017e-18	1.1206	0.87	0.39	4.62161e-14	7	B2m
Folh1	3.98416e-18	0.991418	0.522	0.086	6.81929e-14	7	Folh1
Pdgfra	5.76229e-18	1.2727	0.283	0.032	9.86274e-14	7	Pdgfra
Chst11	6.63871e-18	1.14475	0.87	0.526	1.13628e-13	7	Chst11
Serpine2	8.52453e-18	1.05811	0.717	0.19	1.45906e-13	7	Serpine2
Arhgap42	9.62593e-18	0.79452	0.478	0.044	1.64757e-13	7	Arhgap42
Itga9	9.69616e-18	1.0421	0.457	0.06	1.6596e-13	7	Itga9
Lyn	1.31656e-17	0.876869	0.5	0.061	2.25342e-13	7	Lyn
Slc7a10	3.05423e-17	0.857302	0.478	0.056	5.22761e-13	7	Slc7a10
Aldoc	5.10827e-17	0.9653	0.87	0.626	8.74331e-13	7	Aldoc
Mfge8	7.54079e-17	0.711534	0.457	0.047	1.29068e-12	7	Mfge8
Etnppl	8.39801e-17	0.668656	0.37	0.023	1.4374e-12	7	Etnppl
Acsbg1	9.22546e-17	0.755291	0.522	0.069	1.57903e-12	7	Acsbg1
Sparc	9.84887e-17	1.05249	0.696	0.183	1.68573e-12	7	Sparc
Slc38a3	1.1503e-16	0.744754	0.565	0.082	1.96885e-12	7	Slc38a3
Tcf7l1	1.33865e-16	0.993817	0.478	0.051	2.29123e-12	7	Tcf7l1
Nat8f5	1.43027e-16	0.807354	0.37	0.036	2.44805e-12	7	Nat8f5
Slc39a12	2.12492e-16	0.683503	0.37	0.022	3.63701e-12	7	Slc39a12
S100b	2.17284e-16	1.01134	0.848	0.54	3.71904e-12	7	S100b
Mlc1	2.31119e-16	0.864764	0.478	0.108	3.95583e-12	7	Mlc1
Tcf41	4.00712e-16	1.20138	0.978	0.671	6.85859e-12	7	Tcf4
Ndrg2	4.07508e-16	0.962226	0.87	0.43	6.97491e-12	7	Ndrg2
Kank1	4.95532e-16	0.797055	0.63	0.149	8.48152e-12	7	Kank1
Zfp36l2	9.1399e-16	0.5951	0.5	0.057	1.56439e-11	7	Zfp36l2
Rfx4	1.29094e-15	0.506542	0.348	0.017	2.20957e-11	7	Rfx4
Id2	1.30108e-15	0.86779	0.565	0.093	2.22693e-11	7	Id2
Egfr	2.16408e-15	0.675399	0.478	0.051	3.70405e-11	7	Egfr
Prrx1	3.30229e-15	0.652193	0.37	0.025	5.6522e-11	7	Prrx1
Tmem100	5.40128e-15	0.526547	0.391	0.029	9.24483e-11	7	Tmem100
Arhgef281	6.05992e-15	1.0384	0.804	0.268	1.03722e-10	7	Arhgef28
Nkain4	6.09086e-15	0.724305	0.457	0.059	1.04251e-10	7	Nkain4
Gpm6a1	6.45072e-15	0.984478	0.978	0.826	1.1041e-10	7	Gpm6a
Pdlim5	8.70075e-15	0.683784	0.565	0.09	1.48922e-10	7	Pdlim5
Lgi4	1.18187e-14	0.537084	0.391	0.031	2.02289e-10	7	Lgi4
Col5a3	1.39791e-14	1.13048	0.348	0.025	2.39266e-10	7	Col5a3
Phyhipl	2.03383e-14	0.99488	0.848	0.447	3.4811e-10	7	Phyhipl
Gfap	2.76854e-14	0.821592	0.413	0.117	4.73864e-10	7	Gfap
Trpm31	3.43672e-14	1.37474	0.87	0.552	5.88229e-10	7	Trpm3
Slc4a42	4.58778e-14	1.32423	0.783	0.583	7.85245e-10	7	Slc4a4
Zcchc24	5.3222e-14	0.598874	0.457	0.058	9.10948e-10	7	Zcchc24
Zeb22	6.16509e-14	0.957802	0.826	0.276	1.05522e-09	7	Zeb2
Prex21	7.54305e-14	1.16308	0.696	0.262	1.29107e-09	7	Prex2
Igsf111	1.39725e-13	0.95744	0.696	0.204	2.39154e-09	7	Igsf11
Igsf1	1.4206e-13	0.779287	0.413	0.06	2.4315e-09	7	Igsf1
Calcrl	2.17994e-13	0.860036	0.37	0.057	3.73118e-09	7	Calcrl
Cyp7b1	2.41094e-13	0.988602	0.543	0.201	4.12656e-09	7	Cyp7b1
Rlbp1	4.47553e-13	0.621881	0.37	0.033	7.66031e-09	7	Rlbp1
Lrp4	5.59946e-13	0.697145	0.391	0.04	9.58404e-09	7	Lrp4
Bcas11	5.89794e-13	1.37921	0.609	0.451	1.00949e-08	7	Bcas1
Utrn1	6.58625e-13	0.805339	0.935	0.436	1.1273e-08	7	Utrn
Pla2g7	7.17449e-13	0.568115	0.435	0.054	1.22799e-08	7	Pla2g7
Ston2	7.49555e-13	0.719957	0.435	0.065	1.28294e-08	7	Ston2
Lix1	1.17184e-12	0.791596	0.5	0.107	2.00572e-08	7	Lix1
Nfib	1.47191e-12	1.08034	0.739	0.24	2.51932e-08	7	Nfib
Vcan	1.60374e-12	1.06387	0.326	0.159	2.74497e-08	7	Vcan
Sox9	1.78202e-12	0.521751	0.304	0.023	3.05011e-08	7	Sox9
AABR07059663.1	2.0566e-12	0.511241	0.326	0.025	3.52008e-08	7	AABR07059663.1
Rftn2	2.63801e-12	0.503923	0.37	0.039	4.51522e-08	7	Rftn2
Samd4a1	2.70572e-12	0.953308	0.935	0.474	4.63112e-08	7	Samd4a
Cdc14a	3.59753e-12	0.569744	0.478	0.076	6.15753e-08	7	Cdc14a
Prkca2	4.70067e-12	1.02085	0.891	0.428	8.04567e-08	7	Prkca
Adgrg1	5.25986e-12	0.850291	0.63	0.201	9.00277e-08	7	Adgrg1
Ntsr2	9.07893e-12	0.562093	0.391	0.055	1.55395e-07	7	Ntsr2
S1pr1	1.46206e-11	0.503337	0.326	0.029	2.50246e-07	7	S1pr1
Rgma	3.84688e-11	0.732346	0.543	0.152	6.58432e-07	7	Rgma
Btbd17	6.02698e-11	0.545316	0.37	0.048	1.03158e-06	7	Btbd17
Sema4b	7.55556e-11	0.583699	0.63	0.174	1.29321e-06	7	Sema4b
Pld11	9.38218e-11	0.507403	0.435	0.07	1.60585e-06	7	Pld1
Nwd1	1.04925e-10	0.50153	0.261	0.021	1.7959e-06	7	Nwd1
Etv4	1.22295e-10	0.715432	0.478	0.103	2.0932e-06	7	Etv4
Rapgef3	1.292e-10	0.676617	0.5	0.113	2.21139e-06	7	Rapgef3
Nnat1	1.31123e-10	0.824798	0.783	0.314	2.24429e-06	7	Nnat
Ntn1	1.36881e-10	0.906116	0.413	0.072	2.34286e-06	7	Ntn1
Asrgl1	1.93579e-10	0.566176	0.543	0.142	3.3133e-06	7	Asrgl1
Zfpm23	2.47867e-10	0.575924	0.848	0.37	4.24249e-06	7	Zfpm2
Abca11	2.7592e-10	0.660774	0.478	0.1	4.72265e-06	7	Abca1
Prkd11	3.02937e-10	0.563419	0.609	0.175	5.18507e-06	7	Prkd1
Agmo1	3.18205e-10	0.783292	0.348	0.071	5.4464e-06	7	Agmo
Camk2g	3.36596e-10	0.782494	0.717	0.372	5.76118e-06	7	Camk2g
Ptprt3	4.24451e-10	0.798154	0.935	0.492	7.26491e-06	7	Ptprt
Lrp1	4.33226e-10	0.713602	0.891	0.681	7.4151e-06	7	Lrp1
Add3	4.69638e-10	0.726973	0.87	0.626	8.03833e-06	7	Add3
Slc3a2	4.90442e-10	0.726355	0.804	0.537	8.39441e-06	7	Slc3a2
Nhsl1	7.58419e-10	0.580572	0.413	0.076	1.29811e-05	7	Nhsl1
Pnp	7.61107e-10	0.559426	0.326	0.053	1.30271e-05	7	Pnp
Glul1	8.52178e-10	0.699555	0.63	0.254	1.45859e-05	7	Glul
Cdc42ep4	9.25809e-10	0.511327	0.326	0.048	1.58461e-05	7	Cdc42ep4
Bcar3	1.23389e-09	0.568248	0.413	0.074	2.11193e-05	7	Bcar3
Clic41	1.33328e-09	0.661697	0.391	0.065	2.28204e-05	7	Clic4
Itgb8	1.50646e-09	0.513006	0.543	0.142	2.57845e-05	7	Itgb8
Cables1	1.55235e-09	0.699491	0.696	0.331	2.657e-05	7	Cables1
Plcb11	1.65266e-09	0.843936	0.913	0.508	2.82869e-05	7	Plcb1
Spon11	1.66751e-09	0.93767	0.739	0.299	2.85412e-05	7	Spon1
Cd91	1.70182e-09	0.938928	0.543	0.259	2.91283e-05	7	Cd9
Scg31	1.89791e-09	0.820779	0.804	0.407	3.24846e-05	7	Scg3
Gli31	1.96993e-09	0.635166	0.457	0.094	3.37173e-05	7	Gli3
Hip11	2.26694e-09	0.713932	0.87	0.478	3.8801e-05	7	Hip1
Ntrk31	3.38334e-09	0.783088	0.978	0.618	5.79093e-05	7	Ntrk3
Ptch1	4.59473e-09	0.693291	0.674	0.293	7.86433e-05	7	Ptch1
Luzp21	5.15422e-09	0.717684	1	0.968	8.82197e-05	7	Luzp2
Rasa3	5.93599e-09	0.647692	0.674	0.257	0.0001016	7	Rasa3
Pmp22	8.09621e-09	0.615361	0.435	0.114	0.000138575	7	Pmp22
Mtss2	9.74507e-09	0.71412	0.717	0.402	0.000166797	7	Mtss2
Epas1	1.0425e-08	0.510269	0.348	0.066	0.000178434	7	Epas1
Scd21	1.50958e-08	0.815293	0.848	0.731	0.000258379	7	Scd2
Dennd2a	1.54817e-08	0.685275	0.543	0.159	0.000264985	7	Dennd2a
Kcnip12	1.82421e-08	0.617506	0.891	0.473	0.000312233	7	Kcnip1
Pstpip2	2.20359e-08	0.634077	0.413	0.22	0.000377167	7	Pstpip2
Slc6a12	3.09663e-08	0.621398	0.587	0.193	0.00053002	7	Slc6a1
Idh2	3.25812e-08	0.585975	0.783	0.394	0.000557661	7	Idh2
Gpm6b1	3.2832e-08	0.664153	0.804	0.486	0.000561952	7	Gpm6b
Psd2	4.35465e-08	0.650876	0.674	0.294	0.000745341	7	Psd2
Arsb	4.6568e-08	0.732779	0.717	0.37	0.000797058	7	Arsb
Tnfrsf191	5.24082e-08	0.5055	0.413	0.091	0.000897019	7	Tnfrsf19
Farp1	6.40514e-08	0.672033	0.935	0.807	0.0010963	7	Farp1
Laptm4a	6.57949e-08	0.67993	0.804	0.576	0.00112614	7	Laptm4a
Suclg2	7.04329e-08	0.600849	0.674	0.331	0.00120553	7	Suclg2
Pard3b1	9.24185e-08	0.771153	0.652	0.259	0.00158184	7	Pard3b
Rgcc	9.37294e-08	0.524914	0.478	0.144	0.00160427	7	Rgcc
Grik42	1.63514e-07	0.65366	0.87	0.493	0.0027987	7	Grik4
Lama2	1.65954e-07	0.876118	0.413	0.147	0.00284046	7	Lama2
Vegfa	2.48693e-07	0.647896	0.826	0.54	0.00425663	7	Vegfa
Serinc51	2.74127e-07	0.576753	0.63	0.254	0.00469195	7	Serinc5
Galnt10	3.29078e-07	0.536964	0.348	0.094	0.00563249	7	Galnt10
Emid1	3.54948e-07	0.581571	0.37	0.106	0.00607529	7	Emid1
Ttyh1	3.67857e-07	0.605945	0.848	0.602	0.00629623	7	Ttyh1
Nebl3	3.75033e-07	0.552717	0.935	0.582	0.00641906	7	Nebl
Arrb1	4.02052e-07	0.595446	0.913	0.676	0.00688152	7	Arrb1
Msi22	4.51431e-07	0.746167	0.978	0.913	0.00772669	7	Msi2
Prdx6	4.70557e-07	0.506136	0.413	0.182	0.00805406	7	Prdx6
Fgfr21	4.9533e-07	0.576981	0.674	0.292	0.00847806	7	Fgfr2
Rnf144a	5.33565e-07	0.629015	0.739	0.42	0.00913249	7	Rnf144a
Ckb	6.22805e-07	0.653874	0.957	0.811	0.0106599	7	Ckb
Adam11	7.74699e-07	0.634634	0.761	0.591	0.0132597	7	Adam11
Zfp438	8.37322e-07	0.510557	0.435	0.129	0.0143316	7	Zfp438
Epn2	1.03502e-06	0.745827	0.761	0.597	0.0177154	7	Epn2
Marcks	1.07419e-06	0.599193	0.5	0.179	0.0183858	7	Marcks
Plce1	1.16684e-06	0.727515	0.37	0.093	0.0199717	7	Plce1
Megf101	1.22913e-06	0.611491	0.283	0.064	0.0210378	7	Megf10
Cd63	1.28369e-06	0.533437	0.543	0.202	0.0219717	7	Cd63
Dlg12	1.52252e-06	0.587526	0.957	0.659	0.0260594	7	Dlg1
Nkain33	1.5876e-06	0.518745	0.826	0.456	0.0271734	7	Nkain3
Rin21	1.65675e-06	0.620533	0.804	0.49	0.0283569	7	Rin2
Fads1	1.66852e-06	0.523257	0.587	0.234	0.0285584	7	Fads1
Ptprf1	1.73261e-06	0.587829	0.717	0.354	0.0296554	7	Ptprf
Mrps6	1.8443e-06	0.581132	0.804	0.536	0.0315671	7	Mrps6
C1ql1	1.92914e-06	0.551394	0.261	0.046	0.0330191	7	C1ql1
Per3	2.08572e-06	0.642045	0.848	0.587	0.0356992	7	Per3
Adamts12	2.08674e-06	0.795336	0.261	0.049	0.0357166	7	Adamts12
Megf112	2.20134e-06	0.83927	0.413	0.125	0.0376781	7	Megf11
Ncam13	2.24993e-06	0.52611	0.978	0.803	0.0385098	7	Ncam1
Zfp710	2.90348e-06	0.613253	0.587	0.325	0.049696	7	Zfp710
Pllp1	2.91692e-06	0.555682	0.522	0.231	0.0499261	7	Pllp
Dock41	2.97824e-06	0.587723	0.935	0.726	0.0509756	7	Dock4
Fgfr1	3.14567e-06	0.534836	0.457	0.172	0.0538412	7	Fgfr1
Mras	3.1995e-06	0.595545	0.63	0.339	0.0547626	7	Mras
Sat11	3.87905e-06	0.608623	0.674	0.393	0.0663938	7	Sat1
Xylt1	4.65127e-06	0.505582	0.478	0.176	0.0796111	7	Xylt1
Dgkb3	4.81201e-06	0.750231	0.978	0.82	0.0823624	7	Dgkb
Rab31	5.25976e-06	0.626408	0.848	0.593	0.0900261	7	Rab31
Col16a11	5.75329e-06	0.603854	0.5	0.182	0.0984734	7	Col16a1
Ophn11	8.78416e-06	0.540926	0.826	0.519	0.15035	7	Ophn1
Srgap32	1.2651e-05	0.553386	0.957	0.732	0.216534	7	Srgap3
Olig1	1.34033e-05	0.54999	0.348	0.137	0.229411	7	Olig1
Kif13a1	1.63535e-05	0.528122	0.935	0.701	0.279907	7	Kif13a
Sema3d1	2.02921e-05	0.537474	0.261	0.051	0.347319	7	Sema3d
Epb41l2	2.03243e-05	0.542346	0.413	0.185	0.347871	7	Epb41l2
Plppr11	2.15721e-05	0.716313	0.717	0.422	0.369227	7	Plppr1
Glud1	2.59075e-05	0.600216	0.891	0.748	0.443432	7	Glud1
Ptn1	4.29528e-05	0.510765	0.87	0.596	0.735181	7	Ptn
Skap2	4.37845e-05	0.514607	0.304	0.112	0.749416	7	Skap2
Grk4	4.44949e-05	0.509962	0.826	0.585	0.761575	7	Grk4
Usp6nl	5.19568e-05	0.543716	0.717	0.495	0.889293	7	Usp6nl
Usp541	5.59898e-05	0.555932	0.935	0.723	0.958321	7	Usp54
Ikzf21	6.98174e-05	0.51473	0.63	0.328	1	7	Ikzf2
Ptbp3	7.05587e-05	0.558174	0.565	0.266	1	7	Ptbp3
Slc9a92	7.86545e-05	0.508956	0.87	0.593	1	7	Slc9a9
Pld2	8.76853e-05	0.514818	0.543	0.281	1	7	Pld2
Cacng4	8.95359e-05	0.527105	0.543	0.268	1	7	Cacng4
Sorcs14	9.53441e-05	0.529492	0.935	0.685	1	7	Sorcs1
Ust1	0.000122198	0.684751	0.717	0.426	1	7	Ust
Gabrg1	0.000128227	0.587721	0.565	0.27	1	7	Gabrg1
Abhd3	0.000217258	0.514942	0.739	0.624	1	7	Abhd3
Dpyd1	0.000228795	0.597119	0.674	0.389	1	7	Dpyd
Sfxn5	0.000230294	0.510324	0.674	0.561	1	7	Sfxn5
Ppfibp1	0.000262899	0.524707	0.543	0.298	1	7	Ppfibp1
Lrrc4c2	0.000319963	0.559716	0.978	0.93	1	7	Lrrc4c
Bcl21	0.000401417	0.592495	0.565	0.336	1	7	Bcl2
Klhl12	0.000584749	0.574544	0.652	0.375	1	7	Klhl1
Plxdc22	0.000596632	0.593651	0.935	0.821	1	7	Plxdc2
Gab11	0.00115531	0.503283	0.283	0.096	1	7	Gab1
Tmtc2	0.00144322	0.551716	0.87	0.744	1	7	Tmtc2
Tbc1d11	0.001621	0.50516	0.652	0.419	1	7	Tbc1d1
Slit23	0.0018209	0.576537	0.609	0.349	1	7	Slit2
LOC1083481721	0.00317283	0.503633	0.913	0.765	1	7	LOC108348172
Arhgap243	0.0052364	0.530634	0.543	0.311	1	7	Arhgap24

## Sheet: Astrocyte cell subclusters
	p_val	avg_log2FC	pct.1	pct.2	p_val_adj	cluster	gene
Trpm3	0	2.86825	0.988	0.247	0	0	Trpm3
Slc6a11	0	2.52907	0.914	0.165	0	0	Slc6a11
Slc4a4	0	2.13636	0.996	0.522	0	0	Slc4a4
Dgkb	0	1.9721	0.987	0.335	0	0	Dgkb
Msi2	0	1.86702	0.981	0.317	0	0	Msi2
Lsamp	0	1.73716	0.991	0.509	0	0	Lsamp
Zbtb20	0	1.52991	0.997	0.538	0	0	Zbtb20
Ctnnd2	4.94065645841247e-324	1.61528	0.995	0.504	8.45642759421878e-320	0	Ctnnd2
Plcb1	5.82108143930157e-320	2.39816	0.922	0.227	9.96336299150856e-316	0	Plcb1
Nrxn1	2.91840476253564e-317	1.39175	0.999	0.702	4.995141591556e-313	0	Nrxn1
Adgrb3	5.70568096021433e-315	1.53215	0.995	0.577	9.76584353150285e-311	0	Adgrb3
Carmil1	7.42669839706625e-314	2.01471	0.947	0.273	0	0	Carmil1
Cacna2d3	5.89576003608601e-312	1.77063	0.979	0.355	1.00912e-307	0	Cacna2d3
Sox6	0	1.79896	0.949	0.252	7.30665e-305	0	Sox6
Trps1	3.85314e-303	1.75459	0.986	0.407	6.59503e-299	0	Trps1
Luzp2	4.25488e-303	1.95669	0.989	0.489	7.28266e-299	0	Luzp2
Cdh10	4.28984e-302	1.792	0.963	0.303	7.34249e-298	0	Cdh10
Maml2	1.86108e-297	1.82705	0.941	0.255	3.18542e-293	0	Maml2
Arhgef28	2.7255e-294	1.95665	0.916	0.233	4.66496e-290	0	Arhgef28
Nfia	1.88961e-293	1.63182	0.988	0.455	3.23426e-289	0	Nfia
Farp1	1.67791e-285	1.77702	0.959	0.349	2.87191e-281	0	Farp1
Rorb	2.00361e-283	1.6056	0.974	0.364	3.42938e-279	0	Rorb
Magi2	9.9822e-282	1.61112	0.982	0.414	1.70855e-277	0	Magi2
Tmtc2	3.73344e-281	1.88957	0.937	0.284	6.39015e-277	0	Tmtc2
Negr1	1.56432e-280	1.53549	0.982	0.392	2.67748e-276	0	Negr1
Nrcam	9.89523e-279	1.57567	0.983	0.468	1.69367e-274	0	Nrcam
Gabrb1	7.70138e-276	1.58207	0.974	0.364	1.31817e-271	0	Gabrb1
Dtna	1.51931e-272	1.71277	0.951	0.324	2.60044e-268	0	Dtna
Tnik	2.87367e-272	1.43888	0.962	0.33	4.91857e-268	0	Tnik
Adam11	3.45661e-269	2.04451	0.879	0.215	5.91634e-265	0	Adam11
Macf1	1.73788e-265	1.36202	0.997	0.578	2.97456e-261	0	Macf1
Ptprz1	1.22897e-264	1.41158	0.99	0.497	2.1035e-260	0	Ptprz1
Prex2	3.61855e-263	1.66854	0.937	0.301	6.19351e-259	0	Prex2
Fut9	5.30243e-254	1.51128	0.961	0.366	9.07564e-250	0	Fut9
Fry	2.12439e-253	1.6588	0.951	0.371	3.63611e-249	0	Fry
Col11a2	7.01129e-251	1.78151	0.883	0.233	1.20005e-246	0	Col11a2
Adgrl3	9.42604e-248	1.45251	0.979	0.449	1.61336e-243	0	Adgrl3
Sfxn5	7.19561e-246	1.732	0.916	0.298	1.2316e-241	0	Sfxn5
Gli3	6.64369e-243	1.86759	0.83	0.179	1.13713e-238	0	Gli3
Pard3b	4.25464e-241	1.79336	0.846	0.201	7.28224e-237	0	Pard3b
Arhgef12	6.15095e-241	1.57683	0.934	0.335	1.0528e-236	0	Arhgef12
Slc39a12	8.38551e-240	1.94046	0.806	0.162	1.43526e-235	0	Slc39a12
Dmd	1.47148e-239	1.43999	0.965	0.413	2.51858e-235	0	Dmd
Nlgn1	7.12305e-232	1.1752	0.992	0.544	1.21918e-227	0	Nlgn1
Arhgef26	3.90783e-231	1.91765	0.812	0.183	6.68864e-227	0	Arhgef26
Slc7a10	2.33035e-230	1.73992	0.846	0.211	3.98862e-226	0	Slc7a10
Ntrk3	1.85323e-229	1.56604	0.878	0.251	3.17198e-225	0	Ntrk3
Itih3	1.87497e-228	1.58144	0.936	0.362	3.2092e-224	0	Itih3
Ccdc141	1.53346e-226	1.76633	0.843	0.221	2.62467e-222	0	Ccdc141
Slc1a2	7.76261e-222	1.44768	0.882	0.262	1.32865e-217	0	Slc1a2
Npas2	1.42297e-221	1.74418	0.839	0.215	2.43555e-217	0	Npas2
Pde7b	1.57657e-221	1.59362	0.858	0.236	2.69846e-217	0	Pde7b
Gramd2b	3.87162e-221	1.67098	0.861	0.242	6.62666e-217	0	Gramd2b
Ddhd1	4.62309e-219	1.67069	0.873	0.277	7.91288e-215	0	Ddhd1
Tcf4	2.65437e-215	1.03004	0.977	0.457	4.54323e-211	0	Tcf4
Cyp7b1	6.04171e-214	1.40031	0.88	0.273	1.0341e-209	0	Cyp7b1
Sorbs1	6.19467e-212	1.50709	0.895	0.304	1.06028e-207	0	Sorbs1
Klf12	4.0296e-211	1.35786	0.895	0.3	6.89707e-207	0	Klf12
Folh1	4.04691e-211	1.71819	0.839	0.24	6.92669e-207	0	Folh1
Slc15a2	7.06696e-207	1.61927	0.829	0.225	1.20958e-202	0	Slc15a2
Nfib	7.9237e-207	1.34012	0.898	0.313	1.35622e-202	0	Nfib
Nwd1	1.4057e-206	1.74591	0.743	0.144	2.406e-202	0	Nwd1
Gpm6a	4.60029e-205	1.18521	0.984	0.539	7.87386e-201	0	Gpm6a
Spire1	1.25145e-204	1.32133	0.926	0.373	2.14199e-200	0	Spire1
Dock4	1.29647e-203	1.51452	0.873	0.284	2.21904e-199	0	Dock4
Mdga2	1.57824e-203	1.23051	0.919	0.354	2.70132e-199	0	Mdga2
Utrn	9.99828e-197	1.58781	0.84	0.257	1.71131e-192	0	Utrn
Bcan	1.13123e-194	0.86532	0.971	0.472	1.93622e-190	0	Bcan
AABR07001519.1	8.63585e-191	1.4739	0.85	0.273	1.47811e-186	0	AABR07001519.1
RGD1565616	1.61048e-190	1.14047	0.955	0.446	2.7565e-186	0	RGD1565616
Atp1a2	1.61849e-190	0.800073	0.998	0.634	2.7702e-186	0	Atp1a2
Chst11	1.62446e-187	1.56103	0.779	0.195	2.78043e-183	0	Chst11
Slc1a3	2.92318e-187	0.83749	0.983	0.53	5.00332e-183	0	Slc1a3
AABR07070046.1	3.30882e-187	1.18648	0.882	0.317	5.66338e-183	0	AABR07070046.1
Rabep1	1.64912e-186	1.32652	0.912	0.382	2.82263e-182	0	Rabep1
Dock1	4.45466e-184	1.27416	0.88	0.322	7.6246e-180	0	Dock1
Eps8	5.5515e-184	1.66725	0.785	0.214	9.50195e-180	0	Eps8
Plpp3	5.66349e-184	0.837474	0.96	0.463	9.69364e-180	0	Plpp3
Cldn10	8.60022e-184	1.19925	0.86	0.292	1.47201e-179	0	Cldn10
Aifm3	2.18601e-183	1.42728	0.79	0.211	3.74157e-179	0	Aifm3
Camk2g	1.08975e-182	1.30012	0.895	0.359	1.86521e-178	0	Camk2g
Arhgap26	1.67092e-181	1.51987	0.779	0.208	2.85995e-177	0	Arhgap26
Per3	7.00431e-181	1.52433	0.799	0.23	1.19886e-176	0	Per3
Asap2	9.92981e-180	1.55918	0.801	0.238	1.69959e-175	0	Asap2
Acsl6	2.01593e-176	1.08351	0.955	0.487	3.45047e-172	0	Acsl6
Brinp3	1.12682e-175	1.20068	0.819	0.253	1.92867e-171	0	Brinp3
Spon1	2.13575e-175	1.60563	0.728	0.162	3.65554e-171	0	Spon1
Ptk2	3.13757e-175	1.35584	0.867	0.326	5.37026e-171	0	Ptk2
Rapgef3	5.49683e-175	1.46776	0.765	0.203	9.40837e-171	0	Rapgef3
Igsf11	1.50234e-174	1.13543	0.9	0.367	2.57141e-170	0	Igsf11
Lrrc4c	8.05873e-174	1.2024	0.88	0.338	1.37933e-169	0	Lrrc4c
Kalrn	1.17504e-173	0.617493	0.897	0.363	2.01119e-169	0	Kalrn
Ank2	6.91237e-173	1.04443	0.981	0.591	1.18312e-168	0	Ank2
AABR07058658.1	2.11986e-172	1.60008	0.725	0.17	3.62835e-168	0	AABR07058658.1
Gphn	8.31196e-172	1.17062	0.921	0.416	1.42268e-167	0	Gphn
Etnppl	1.24023e-170	1.66816	0.69	0.143	2.12277e-166	0	Etnppl
Enah	1.44507e-170	1.15125	0.86	0.316	2.47338e-166	0	Enah
Mertk	1.45739e-170	1.56031	0.751	0.195	2.49446e-166	0	Mertk
Tom1l2	1.55939e-170	1.21478	0.856	0.312	2.66905e-166	0	Tom1l2
Samd12	4.07769e-169	1.14989	0.941	0.455	6.97937e-165	0	Samd12
Gja1	7.41768e-169	0.545936	0.973	0.526	1.26961e-164	0	Gja1
Slc38a3	7.52811e-169	1.45981	0.771	0.217	1.28851e-164	0	Slc38a3
Magi1	7.44476e-168	1.37283	0.797	0.243	1.27425e-163	0	Magi1
Zfpm2	3.2621e-167	1.3596	0.803	0.25	5.58341e-163	0	Zfpm2
Chka	2.46403e-166	1.32074	0.851	0.318	4.21743e-162	0	Chka
Wwc1	7.61e-163	1.71411	0.733	0.199	1.30253e-158	0	Wwc1
Cntn1	1.72074e-162	1.24079	0.836	0.299	2.94522e-158	0	Cntn1
Agt	2.39898e-161	0.807493	0.983	0.581	4.1061e-157	0	Agt
Dpyd	2.10937e-160	1.56731	0.676	0.141	3.6104e-156	0	Dpyd
Gabrg1	6.01732e-160	1.43605	0.768	0.229	1.02992e-155	0	Gabrg1
Rab31	3.896e-159	1.41368	0.824	0.298	6.66839e-155	0	Rab31
Ptprm	6.25804e-159	0.839151	0.894	0.385	1.07113e-154	0	Ptprm
Meis1	6.85196e-158	1.51489	0.72	0.192	1.17278e-153	0	Meis1
Itpkb	1.80226e-157	1.76	0.623	0.119	3.08475e-153	0	Itpkb
Rgs7	2.49589e-156	1.1453	0.814	0.281	4.27197e-152	0	Rgs7
Sgip1	3.38888e-156	1.08158	0.782	0.244	5.8004e-152	0	Sgip1
Bcl2	5.12862e-156	1.70706	0.67	0.156	8.77814e-152	0	Bcl2
Atp13a4	5.75919e-155	1.60372	0.614	0.11	9.85742e-151	0	Atp13a4
Rgs20	1.46703e-154	1.46468	0.76	0.23	2.51096e-150	0	Rgs20
Lama2	8.18666e-154	1.94143	0.633	0.119	1.40123e-149	0	Lama2
Phkb	1.25364e-153	1.24837	0.804	0.277	2.14572e-149	0	Phkb
Lhfpl6	8.95698e-153	1.19753	0.855	0.344	1.53308e-148	0	Lhfpl6
Srgap3	1.90367e-152	1.20669	0.814	0.287	3.25833e-148	0	Srgap3
Vegfa	4.72369e-152	1.26261	0.818	0.297	8.08506e-148	0	Vegfa
Ssbp2	3.86107e-151	1.24345	0.772	0.243	6.60861e-147	0	Ssbp2
Dpf3	1.84188e-150	1.54118	0.639	0.128	3.15256e-146	0	Dpf3
Ston2	3.16487e-150	1.49625	0.71	0.187	5.41699e-146	0	Ston2
Gpr37l1	1.02877e-149	0.759447	0.922	0.45	1.76085e-145	0	Gpr37l1
Prodh1	7.86689e-149	1.28323	0.76	0.24	1.3465e-144	0	Prodh1
Pdlim5	2.28737e-148	1.38126	0.722	0.199	3.91505e-144	0	Pdlim5
Limch1	1.18474e-147	0.862941	0.897	0.41	2.02779e-143	0	Limch1
Cap2	1.70657e-147	1.33696	0.72	0.199	2.92097e-143	0	Cap2
Htra1	1.72618e-147	1.12668	0.816	0.298	2.95453e-143	0	Htra1
Pnisr	1.93852e-146	0.972721	0.905	0.429	3.31797e-142	0	Pnisr
Ehbp1	2.08875e-146	0.987271	0.818	0.302	3.57511e-142	0	Ehbp1
Smox	2.72222e-146	1.27663	0.737	0.224	4.65935e-142	0	Smox
Plcd4	4.64223e-146	1.50156	0.673	0.165	7.94564e-142	0	Plcd4
Ncoa1	1.02847e-145	1.10941	0.87	0.384	1.76032e-141	0	Ncoa1
Phlpp1	2.57952e-144	0.565176	0.955	0.529	4.4151e-140	0	Phlpp1
Asap1	2.64285e-144	1.25289	0.772	0.258	4.5235e-140	0	Asap1
Tcf7l1	4.96654e-144	1.5427	0.679	0.173	8.50073e-140	0	Tcf7l1
Cables1	9.81441e-144	1.52238	0.667	0.158	1.67984e-139	0	Cables1
Usp6nl	1.4716e-143	1.25375	0.774	0.262	2.5188e-139	0	Usp6nl
Lix1	1.69076e-143	1.18937	0.806	0.298	2.8939e-139	0	Lix1
Ednrb	1.01638e-142	0.878516	0.84	0.338	1.73964e-138	0	Ednrb
Prkca	1.12847e-142	1.28866	0.785	0.273	1.93149e-138	0	Prkca
Phf21a	2.39943e-142	1.15684	0.798	0.288	4.10686e-138	0	Phf21a
Cpeb3	3.04084e-142	1.093	0.777	0.263	5.20471e-138	0	Cpeb3
Hlcs	7.13136e-142	1.41471	0.73	0.225	1.2206e-137	0	Hlcs
Glud1	2.30696e-141	0.899374	0.932	0.487	3.94859e-137	0	Glud1
Nebl	2.87178e-141	1.36191	0.699	0.187	4.91534e-137	0	Nebl
Slc25a18	1.9166e-139	1.29665	0.725	0.217	3.28045e-135	0	Slc25a18
Itsn1	6.01707e-139	1.3328	0.72	0.216	1.02988e-134	0	Itsn1
Eps15	9.93615e-139	1.1793	0.791	0.287	1.70067e-134	0	Eps15
Abr	2.73892e-138	1.4583	0.625	0.14	4.68794e-134	0	Abr
Zfp521	1.31176e-137	1.3934	0.689	0.188	2.2452e-133	0	Zfp521
Pld2	3.06989e-137	1.32755	0.652	0.156	5.25442e-133	0	Pld2
Itga6	3.23707e-136	1.21874	0.739	0.236	5.54057e-132	0	Itga6
Sox5	5.0307e-136	1.15256	0.706	0.201	8.61054e-132	0	Sox5
Nhsl1	1.01912e-135	1.55392	0.592	0.129	1.74432e-131	0	Nhsl1
Robo1	1.99468e-135	0.656759	0.827	0.34	3.41409e-131	0	Robo1
Lpp	5.98942e-135	1.39941	0.659	0.169	1.02515e-130	0	Lpp
Gpd2	6.19195e-135	1.21283	0.77	0.275	1.05981e-130	0	Gpd2
Nf1	1.26557e-134	0.855146	0.859	0.38	2.16614e-130	0	Nf1
Pik3r1	3.75072e-134	1.16469	0.816	0.326	6.41973e-130	0	Pik3r1
Psme4	3.80766e-134	0.976068	0.863	0.386	6.51719e-130	0	Psme4
Mboat2	2.11045e-133	1.22467	0.771	0.278	3.61225e-129	0	Mboat2
Kmt2c	3.73393e-133	1.046	0.843	0.364	6.391e-129	0	Kmt2c
Phyhipl	3.90736e-133	1.19796	0.781	0.287	6.68783e-129	0	Phyhipl
Tnrc6a	5.55511e-133	0.815087	0.882	0.417	9.50813e-129	0	Tnrc6a
Psd2	8.09523e-133	1.1174	0.757	0.259	1.38558e-128	0	Psd2
Vav3	2.67712e-132	0.783841	0.816	0.328	4.58217e-128	0	Vav3
Grin2c	7.295e-132	0.97662	0.781	0.286	1.24861e-127	0	Grin2c
Nat8f5	7.99722e-132	1.55451	0.671	0.186	1.3688e-127	0	Nat8f5
Zhx2	4.49424e-131	1.30788	0.657	0.17	7.69233e-127	0	Zhx2
Smarca2	7.25831e-130	1.05068	0.799	0.313	1.24233e-125	0	Smarca2
Rmdn1	1.07365e-129	1.211	0.774	0.286	1.83766e-125	0	Rmdn1
Gpc6	9.42316e-129	1.02978	0.747	0.256	1.61287e-124	0	Gpc6
Gli2	9.74799e-128	1.35224	0.612	0.14	1.66847e-123	0	Gli2
Tnrc6b	6.08686e-126	0.738344	0.907	0.471	1.04183e-121	0	Tnrc6b
Sash1	1.04397e-125	0.877227	0.862	0.403	1.78685e-121	0	Sash1
Abi1	1.24691e-125	0.971583	0.822	0.349	2.13421e-121	0	Abi1
Mtss2	3.20715e-125	1.24906	0.681	0.203	5.48937e-121	0	Mtss2
Cadm2	2.248e-123	0.768868	0.749	0.27	3.84768e-119	0	Cadm2
Dock7	1.05003e-122	1.00464	0.771	0.293	1.79724e-118	0	Dock7
Spag9	3.19542e-122	0.797716	0.912	0.49	5.46928e-118	0	Spag9
Egfr	1.62793e-121	1.56203	0.556	0.119	2.78636e-117	0	Egfr
Ptprt	1.07699e-120	1.28265	0.65	0.179	1.84338e-116	0	Ptprt
Atl2	1.24329e-120	1.17394	0.687	0.215	2.12801e-116	0	Atl2
Lifr	1.62437e-120	1.44656	0.548	0.113	2.78027e-116	0	Lifr
Efr3b	1.67583e-120	1.24064	0.652	0.187	2.86836e-116	0	Efr3b
Mitf	4.44188e-120	1.15097	0.741	0.269	7.60272e-116	0	Mitf
Ntm	1.4726e-118	0.825262	0.836	0.381	2.5205e-114	0	Ntm
Sat1	1.83571e-118	1.02145	0.763	0.293	3.142e-114	0	Sat1
Ptch1	9.4557e-118	1.25318	0.715	0.251	1.61844e-113	0	Ptch1
Abat	2.47567e-117	1.22854	0.614	0.157	4.23736e-113	0	Abat
Chd9	4.17474e-117	0.990353	0.766	0.299	7.14549e-113	0	Chd9
AABR07021812.1	1.49686e-116	1.15215	0.667	0.201	2.56202e-112	0	AABR07021812.1
Nol4	1.52618e-116	1.03084	0.698	0.23	2.61222e-112	0	Nol4
Ppargc1a	2.45476e-116	1.31039	0.608	0.159	4.20156e-112	0	Ppargc1a
Rora	2.16147e-115	0.785137	0.72	0.253	3.69957e-111	0	Rora
Fchsd2	2.30894e-113	0.93811	0.752	0.292	3.95199e-109	0	Fchsd2
Lgi4	7.20536e-113	0.73022	0.744	0.295	1.23327e-108	0	Lgi4
Slc3a2	3.71252e-112	0.5429	0.821	0.391	6.35435e-108	0	Slc3a2
Fat3	5.43722e-112	0.913549	0.702	0.242	9.30635e-108	0	Fat3
Phyhd1	5.67278e-112	1.17867	0.664	0.21	9.70953e-108	0	Phyhd1
Spred1	1.92168e-111	1.17625	0.692	0.235	3.28915e-107	0	Spred1
Rreb1	3.99004e-111	1.36718	0.509	0.107	6.82936e-107	0	Rreb1
Prrx1	2.69609e-110	1.32196	0.594	0.159	4.61463e-106	0	Prrx1
Lrp1	3.37564e-110	0.775906	0.815	0.372	5.77775e-106	0	Lrp1
Adgrg1	5.81686e-110	0.832505	0.764	0.312	9.95614e-106	0	Adgrg1
Arrb1	8.16848e-110	1.03996	0.742	0.29	1.39812e-105	0	Arrb1
Cdc14a	1.15151e-109	1.2944	0.579	0.152	1.97092e-105	0	Cdc14a
Srgap1	2.22457e-109	1.05287	0.69	0.235	3.80758e-105	0	Srgap1
Kcnip1	8.20491e-109	1.34496	0.577	0.142	1.40435e-104	0	Kcnip1
Gramd1b	1.88299e-108	1.13849	0.619	0.175	3.22292e-104	0	Gramd1b
Hip1	1.17001e-107	1.05276	0.742	0.293	2.00258e-103	0	Hip1
Acot11	3.43316e-107	1.3013	0.477	0.083	5.87619e-103	0	Acot11
Nr3c2	3.99277e-107	1.09792	0.673	0.225	6.83402e-103	0	Nr3c2
Fermt2	7.89411e-107	1.02139	0.747	0.303	1.35116e-102	0	Fermt2
Gpr158	5.493e-105	1.02025	0.668	0.224	9.40182e-101	0	Gpr158
Ext1	7.01892e-105	1.03014	0.729	0.285	1.20136e-100	0	Ext1
Itgb8	1.84743e-104	1.24257	0.586	0.159	3.16206e-100	0	Itgb8
Add3	1.97687e-104	0.841275	0.829	0.402	3.38361e-100	0	Add3
Cpeb4	2.9534e-104	0.924757	0.781	0.344	5.05504e-100	0	Cpeb4
Son	8.05264e-104	0.671526	0.918	0.539	1.37829e-99	0	Son
Akt3	3.71888e-103	0.727095	0.808	0.379	6.36523e-99	0	Akt3
Rftn2	4.28991e-103	1.12492	0.592	0.164	7.34261e-99	0	Rftn2
AABR07059663.1	5.32693e-103	1.25778	0.57	0.15	9.11757e-99	0	AABR07059663.1
Sh3gl2	9.50225e-103	0.886062	0.696	0.255	1.6264e-98	0	Sh3gl2
Ercc6l2	1.10987e-102	0.96118	0.719	0.278	1.89965e-98	0	Ercc6l2
Acsbg1	1.40766e-102	0.637076	0.814	0.389	2.40936e-98	0	Acsbg1
Samd4a	3.67096e-102	1.09574	0.702	0.262	6.28321e-98	0	Samd4a
Foxo1	7.61136e-102	1.28457	0.553	0.145	1.30276e-97	0	Foxo1
Sgcd	1.52201e-101	1.21676	0.527	0.117	2.60506e-97	0	Sgcd
Rgma	1.88988e-101	0.760311	0.719	0.284	3.23472e-97	0	Rgma
Thrb	1.97183e-101	1.12038	0.691	0.255	3.37498e-97	0	Thrb
Tead1	5.37994e-101	1.1797	0.568	0.15	9.2083e-97	0	Tead1
Gpatch8	8.47407e-101	0.858401	0.847	0.437	1.45042e-96	0	Gpatch8
Mical2	1.17274e-100	1.16279	0.603	0.178	2.00726e-96	0	Mical2
Etv4	1.64595e-100	1.34739	0.475	0.089	2.8172e-96	0	Etv4
Klhl5	4.17936e-100	0.953868	0.735	0.301	7.15339e-96	0	Klhl5
Plxdc2	6.6768e-100	0.838967	0.754	0.321	1.1428e-95	0	Plxdc2
Tmem17	1.18854e-99	1.30638	0.494	0.105	2.0343e-95	0	Tmem17
Rbfox2	1.22362e-99	0.628795	0.795	0.375	2.09435e-95	0	Rbfox2
Pdzrn3	3.53674e-99	0.944095	0.655	0.226	6.05348e-95	0	Pdzrn3
Elovl2	3.163e-98	0.991222	0.615	0.19	5.41379e-94	0	Elovl2
Atf7	3.31987e-98	0.999957	0.695	0.263	5.6823e-94	0	Atf7
Abcd2	6.84645e-98	1.03352	0.631	0.206	1.17184e-93	0	Abcd2
Bmpr1b	1.25766e-97	1.22443	0.517	0.12	2.15262e-93	0	Bmpr1b
Osbpl9	1.41932e-97	1.11684	0.638	0.215	2.42931e-93	0	Osbpl9
Pnpla7	1.83387e-97	1.1853	0.55	0.148	3.13884e-93	0	Pnpla7
Chchd3	1.95755e-97	0.695353	0.764	0.339	3.35053e-93	0	Chchd3
Ahcyl1	2.33535e-97	0.691712	0.838	0.431	3.99719e-93	0	Ahcyl1
Cmtm5	3.4069e-97	0.650693	0.828	0.42	5.83124e-93	0	Cmtm5
Dab1	3.44574e-97	0.846355	0.635	0.214	5.89774e-93	0	Dab1
Abhd3	9.32222e-97	0.575997	0.853	0.457	1.59559e-92	0	Abhd3
Abca1	1.19124e-96	0.948516	0.689	0.261	2.03892e-92	0	Abca1
Npepps	1.75891e-96	0.778312	0.828	0.42	3.01056e-92	0	Npepps
Tbc1d5	2.57365e-96	0.520219	0.788	0.386	4.40507e-92	0	Tbc1d5
Kansl1l	2.95055e-96	1.07319	0.645	0.224	5.05016e-92	0	Kansl1l
Bcar3	6.60918e-96	1.11988	0.573	0.161	1.13123e-91	0	Bcar3
Nfat5	8.89355e-96	0.958958	0.747	0.324	1.52222e-91	0	Nfat5
Epc1	3.49504e-95	0.908962	0.66	0.236	5.98211e-91	0	Epc1
Tle4	9.044e-95	0.950049	0.693	0.268	1.54797e-90	0	Tle4
Mras	2.95603e-94	0.767582	0.668	0.248	5.05954e-90	0	Mras
Bmp2k	1.27279e-92	1.15884	0.587	0.19	2.17851e-88	0	Bmp2k
Dcc	6.53446e-92	0.717083	0.648	0.235	1.11844e-87	0	Dcc
Adcy8	7.54283e-92	0.796699	0.64	0.225	1.29103e-87	0	Adcy8
Mark3	3.53169e-91	0.706815	0.751	0.339	6.04485e-87	0	Mark3
Prr5	9.24884e-91	1.14559	0.494	0.12	1.58303e-86	0	Prr5
Rfx4	9.81833e-91	1.18332	0.52	0.136	1.68051e-86	0	Rfx4
Ganc	1.09514e-90	1.09765	0.558	0.161	1.87444e-86	0	Ganc
Hnrnpa2b1	1.4438e-90	1.08225	0.627	0.22	2.47121e-86	0	Hnrnpa2b1
Gabra2	1.92579e-90	1.08493	0.556	0.158	3.29619e-86	0	Gabra2
Boc	5.04791e-90	1.22388	0.477	0.111	8.64e-86	0	Boc
Pard3	5.72396e-90	0.686816	0.708	0.299	9.79712e-86	0	Pard3
Lmod1	7.38784e-90	1.33401	0.513	0.135	1.2645e-85	0	Lmod1
Kank1	5.78837e-89	1.03818	0.631	0.227	9.90737e-85	0	Kank1
Rev3l	1.71555e-88	0.747955	0.689	0.279	2.93634e-84	0	Rev3l
Fads2	3.23936e-88	1.10906	0.421	0.072	5.54449e-84	0	Fads2
Erbb4	5.60706e-88	0.682033	0.673	0.273	9.59705e-84	0	Erbb4
Me1	8.74688e-88	0.764388	0.606	0.209	1.49712e-83	0	Me1
Dennd4c	9.89474e-88	0.884598	0.622	0.217	1.69358e-83	0	Dennd4c
Grid2	1.25567e-86	0.847886	0.616	0.217	2.1492e-82	0	Grid2
Zfp277	1.45628e-86	0.987873	0.577	0.183	2.49256e-82	0	Zfp277
Heyl	3.49912e-86	1.09483	0.431	0.08	5.9891e-82	0	Heyl
Paqr7	5.85595e-86	0.855659	0.596	0.199	1.0023e-81	0	Paqr7
Gnaq	1.13465e-85	0.775406	0.706	0.303	1.94206e-81	0	Gnaq
Eif4g3	1.58213e-85	0.674931	0.755	0.358	2.70798e-81	0	Eif4g3
Leng8	1.82326e-85	0.894947	0.614	0.215	3.12069e-81	0	Leng8
Cabcoco1	3.71051e-85	1.18901	0.502	0.13	6.35091e-81	0	Cabcoco1
Acss1	9.39408e-85	0.991422	0.594	0.2	1.60789e-80	0	Acss1
Adk	1.10022e-84	0.882925	0.698	0.297	1.88314e-80	0	Adk
Arap2	1.52583e-84	0.659825	0.79	0.402	2.61162e-80	0	Arap2
Tox	2.05792e-84	0.774692	0.617	0.223	3.52234e-80	0	Tox
Stxbp4	9.94375e-84	1.16574	0.458	0.107	1.70197e-79	0	Stxbp4
Mpp6	1.11146e-83	1.03556	0.658	0.261	1.90238e-79	0	Mpp6
Snta1	1.53833e-83	1.06171	0.569	0.189	2.633e-79	0	Snta1
Hif1a	3.5383e-83	0.936488	0.641	0.246	6.05616e-79	0	Hif1a
Phkg1	7.21987e-83	1.20998	0.445	0.11	1.23575e-78	0	Phkg1
Tmcc1	6.19214e-82	0.619713	0.721	0.335	1.05985e-77	0	Tmcc1
Jmjd1c	8.06211e-82	0.682991	0.72	0.329	1.37991e-77	0	Jmjd1c
Med12l	2.61332e-81	0.758422	0.598	0.212	4.47297e-77	0	Med12l
Tmcc3	4.28023e-81	0.879661	0.669	0.276	7.32604e-77	0	Tmcc3
Pid1	7.16634e-81	0.791254	0.563	0.183	1.22659e-76	0	Pid1
Arhgap42	7.58498e-81	1.08894	0.456	0.107	1.29825e-76	0	Arhgap42
Ppp1r14c	1.04514e-80	1.00963	0.49	0.127	1.78885e-76	0	Ppp1r14c
Nsd1	2.05076e-80	0.668656	0.74	0.352	3.51008e-76	0	Nsd1
Ptprg	4.45321e-80	0.949429	0.531	0.159	7.62212e-76	0	Ptprg
Ecpas	5.01845e-80	0.659735	0.7	0.312	8.58958e-76	0	Ecpas
Marchf3	5.84013e-80	0.993667	0.554	0.177	9.99597e-76	0	Marchf3
Map3k20	7.4402e-80	1.06381	0.473	0.12	1.27347e-75	0	Map3k20
Hipk2	9.82774e-80	0.555783	0.724	0.347	1.68212e-75	0	Hipk2
Tbc1d1	9.86646e-80	1.05562	0.496	0.137	1.68874e-75	0	Tbc1d1
Xpr1	1.81481e-79	0.903178	0.577	0.196	3.10623e-75	0	Xpr1
Wsb1	9.80959e-79	0.887847	0.618	0.234	1.67901e-74	0	Wsb1
Stag1	1.29371e-78	0.663025	0.745	0.363	2.21432e-74	0	Stag1
Cyp2d4	1.51378e-78	1.05804	0.477	0.125	2.59099e-74	0	Cyp2d4
Hsd11b1	4.96818e-78	0.664998	0.603	0.23	8.50353e-74	0	Hsd11b1
Slc6a9	4.98439e-78	0.587369	0.651	0.275	8.53128e-74	0	Slc6a9
Sorcs2	5.61591e-78	0.936164	0.529	0.161	9.61219e-74	0	Sorcs2
Ash1l	6.17533e-78	0.533926	0.8	0.436	1.05697e-73	0	Ash1l
Grk3	1.21057e-77	1.06899	0.398	0.085	2.07201e-73	0	Grk3
Arhgef11	1.88883e-77	0.81125	0.575	0.199	3.23292e-73	0	Arhgef11
Apc	2.37101e-77	0.577328	0.755	0.382	4.05822e-73	0	Apc
Gpld1	3.12678e-77	1.0804	0.529	0.168	5.3518e-73	0	Gpld1
Fto	3.67807e-77	0.613454	0.719	0.34	6.29538e-73	0	Fto
Zfp36l2	4.65396e-77	0.513162	0.668	0.296	7.96572e-73	0	Zfp36l2
Eya1	6.60122e-77	1.10804	0.469	0.121	1.12986e-72	0	Eya1
Kidins220	2.71761e-76	0.60599	0.741	0.366	4.65146e-72	0	Kidins220
Paqr8	3.09517e-76	1.02628	0.395	0.078	5.2977e-72	0	Paqr8
Rgs6	1.45398e-75	0.95278	0.441	0.104	2.48863e-71	0	Rgs6
Pitpnm2	1.54487e-75	0.879368	0.544	0.178	2.64421e-71	0	Pitpnm2
Setd5	1.9211e-75	0.654913	0.706	0.33	3.28815e-71	0	Setd5
Cep85l	2.01628e-75	0.985342	0.513	0.157	3.45106e-71	0	Cep85l
Chn1	8.80205e-75	0.61408	0.658	0.286	1.50656e-70	0	Chn1
Slco1c1	1.14233e-74	0.967452	0.462	0.119	1.95521e-70	0	Slco1c1
Vcl	1.14421e-74	0.781117	0.582	0.212	1.95843e-70	0	Vcl
Gsk3b	1.19307e-74	0.742215	0.632	0.257	2.04206e-70	0	Gsk3b
Csgalnact1	2.18247e-74	0.932486	0.55	0.188	3.73552e-70	0	Csgalnact1
AABR07000398.1	2.8866e-74	0.636842	0.727	0.354	4.94071e-70	0	AABR07000398.1
Limk2	3.34343e-74	0.967702	0.552	0.19	5.72261e-70	0	Limk2
Arnt2	4.57904e-74	0.796856	0.604	0.232	7.83749e-70	0	Arnt2
Rbm26	5.72929e-74	0.616099	0.725	0.353	9.80626e-70	0	Rbm26
Igdcc4	6.82156e-74	1.05342	0.397	0.09	1.16758e-69	0	Igdcc4
Itpr2	8.54314e-74	0.948352	0.423	0.097	1.46224e-69	0	Itpr2
Cdh20	1.13366e-73	0.990681	0.505	0.155	1.94038e-69	0	Cdh20
Mkln1	4.75699e-73	0.801498	0.64	0.267	8.14207e-69	0	Mkln1
Lgi1	7.92801e-73	1.29648	0.463	0.13	1.35696e-68	0	Lgi1
Nedd4l	1.15916e-72	0.619411	0.568	0.214	1.98402e-68	0	Nedd4l
Sufu	2.02231e-72	1.02734	0.527	0.176	3.46138e-68	0	Sufu
Dennd2a	3.11917e-72	0.834571	0.584	0.218	5.33876e-68	0	Dennd2a
Alcam	3.9977e-72	0.743112	0.708	0.338	6.84246e-68	0	Alcam
Btbd17	1.03157e-71	0.751219	0.562	0.203	1.76564e-67	0	Btbd17
Rgl1	1.16196e-71	0.833959	0.531	0.176	1.98881e-67	0	Rgl1
Krt222	1.23675e-71	0.946281	0.478	0.136	2.11682e-67	0	Krt222
Cecr2	1.8665e-71	0.974108	0.55	0.195	3.19469e-67	0	Cecr2
Nrp1	3.34157e-71	0.911712	0.415	0.094	5.71943e-67	0	Nrp1
Cask	3.66297e-71	0.657518	0.595	0.233	6.26954e-67	0	Cask
Acap2	7.14911e-71	0.751201	0.661	0.294	1.22364e-66	0	Acap2
Tmem164	7.7561e-71	0.991954	0.508	0.161	1.32753e-66	0	Tmem164
Kansl1	1.275e-70	0.557682	0.664	0.303	2.18229e-66	0	Kansl1
Arid2	1.5155e-70	0.820079	0.595	0.232	2.59393e-66	0	Arid2
Gbf1	1.8495e-70	0.710114	0.695	0.329	3.1656e-66	0	Gbf1
Wls	2.26986e-70	0.654268	0.625	0.265	3.8851e-66	0	Wls
Lrba	3.01301e-70	0.689983	0.648	0.282	5.15706e-66	0	Lrba
Tmtc1	4.04743e-70	0.903037	0.394	0.083	6.92759e-66	0	Tmtc1
Cyp4f6	1.40695e-69	0.938286	0.361	0.067	2.40814e-65	0	Cyp4f6
Fam193a	1.52969e-69	0.538037	0.631	0.274	2.61823e-65	0	Fam193a
Pcca	1.675e-69	0.793729	0.597	0.236	2.86693e-65	0	Pcca
Vgll4	2.71752e-69	0.897005	0.612	0.251	4.65131e-65	0	Vgll4
Fam222b	3.94107e-69	0.766383	0.577	0.22	6.74554e-65	0	Fam222b
Rbms3	5.17981e-69	0.821724	0.562	0.209	8.86576e-65	0	Rbms3
Nxn	5.85231e-69	1.03781	0.447	0.122	1.00168e-64	0	Nxn
Sh3pxd2b	5.92705e-69	0.981305	0.409	0.1	1.01447e-64	0	Sh3pxd2b
Ppp2r5a	1.09719e-68	0.786358	0.592	0.234	1.87796e-64	0	Ppp2r5a
Gulp1	1.79292e-68	1.07166	0.415	0.104	3.06875e-64	0	Gulp1
Acaca	3.34068e-68	0.557347	0.587	0.24	5.71791e-64	0	Acaca
Lyn	3.80516e-68	1.34711	0.383	0.083	6.51291e-64	0	Lyn
Pcdh7	4.6813e-68	0.871582	0.448	0.122	8.01251e-64	0	Pcdh7
Syde2	5.78103e-68	0.934553	0.353	0.066	9.89481e-64	0	Syde2
Adra1a	7.93187e-68	1.10857	0.384	0.084	1.35762e-63	0	Adra1a
Sema4b	1.63666e-67	0.910009	0.465	0.136	2.80131e-63	0	Sema4b
Wwtr1	2.178e-67	1.03436	0.39	0.095	3.72787e-63	0	Wwtr1
Slc25a12	3.67001e-67	0.813521	0.532	0.187	6.28159e-63	0	Slc25a12
Dbx2	3.97032e-67	1.037	0.327	0.063	6.79559e-63	0	Dbx2
Dennd3	9.2133e-67	0.935154	0.366	0.075	1.57695e-62	0	Dennd3
Slc27a1	1.25147e-66	0.696226	0.556	0.209	2.14202e-62	0	Slc27a1
Nkain4	1.43599e-66	0.56239	0.61	0.265	2.45783e-62	0	Nkain4
Aqp9	1.57346e-66	0.903046	0.456	0.134	2.69314e-62	0	Aqp9
Arid1b	1.97438e-66	0.58431	0.704	0.351	3.37935e-62	0	Arid1b
Nim1k	4.9009e-66	0.929823	0.498	0.166	8.38838e-62	0	Nim1k
Zfand3	5.1168e-66	0.676049	0.637	0.283	8.75791e-62	0	Zfand3
Nt5c2	5.87491e-66	0.734444	0.596	0.245	1.00555e-61	0	Nt5c2
Ubr2	7.25039e-66	0.65539	0.602	0.251	1.24098e-61	0	Ubr2
Msi1	8.22793e-66	0.803788	0.497	0.162	1.40829e-61	0	Msi1
Cdk19	9.72636e-66	0.847297	0.609	0.257	1.66476e-61	0	Cdk19
Sdk2	1.89176e-65	0.89764	0.45	0.128	3.23793e-61	0	Sdk2
Chd2	1.98953e-65	0.588683	0.693	0.341	3.40528e-61	0	Chd2
F3	2.09224e-65	0.717888	0.571	0.226	3.58108e-61	0	F3
Ncoa3	2.99818e-65	0.906742	0.48	0.153	5.13169e-61	0	Ncoa3
Zfp438	5.04347e-65	0.978185	0.422	0.116	8.6324e-61	0	Zfp438
Rin2	9.66921e-65	0.920471	0.5	0.17	1.65498e-60	0	Rin2
Zfp423	9.94573e-65	0.762871	0.563	0.218	1.70231e-60	0	Zfp423
Nfyc	1.22866e-64	0.753842	0.591	0.243	2.10298e-60	0	Nfyc
P3h3	2.59445e-64	0.864898	0.522	0.188	4.44065e-60	0	P3h3
Ptpn9	2.66243e-64	0.90258	0.586	0.243	4.55701e-60	0	Ptpn9
Inpp4a	4.86659e-64	0.78293	0.461	0.14	8.32966e-60	0	Inpp4a
Kat6b	5.81356e-64	0.785204	0.521	0.186	9.9505e-60	0	Kat6b
Mib1	1.29026e-63	0.704786	0.603	0.257	2.20841e-59	0	Mib1
Sh3bgrl	1.48742e-63	0.996533	0.421	0.115	2.54586e-59	0	Sh3bgrl
Shc3	1.56801e-63	0.821317	0.494	0.165	2.6838e-59	0	Shc3
Ambra1	1.64217e-63	0.633819	0.666	0.318	2.81074e-59	0	Ambra1
Gjb6	2.13094e-63	0.572504	0.499	0.176	3.64731e-59	0	Gjb6
AABR07007032.1	3.4504e-63	0.824923	0.528	0.193	5.90571e-59	0	AABR07007032.1
RGD1359290	4.37861e-63	0.926972	0.33	0.059	7.49442e-59	0	RGD1359290
Idh2	4.88427e-63	0.672854	0.598	0.256	8.35992e-59	0	Idh2
Prex1	6.35138e-63	0.906609	0.436	0.126	1.0871e-58	0	Prex1
St3gal4	1.04547e-62	0.745126	0.594	0.251	1.78943e-58	0	St3gal4
Zswim5	1.94925e-62	0.647845	0.655	0.313	3.33633e-58	0	Zswim5
Prkar2a	1.98718e-62	0.856393	0.464	0.145	3.40126e-58	0	Prkar2a
Tnfrsf19	3.11635e-62	0.778645	0.542	0.207	5.33394e-58	0	Tnfrsf19
Fgfr1	4.81558e-62	0.902947	0.409	0.108	8.24235e-58	0	Fgfr1
Asrgl1	5.06176e-62	0.73574	0.562	0.224	8.66371e-58	0	Asrgl1
Nlk	7.29383e-62	0.549126	0.652	0.314	1.24841e-57	0	Nlk
Sycp2	9.15452e-62	0.893129	0.372	0.085	1.56689e-57	0	Sycp2
Mapk4	1.17709e-61	0.887962	0.486	0.164	2.0147e-57	0	Mapk4
Grk5	1.27656e-61	0.987997	0.475	0.16	2.18497e-57	0	Grk5
AABR07029596.1	5.44458e-61	0.970571	0.355	0.08	9.31894e-57	0	AABR07029596.1
Atad2b	5.72987e-61	0.591689	0.584	0.249	9.80724e-57	0	Atad2b
Lpin1	5.99671e-61	0.930113	0.39	0.101	1.0264e-56	0	Lpin1
Yap1	1.12437e-60	0.934846	0.341	0.08	1.92447e-56	0	Yap1
Septin11	2.10286e-60	0.775774	0.512	0.187	3.59926e-56	0	Septin11
Agl	3.43415e-60	0.733018	0.502	0.179	5.8779e-56	0	Agl
Ahdc1	4.04966e-60	0.782083	0.477	0.16	6.9314e-56	0	Ahdc1
Cbs	7.28761e-60	0.52872	0.527	0.213	1.24735e-55	0	Cbs
Ca11	9.09983e-60	0.68437	0.563	0.231	1.55753e-55	0	Ca11
Trpm7	1.63582e-59	0.542949	0.616	0.286	2.79988e-55	0	Trpm7
Slc25a34	1.63828e-59	1.02054	0.324	0.065	2.80408e-55	0	Slc25a34
Ophn1	1.98319e-59	0.839467	0.424	0.124	3.39443e-55	0	Ophn1
Man2a2	2.0189e-59	0.920766	0.394	0.106	3.45554e-55	0	Man2a2
Extl1	2.45619e-59	0.797427	0.406	0.11	4.20401e-55	0	Extl1
Cc2d2a	2.92088e-59	0.854482	0.421	0.125	4.99938e-55	0	Cc2d2a
Slc9a9	4.38387e-59	0.711262	0.469	0.158	7.50343e-55	0	Slc9a9
Plekho2	4.61742e-59	0.861993	0.288	0.045	7.90317e-55	0	Plekho2
Ubr5	5.31961e-59	0.683418	0.578	0.246	9.10505e-55	0	Ubr5
Pou2f1	6.06445e-59	0.584381	0.571	0.243	1.03799e-54	0	Pou2f1
Plekhm2	6.54383e-59	0.919113	0.458	0.151	1.12004e-54	0	Plekhm2
Timp3	7.01007e-59	0.858941	0.463	0.154	1.19984e-54	0	Timp3
Clec16a	1.22728e-58	0.791477	0.504	0.185	2.10061e-54	0	Clec16a
Spred2	1.35873e-58	0.771728	0.472	0.16	2.32561e-54	0	Spred2
Col16a1	1.89503e-58	1.00756	0.454	0.158	3.24353e-54	0	Col16a1
P4ha1	2.22161e-58	0.708126	0.532	0.208	3.80251e-54	0	P4ha1
Atxn7l1	3.32229e-58	0.723056	0.508	0.189	5.68643e-54	0	Atxn7l1
Fam49a	3.63781e-58	0.845203	0.51	0.192	6.22648e-54	0	Fam49a
Thrap3	4.24221e-58	0.715489	0.568	0.24	7.26097e-54	0	Thrap3
Hacd2	4.24895e-58	0.531157	0.619	0.294	7.27251e-54	0	Hacd2
Pygb	6.57582e-58	0.523072	0.557	0.242	1.12552e-53	0	Pygb
Usp53	7.81498e-58	0.763799	0.521	0.2	1.33761e-53	0	Usp53
Pnp	9.12454e-58	0.658589	0.556	0.231	1.56176e-53	0	Pnp
Mapk1	1.5904e-57	0.571956	0.576	0.252	2.72213e-53	0	Mapk1
Tjp1	3.05865e-57	0.629755	0.626	0.296	5.23518e-53	0	Tjp1
Btrc	3.16306e-57	0.787398	0.539	0.218	5.4139e-53	0	Btrc
Tmem135	5.86218e-57	0.626119	0.527	0.211	1.00337e-52	0	Tmem135
Bach2	7.36333e-57	0.722762	0.603	0.275	1.26031e-52	0	Bach2
Grk4	9.46319e-57	0.760478	0.527	0.209	1.61972e-52	0	Grk4
Dis3l2	1.13538e-56	0.752402	0.554	0.231	1.94332e-52	0	Dis3l2
Scaper	1.8701e-56	0.551426	0.581	0.259	3.20086e-52	0	Scaper
Zeb1	2.05047e-56	0.889241	0.405	0.12	3.50958e-52	0	Zeb1
Adcy2	4.24857e-56	0.759179	0.495	0.183	7.27185e-52	0	Adcy2
Ugp2	4.6321e-56	0.748299	0.54	0.221	7.9283e-52	0	Ugp2
Ca12	1.7236e-55	0.879901	0.371	0.098	2.95012e-51	0	Ca12
Pdss2	2.0242e-55	0.750658	0.497	0.187	3.46462e-51	0	Pdss2
Tesk2	2.40017e-55	0.882705	0.538	0.222	4.10813e-51	0	Tesk2
Prtg	2.72179e-55	0.97014	0.404	0.123	4.65861e-51	0	Prtg
Abl2	3.2232e-55	0.526589	0.577	0.26	5.51682e-51	0	Abl2
Tmem100	3.42591e-55	0.700973	0.413	0.126	5.86379e-51	0	Tmem100
Megf10	3.68096e-55	0.731246	0.575	0.255	6.30033e-51	0	Megf10
Efhd1	4.08122e-55	0.725148	0.487	0.179	6.98542e-51	0	Efhd1
Mfge8	4.80306e-55	0.693571	0.512	0.2	8.22093e-51	0	Mfge8
Pde9a	4.96221e-55	0.692052	0.421	0.13	8.49332e-51	0	Pde9a
Igfbp2	4.97139e-55	0.721063	0.476	0.174	8.50902e-51	0	Igfbp2
Fgd6	5.03354e-55	0.793788	0.405	0.12	8.6154e-51	0	Fgd6
Col5a2	5.97309e-55	0.830323	0.346	0.082	1.02235e-50	0	Col5a2
Igdcc3	9.48959e-55	0.874338	0.293	0.052	1.62424e-50	0	Igdcc3
Clybl	1.08351e-54	0.784251	0.509	0.198	1.85453e-50	0	Clybl
Stk3	1.3156e-54	0.796642	0.494	0.187	2.25178e-50	0	Stk3
Wasf3	1.37057e-54	0.856016	0.427	0.139	2.34587e-50	0	Wasf3
Slc25a33	1.95217e-54	0.544506	0.576	0.258	3.34134e-50	0	Slc25a33
Rapgef2	2.39251e-54	0.539179	0.639	0.319	4.09502e-50	0	Rapgef2
Foxp1	4.00947e-54	0.660627	0.541	0.228	6.86262e-50	0	Foxp1
Arhgap32	4.13784e-54	0.5106	0.575	0.259	7.08233e-50	0	Arhgap32
Fcho2	4.2461e-54	0.613942	0.597	0.279	7.26762e-50	0	Fcho2
Arl15	4.70233e-54	0.754569	0.511	0.201	8.04851e-50	0	Arl15
Galnt18	6.13394e-54	0.899597	0.421	0.135	1.04989e-49	0	Galnt18
Plce1	6.46075e-54	1.00943	0.326	0.084	1.10582e-49	0	Plce1
Mtmr10	7.25843e-54	0.835071	0.479	0.181	1.24235e-49	0	Mtmr10
Taok1	1.11425e-53	0.738414	0.537	0.225	1.90716e-49	0	Taok1
Thada	1.20669e-53	0.706681	0.55	0.235	2.06537e-49	0	Thada
Afmid	3.12997e-53	0.840282	0.31	0.065	5.35726e-49	0	Afmid
Aox1	4.7622e-53	0.858405	0.338	0.089	8.15099e-49	0	Aox1
Papss2	6.24667e-53	0.903027	0.373	0.104	1.06918e-48	0	Papss2
Map2k6	6.44896e-53	0.758501	0.417	0.133	1.1038e-48	0	Map2k6
Ncan	1.38616e-52	0.893432	0.429	0.145	2.37254e-48	0	Ncan
Rasa3	2.25888e-52	0.77463	0.498	0.196	3.86629e-48	0	Rasa3
Myo10	2.47211e-52	0.719569	0.405	0.125	4.23126e-48	0	Myo10
Fstl1	4.026e-52	0.651157	0.419	0.136	6.89089e-48	0	Fstl1
Ddx17	6.15925e-52	0.590237	0.577	0.265	1.05422e-47	0	Ddx17
Etv5	8.41025e-52	0.776887	0.356	0.093	1.4395e-47	0	Etv5
Itprid2	1.46685e-51	0.657645	0.449	0.16	2.51066e-47	0	Itprid2
Ccdc62	1.56131e-51	0.633115	0.461	0.169	2.67234e-47	0	Ccdc62
Cyp4f17	4.2623e-51	0.766846	0.259	0.049	7.29536e-47	0	Cyp4f17
Nmt1	6.65633e-51	0.642153	0.531	0.227	1.1393e-46	0	Nmt1
Rfx3	9.36872e-51	0.602326	0.558	0.251	1.60355e-46	0	Rfx3
Pfkfb3	1.09745e-50	0.837125	0.425	0.143	1.87839e-46	0	Pfkfb3
Rngtt	1.25561e-50	0.502098	0.502	0.208	2.1491e-46	0	Rngtt
Skap2	1.32424e-50	0.832434	0.322	0.075	2.26656e-46	0	Skap2
Ptar1	1.71789e-50	0.76074	0.415	0.137	2.94035e-46	0	Ptar1
Slc22a5	1.86075e-50	0.816338	0.365	0.104	3.18485e-46	0	Slc22a5
Ptk2b	2.20547e-50	0.518785	0.496	0.205	3.77488e-46	0	Ptk2b
Sema4a	2.46059e-50	0.684724	0.373	0.108	4.21154e-46	0	Sema4a
Bckdhb	2.68051e-50	0.705736	0.552	0.247	4.58796e-46	0	Bckdhb
Rnf216	4.1227e-50	0.599655	0.574	0.268	7.05642e-46	0	Rnf216
Lrch3	5.33696e-50	0.575253	0.564	0.26	9.13475e-46	0	Lrch3
Cux1	7.26466e-50	0.627358	0.53	0.229	1.24342e-45	0	Cux1
Pld1	1.66748e-49	0.722614	0.474	0.183	2.85406e-45	0	Pld1
Larp1	3.32418e-49	0.746483	0.433	0.153	5.68967e-45	0	Larp1
Tenm3	3.62331e-49	0.540587	0.501	0.209	6.20166e-45	0	Tenm3
Nr2c1	4.44854e-49	0.633144	0.461	0.175	7.61411e-45	0	Nr2c1
Asic2	4.80473e-49	0.53072	0.386	0.127	8.22378e-45	0	Asic2
Rrbp1	4.89247e-49	0.603922	0.503	0.211	8.37395e-45	0	Rrbp1
Pias1	5.1544e-49	0.639917	0.484	0.193	8.82227e-45	0	Pias1
Grhl1	6.71251e-49	0.779104	0.288	0.06	1.14891e-44	0	Grhl1
Hepacam	1.96835e-48	0.706012	0.518	0.223	3.36902e-44	0	Hepacam
Tlcd4	2.09218e-48	0.828289	0.313	0.08	3.58097e-44	0	Tlcd4
Map3k5	2.94922e-48	0.818448	0.384	0.12	5.04789e-44	0	Map3k5
Tmem110	4.33491e-48	0.728546	0.46	0.177	7.41963e-44	0	Tmem110
Rab8b	9.79037e-48	0.681227	0.492	0.203	1.67572e-43	0	Rab8b
Tet2	1.86654e-47	0.642783	0.458	0.176	3.19478e-43	0	Tet2
Rnf182	2.33955e-47	0.70876	0.366	0.109	4.00437e-43	0	Rnf182
Map2k5	2.44867e-47	0.560198	0.465	0.185	4.19115e-43	0	Map2k5
Apba2	2.9146e-47	0.599428	0.551	0.257	4.98863e-43	0	Apba2
Wwp1	3.18186e-47	0.667217	0.499	0.21	5.44607e-43	0	Wwp1
Adamts12	4.76176e-47	0.785564	0.278	0.064	8.15023e-43	0	Adamts12
Rdh5	5.30391e-47	0.858078	0.265	0.055	9.07818e-43	0	Rdh5
Nf2	5.46206e-47	0.557283	0.464	0.183	9.34887e-43	0	Nf2
Cs	5.4706e-47	0.810914	0.346	0.103	9.36348e-43	0	Cs
Taf4b	5.94424e-47	0.685768	0.336	0.091	1.01742e-42	0	Taf4b
Mfhas1	6.74106e-47	0.762769	0.349	0.1	1.1538e-42	0	Mfhas1
Lrp4	8.88422e-47	0.684747	0.456	0.176	1.52062e-42	0	Lrp4
Herc4	1.18893e-46	0.522216	0.519	0.232	2.03498e-42	0	Herc4
Gna13	2.83338e-46	0.584872	0.479	0.197	4.84961e-42	0	Gna13
Arhgef10l	4.58984e-46	0.74907	0.325	0.09	7.85597e-42	0	Arhgef10l
Senp7	6.17605e-46	0.591785	0.518	0.23	1.05709e-41	0	Senp7
Pxmp2	6.34983e-46	0.731723	0.452	0.177	1.08684e-41	0	Pxmp2
LOC361646	6.61856e-46	0.794912	0.321	0.087	1.13283e-41	0	LOC361646
Sox13	7.00292e-46	0.781877	0.271	0.058	1.19862e-41	0	Sox13
Hdac4	1.05203e-45	0.647406	0.473	0.193	1.80065e-41	0	Hdac4
Pcdhgc3	1.25166e-45	0.604148	0.444	0.172	2.14235e-41	0	Pcdhgc3
Traf7	1.31823e-45	0.775943	0.361	0.115	2.25628e-41	0	Traf7
Cdkal1	2.16596e-45	0.714607	0.483	0.204	3.70726e-41	0	Cdkal1
Agbl3	2.20415e-45	0.710455	0.45	0.176	3.77262e-41	0	Agbl3
Ap3b1	2.3332e-45	0.624954	0.468	0.19	3.9935e-41	0	Ap3b1
Sobp	2.52256e-45	0.600601	0.515	0.23	4.31762e-41	0	Sobp
Kdm5b	2.67819e-45	0.579003	0.464	0.189	4.58398e-41	0	Kdm5b
Ttll9	2.91942e-45	0.736153	0.355	0.109	4.99688e-41	0	Ttll9
Klhl32	3.64898e-45	0.663879	0.438	0.166	6.2456e-41	0	Klhl32
Jarid2	3.71504e-45	0.554881	0.504	0.224	6.35865e-41	0	Jarid2
Hectd4	4.73025e-45	0.651369	0.476	0.197	8.0963e-41	0	Hectd4
Kcnj10	6.12526e-45	0.831005	0.319	0.088	1.0484e-40	0	Kcnj10
Abhd1	1.08857e-44	0.656726	0.363	0.113	1.8632e-40	0	Abhd1
Gmds	1.10571e-44	0.551539	0.543	0.258	1.89254e-40	0	Gmds
Etv6	1.33982e-44	0.543831	0.473	0.198	2.29324e-40	0	Etv6
Itgav	1.35373e-44	0.640222	0.49	0.211	2.31705e-40	0	Itgav
Dennd1b	2.66438e-44	0.556206	0.417	0.154	4.56036e-40	0	Dennd1b
Gdpd2	4.98069e-44	0.727872	0.303	0.077	8.52495e-40	0	Gdpd2
Trim34	7.12004e-44	0.745984	0.265	0.062	1.21867e-39	0	Trim34
Dennd2b	9.4998e-44	0.629853	0.483	0.207	1.62599e-39	0	Dennd2b
Golga4	1.11798e-43	0.594434	0.458	0.188	1.91353e-39	0	Golga4
Bhlhe40	1.38447e-43	0.734624	0.259	0.052	2.36966e-39	0	Bhlhe40
Epg5	1.65553e-43	0.702974	0.367	0.12	2.83361e-39	0	Epg5
Dock5	1.77118e-43	0.552472	0.399	0.15	3.03155e-39	0	Dock5
Bmpr2	1.82597e-43	0.587674	0.491	0.216	3.12533e-39	0	Bmpr2
Rnd3	2.02806e-43	0.636454	0.36	0.115	3.47123e-39	0	Rnd3
Pc	2.03168e-43	0.748946	0.479	0.205	3.47743e-39	0	Pc
Ptpn13	3.3599e-43	0.753291	0.354	0.115	5.7508e-39	0	Ptpn13
Lrig3	4.30794e-43	0.681185	0.323	0.091	7.37346e-39	0	Lrig3
Peli2	5.67773e-43	0.593494	0.414	0.155	9.718e-39	0	Peli2
Myrip	7.31084e-43	0.514562	0.434	0.174	1.25132e-38	0	Myrip
Npl	9.38983e-43	0.719441	0.272	0.062	1.60716e-38	0	Npl
Snrk	1.07925e-42	0.66439	0.278	0.064	1.84725e-38	0	Snrk
Phka1	1.11013e-42	0.717134	0.409	0.153	1.9001e-38	0	Phka1
Babam2	1.3241e-42	0.528211	0.548	0.267	2.26632e-38	0	Babam2
Hectd2	1.60474e-42	0.577763	0.475	0.204	2.74668e-38	0	Hectd2
Tpcn1	1.74134e-42	0.66893	0.392	0.139	2.98048e-38	0	Tpcn1
Rab30	2.11023e-42	0.539007	0.497	0.225	3.61187e-38	0	Rab30
Zbtb16	3.25979e-42	0.820008	0.366	0.125	5.57945e-38	0	Zbtb16
Wdpcp	4.59654e-42	0.721823	0.417	0.16	7.86744e-38	0	Wdpcp
Akap10	6.42558e-42	0.642327	0.456	0.19	1.0998e-37	0	Akap10
Atxn2	7.0075e-42	0.51285	0.485	0.216	1.1994e-37	0	Atxn2
Nsmce2	1.0497e-41	0.56319	0.552	0.273	1.79667e-37	0	Nsmce2
Fut8	1.29839e-41	0.532452	0.498	0.227	2.22232e-37	0	Fut8
Prkd1	1.61173e-41	0.688675	0.474	0.206	2.75864e-37	0	Prkd1
Kirrel1	2.16737e-41	0.666585	0.284	0.07	3.70967e-37	0	Kirrel1
Sh3rf1	2.23153e-41	0.632716	0.413	0.158	3.81948e-37	0	Sh3rf1
Slc14a1	4.21884e-41	0.620388	0.41	0.157	7.22096e-37	0	Slc14a1
Shroom2	4.70684e-41	0.593779	0.465	0.2	8.05623e-37	0	Shroom2
Xylt1	4.7957e-41	0.738216	0.282	0.071	8.20832e-37	0	Xylt1
Rsu1	8.21145e-41	0.715718	0.406	0.157	1.40547e-36	0	Rsu1
Ubr1	8.23415e-41	0.658101	0.454	0.192	1.40936e-36	0	Ubr1
Rhpn2	1.04923e-40	0.711727	0.345	0.11	1.79587e-36	0	Rhpn2
Rb1	1.05884e-40	0.572856	0.507	0.236	1.81231e-36	0	Rb1
Cadm1	1.13138e-40	0.563008	0.483	0.216	1.93647e-36	0	Cadm1
Ephx2	1.13917e-40	0.615926	0.309	0.087	1.94981e-36	0	Ephx2
Nup98	1.19992e-40	0.531313	0.526	0.255	2.05378e-36	0	Nup98
Vti1a	1.68313e-40	0.537543	0.436	0.178	2.88084e-36	0	Vti1a
Rab11fip4	3.15282e-40	0.595135	0.332	0.103	5.39637e-36	0	Rab11fip4
As3mt	3.31012e-40	0.673037	0.329	0.102	5.6656e-36	0	As3mt
Pgm1	3.74799e-40	0.507354	0.409	0.161	6.41506e-36	0	Pgm1
Grid1	4.72684e-40	0.579329	0.398	0.152	8.09046e-36	0	Grid1
Ubr7	5.42847e-40	0.688788	0.352	0.12	9.29137e-36	0	Ubr7
Suclg2	1.85237e-39	0.519209	0.49	0.227	3.17052e-35	0	Suclg2
Kirrel3	2.41521e-39	0.51883	0.315	0.097	4.13388e-35	0	Kirrel3
Flrt2	3.2177e-39	0.570556	0.344	0.113	5.50741e-35	0	Flrt2
Zfp142	3.82085e-39	0.640732	0.418	0.169	6.53977e-35	0	Zfp142
Pcdh17	4.87542e-39	0.621726	0.384	0.143	8.34477e-35	0	Pcdh17
Eva1a	1.18641e-38	0.645061	0.349	0.12	2.03066e-34	0	Eva1a
Kctd1	1.2437e-38	0.553093	0.396	0.154	2.12871e-34	0	Kctd1
Usp24	1.52984e-38	0.551414	0.467	0.21	2.61848e-34	0	Usp24
Slc20a2	1.95373e-38	0.589528	0.496	0.234	3.344e-34	0	Slc20a2
Lekr1	3.16101e-38	0.568151	0.356	0.125	5.41038e-34	0	Lekr1
Parp8	3.19776e-38	0.686558	0.321	0.101	5.47329e-34	0	Parp8
Cacna1e	3.41894e-38	0.562394	0.369	0.135	5.85186e-34	0	Cacna1e
Trak1	5.21473e-38	0.565573	0.381	0.143	8.92553e-34	0	Trak1
Zfp710	6.63252e-38	0.699907	0.323	0.105	1.13522e-33	0	Zfp710
Mia2	7.00502e-38	0.554788	0.399	0.157	1.19898e-33	0	Mia2
Rarb	8.52458e-38	0.68803	0.27	0.071	1.45907e-33	0	Rarb
Helz	1.2902e-37	0.53293	0.413	0.169	2.20831e-33	0	Helz
Nfatc3	1.62526e-37	0.539621	0.461	0.209	2.78179e-33	0	Nfatc3
Spaca6	1.77465e-37	0.536506	0.316	0.1	3.03749e-33	0	Spaca6
Fnip2	2.48165e-37	0.583192	0.404	0.162	4.24759e-33	0	Fnip2
S100pbp	3.99052e-37	0.572848	0.469	0.215	6.83017e-33	0	S100pbp
Cuedc1	4.20198e-37	0.58131	0.337	0.115	7.1921e-33	0	Cuedc1
Bcat2	5.94289e-37	0.652832	0.292	0.087	1.01718e-32	0	Bcat2
Gpam	6.32927e-37	0.646772	0.334	0.112	1.08332e-32	0	Gpam
Cdk5rap1	6.50256e-37	0.681685	0.373	0.144	1.11298e-32	0	Cdk5rap1
Abi2	6.53349e-37	0.64373	0.398	0.159	1.11827e-32	0	Abi2
Nfs1	1.03485e-36	0.674405	0.325	0.112	1.77124e-32	0	Nfs1
Cachd1	2.33409e-36	0.599072	0.289	0.084	3.99503e-32	0	Cachd1
Mbtd1	3.2723e-36	0.507007	0.372	0.143	5.60087e-32	0	Mbtd1
Clic4	3.43396e-36	0.682816	0.427	0.183	5.87757e-32	0	Clic4
Disp1	3.48428e-36	0.596383	0.308	0.097	5.96369e-32	0	Disp1
Msra	3.9281e-36	0.61371	0.361	0.134	6.72333e-32	0	Msra
Satb1	6.67586e-36	0.612592	0.327	0.11	1.14264e-31	0	Satb1
Supt20h	6.89641e-36	0.557486	0.363	0.136	1.18039e-31	0	Supt20h
Dclk2	6.92008e-36	0.538044	0.474	0.224	1.18444e-31	0	Dclk2
Sncaip	7.04357e-36	0.538682	0.359	0.136	1.20558e-31	0	Sncaip
Itga7	7.0853e-36	0.607324	0.261	0.068	1.21272e-31	0	Itga7
Mipol1	1.7796e-35	0.613184	0.416	0.177	3.04596e-31	0	Mipol1
Tgfb2	3.41984e-35	0.579383	0.388	0.156	5.8534e-31	0	Tgfb2
AC118957.1	4.51471e-35	0.626856	0.304	0.097	7.72738e-31	0	AC118957.1
Plpp1	4.53334e-35	0.560353	0.421	0.182	7.75927e-31	0	Plpp1
Pigs	7.13061e-35	0.688567	0.305	0.098	1.22048e-30	0	Pigs
Acy1	8.15323e-35	0.616008	0.336	0.119	1.39551e-30	0	Acy1
Fam20a	8.90948e-35	0.712108	0.275	0.081	1.52495e-30	0	Fam20a
Cpt1a	1.15349e-34	0.507188	0.352	0.131	1.97432e-30	0	Cpt1a
Tecpr1	1.31503e-34	0.570355	0.261	0.07	2.25081e-30	0	Tecpr1
Hsdl2	1.33148e-34	0.511499	0.415	0.179	2.27896e-30	0	Hsdl2
Zmiz1	1.33759e-34	0.540869	0.485	0.238	2.28942e-30	0	Zmiz1
Dlg5	1.37839e-34	0.599391	0.289	0.088	2.35926e-30	0	Dlg5
Filip1	2.79547e-34	0.696997	0.271	0.081	4.78472e-30	0	Filip1
Rlbp1	2.94629e-34	0.582835	0.352	0.134	5.04286e-30	0	Rlbp1
Tlcd1	3.34092e-34	0.522695	0.359	0.138	5.71831e-30	0	Tlcd1
Lurap1	3.60232e-34	0.666519	0.272	0.084	6.16573e-30	0	Lurap1
Bmpr1a	4.47909e-34	0.601846	0.392	0.162	7.6664e-30	0	Bmpr1a
Lnx1	5.16325e-34	0.592845	0.268	0.076	8.83741e-30	0	Lnx1
Shisa4	5.26019e-34	0.603007	0.378	0.153	9.00334e-30	0	Shisa4
Akap13	5.3912e-34	0.531141	0.474	0.23	9.22758e-30	0	Akap13
Mllt10	5.82011e-34	0.50654	0.416	0.182	9.9617e-30	0	Mllt10
Sorbs3	7.3616e-34	0.641697	0.345	0.129	1.26001e-29	0	Sorbs3
Arhgef1	8.6857e-34	0.621874	0.278	0.084	1.48665e-29	0	Arhgef1
Sall2	1.04548e-33	0.514541	0.367	0.145	1.78945e-29	0	Sall2
Dnmt3a	1.12447e-33	0.507094	0.377	0.153	1.92464e-29	0	Dnmt3a
Tnrc18	1.861e-33	0.584102	0.341	0.126	3.18528e-29	0	Tnrc18
Rhoq	1.89942e-33	0.554527	0.442	0.205	3.25105e-29	0	Rhoq
Kdm3a	2.77738e-33	0.577245	0.362	0.142	4.75376e-29	0	Kdm3a
AABR07021704.1	3.01102e-33	0.53128	0.336	0.123	5.15367e-29	0	AABR07021704.1
Smo	3.43115e-33	0.590623	0.298	0.1	5.87276e-29	0	Smo
Stat5b	6.91947e-33	0.620871	0.344	0.13	1.18434e-28	0	Stat5b
Arfip2	1.55864e-32	0.566848	0.34	0.128	2.66778e-28	0	Arfip2
Mark2	2.29738e-32	0.55584	0.429	0.197	3.9322e-28	0	Mark2
Txndc11	3.7615e-32	0.549732	0.365	0.147	6.43818e-28	0	Txndc11
Whamm	5.00547e-32	0.603655	0.324	0.122	8.56737e-28	0	Whamm
Sesn3	6.90041e-32	0.536483	0.359	0.144	1.18107e-27	0	Sesn3
Ric1	1.23695e-31	0.566055	0.319	0.116	2.11716e-27	0	Ric1
Sntb1	1.27651e-31	0.69862	0.261	0.08	2.18487e-27	0	Sntb1
Daam2	2.46897e-31	0.599205	0.294	0.1	4.22588e-27	0	Daam2
Pigl	3.19183e-31	0.608436	0.267	0.082	5.46314e-27	0	Pigl
Naa16	3.20875e-31	0.519448	0.384	0.165	5.49209e-27	0	Naa16
Iqck	5.65861e-31	0.65162	0.293	0.103	9.68528e-27	0	Iqck
Stxbp6	7.47921e-31	0.549281	0.431	0.204	1.28014e-26	0	Stxbp6
Lonrf3	1.24022e-30	0.578985	0.265	0.082	2.12276e-26	0	Lonrf3
Akt2	1.42111e-30	0.611475	0.267	0.086	2.43237e-26	0	Akt2
Cnnm2	2.43335e-30	0.566104	0.302	0.107	4.16492e-26	0	Cnnm2
Ppp3cc	3.39786e-30	0.588416	0.432	0.208	5.81578e-26	0	Ppp3cc
Pdgfrb	8.13509e-30	0.564587	0.273	0.09	1.3924e-25	0	Pdgfrb
Smchd1	1.07863e-29	0.544436	0.45	0.224	1.84617e-25	0	Smchd1
Kifc3	1.50749e-29	0.546375	0.346	0.142	2.58022e-25	0	Kifc3
Rab34	2.37762e-29	0.557027	0.273	0.092	4.06953e-25	0	Rab34
Sipa1l3	2.73036e-29	0.553893	0.355	0.15	4.67329e-25	0	Sipa1l3
Sec14l2	5.84542e-29	0.517178	0.311	0.118	1.0005e-24	0	Sec14l2
Slc10a7	6.06988e-29	0.528501	0.296	0.107	1.03892e-24	0	Slc10a7
Tp53	7.13457e-29	0.552895	0.322	0.127	1.22115e-24	0	Tp53
Fggy	8.87907e-29	0.51015	0.319	0.124	1.51974e-24	0	Fggy
Fuz	9.48412e-29	0.512964	0.269	0.089	1.6233e-24	0	Fuz
Spindoc	2.3738e-28	0.517182	0.283	0.1	4.063e-24	0	Spindoc
Pik3r3	3.02098e-28	0.58194	0.325	0.129	5.1707e-24	0	Pik3r3
Fzd2	3.54324e-28	0.527095	0.275	0.094	6.06461e-24	0	Fzd2
Hdac8	3.9631e-28	0.547115	0.381	0.175	6.78323e-24	0	Hdac8
Dmpk	4.10713e-28	0.529641	0.311	0.122	7.02976e-24	0	Dmpk
Dhx32	7.25333e-28	0.520994	0.326	0.131	1.24148e-23	0	Dhx32
Tmem51	7.33039e-28	0.531314	0.25	0.081	1.25467e-23	0	Tmem51
Pcsk7	7.34818e-28	0.507655	0.336	0.139	1.25771e-23	0	Pcsk7
Tecpr2	8.78324e-28	0.581508	0.318	0.126	1.50334e-23	0	Tecpr2
Irs1	9.95636e-28	0.5979	0.263	0.09	1.70413e-23	0	Irs1
Cdc14b	1.11745e-27	0.548247	0.338	0.141	1.91262e-23	0	Cdc14b
Gng12	2.18467e-27	0.500905	0.409	0.198	3.73929e-23	0	Gng12
Aff1	2.437e-27	0.623025	0.258	0.091	4.17117e-23	0	Aff1
Pcgf5	4.11509e-27	0.588977	0.282	0.104	7.04339e-23	0	Pcgf5
Fbxl4	6.45667e-27	0.537336	0.29	0.11	1.10512e-22	0	Fbxl4
Pdgfd	6.63257e-27	0.68007	0.273	0.098	1.13523e-22	0	Pdgfd
Ccdc57	8.45018e-27	0.55962	0.307	0.123	1.44633e-22	0	Ccdc57
Lgr4	9.06518e-27	0.537706	0.364	0.164	1.5516e-22	0	Lgr4
Inpp5b	1.21374e-26	0.548712	0.269	0.099	2.07744e-22	0	Inpp5b
Creb1	2.15587e-26	0.501048	0.318	0.13	3.68998e-22	0	Creb1
Wasf2	2.57389e-26	0.541524	0.271	0.1	4.40548e-22	0	Wasf2
Ints4	3.04366e-26	0.57502	0.303	0.124	5.20952e-22	0	Ints4
Epb41l4a	3.86535e-26	0.547366	0.251	0.085	6.61594e-22	0	Epb41l4a
Crtc3	1.672e-25	0.51618	0.305	0.125	2.86179e-21	0	Crtc3
Ikzf2	2.10304e-25	0.547218	0.342	0.152	3.59956e-21	0	Ikzf2
Shld2	5.88519e-25	0.565165	0.277	0.108	1.00731e-20	0	Shld2
Nedd9	8.18296e-25	0.544378	0.252	0.09	1.4006e-20	0	Nedd9
Mlh1	1.01316e-24	0.508164	0.26	0.095	1.73412e-20	0	Mlh1
Gys1	2.7513e-24	0.503584	0.261	0.098	4.70912e-20	0	Gys1
Adamts20	8.10728e-24	0.564739	0.306	0.13	1.38764e-19	0	Adamts20
Tbck	2.10258e-23	0.542648	0.273	0.109	3.59878e-19	0	Tbck
Agfg2	5.12792e-22	0.512049	0.253	0.102	8.77694e-18	0	Agfg2
Snap25	1.19754e-218	1.93663	0.674	0.546	2.0497e-214	1	Snap25
Tmsb4x	2.7175e-197	1.40451	0.87	0.891	4.65127e-193	1	Tmsb4x
Calm1	2.6312e-185	1.53409	0.636	0.615	4.50356e-181	1	Calm1
Zwint	3.56119e-185	1.4652	0.61	0.602	6.09533e-181	1	Zwint
Snhg11	1.64689e-183	2.55347	0.509	0.35	2.81881e-179	1	Snhg11
Map1b	2.31311e-183	2.0641	0.608	0.437	3.95912e-179	1	Map1b
Pcp4	2.39976e-183	1.66328	0.825	0.817	4.10744e-179	1	Pcp4
Stmn3	1.24949e-172	1.52585	0.551	0.492	2.13862e-168	1	Stmn3
Cox4i1	2.72531e-165	1.19993	0.605	0.663	4.66464e-161	1	Cox4i1
Tpt1	2.73269e-164	1.3329	0.685	0.73	4.67727e-160	1	Tpt1
Cox8a	5.82834e-161	1.22483	0.661	0.695	9.97579e-157	1	Cox8a
Atp5f1b	1.22686e-160	1.10362	0.579	0.661	2.0999e-156	1	Atp5f1b
Cox6a1	1.70622e-160	1.28252	0.586	0.604	2.92036e-156	1	Cox6a1
Syt1	1.96909e-160	2.52955	0.52	0.342	3.3703e-156	1	Syt1
Aldoa	4.0412e-160	1.17308	0.632	0.675	6.91693e-156	1	Aldoa
Atp1b1	5.95795e-160	1.72453	0.579	0.489	1.01976e-155	1	Atp1b1
Ywhah	8.23093e-160	1.50311	0.549	0.474	1.40881e-155	1	Ywhah
Calm2.1	7.66125e-158	1.37413	0.522	0.501	1.3113e-153	1	Calm2.1
LOC108352650	5.95896e-157	1.3845	0.66	0.653	1.01994e-152	1	LOC108352650
Cox6c	5.00119e-156	1.18425	0.591	0.649	8.56003e-152	1	Cox6c
LOC108348172	6.57645e-156	1.37131	0.554	0.542	1.12563e-151	1	LOC108348172
Tuba1a	6.86814e-156	1.47209	0.657	0.593	1.17555e-151	1	Tuba1a
Hspa8	6.4339e-155	1.17263	0.602	0.665	1.10123e-150	1	Hspa8
Mt3	9.30597e-154	1.19487	0.769	0.827	1.59281e-149	1	Mt3
LOC687780	1.17366e-152	1.2718	0.575	0.604	2.00884e-148	1	LOC687780
Hsp90ab1	7.12938e-150	1.19602	0.711	0.761	1.22026e-145	1	Hsp90ab1
Ndufa4	5.10827e-149	1.22218	0.632	0.68	8.74331e-145	1	Ndufa4
Rplp1	8.54071e-147	1.33245	0.701	0.703	1.46183e-142	1	Rplp1
Hsp90aa1	2.36383e-146	1.48478	0.502	0.427	4.04594e-142	1	Hsp90aa1
Rpl19	8.08953e-145	1.18476	0.565	0.608	1.3846e-140	1	Rpl19
Atp6v0c	1.0021e-144	1.13896	0.674	0.733	1.71519e-140	1	Atp6v0c
Cfl1	5.98835e-144	1.09388	0.501	0.541	1.02497e-139	1	Cfl1
Calm2	7.51629e-144	1.35689	0.535	0.502	1.28649e-139	1	Calm2
LOC108351137	1.14373e-143	1.12515	0.607	0.677	1.95761e-139	1	LOC108351137
Cox7c	1.37589e-143	1.2239	0.554	0.585	2.35498e-139	1	Cox7c
Rps23	9.67878e-143	1.27266	0.547	0.55	1.65662e-138	1	Rps23
Lrrtm4	4.6763e-142	2.512	0.384	0.256	8.00395e-138	1	Lrrtm4
Ldhb	5.43025e-142	0.820532	0.568	0.73	9.29441e-138	1	Ldhb
Fth1	2.42455e-141	1.29557	0.913	0.945	4.14986e-137	1	Fth1
Pebp1	7.60886e-141	1.12216	0.647	0.685	1.30233e-136	1	Pebp1
Uba52	1.71789e-140	1.10784	0.597	0.673	2.94033e-136	1	Uba52
Slc25a4	2.48314e-139	1.09308	0.587	0.653	4.25014e-135	1	Slc25a4
Peg3	1.84589e-137	1.37515	0.457	0.417	3.15943e-133	1	Peg3
Bcat1	2.58843e-137	1.61775	0.499	0.376	4.43035e-133	1	Bcat1
Rpl41	4.49893e-137	1.20841	0.629	0.686	7.70037e-133	1	Rpl41
Glul	6.41108e-137	0.550496	0.425	0.734	1.09732e-132	1	Glul
Rps16	8.45148e-137	1.26225	0.539	0.564	1.44655e-132	1	Rps16
Mt-co3	1.06677e-136	1.26188	0.976	0.992	1.82589e-132	1	Mt-co3
Rps27a.1	9.68663e-136	1.26503	0.552	0.563	1.65796e-131	1	Rps27a.1
Mdh1	2.01344e-135	0.935115	0.501	0.619	3.4462e-131	1	Mdh1
Ndrg4	8.8473e-135	1.59942	0.482	0.387	1.5143e-130	1	Ndrg4
Mt-co1	5.57288e-134	1.2948	0.978	0.991	9.53855e-130	1	Mt-co1
Cox5b	4.48322e-132	1.19878	0.512	0.53	7.67348e-128	1	Cox5b
Eif1	1.49942e-131	0.875793	0.539	0.692	2.56641e-127	1	Eif1
Mt-nd4	4.8805e-131	1.27319	0.899	0.924	8.35346e-127	1	Mt-nd4
Atp5pf	2.34831e-130	1.02171	0.465	0.539	4.01936e-126	1	Atp5pf
Atp2b1	8.61634e-130	1.61293	0.438	0.431	1.47477e-125	1	Atp2b1
Tubb2a	1.84373e-128	0.859788	0.443	0.579	3.15573e-124	1	Tubb2a
Bsg	1.88323e-128	1.05314	0.467	0.546	3.22334e-124	1	Bsg
Ndufa13	5.95746e-128	0.98766	0.461	0.523	1.01968e-123	1	Ndufa13
Atp1a3	1.50421e-127	1.87747	0.406	0.251	2.57461e-123	1	Atp1a3
LOC100360449	1.66101e-127	1.17555	0.587	0.63	2.84298e-123	1	LOC100360449
Rpl37a	1.84972e-127	1.19895	0.61	0.624	3.16598e-123	1	Rpl37a
Rpl13	6.37926e-127	1.23601	0.488	0.47	1.09187e-122	1	Rpl13
B2m	8.18976e-127	1.15213	0.581	0.707	1.40176e-122	1	B2m
Atp5mg	1.09193e-126	1.07463	0.438	0.525	1.86895e-122	1	Atp5mg
Mt-nd1	2.74642e-126	1.29091	0.904	0.923	4.70078e-122	1	Mt-nd1
Mt-co2	3.5176e-126	1.30125	0.971	0.98	6.02072e-122	1	Mt-co2
Rps8	4.09703e-126	1.10273	0.507	0.556	7.01247e-122	1	Rps8
Atp5f1e	9.619e-126	1.29957	0.51	0.482	1.64639e-121	1	Atp5f1e
Dynll1	6.03866e-125	0.963927	0.43	0.542	1.03358e-120	1	Dynll1
LOC100361457	6.28413e-125	0.98497	0.563	0.658	1.07559e-120	1	LOC100361457
Ppia	8.78715e-125	1.15135	0.465	0.471	1.50401e-120	1	Ppia
Tuba1b	2.37901e-124	1.36046	0.459	0.397	4.07191e-120	1	Tuba1b
Ubc	4.15062e-124	0.93561	0.536	0.66	7.1042e-120	1	Ubc
Lrrc7	6.62815e-124	2.65478	0.422	0.229	1.13447e-119	1	Lrrc7
Ndrg2	3.41379e-123	0.57242	0.557	0.862	5.84305e-119	1	Ndrg2
Cox6b1	1.02082e-121	1.01058	0.413	0.469	1.74724e-117	1	Cox6b1
Stmn1	3.21286e-121	1.19123	0.543	0.56	5.49913e-117	1	Stmn1
Tubb3	6.97486e-121	1.47397	0.396	0.309	1.19382e-116	1	Tubb3
Aqp4	8.01547e-120	0.621821	0.449	0.792	1.37193e-115	1	Aqp4
Cox7a2l2	1.35015e-119	1.02106	0.493	0.554	2.31091e-115	1	Cox7a2l2
Tspan7	1.60272e-119	0.766429	0.411	0.578	2.74322e-115	1	Tspan7
Mt-cyb	3.77851e-119	1.24485	0.921	0.944	6.46729e-115	1	Mt-cyb
Rpl34	2.1578e-117	1.05456	0.443	0.486	3.69329e-113	1	Rpl34
Serf2	2.91298e-117	0.993091	0.43	0.487	4.98586e-113	1	Serf2
Atp5me	3.13878e-117	1.13265	0.47	0.508	5.37234e-113	1	Atp5me
Cltc	3.44805e-117	0.883308	0.385	0.47	5.90169e-113	1	Cltc
Tecr	2.14195e-116	0.620779	0.502	0.713	3.66616e-112	1	Tecr
Slc25a3	1.56985e-115	0.83664	0.39	0.499	2.68696e-111	1	Slc25a3
Rpl35	6.16455e-115	1.20398	0.528	0.526	1.05512e-110	1	Rpl35
Ftl1	2.4194e-114	1.18635	0.413	0.415	4.14104e-110	1	Ftl1
Uqcrh	5.49803e-114	0.862415	0.435	0.55	9.41044e-110	1	Uqcrh
Slc25a5	5.51931e-114	0.904922	0.36	0.454	9.44686e-110	1	Slc25a5
Ndfip1	1.53987e-113	0.792663	0.44	0.57	2.63565e-109	1	Ndfip1
Uqcr11	1.56918e-113	0.929709	0.417	0.505	2.68581e-109	1	Uqcr11
Rpl23	3.3948e-113	1.05879	0.477	0.512	5.81053e-109	1	Rpl23
Rps15a	4.03191e-113	1.12662	0.464	0.499	6.90101e-109	1	Rps15a
Rps7	5.97768e-113	1.18906	0.462	0.425	1.02314e-108	1	Rps7
Rims2	7.72304e-113	0.553954	0.316	0.616	1.32188e-108	1	Rims2
Mt-atp6	1.85108e-112	1.16214	0.957	0.978	3.16831e-108	1	Mt-atp6
Psap	4.62202e-112	0.674443	0.587	0.784	7.91106e-108	1	Psap
Rps3a	5.56362e-112	1.16585	0.443	0.438	9.5227e-108	1	Rps3a
Hint1	1.3053e-111	1.04728	0.384	0.426	2.23415e-107	1	Hint1
Prdx2	1.57243e-111	0.967367	0.392	0.442	2.69137e-107	1	Prdx2
Pgk1	2.05932e-111	1.03626	0.419	0.45	3.52473e-107	1	Pgk1
Cox5a	2.50092e-111	0.963919	0.4	0.452	4.28057e-107	1	Cox5a
Ndufb9	2.57764e-111	1.10487	0.417	0.444	4.41188e-107	1	Ndufb9
Rtn3	2.92089e-111	0.748083	0.543	0.705	4.9994e-107	1	Rtn3
Rplp0	1.39309e-110	1.11746	0.433	0.443	2.38441e-106	1	Rplp0
LOC100911847	2.69799e-110	1.10047	0.417	0.44	4.61787e-106	1	LOC100911847
Rpl27a	1.59547e-109	1.11565	0.499	0.515	2.7308e-105	1	Rpl27a
H3f3c	3.05777e-109	0.941119	0.392	0.47	5.23367e-105	1	H3f3c
Pgam1	3.3103e-109	1.08059	0.363	0.383	5.66591e-105	1	Pgam1
LOC100359583	5.49823e-109	1.04265	0.443	0.471	9.41077e-105	1	LOC100359583
S100b	7.02975e-109	0.851317	0.734	0.93	1.20321e-104	1	S100b
Ndufc2	7.13453e-109	0.66383	0.43	0.585	1.22115e-104	1	Ndufc2
Rps2	9.45645e-109	0.956956	0.441	0.505	1.61857e-104	1	Rps2
Rpl3	1.45651e-108	1.00771	0.404	0.451	2.49297e-104	1	Rpl3
Tubb5	2.25908e-108	1.27908	0.424	0.39	3.86664e-104	1	Tubb5
Rpl17	3.63373e-108	1.1892	0.427	0.425	6.21949e-104	1	Rpl17
Eno1	3.63853e-108	0.593945	0.421	0.619	6.22771e-104	1	Eno1
Rpsa	4.47105e-108	1.12323	0.435	0.457	7.65265e-104	1	Rpsa
Cck	4.56513e-108	1.42875	0.38	0.353	7.81368e-104	1	Cck
Ckb	6.19093e-108	0.734946	0.754	0.941	1.05964e-103	1	Ckb
Cox7b	1.8447e-107	1.16025	0.457	0.462	3.15739e-103	1	Cox7b
Dbi	2.64132e-107	0.851735	0.552	0.716	4.52088e-103	1	Dbi
Mt-nd2	3.05609e-107	1.13208	0.884	0.92	5.23081e-103	1	Mt-nd2
Uchl1	4.33644e-107	1.35914	0.424	0.387	7.42224e-103	1	Uchl1
Uqcrq	6.11823e-107	1.09847	0.358	0.38	1.0472e-102	1	Uqcrq
Sparc	6.61115e-107	0.665996	0.453	0.705	1.13156e-102	1	Sparc
Rps27	6.65182e-107	1.13811	0.419	0.433	1.13853e-102	1	Rps27
Actb	8.84181e-107	0.890288	0.38	0.458	1.51336e-102	1	Actb
Ptms	1.61244e-106	0.886442	0.416	0.488	2.75985e-102	1	Ptms
Atp5mf	1.67392e-106	0.973886	0.376	0.43	2.86508e-102	1	Atp5mf
Ywhag	4.48708e-106	1.19976	0.384	0.357	7.68008e-102	1	Ywhag
Scd2	1.53331e-105	1.05766	0.7	0.869	2.62442e-101	1	Scd2
Rpl10	1.54677e-105	0.799596	0.395	0.498	2.64744e-101	1	Rpl10
Gpx4	3.20595e-105	0.943109	0.421	0.476	5.48731e-101	1	Gpx4
Atp5f1d	1.32065e-104	0.868583	0.347	0.4	2.26043e-100	1	Atp5f1d
Rps4x.1	3.28624e-104	1.1745	0.355	0.336	5.62473e-100	1	Rps4x.1
Rpl14	3.70813e-104	1.05996	0.417	0.448	6.34683e-100	1	Rpl14
Eef2	5.23178e-104	1.13495	0.358	0.346	8.95471e-100	1	Eef2
Rps28	6.13735e-104	1.19641	0.406	0.413	1.05047e-99	1	Rps28
Atp5mc3	6.90787e-104	1.13612	0.401	0.419	1.18235e-99	1	Atp5mc3
LOC108351137.1	1.32748e-103	0.920064	0.392	0.435	2.27211e-99	1	LOC108351137.1
Rtn1	1.94992e-103	0.963695	0.486	0.558	3.33748e-99	1	Rtn1
Rpl18a	2.29062e-103	1.11129	0.377	0.358	3.92063e-99	1	Rpl18a
Eif4g2	4.00166e-103	0.986601	0.347	0.379	6.84924e-99	1	Eif4g2
Rpl28	7.33374e-103	1.04813	0.454	0.483	1.25524e-98	1	Rpl28
Rps3	3.58098e-102	1.08146	0.398	0.401	6.12921e-98	1	Rps3
Cycs	6.15624e-102	1.0731	0.35	0.364	1.0537e-97	1	Cycs
Vsnl1	1.47554e-101	1.50901	0.347	0.224	2.52553e-97	1	Vsnl1
Tspan3	1.81126e-101	0.667758	0.406	0.566	3.10015e-97	1	Tspan3
Enho	2.80712e-101	0.597802	0.27	0.441	4.80467e-97	1	Enho
Ndufb8	3.41649e-101	0.9611	0.393	0.426	5.84767e-97	1	Ndufb8
Elob	8.71636e-101	1.03803	0.396	0.432	1.49189e-96	1	Elob
Gabarapl2	1.16636e-100	1.04127	0.396	0.411	1.99635e-96	1	Gabarapl2
Rps24	1.87042e-100	1.00472	0.364	0.424	3.20142e-96	1	Rps24
Atp5mc1	1.30474e-99	1.03132	0.38	0.418	2.23319e-95	1	Atp5mc1
H3f3a	3.79353e-99	0.984201	0.368	0.411	6.493e-95	1	H3f3a
Ptgds	5.59792e-99	1.19106	0.658	0.7	9.58141e-95	1	Ptgds
Ncdn	1.00044e-98	1.42069	0.348	0.252	1.71235e-94	1	Ncdn
Myl6	1.18165e-98	0.831974	0.374	0.468	2.02251e-94	1	Myl6
Atp5mc2	2.7709e-98	0.759991	0.34	0.432	4.74267e-94	1	Atp5mc2
Mrfap1	3.75867e-98	1.10014	0.348	0.345	6.43334e-94	1	Mrfap1
Aldoc	3.78634e-98	0.553764	0.684	0.923	6.48069e-94	1	Aldoc
Grina	8.90341e-98	0.640697	0.327	0.476	1.52391e-93	1	Grina
Scn1a	9.05383e-98	1.91307	0.356	0.158	1.54965e-93	1	Scn1a
Atp5po	1.22464e-97	0.936101	0.363	0.403	2.0961e-93	1	Atp5po
Nefl	1.27487e-97	1.42457	0.307	0.229	2.18207e-93	1	Nefl
Sncb	1.8084e-97	1.28941	0.356	0.308	3.09525e-93	1	Sncb
Slc22a17	3.8042e-97	0.612844	0.377	0.548	6.51127e-93	1	Slc22a17
LOC100361854	4.92231e-97	1.10475	0.393	0.412	8.42503e-93	1	LOC100361854
Ccdc136	1.33512e-96	0.641061	0.31	0.487	2.28518e-92	1	Ccdc136
Rps21	1.04607e-95	1.07284	0.425	0.413	1.79046e-91	1	Rps21
Ntng1	1.88694e-95	2.22338	0.34	0.154	3.22968e-91	1	Ntng1
Dnm1	2.86268e-95	1.65251	0.361	0.196	4.89977e-91	1	Dnm1
Id2	2.86599e-95	0.617254	0.343	0.588	4.90543e-91	1	Id2
Arl6ip1	4.76682e-95	0.808202	0.348	0.452	8.15888e-91	1	Arl6ip1
Atp2b2	5.18751e-95	0.671515	0.334	0.493	8.87894e-91	1	Atp2b2
Rps11	6.76643e-95	1.12047	0.392	0.379	1.15814e-90	1	Rps11
AABR07044711.1	2.20664e-94	0.999824	0.307	0.321	3.77688e-90	1	AABR07044711.1
Atp6v0b	3.6349e-94	0.571062	0.347	0.508	6.2215e-90	1	Atp6v0b
Adarb1	7.08277e-94	1.30995	0.352	0.316	1.21229e-89	1	Adarb1
Rbfox1	1.23818e-93	1.81544	0.331	0.22	2.11928e-89	1	Rbfox1
Mt-nd3	1.43187e-93	1.00857	0.388	0.412	2.45079e-89	1	Mt-nd3
Naca	4.4484e-93	0.942335	0.369	0.406	7.61389e-89	1	Naca
Mt-nd4l	1.12056e-92	1.07658	0.34	0.33	1.91794e-88	1	Mt-nd4l
Pja2	1.14269e-92	1.02369	0.361	0.38	1.95583e-88	1	Pja2
Nptn	1.2877e-92	0.618255	0.403	0.562	2.20403e-88	1	Nptn
Atp5f1c	1.88581e-92	0.557465	0.419	0.597	3.22775e-88	1	Atp5f1c
Rps18	3.10495e-92	1.10362	0.379	0.355	5.31444e-88	1	Rps18
Rps10	3.44154e-92	0.999297	0.369	0.402	5.89054e-88	1	Rps10
Nme2	4.45636e-92	0.800667	0.329	0.427	7.62751e-88	1	Nme2
Rps12	3.0167e-91	1.10309	0.387	0.387	5.16338e-87	1	Rps12
Rheb	7.90902e-91	0.755391	0.246	0.347	1.35371e-86	1	Rheb
Tubb4b	1.19584e-90	0.917996	0.332	0.394	2.0468e-86	1	Tubb4b
Atp5f1a	1.42724e-90	0.748671	0.355	0.438	2.44286e-86	1	Atp5f1a
Sec62	1.49741e-90	0.624038	0.379	0.524	2.56297e-86	1	Sec62
Mt-nd5	1.56171e-90	0.914059	0.371	0.419	2.67303e-86	1	Mt-nd5
Dync1i2	1.70431e-90	0.712808	0.307	0.421	2.91709e-86	1	Dync1i2
Reep5	2.18447e-90	1.0749	0.369	0.376	3.73894e-86	1	Reep5
Rpl36	9.55602e-90	0.998644	0.352	0.369	1.63561e-85	1	Rpl36
Ubl5	9.91358e-90	0.906834	0.265	0.316	1.69681e-85	1	Ubl5
Uqcr10	1.46346e-89	0.94889	0.318	0.368	2.50485e-85	1	Uqcr10
Gria4	2.54485e-89	2.17154	0.369	0.197	4.35577e-85	1	Gria4
Ptprn2	3.25072e-89	0.824911	0.263	0.43	5.56393e-85	1	Ptprn2
Rab6b	3.97693e-89	1.28376	0.302	0.241	6.80691e-85	1	Rab6b
Map1a	5.17217e-89	1.27072	0.327	0.292	8.85268e-85	1	Map1a
Akr1a1	5.81887e-89	1.04269	0.297	0.302	9.95958e-85	1	Akr1a1
Gap43	6.7311e-89	1.47069	0.363	0.253	1.15209e-84	1	Gap43
Atp5if1	7.25204e-89	1.11257	0.335	0.324	1.24126e-84	1	Atp5if1
Atp5pd	1.41353e-88	0.81525	0.374	0.431	2.4194e-84	1	Atp5pd
Mbp	5.87229e-88	1.20742	0.957	0.98	1.0051e-83	1	Mbp
Grm7	5.90686e-88	2.30637	0.313	0.131	1.01102e-83	1	Grm7
Rpl18	1.08275e-87	1.00064	0.366	0.375	1.85324e-83	1	Rpl18
Rpl27	1.35752e-87	1.02474	0.315	0.331	2.32353e-83	1	Rpl27
Mpc2	1.7984e-87	0.560591	0.276	0.432	3.07813e-83	1	Mpc2
Rpl7	1.9567e-87	0.877707	0.363	0.404	3.34909e-83	1	Rpl7
Rpl24	2.19596e-87	0.91663	0.356	0.4	3.75861e-83	1	Rpl24
Rpl21.3	3.05684e-87	0.975588	0.371	0.407	5.23208e-83	1	Rpl21.3
Ndufb5	3.34407e-87	0.778413	0.262	0.34	5.72371e-83	1	Ndufb5
Ywhaq	3.71715e-87	0.78072	0.348	0.439	6.36227e-83	1	Ywhaq
Rab3a	6.45974e-87	1.07901	0.281	0.284	1.10565e-82	1	Rab3a
LOC685963	1.4407e-86	1.01055	0.319	0.328	2.4659e-82	1	LOC685963
Ndufs5	1.51605e-86	0.975934	0.324	0.349	2.59487e-82	1	Ndufs5
Rps20	2.64459e-86	1.13936	0.358	0.356	4.52648e-82	1	Rps20
Rps15	2.78839e-86	0.866081	0.363	0.407	4.77261e-82	1	Rps15
Rpl29	1.34092e-85	0.957429	0.345	0.367	2.29512e-81	1	Rpl29
Mtch1	1.41483e-85	0.734758	0.3	0.399	2.42162e-81	1	Mtch1
Ndufb4	1.96273e-85	0.635224	0.273	0.399	3.35942e-81	1	Ndufb4
Plekhb1	4.1898e-85	0.76505	0.283	0.368	7.17127e-81	1	Plekhb1
Mgst3	5.44885e-85	0.937385	0.31	0.346	9.32626e-81	1	Mgst3
Cdc42	2.47778e-84	0.61166	0.369	0.506	4.24097e-80	1	Cdc42
Agpat3	4.86346e-84	0.748599	0.258	0.341	8.3243e-80	1	Agpat3
Kcnc2	5.04612e-84	1.52901	0.453	0.552	8.63694e-80	1	Kcnc2
Lrfn5	7.47249e-84	2.26913	0.318	0.164	1.27899e-79	1	Lrfn5
Gnas.1	1.26061e-83	1.08665	0.313	0.291	2.15767e-79	1	Gnas.1
Plp1	1.36728e-83	0.903555	0.91	0.911	2.34023e-79	1	Plp1
Rps13	1.69098e-83	1.03359	0.337	0.331	2.89428e-79	1	Rps13
RGD1311899	4.34126e-83	0.607137	0.286	0.418	7.43049e-79	1	RGD1311899
Gabra4	1.85279e-82	1.41423	0.321	0.282	3.17124e-78	1	Gabra4
Ndufb7	3.53472e-82	1.10335	0.319	0.304	6.05003e-78	1	Ndufb7
Vamp2	4.80161e-82	1.02665	0.311	0.316	8.21843e-78	1	Vamp2
Rtn4	5.20111e-82	0.759169	0.531	0.616	8.90223e-78	1	Rtn4
Skp1	6.0693e-82	0.938034	0.332	0.349	1.03882e-77	1	Skp1
Rpl15	9.87624e-82	0.814765	0.316	0.372	1.69042e-77	1	Rpl15
Rps5	1.14344e-81	0.992188	0.308	0.329	1.95711e-77	1	Rps5
Plcb4	1.32779e-81	1.28769	0.278	0.275	2.27265e-77	1	Plcb4
Rpl5	1.38724e-81	0.963454	0.283	0.294	2.3744e-77	1	Rpl5
Syt11	4.95896e-81	0.686051	0.376	0.472	8.48775e-77	1	Syt11
Pfn1	5.13656e-81	0.856897	0.31	0.357	8.79174e-77	1	Pfn1
Mpc1	6.06307e-81	0.774538	0.292	0.368	1.03775e-76	1	Mpc1
Map1lc3a	6.67657e-81	0.923417	0.292	0.345	1.14276e-76	1	Map1lc3a
Klc1	1.03588e-80	0.605276	0.247	0.368	1.77302e-76	1	Klc1
App	1.28895e-80	0.860296	0.438	0.516	2.20616e-76	1	App
LOC103689961	1.30964e-80	0.94832	0.305	0.324	2.24159e-76	1	LOC103689961
Ndufab1	1.66482e-80	0.503729	0.283	0.459	2.8495e-76	1	Ndufab1
Sec11c	2.32485e-80	0.809926	0.35	0.44	3.97922e-76	1	Sec11c
Clta	2.84517e-80	0.836303	0.292	0.33	4.86979e-76	1	Clta
Stmn2	2.93578e-80	1.46103	0.323	0.234	5.02487e-76	1	Stmn2
Rpl11	3.37419e-80	0.979456	0.364	0.377	5.77527e-76	1	Rpl11
Rpl22l1	6.15291e-80	1.03583	0.281	0.281	1.05313e-75	1	Rpl22l1
Rpl37	1.69461e-79	1.00003	0.313	0.334	2.90049e-75	1	Rpl37
Gpi	1.8337e-79	0.673651	0.316	0.419	3.13856e-75	1	Gpi
Ifi27	2.07973e-79	0.922713	0.39	0.438	3.55966e-75	1	Ifi27
Ndufb11	2.00746e-78	0.883655	0.284	0.321	3.43597e-74	1	Ndufb11
Scn1b	2.2544e-78	1.23225	0.311	0.258	3.85863e-74	1	Scn1b
Gsta1	3.78121e-78	0.74972	0.262	0.359	6.47192e-74	1	Gsta1
Cnp	4.20272e-78	0.993625	0.388	0.416	7.19337e-74	1	Cnp
Ndufb2	7.17426e-78	1.07065	0.337	0.315	1.22795e-73	1	Ndufb2
Opcml	8.06328e-78	2.42406	0.279	0.14	1.38011e-73	1	Opcml
Rabac1	1.03968e-77	0.607173	0.327	0.443	1.77952e-73	1	Rabac1
Nsf	2.10616e-77	0.726169	0.278	0.375	3.6049e-73	1	Nsf
Rims1	2.44899e-77	2.12987	0.289	0.143	4.1917e-73	1	Rims1
Saraf	3.94212e-77	0.522026	0.271	0.415	6.74733e-73	1	Saraf
Uqcrb.1	8.3213e-77	0.916696	0.326	0.356	1.42427e-72	1	Uqcrb.1
Stxbp1	1.20295e-76	1.12664	0.295	0.277	2.05897e-72	1	Stxbp1
Fez1	1.35786e-76	0.647722	0.31	0.423	2.32412e-72	1	Fez1
Scg5	4.28701e-76	1.30348	0.299	0.244	7.33765e-72	1	Scg5
Eef1a2	5.47576e-76	1.23982	0.3	0.228	9.37231e-72	1	Eef1a2
Got1	7.76858e-76	1.06434	0.289	0.288	1.32967e-71	1	Got1
Tst	1.37895e-75	0.525899	0.274	0.438	2.36021e-71	1	Tst
Ube2m	2.00379e-75	0.878378	0.263	0.292	3.42969e-71	1	Ube2m
Ywhab	2.53926e-75	0.891437	0.273	0.309	4.3462e-71	1	Ywhab
Rpl26	3.56448e-75	0.980764	0.318	0.325	6.10096e-71	1	Rpl26
Edf1	3.75754e-75	0.629823	0.247	0.343	6.4314e-71	1	Edf1
Clstn1	4.61206e-75	0.732622	0.278	0.349	7.89399e-71	1	Clstn1
Ndufa8	1.20605e-74	0.63987	0.273	0.357	2.06428e-70	1	Ndufa8
Oxr1	2.02911e-74	0.591221	0.323	0.542	3.47302e-70	1	Oxr1
Eif4a2	2.04675e-74	0.856152	0.308	0.355	3.50321e-70	1	Eif4a2
Timm8b	2.46179e-74	1.05275	0.3	0.29	4.2136e-70	1	Timm8b
Csde1	6.30091e-74	0.546979	0.262	0.394	1.07846e-69	1	Csde1
Cnbp	7.25138e-74	0.519797	0.27	0.401	1.24115e-69	1	Cnbp
Fgf12	8.47675e-74	0.875241	0.268	0.397	1.45088e-69	1	Fgf12
LOC100360413	1.26157e-73	1.14236	0.255	0.215	2.15931e-69	1	LOC100360413
Atp6ap2	2.73721e-73	0.614491	0.204	0.295	4.68501e-69	1	Atp6ap2
Tubb4a	2.94647e-73	1.08954	0.429	0.399	5.04318e-69	1	Tubb4a
Tma7	5.924e-73	1.15503	0.297	0.262	1.01395e-68	1	Tma7
Ina	6.62299e-73	1.32624	0.299	0.2	1.13359e-68	1	Ina
Kif5c	1.14192e-72	1.18957	0.311	0.262	1.95451e-68	1	Kif5c
Atp6v1g1	1.54185e-72	0.746731	0.311	0.388	2.63902e-68	1	Atp6v1g1
Mdh2	3.15668e-72	0.647244	0.291	0.364	5.40297e-68	1	Mdh2
Tsc22d1	3.78218e-72	0.792918	0.254	0.317	6.47357e-68	1	Tsc22d1
Rasal2	4.16019e-72	0.526539	0.193	0.388	7.12059e-68	1	Rasal2
Srp14	5.93852e-72	0.81318	0.271	0.314	1.01644e-67	1	Srp14
Rps9	6.50437e-72	0.774553	0.276	0.337	1.11329e-67	1	Rps9
Tomm20	9.07428e-72	0.712492	0.247	0.309	1.55315e-67	1	Tomm20
Pfdn2	1.68177e-71	0.670482	0.276	0.37	2.87852e-67	1	Pfdn2
LOC103693430	1.98039e-71	0.955865	0.286	0.302	3.38963e-67	1	LOC103693430
Bex2	2.3868e-71	1.11709	0.305	0.265	4.08525e-67	1	Bex2
Rhob	3.71841e-71	0.867683	0.3	0.328	6.36442e-67	1	Rhob
Hsp90b1	4.08096e-71	0.813033	0.343	0.388	6.98497e-67	1	Hsp90b1
AABR07021871.1	4.96026e-71	0.986863	0.257	0.259	8.48999e-67	1	AABR07021871.1
Cit	5.39186e-71	0.763029	0.225	0.321	9.22871e-67	1	Cit
Ttr	5.63725e-71	1.88325	0.345	0.333	9.64872e-67	1	Ttr
Rpl23a	5.78577e-71	0.967481	0.286	0.284	9.90292e-67	1	Rpl23a
Fkbp11	9.4287e-71	0.667711	0.226	0.294	1.61382e-66	1	Fkbp11
Park7	1.39765e-70	0.809338	0.286	0.341	2.39222e-66	1	Park7
Caly	2.00298e-70	1.37046	0.319	0.236	3.4283e-66	1	Caly
Camk2b	3.9344e-70	1.51183	0.303	0.177	6.73412e-66	1	Camk2b
Atp6v1f	5.25514e-70	0.888617	0.246	0.261	8.99471e-66	1	Atp6v1f
Ptges3	5.47608e-70	0.625987	0.246	0.338	9.37286e-66	1	Ptges3
Cryab	1.04607e-69	0.812295	0.326	0.387	1.79046e-65	1	Cryab
Cdk14	1.387e-69	0.894943	0.255	0.337	2.37399e-65	1	Cdk14
Arf5	3.27403e-69	0.530541	0.249	0.356	5.60382e-65	1	Arf5
Myt1l	4.3031e-69	2.00927	0.265	0.095	7.36518e-65	1	Myt1l
Psmb1	4.96524e-69	0.668426	0.254	0.35	8.49851e-65	1	Psmb1
Ndufa3	1.24628e-68	0.889332	0.234	0.251	2.13314e-64	1	Ndufa3
Ndufs7	1.38348e-68	0.585052	0.266	0.362	2.36796e-64	1	Ndufs7
Eif1b	1.63837e-68	0.866993	0.299	0.33	2.80423e-64	1	Eif1b
Ddt	1.88982e-68	0.776303	0.23	0.298	3.23462e-64	1	Ddt
Sem1	5.38444e-68	0.842089	0.238	0.273	9.216e-64	1	Sem1
Capza2	7.15582e-68	0.5363	0.22	0.358	1.22479e-63	1	Capza2
Epha4	1.19305e-67	1.02135	0.281	0.304	2.04203e-63	1	Epha4
Atp6v0d1	1.22382e-67	0.653312	0.278	0.371	2.09469e-63	1	Atp6v0d1
Vapa	3.10751e-67	0.644993	0.281	0.387	5.31882e-63	1	Vapa
Eef1g	3.36173e-67	0.680832	0.225	0.295	5.75394e-63	1	Eef1g
Atp6v1e1	3.52956e-67	0.560604	0.271	0.387	6.04119e-63	1	Atp6v1e1
Ndufa5	3.7084e-67	0.855763	0.26	0.28	6.3473e-63	1	Ndufa5
Ndufs2	3.75086e-67	0.59485	0.26	0.34	6.41998e-63	1	Ndufs2
Zbed5	5.88045e-67	0.800452	0.252	0.284	1.0065e-62	1	Zbed5
Rpl12	8.43824e-67	0.856844	0.247	0.266	1.44429e-62	1	Rpl12
LOC103693375	1.31843e-66	0.771279	0.263	0.307	2.25663e-62	1	LOC103693375
Dad1	9.11681e-66	0.624508	0.283	0.369	1.56043e-61	1	Dad1
Tmem9b	9.5536e-66	0.558549	0.201	0.308	1.63519e-61	1	Tmem9b
Tuba4a	1.18705e-65	0.864264	0.254	0.258	2.03176e-61	1	Tuba4a
Micos13	1.20652e-65	0.680735	0.254	0.325	2.06508e-61	1	Micos13
Nell2	1.45582e-65	0.851347	0.258	0.324	2.49177e-61	1	Nell2
LOC108348144	6.14471e-65	0.961296	0.273	0.259	1.05173e-60	1	LOC108348144
Gnb2	1.91893e-64	0.538696	0.23	0.342	3.28444e-60	1	Gnb2
Ypel3	2.13738e-64	0.650839	0.295	0.388	3.65833e-60	1	Ypel3
Psmb5	4.33991e-64	0.730171	0.222	0.252	7.42819e-60	1	Psmb5
Pea15	4.38101e-64	0.730996	0.217	0.26	7.49853e-60	1	Pea15
Vdac1	4.43181e-64	0.55634	0.258	0.344	7.58549e-60	1	Vdac1
Ctsb	4.60806e-64	0.587211	0.273	0.38	7.88716e-60	1	Ctsb
Rac1	5.32695e-64	0.721108	0.233	0.281	9.11761e-60	1	Rac1
Dynll2	5.81017e-64	1.0075	0.276	0.252	9.94468e-60	1	Dynll2
Psma7	9.65115e-64	0.601695	0.23	0.329	1.65189e-59	1	Psma7
Ndufa11	1.03006e-63	0.804808	0.268	0.29	1.76305e-59	1	Ndufa11
Olig1	1.10406e-63	0.686914	0.213	0.282	1.88971e-59	1	Olig1
Uqcrfs1	1.18264e-63	0.656913	0.212	0.275	2.02421e-59	1	Uqcrfs1
Nedd8	1.6513e-63	0.795788	0.26	0.293	2.82636e-59	1	Nedd8
Psma6	4.40698e-63	0.721577	0.223	0.271	7.54298e-59	1	Psma6
Oaz1	7.05152e-63	0.800777	0.26	0.301	1.20694e-58	1	Oaz1
Ptpn3	7.53007e-63	1.60228	0.258	0.117	1.28885e-58	1	Ptpn3
Cacna1a	8.27235e-63	0.597866	0.258	0.401	1.41589e-58	1	Cacna1a
LOC108348287	8.29194e-63	0.816873	0.234	0.272	1.41925e-58	1	LOC108348287
Rpl30	1.16928e-62	1.00717	0.3	0.282	2.00133e-58	1	Rpl30
Fis1	1.60574e-62	0.651029	0.268	0.349	2.74839e-58	1	Fis1
Sirt2	1.61619e-62	0.538385	0.265	0.363	2.76627e-58	1	Sirt2
Hnrnpk	2.19724e-62	0.55537	0.199	0.287	3.76079e-58	1	Hnrnpk
Gls	2.84346e-62	0.687297	0.263	0.332	4.86687e-58	1	Gls
Olfm1	4.38054e-62	1.40059	0.278	0.175	7.49773e-58	1	Olfm1
Swi5	4.58943e-62	0.605869	0.226	0.307	7.85527e-58	1	Swi5
Tmem47	7.20238e-62	0.725386	0.25	0.302	1.23276e-57	1	Tmem47
Cyb5a	8.26244e-62	0.590289	0.202	0.276	1.4142e-57	1	Cyb5a
Vcp	3.01406e-61	0.567305	0.202	0.289	5.15886e-57	1	Vcp
Pcsk2	7.06093e-61	2.03822	0.276	0.141	1.20855e-56	1	Pcsk2
Cadps	8.64046e-61	1.22983	0.255	0.284	1.4789e-56	1	Cadps
Rpl36a	1.63875e-60	0.744698	0.212	0.251	2.80488e-56	1	Rpl36a
Ppp2r1a	2.21413e-60	0.514613	0.257	0.353	3.78971e-56	1	Ppp2r1a
Nap1l5	2.34688e-60	1.03142	0.26	0.234	4.01691e-56	1	Nap1l5
Sub1	2.38386e-60	0.713537	0.231	0.282	4.08021e-56	1	Sub1
Dynlrb1	2.49067e-60	0.731272	0.265	0.326	4.26302e-56	1	Dynlrb1
Ap2m1	2.555e-60	0.966627	0.289	0.263	4.37314e-56	1	Ap2m1
Selenok	3.40593e-60	0.627911	0.257	0.339	5.82959e-56	1	Selenok
LOC100364435	9.27749e-60	1.08972	0.313	0.294	1.58794e-55	1	LOC100364435
Dstn	1.14013e-59	0.826179	0.25	0.266	1.95145e-55	1	Dstn
Rap1gds1	1.1636e-59	0.596961	0.241	0.338	1.99162e-55	1	Rap1gds1
Rpl6	1.26624e-59	1.01382	0.262	0.232	2.16729e-55	1	Rpl6
Rack1	2.00002e-59	0.736882	0.21	0.258	3.42323e-55	1	Rack1
Sqstm1	2.29395e-59	0.511183	0.247	0.358	3.92633e-55	1	Sqstm1
Atp6v1d	2.39583e-59	0.764958	0.223	0.258	4.1007e-55	1	Atp6v1d
Mlf2	4.98154e-59	0.760343	0.238	0.266	8.52641e-55	1	Mlf2
Cntn4	6.0883e-59	0.658086	0.242	0.375	1.04207e-54	1	Cntn4
Fkbp1a	1.43213e-58	0.945985	0.25	0.235	2.45124e-54	1	Fkbp1a
Arpc1a	1.56075e-58	0.575063	0.189	0.26	2.67138e-54	1	Arpc1a
Ndufa6	1.64028e-58	0.888125	0.244	0.251	2.80751e-54	1	Ndufa6
Nsmf	2.13521e-58	0.682745	0.233	0.29	3.65462e-54	1	Nsmf
Txn1	6.35012e-58	0.856437	0.236	0.251	1.08689e-53	1	Txn1
Ubl3	8.91822e-58	0.614224	0.213	0.285	1.52644e-53	1	Ubl3
Hmgcs1	1.06426e-57	0.653379	0.258	0.358	1.82159e-53	1	Hmgcs1
Cttnbp2	1.12554e-57	1.10872	0.287	0.26	1.92648e-53	1	Cttnbp2
Atp6v1b2	1.96807e-57	0.739095	0.23	0.272	3.36855e-53	1	Atp6v1b2
Psmb3	3.4908e-57	0.771662	0.217	0.255	5.97486e-53	1	Psmb3
Fkbp2	5.18923e-57	0.785354	0.236	0.272	8.88188e-53	1	Fkbp2
RGD1562987	7.02297e-56	0.63613	0.222	0.282	1.20205e-51	1	RGD1562987
Dmxl2	9.09888e-56	0.539321	0.173	0.275	1.55736e-51	1	Dmxl2
Rps17	1.58654e-55	0.915247	0.27	0.257	2.71552e-51	1	Rps17
Erh	2.5052e-55	0.608838	0.181	0.252	4.28789e-51	1	Erh
Hspd1	5.35834e-55	0.63981	0.201	0.264	9.17134e-51	1	Hspd1
Ptov1	1.02296e-54	0.504975	0.177	0.263	1.7509e-50	1	Ptov1
Kif5a	3.18275e-54	1.03966	0.279	0.254	5.4476e-50	1	Kif5a
Akap6	3.38449e-54	1.0227	0.242	0.269	5.7929e-50	1	Akap6
Atp6ap1	7.09635e-54	0.612991	0.193	0.263	1.21461e-49	1	Atp6ap1
Marcks	1.31818e-53	0.689171	0.273	0.341	2.25619e-49	1	Marcks
LOC100360057	1.52649e-53	0.733305	0.231	0.264	2.61274e-49	1	LOC100360057
Pdia6	1.78437e-53	0.538053	0.188	0.278	3.05413e-49	1	Pdia6
Psma4	1.82007e-53	0.598085	0.194	0.252	3.11524e-49	1	Psma4
Mobp	3.19428e-53	0.894536	0.392	0.436	5.46732e-49	1	Mobp
Paip2	7.14759e-53	0.538162	0.22	0.3	1.22338e-48	1	Paip2
Atp6v1a	1.08852e-52	0.519315	0.204	0.302	1.86312e-48	1	Atp6v1a
Fkbp3	2.08398e-52	0.792507	0.233	0.266	3.56694e-48	1	Fkbp3
Chmp5	2.34857e-52	0.556454	0.18	0.251	4.01981e-48	1	Chmp5
Basp1	3.94518e-52	1.06982	0.268	0.204	6.75257e-48	1	Basp1
Fabp7	2.87514e-51	0.559465	0.204	0.285	4.92109e-47	1	Fabp7
Cox7a2l	4.99223e-51	0.73957	0.218	0.253	8.5447e-47	1	Cox7a2l
Nsg2	5.46487e-51	0.958074	0.255	0.219	9.35367e-47	1	Nsg2
LOC100360841	1.81325e-50	0.851117	0.244	0.268	3.10356e-46	1	LOC100360841
Ndufb10	1.8874e-50	0.638679	0.242	0.288	3.23048e-46	1	Ndufb10
Ncl	1.91749e-50	0.500881	0.201	0.288	3.28197e-46	1	Ncl
Selenom	2.05621e-50	0.979024	0.254	0.213	3.5194e-46	1	Selenom
Nell1	3.96789e-50	1.06153	0.222	0.266	6.79144e-46	1	Nell1
Vdac3	2.06431e-49	0.568817	0.199	0.275	3.53326e-45	1	Vdac3
Anks1b	2.51617e-49	1.42716	0.485	0.42	4.30668e-45	1	Anks1b
Rcan2	9.02928e-49	0.742925	0.246	0.292	1.54545e-44	1	Rcan2
Mal	4.74235e-48	0.912904	0.313	0.298	8.117e-44	1	Mal
Cstb	4.87131e-48	0.603888	0.199	0.25	8.33774e-44	1	Cstb
Sorbs2	9.74697e-48	0.564948	0.209	0.295	1.66829e-43	1	Sorbs2
Cst3	2.59608e-47	0.688083	0.888	0.992	4.44345e-43	1	Cst3
Pitpna	3.66753e-47	0.501289	0.215	0.306	6.27734e-43	1	Pitpna
Actr2	7.82457e-47	0.576023	0.202	0.264	1.33925e-42	1	Actr2
Specc1	3.03562e-46	0.557167	0.226	0.327	5.19577e-42	1	Specc1
Il1rapl1	5.89227e-45	0.870311	0.475	0.653	1.00852e-40	1	Il1rapl1
Impact	6.36442e-45	0.565088	0.202	0.271	1.08933e-40	1	Impact
Aplp1	6.57715e-43	0.776161	0.371	0.386	1.12575e-38	1	Aplp1
Dlg2	5.93847e-41	0.569488	0.228	0.331	1.01643e-36	1	Dlg2
Apod	1.67615e-40	0.559021	0.465	0.529	2.8689e-36	1	Apod
Igfbp5	1.00713e-39	0.812375	0.222	0.259	1.7238e-35	1	Igfbp5
Bcas1	1.20481e-39	0.739692	0.435	0.467	2.06215e-35	1	Bcas1
Tf	4.04908e-37	0.518679	0.44	0.517	6.9304e-33	1	Tf
Stmn4	3.41e-36	0.700169	0.273	0.274	5.83656e-32	1	Stmn4
Ppp1r14a	2.24071e-34	0.516032	0.199	0.266	3.83521e-30	1	Ppp1r14a
Ank3	2.55629e-33	1.05207	0.356	0.287	4.37534e-29	1	Ank3
Cd9	6.83926e-30	0.52703	0.241	0.301	1.17061e-25	1	Cd9
Cldn11	1.08137e-29	0.671257	0.316	0.327	1.85087e-25	1	Cldn11
Edil3	2.99394e-29	1.12745	0.388	0.327	5.12443e-25	1	Edil3
Slc8a1	8.80228e-28	0.645963	0.202	0.277	1.5066e-23	1	Slc8a1
Kcnq3	4.86958e-25	0.734715	0.257	0.33	8.33477e-21	1	Kcnq3
Nkain2	9.51935e-16	0.953269	0.286	0.226	1.62933e-11	1	Nkain2
Slc24a2	2.2144e-12	0.839812	0.294	0.212	3.79017e-08	1	Slc24a2
Zeb2	4.08474e-140	2.69176	0.908	0.53	6.99144e-136	2	Zeb2
Tmeff2	1.90891e-135	3.64641	0.922	0.255	3.26728e-131	2	Tmeff2
Pex5l	2.13868e-134	3.71176	0.95	0.208	3.66057e-130	2	Pex5l
Map7	4.79177e-134	3.38084	0.894	0.121	8.20159e-130	2	Map7
Pak7	5.93081e-124	3.39153	0.922	0.125	1.01512e-119	2	Pak7
Plp11	9.43898e-124	2.43166	0.993	0.906	1.61558e-119	2	Plp1
Septin4	1.62375e-118	2.65881	0.901	0.34	2.77921e-114	2	Septin4
St6galnac3	1.83865e-116	3.27256	0.844	0.1	3.14704e-112	2	St6galnac3
Hapln2	5.95981e-114	3.27206	0.858	0.131	1.02008e-109	2	Hapln2
Ptprd	2.12812e-113	2.15495	0.972	0.74	3.64249e-109	2	Ptprd
Apod1	1.37383e-111	2.60383	0.965	0.485	2.35144e-107	2	Apod
Ppp1r16b	2.30418e-108	3.1818	0.794	0.065	3.94383e-104	2	Ppp1r16b
Mog	5.05945e-108	2.95543	0.865	0.18	8.65975e-104	2	Mog
Grm3	1.78765e-103	2.26158	0.972	0.683	3.05975e-99	2	Grm3
Enpp2	4.26891e-100	2.67721	0.858	0.188	7.30667e-96	2	Enpp2
Ano4	6.8635e-97	3.1155	0.823	0.136	1.17476e-92	2	Ano4
Ttll5	1.65311e-95	2.53075	0.801	0.281	2.82947e-91	2	Ttll5
Tf1	1.86335e-95	2.42051	0.901	0.473	3.18931e-91	2	Tf
Bcas11	2.89133e-95	2.36666	0.943	0.43	4.94881e-91	2	Bcas1
Anks1b1	3.05734e-93	2.45259	0.95	0.405	5.23294e-89	2	Anks1b
Slc24a21	1.62474e-91	2.8592	0.872	0.193	2.7809e-87	2	Slc24a2
Fa2h	3.62113e-91	2.80258	0.752	0.092	6.19793e-87	2	Fa2h
Nkain21	1.29866e-90	2.85476	0.872	0.202	2.22279e-86	2	Nkain2
Mag	1.50868e-87	2.48619	0.837	0.192	2.58226e-83	2	Mag
Dnm3	2.02327e-87	2.69265	0.844	0.177	3.46302e-83	2	Dnm3
Plekhg3	2.78884e-85	2.51976	0.652	0.051	4.77337e-81	2	Plekhg3
Pde8a	1.73925e-84	2.58324	0.66	0.046	2.97689e-80	2	Pde8a
Edil31	2.49258e-84	2.42528	0.915	0.308	4.26631e-80	2	Edil3
Plekhh1	7.17421e-82	2.53231	0.695	0.074	1.22794e-77	2	Plekhh1
Spock3	3.74228e-81	2.71876	0.794	0.153	6.40529e-77	2	Spock3
Arhgap23	5.02336e-81	2.40497	0.738	0.139	8.59799e-77	2	Arhgap23
Septin7	3.44575e-79	1.69441	0.858	0.653	5.89775e-75	2	Septin7
Usp54	4.57523e-79	1.86934	0.894	0.634	7.83096e-75	2	Usp54
Slc44a1	2.51917e-78	2.2332	0.823	0.331	4.31181e-74	2	Slc44a1
LOC361016	1.78315e-76	2.39512	0.759	0.166	3.05204e-72	2	LOC361016
Ank31	6.04939e-76	2.34051	0.865	0.271	1.03541e-71	2	Ank3
Fnbp1	3.16999e-75	1.70049	0.915	0.665	5.42576e-71	2	Fnbp1
Aplp11	1.89604e-74	2.22847	0.823	0.355	3.24525e-70	2	Aplp1
Bin1	1.4024e-73	2.2456	0.801	0.296	2.40035e-69	2	Bin1
Ninj2	1.63439e-73	2.58609	0.688	0.086	2.79743e-69	2	Ninj2
Agap1	2.41003e-71	1.91279	0.773	0.394	4.12501e-67	2	Agap1
Elmo1	2.65436e-71	2.48664	0.716	0.105	4.54321e-67	2	Elmo1
St18	4.10466e-71	2.48239	0.617	0.053	7.02553e-67	2	St18
Car2	4.75585e-70	1.79944	0.872	0.552	8.14012e-66	2	Car2
Pde4b	1.05324e-69	1.77826	0.809	0.535	1.80273e-65	2	Pde4b
Opalin	1.28825e-69	2.36732	0.645	0.084	2.20498e-65	2	Opalin
Agpat4	3.81578e-68	2.32828	0.674	0.097	6.53109e-64	2	Agpat4
Frmd5	4.86525e-68	2.30079	0.645	0.078	8.32736e-64	2	Frmd5
Cldn111	2.93292e-67	2.24919	0.801	0.296	5.01999e-63	2	Cldn11
Frmd4b	3.73258e-67	2.28712	0.723	0.184	6.38868e-63	2	Frmd4b
Creb5	1.91934e-66	2.3643	0.603	0.073	3.28514e-62	2	Creb5
Phldb1	2.13725e-66	2.09203	0.638	0.106	3.65812e-62	2	Phldb1
Clmn	4.17349e-65	2.29502	0.652	0.137	7.14335e-61	2	Clmn
Gab1	3.18735e-64	2.09672	0.681	0.263	5.45547e-60	2	Gab1
NEWGENE-1310139	3.69156e-63	2.04461	0.695	0.324	6.31848e-59	2	NEWGENE-1310139
Tspan2	1.68508e-62	2.12258	0.66	0.146	2.88419e-58	2	Tspan2
Ptgds1	1.68877e-61	1.72786	0.943	0.674	2.89051e-57	2	Ptgds
Trim2	3.01072e-60	1.97843	0.745	0.289	5.15314e-56	2	Trim2
Abca8a	3.23477e-58	2.08832	0.603	0.102	5.53663e-54	2	Abca8a
Myo1d	7.05886e-58	2.205	0.624	0.092	1.20819e-53	2	Myo1d
Mbp1	7.35424e-57	1.54115	1	0.972	1.25875e-52	2	Mbp
Kif13a	8.8238e-57	1.66496	0.745	0.449	1.51028e-52	2	Kif13a
Dlg21	3.27677e-56	2.13438	0.78	0.276	5.60852e-52	2	Dlg2
Otud7b	5.85892e-56	1.8254	0.723	0.303	1.00281e-51	2	Otud7b
Kif13b	1.31785e-54	1.81304	0.681	0.288	2.25563e-50	2	Kif13b
Pacs2	1.13756e-53	1.9164	0.603	0.12	1.94705e-49	2	Pacs2
Sorcs1	3.21913e-52	2.08216	0.773	0.241	5.50986e-48	2	Sorcs1
Pik3c2b	2.58809e-51	2.02629	0.532	0.064	4.42977e-47	2	Pik3c2b
AABR07044900.1	1.03007e-50	2.05709	0.624	0.153	1.76307e-46	2	AABR07044900.1
Aspa	1.83561e-50	1.94596	0.596	0.124	3.14182e-46	2	Aspa
Dip2a	3.10261e-50	1.93445	0.546	0.11	5.31042e-46	2	Dip2a
Rnf43	6.29048e-50	1.90032	0.66	0.29	1.07668e-45	2	Rnf43
Mobp1	6.40701e-50	1.75285	0.837	0.4	1.09662e-45	2	Mobp
Stmn41	1.58987e-49	1.8027	0.73	0.246	2.72123e-45	2	Stmn4
Kcnq31	2.14394e-49	2.08812	0.766	0.284	3.66957e-45	2	Kcnq3
Cntn2	1.29761e-48	1.83922	0.447	0.035	2.22099e-44	2	Cntn2
Sik3	6.50238e-47	1.37785	0.809	0.621	1.11295e-42	2	Sik3
Epb41l4b	1.19579e-46	2.07475	0.567	0.104	2.04671e-42	2	Epb41l4b
Aatk	1.27427e-46	1.57471	0.723	0.376	2.18104e-42	2	Aatk
Ttll7	2.24388e-46	1.80176	0.574	0.09	3.84062e-42	2	Ttll7
Dpy19l1	8.74401e-46	1.73662	0.631	0.146	1.49663e-41	2	Dpy19l1
Eml1	4.60163e-45	1.80958	0.525	0.116	7.87615e-41	2	Eml1
Cab39l	6.00829e-45	1.70679	0.589	0.243	1.02838e-40	2	Cab39l
Tubb4a1	7.66531e-45	1.5827	0.816	0.382	1.31199e-40	2	Tubb4a
Slain1	1.98544e-44	1.94933	0.518	0.087	3.39827e-40	2	Slain1
Ugt8	2.65039e-44	1.86615	0.574	0.099	4.53641e-40	2	Ugt8
Pak1	8.73176e-44	1.89647	0.652	0.162	1.49453e-39	2	Pak1
Mapt	9.25749e-44	1.39094	0.851	0.627	1.58451e-39	2	Mapt
Kcna6	9.47564e-44	1.86641	0.56	0.108	1.62185e-39	2	Kcna6
Slc12a2	2.2572e-43	1.84363	0.674	0.249	3.86342e-39	2	Slc12a2
Lpar1	5.11385e-43	1.84673	0.61	0.161	8.75287e-39	2	Lpar1
AABR07054469.1	5.274e-43	1.78216	0.362	0.02	9.02697e-39	2	AABR07054469.1
Adap1	1.6737e-42	1.65163	0.489	0.06	2.8647e-38	2	Adap1
Acsl1	3.23642e-42	1.83836	0.454	0.069	5.53946e-38	2	Acsl1
Rtn41	8.75385e-42	1.38518	0.865	0.578	1.49831e-37	2	Rtn4
Ankrd28	2.43251e-41	1.50358	0.674	0.348	4.16348e-37	2	Ankrd28
Mal1	2.73922e-41	1.87196	0.716	0.277	4.68845e-37	2	Mal
Slc6a6	3.95497e-41	1.59086	0.397	0.034	6.76933e-37	2	Slc6a6
Rffl	5.98974e-41	1.66811	0.553	0.134	1.0252e-36	2	Rffl
Gjc2	2.74235e-40	1.51282	0.461	0.055	4.6938e-36	2	Gjc2
Mt-co11	6.7367e-40	1.27293	1	0.987	1.15305e-35	2	Mt-co1
Dscaml1	1.52691e-39	1.75269	0.426	0.04	2.61346e-35	2	Dscaml1
Fam13c	3.23849e-39	1.84659	0.411	0.075	5.543e-35	2	Fam13c
Insc	3.25495e-39	1.50153	0.376	0.029	5.57117e-35	2	Insc
Mt-co21	3.33496e-39	1.22204	0.993	0.977	5.70812e-35	2	Mt-co2
Dock9	1.0861e-37	1.67538	0.56	0.127	1.85898e-33	2	Dock9
App1	1.29816e-37	1.44253	0.78	0.479	2.22194e-33	2	App
Ppp1r14a1	1.584e-37	1.64736	0.652	0.224	2.71117e-33	2	Ppp1r14a
Mt-co31	1.89757e-37	1.1992	1	0.987	3.24788e-33	2	Mt-co3
Mt-atp61	1.03049e-36	1.25986	1	0.971	1.76378e-32	2	Mt-atp6
Lpgat1	2.61789e-36	1.72901	0.454	0.071	4.48078e-32	2	Lpgat1
Mt-cyb1	2.67809e-36	1.20701	0.993	0.935	4.58382e-32	2	Mt-cyb
Pdzd2	4.64141e-36	1.7748	0.39	0.051	7.94423e-32	2	Pdzd2
Sec14l5	8.48762e-36	1.41849	0.34	0.027	1.45274e-31	2	Sec14l5
Gpatch4	2.1175e-35	1.72949	0.447	0.091	3.62432e-31	2	Gpatch4
Strn	2.84423e-35	1.36933	0.624	0.3	4.86818e-31	2	Strn
Bcl2l1	4.07912e-35	1.50995	0.66	0.297	6.98183e-31	2	Bcl2l1
Kndc1	7.37611e-35	1.65591	0.376	0.04	1.26249e-30	2	Kndc1
Dpysl2	1.5553e-34	1.46468	0.504	0.231	2.66206e-30	2	Dpysl2
Tmem98	2.87168e-34	1.63742	0.44	0.09	4.91518e-30	2	Tmem98
Unc5c	7.06824e-34	1.54638	0.482	0.083	1.2098e-29	2	Unc5c
Rsrp1	1.01501e-33	1.26651	0.759	0.545	1.73729e-29	2	Rsrp1
Grik2	1.0174e-33	1.19452	0.879	0.665	1.74138e-29	2	Grik2
Jam3	3.09986e-33	1.52515	0.539	0.185	5.30572e-29	2	Jam3
Gnai1	4.50336e-33	1.46668	0.39	0.048	7.70795e-29	2	Gnai1
Mt-nd11	5.48006e-33	1.13103	0.993	0.913	9.37967e-29	2	Mt-nd1
Abca2	1.37347e-32	1.61028	0.574	0.199	2.35082e-28	2	Abca2
Vmp1	2.41637e-32	1.47415	0.631	0.354	4.13586e-28	2	Vmp1
Slc25a13	2.63919e-32	1.56383	0.468	0.121	4.51724e-28	2	Slc25a13
LOC100302465	2.64169e-32	1.61441	0.319	0.033	4.52152e-28	2	LOC100302465
Mt-nd41	7.12583e-32	1.11009	0.993	0.913	1.21966e-27	2	Mt-nd4
Ankrd44	1.01723e-31	1.46191	0.475	0.093	1.74108e-27	2	Ankrd44
Mt-nd21	2.32047e-31	1.19554	0.979	0.907	3.97172e-27	2	Mt-nd2
Ppp2r2a	2.90053e-31	1.21999	0.667	0.467	4.96455e-27	2	Ppp2r2a
Sh3gl3	4.86018e-31	1.63463	0.454	0.103	8.31868e-27	2	Sh3gl3
Pllp	9.33605e-31	1.54944	0.539	0.171	1.59796e-26	2	Pllp
Nfasc	1.41837e-30	1.51346	0.617	0.248	2.42769e-26	2	Nfasc
Stard9	1.74024e-30	1.43878	0.376	0.072	2.9786e-26	2	Stard9
Il1rap	1.988e-30	1.5535	0.532	0.133	3.40266e-26	2	Il1rap
Ankub1	2.36188e-30	1.14129	0.277	0.016	4.0426e-26	2	Ankub1
Mcam	5.15708e-30	1.40715	0.34	0.038	8.82686e-26	2	Mcam
Spock1	6.15647e-30	1.42974	0.461	0.083	1.05374e-25	2	Spock1
Inpp5f	6.61662e-30	1.43921	0.511	0.14	1.1325e-25	2	Inpp5f
AABR07031445.1	1.31181e-29	1.47748	0.369	0.07	2.2453e-25	2	AABR07031445.1
Gsn	1.49841e-29	1.60974	0.553	0.174	2.56469e-25	2	Gsn
Mettl7a	1.54e-29	1.30649	0.553	0.293	2.63586e-25	2	Mettl7a
Mfn1	1.54447e-29	1.13156	0.709	0.468	2.64352e-25	2	Mfn1
Ermn	1.79136e-29	1.49674	0.567	0.179	3.06609e-25	2	Ermn
Apba1	5.44752e-29	1.40236	0.489	0.098	9.32397e-25	2	Apba1
Ephb1	5.59783e-29	1.63993	0.475	0.124	9.58125e-25	2	Ephb1
Plekha1	7.61762e-29	1.50043	0.525	0.186	1.30383e-24	2	Plekha1
Cd91	9.59784e-29	1.39838	0.681	0.262	1.64277e-24	2	Cd9
Jhy	1.62239e-28	1.3639	0.305	0.033	2.77689e-24	2	Jhy
Pls1	1.85667e-28	1.22243	0.305	0.025	3.17787e-24	2	Pls1
Picalm	2.3576e-28	1.18561	0.688	0.486	4.03527e-24	2	Picalm
Adpgk	2.46178e-28	1.43294	0.411	0.219	4.21357e-24	2	Adpgk
Psd3	4.21453e-28	1.19885	0.617	0.446	7.2136e-24	2	Psd3
Serinc5	5.52951e-28	1.38601	0.511	0.242	9.46432e-24	2	Serinc5
Rasgrp3	1.67072e-27	1.43348	0.34	0.042	2.8596e-23	2	Rasgrp3
Galnt6	2.65578e-27	1.29649	0.262	0.019	4.54563e-23	2	Galnt6
Sox10	3.26047e-27	1.26501	0.355	0.047	5.58063e-23	2	Sox10
RGD1563349	4.56569e-27	1.38803	0.397	0.078	7.81463e-23	2	RGD1563349
Tcf12	5.35851e-27	1.043	0.787	0.654	9.17163e-23	2	Tcf12
Sort1	6.42273e-27	1.45317	0.532	0.169	1.09931e-22	2	Sort1
Rab40c	7.00081e-27	1.33997	0.504	0.206	1.19826e-22	2	Rab40c
Rnf13	7.45068e-27	1.12498	0.688	0.442	1.27526e-22	2	Rnf13
Trim36	1.57127e-26	1.42232	0.291	0.03	2.68938e-22	2	Trim36
Cnp1	1.82522e-26	1.35382	0.702	0.391	3.12404e-22	2	Cnp
Eml2	2.2664e-26	1.52381	0.468	0.162	3.87917e-22	2	Eml2
Mfsd6	8.11522e-26	1.35576	0.411	0.077	1.389e-21	2	Mfsd6
Cdc42bpa	1.27433e-25	1.02512	0.695	0.511	2.18114e-21	2	Cdc42bpa
Dlg1	1.44293e-25	1.17932	0.645	0.403	2.46972e-21	2	Dlg1
Zfp536	2.44972e-25	1.46585	0.277	0.032	4.19294e-21	2	Zfp536
Coro1c	2.59818e-25	1.40836	0.39	0.08	4.44704e-21	2	Coro1c
Pde1c	2.74387e-25	1.35734	0.355	0.053	4.69641e-21	2	Pde1c
Nav1	3.35448e-25	1.36525	0.504	0.153	5.74152e-21	2	Nav1
Dixdc1	4.03561e-25	1.38087	0.369	0.087	6.90735e-21	2	Dixdc1
Piga	8.38714e-25	1.21444	0.291	0.046	1.43554e-20	2	Piga
Slco3a1	1.05723e-24	1.28603	0.411	0.08	1.80956e-20	2	Slco3a1
Tanc1	1.31133e-24	1.43754	0.475	0.14	2.24447e-20	2	Tanc1
Cttnbp21	1.39925e-24	1.34092	0.631	0.245	2.39495e-20	2	Cttnbp2
Jakmip3	4.5025e-24	1.30907	0.291	0.035	7.70647e-20	2	Jakmip3
Srcin1	1.03863e-23	1.07532	0.277	0.027	1.77773e-19	2	Srcin1
Tmc7	1.17234e-23	1.41131	0.34	0.072	2.00659e-19	2	Tmc7
Usp31	1.48573e-23	1.24467	0.319	0.06	2.54297e-19	2	Usp31
Slc8a11	1.65843e-23	1.47449	0.589	0.238	2.83857e-19	2	Slc8a1
Tmcc2	3.13e-23	1.35133	0.44	0.161	5.35731e-19	2	Tmcc2
Atp8a1	4.53286e-23	1.10755	0.681	0.485	7.75843e-19	2	Atp8a1
Synj2	5.70431e-23	1.23232	0.262	0.037	9.76349e-19	2	Synj2
Dennd5a	5.70703e-23	1.03866	0.638	0.477	9.76815e-19	2	Dennd5a
Wipi1	9.50025e-23	1.14089	0.475	0.228	1.62606e-18	2	Wipi1
Adgrg6	1.10693e-22	1.37595	0.376	0.098	1.89462e-18	2	Adgrg6
Fgfr2	1.20112e-22	1.04513	0.582	0.435	2.05584e-18	2	Fgfr2
Phlpp11	1.22024e-22	0.901141	0.901	0.785	2.08856e-18	2	Phlpp1
Ypel2	1.61181e-22	1.1588	0.319	0.046	2.75878e-18	2	Ypel2
Prr5l	1.7025e-22	1.13351	0.27	0.035	2.91399e-18	2	Prr5l
Snx15	1.7746e-22	1.28846	0.44	0.174	3.03741e-18	2	Snx15
Cobll1	2.32995e-22	1.2884	0.312	0.067	3.98794e-18	2	Cobll1
Adarb2	3.63115e-22	1.17434	0.376	0.069	6.21508e-18	2	Adarb2
Rab3c	4.45317e-22	1.37328	0.454	0.119	7.62204e-18	2	Rab3c
Cpm	4.61183e-22	1.33752	0.284	0.041	7.89361e-18	2	Cpm
Pxk	5.93667e-22	1.25878	0.489	0.188	1.01612e-17	2	Pxk
Mpped2	1.03938e-21	1.26846	0.426	0.15	1.779e-17	2	Mpped2
Myrf	1.06978e-21	1.08981	0.284	0.039	1.83104e-17	2	Myrf
Evi2a	1.15333e-21	1.25724	0.411	0.1	1.97404e-17	2	Evi2a
Chn2	1.9505e-21	1.12837	0.397	0.086	3.33847e-17	2	Chn2
Sh3d19	2.13988e-21	1.20472	0.482	0.154	3.66261e-17	2	Sh3d19
Prkcq	2.22105e-21	1.25053	0.255	0.03	3.80155e-17	2	Prkcq
Atp10b	5.6644e-21	1.12336	0.262	0.034	9.69518e-17	2	Atp10b
Il1rapl11	8.02659e-21	1.01044	0.858	0.592	1.37383e-16	2	Il1rapl1
Elavl3	8.75791e-21	1.23632	0.397	0.091	1.499e-16	2	Elavl3
Chsy3	1.39304e-20	1.4577	0.397	0.114	2.38433e-16	2	Chsy3
Nt5e	1.42108e-20	1.20623	0.426	0.192	2.43232e-16	2	Nt5e
Stk39	1.74547e-20	1.25176	0.496	0.174	2.98754e-16	2	Stk39
Ube2d1	2.84017e-20	1.25766	0.44	0.135	4.86124e-16	2	Ube2d1
Elovl1	1.07157e-19	1.19748	0.355	0.107	1.8341e-15	2	Elovl1
Mtus1	1.70315e-19	1.27792	0.369	0.107	2.91511e-15	2	Mtus1
Dusp10	1.72963e-19	1.1003	0.255	0.04	2.96044e-15	2	Dusp10
Sec11c1	2.8469e-19	1.06296	0.667	0.402	4.87275e-15	2	Sec11c
Lgi3	4.75423e-19	1.20593	0.348	0.083	8.13734e-15	2	Lgi3
Wscd1	4.90717e-19	1.10978	0.447	0.168	8.39912e-15	2	Wscd1
Zdhhc20	5.10016e-19	1.13304	0.511	0.264	8.72943e-15	2	Zdhhc20
AC096473.3	5.105e-19	1.09303	0.426	0.206	8.73772e-15	2	AC096473.3
Clasp2	5.84821e-19	0.765264	0.78	0.691	1.00098e-14	2	Clasp2
Slc38a2	6.94038e-19	1.25881	0.411	0.168	1.18791e-14	2	Slc38a2
Hecw2	7.02066e-19	1.08339	0.638	0.38	1.20166e-14	2	Hecw2
Grb14	9.83569e-19	1.11103	0.255	0.044	1.68348e-14	2	Grb14
Zdhhc14	1.03733e-18	1.18071	0.518	0.252	1.77549e-14	2	Zdhhc14
Slc29a3	2.23306e-18	1.17518	0.362	0.12	3.8221e-14	2	Slc29a3
Fah	3.09401e-18	1.04919	0.355	0.103	5.29571e-14	2	Fah
Ak5	4.23017e-18	1.29194	0.404	0.133	7.24035e-14	2	Ak5
Dip2b	4.69817e-18	0.99497	0.546	0.364	8.04139e-14	2	Dip2b
Ncam2	5.47233e-18	0.928898	0.638	0.512	9.36645e-14	2	Ncam2
Wnk1	6.0154e-18	0.839117	0.73	0.591	1.0296e-13	2	Wnk1
Kazn	6.9354e-18	1.07011	0.284	0.067	1.18706e-13	2	Kazn
Rybp	9.86481e-18	1.00519	0.326	0.074	1.68846e-13	2	Rybp
RGD1310951	1.08584e-17	1.09182	0.475	0.257	1.85852e-13	2	RGD1310951
Tmeff1	1.29031e-17	1.10296	0.27	0.049	2.2085e-13	2	Tmeff1
Dnajc6	2.22055e-17	1.19533	0.461	0.179	3.80069e-13	2	Dnajc6
Fign	2.25502e-17	1.17248	0.44	0.15	3.8597e-13	2	Fign
Stmn11	2.28899e-17	0.856839	0.773	0.542	3.91784e-13	2	Stmn1
Specc11	2.52838e-17	1.04265	0.589	0.284	4.32758e-13	2	Specc1
Mt-atp8	3.14083e-17	1.11525	0.489	0.194	5.37584e-13	2	Mt-atp8
Foxn3	4.53927e-17	0.813015	0.688	0.584	7.76942e-13	2	Foxn3
Cyp2j10	5.60384e-17	0.952446	0.319	0.216	9.59154e-13	2	Cyp2j10
Tmem151a	6.14498e-17	1.1783	0.383	0.115	1.05178e-12	2	Tmem151a
Lap3	8.6855e-17	1.07338	0.504	0.268	1.48661e-12	2	Lap3
Stxbp3	1.05455e-16	0.971015	0.504	0.312	1.80496e-12	2	Stxbp3
Trpc1	1.36699e-16	1.152	0.376	0.125	2.33974e-12	2	Trpc1
Tmod1	1.41209e-16	1.07933	0.255	0.084	2.41693e-12	2	Tmod1
Gatm	1.45601e-16	0.966229	0.596	0.389	2.49211e-12	2	Gatm
Arhgef10	1.46099e-16	1.05337	0.277	0.065	2.50063e-12	2	Arhgef10
Cpd	2.31797e-16	1.08967	0.411	0.16	3.96744e-12	2	Cpd
Dnajb2	2.32171e-16	1.0089	0.376	0.174	3.97384e-12	2	Dnajb2
Fth11	3.00187e-16	0.782434	0.972	0.935	5.138e-12	2	Fth1
Mt-nd51	3.32328e-16	1.01438	0.638	0.393	5.68813e-12	2	Mt-nd5
Ppfibp2	6.28589e-16	1.01399	0.418	0.263	1.07589e-11	2	Ppfibp2
Ccdc88c	6.44726e-16	0.868194	0.39	0.315	1.10351e-11	2	Ccdc88c
Cyth1	8.14158e-16	0.921966	0.433	0.3	1.39351e-11	2	Cyth1
Rnf220	9.03939e-16	1.16449	0.291	0.075	1.54718e-11	2	Rnf220
Dst	9.27614e-16	0.802701	0.823	0.7	1.5877e-11	2	Dst
Ccp110	1.94637e-15	0.950293	0.298	0.083	3.3314e-11	2	Ccp110
Cryab1	2.46253e-15	1.07206	0.553	0.36	4.21486e-11	2	Cryab
St3gal3	2.76158e-15	0.937293	0.553	0.402	4.72672e-11	2	St3gal3
Baz2b	3.09813e-15	0.841378	0.553	0.444	5.30275e-11	2	Baz2b
Klf13	3.45021e-15	1.0542	0.305	0.089	5.90537e-11	2	Klf13
Cdh19	3.69559e-15	1.24586	0.369	0.123	6.32537e-11	2	Cdh19
Snx24	4.98472e-15	0.829974	0.617	0.483	8.53184e-11	2	Snx24
Vps13c	6.38315e-15	0.834021	0.511	0.381	1.09254e-10	2	Vps13c
Tra2a	8.29143e-15	0.828138	0.688	0.549	1.41916e-10	2	Tra2a
Fryl	9.01196e-15	0.819155	0.56	0.426	1.54249e-10	2	Fryl
Sema3e	1.495e-14	1.20841	0.312	0.081	2.55884e-10	2	Sema3e
Zfp622	1.96993e-14	1.02125	0.447	0.243	3.37172e-10	2	Zfp622
Syt14	2.56271e-14	1.14304	0.291	0.075	4.38634e-10	2	Syt14
Fam126a	2.70395e-14	0.993312	0.34	0.111	4.62808e-10	2	Fam126a
Vbp1	4.03032e-14	0.880875	0.567	0.368	6.89829e-10	2	Vbp1
Erbin	4.04081e-14	0.900126	0.482	0.278	6.91626e-10	2	Erbin
Gpr37	4.63307e-14	0.885966	0.546	0.315	7.92996e-10	2	Gpr37
Fmnl2	5.05149e-14	0.951824	0.461	0.29	8.64612e-10	2	Fmnl2
Josd2	6.31543e-14	1.00938	0.362	0.138	1.08095e-09	2	Josd2
Tpt11	1.01789e-13	0.727837	0.816	0.713	1.74222e-09	2	Tpt1
Pde3b	1.12215e-13	0.816422	0.298	0.071	1.92068e-09	2	Pde3b
Adcy5	1.20461e-13	0.815919	0.27	0.058	2.0618e-09	2	Adcy5
Gpd1	1.21783e-13	1.04083	0.362	0.132	2.08443e-09	2	Gpd1
Xkr4	1.36145e-13	0.660863	0.411	0.137	2.33026e-09	2	Xkr4
Npc1	1.65109e-13	1.00842	0.305	0.11	2.826e-09	2	Npc1
Akap61	2.0501e-13	0.75011	0.553	0.244	3.50896e-09	2	Akap6
Faim2	2.37497e-13	0.97055	0.454	0.187	4.065e-09	2	Faim2
Map4k5	2.65789e-13	0.899493	0.504	0.37	4.54925e-09	2	Map4k5
Arhgap39	3.33702e-13	0.966785	0.369	0.166	5.71164e-09	2	Arhgap39
Slc22a23	3.53079e-13	0.771065	0.589	0.46	6.0433e-09	2	Slc22a23
Cdc37l1	4.08337e-13	0.925075	0.44	0.267	6.9891e-09	2	Cdc37l1
Mt-nd31	4.38292e-13	0.939393	0.638	0.392	7.50181e-09	2	Mt-nd3
Klhl2	4.42897e-13	1.06158	0.34	0.142	7.58063e-09	2	Klhl2
Qdpr	5.59329e-13	1.03014	0.376	0.148	9.57348e-09	2	Qdpr
AABR07027306.1	6.06864e-13	1.02742	0.305	0.133	1.03871e-08	2	AABR07027306.1
Rpl37a1	8.34404e-13	0.810918	0.723	0.614	1.42817e-08	2	Rpl37a
Tsnax	8.48512e-13	0.964517	0.362	0.152	1.45231e-08	2	Tsnax
Ywhaq1	9.32001e-13	0.896273	0.624	0.403	1.59521e-08	2	Ywhaq
Hhip	1.27073e-12	1.0544	0.255	0.082	2.17498e-08	2	Hhip
Mtss1	1.59479e-12	0.950497	0.355	0.117	2.72964e-08	2	Mtss1
AABR07029581.1	2.80426e-12	0.91901	0.454	0.265	4.79976e-08	2	AABR07029581.1
Ppp2r3a	3.02712e-12	0.8884	0.468	0.297	5.18121e-08	2	Ppp2r3a
Zfhx2	3.18581e-12	0.830226	0.255	0.071	5.45284e-08	2	Zfhx2
Lmbrd1	6.17823e-12	0.747149	0.511	0.383	1.05747e-07	2	Lmbrd1
LOC1003595831	6.61516e-12	0.802898	0.674	0.451	1.13225e-07	2	LOC100359583
Grik4	8.5431e-12	0.837695	0.532	0.358	1.46224e-07	2	Grik4
Pkp4	9.12007e-12	0.830399	0.709	0.595	1.56099e-07	2	Pkp4
Rps161	9.45969e-12	0.775871	0.745	0.547	1.61912e-07	2	Rps16
Chd7	1.05509e-11	0.884452	0.397	0.269	1.80589e-07	2	Chd7
Arhgef2	1.08451e-11	0.907263	0.319	0.115	1.85624e-07	2	Arhgef2
Map4k4	1.3744e-11	0.632972	0.681	0.579	2.35243e-07	2	Map4k4
Rdx	1.43918e-11	0.900795	0.312	0.156	2.4633e-07	2	Rdx
Atg4c	1.55249e-11	0.893541	0.305	0.148	2.65724e-07	2	Atg4c
Rcan21	1.62253e-11	0.920497	0.525	0.265	2.77712e-07	2	Rcan2
Wdfy2	1.63633e-11	0.915901	0.326	0.175	2.80074e-07	2	Wdfy2
Snx29	2.24697e-11	0.772318	0.411	0.293	3.84592e-07	2	Snx29
Ppp1r9a	3.05879e-11	0.875707	0.348	0.198	5.23542e-07	2	Ppp1r9a
Hs3st1	5.03769e-11	0.948964	0.27	0.087	8.62251e-07	2	Hs3st1
Ttyh2	5.92991e-11	0.73544	0.312	0.184	1.01496e-06	2	Ttyh2
Clk1	6.83383e-11	0.563414	0.44	0.419	1.16968e-06	2	Clk1
Atp11a	7.71837e-11	0.808903	0.348	0.181	1.32108e-06	2	Atp11a
Wipf1	8.3816e-11	0.808223	0.326	0.195	1.43459e-06	2	Wipf1
Rpl281	9.12292e-11	0.783326	0.667	0.464	1.56148e-06	2	Rpl28
Ell2	1.04981e-10	0.839677	0.518	0.335	1.79686e-06	2	Ell2
Rpl27a1	1.08944e-10	0.746342	0.66	0.502	1.86469e-06	2	Rpl27a
Npepo	1.39164e-10	0.759196	0.504	0.368	2.38193e-06	2	Npepo
Actn4	1.59869e-10	0.839615	0.348	0.188	2.73631e-06	2	Actn4
Prkcz	1.77324e-10	0.965426	0.291	0.099	3.03509e-06	2	Prkcz
Elf2	1.79273e-10	0.764494	0.454	0.32	3.06844e-06	2	Elf2
Ccnyl1	2.41253e-10	0.865116	0.312	0.134	4.12928e-06	2	Ccnyl1
Oxr11	2.84211e-10	0.663597	0.617	0.478	4.86456e-06	2	Oxr1
Pcdh9	3.1833e-10	0.755509	0.34	0.211	5.44854e-06	2	Pcdh9
Far1	3.48404e-10	0.79072	0.355	0.252	5.96328e-06	2	Far1
Ddr1	3.6707e-10	0.774218	0.369	0.205	6.28277e-06	2	Ddr1
Tmsb4x1	4.54556e-10	0.53891	0.943	0.882	7.78018e-06	2	Tmsb4x
Hdac11	4.71228e-10	0.857303	0.27	0.087	8.06553e-06	2	Hdac11
Ssh2	4.77419e-10	0.909109	0.312	0.183	8.17151e-06	2	Ssh2
Rpl261	5.2762e-10	0.823732	0.511	0.312	9.03075e-06	2	Rpl26
Atg4d	5.39565e-10	0.733633	0.255	0.146	9.23519e-06	2	Atg4d
Rpsa1	5.92858e-10	0.735573	0.624	0.441	1.01474e-05	2	Rpsa
Ptpn11	6.12441e-10	0.807526	0.447	0.24	1.04825e-05	2	Ptpn11
Agps	6.15179e-10	0.727197	0.27	0.161	1.05294e-05	2	Agps
Tulp4	6.35274e-10	0.786099	0.277	0.147	1.08734e-05	2	Tulp4
Fez11	6.78331e-10	0.739917	0.553	0.384	1.16103e-05	2	Fez1
Crppa	8.89241e-10	0.867774	0.326	0.166	1.52202e-05	2	Crppa
Stard13	1.04422e-09	0.829113	0.397	0.256	1.78728e-05	2	Stard13
Rpe65	1.20957e-09	0.806664	0.348	0.164	2.07029e-05	2	Rpe65
Ndrg1	1.32678e-09	0.897203	0.284	0.097	2.27092e-05	2	Ndrg1
Map1b1	1.6015e-09	0.637475	0.66	0.47	2.74113e-05	2	Map1b
LOC108348175	1.61392e-09	0.632375	0.589	0.494	2.76238e-05	2	LOC108348175
Cdc42se2	1.63596e-09	0.768275	0.411	0.25	2.80011e-05	2	Cdc42se2
Gfod1	1.70922e-09	0.781839	0.312	0.165	2.9255e-05	2	Gfod1
Rplp11	2.18716e-09	0.632478	0.78	0.698	3.74355e-05	2	Rplp1
Pls3	2.45578e-09	0.932262	0.319	0.174	4.20332e-05	2	Pls3
Evi5l	3.70303e-09	0.776951	0.27	0.149	6.33811e-05	2	Evi5l
Apbb1	3.82218e-09	0.808599	0.319	0.153	6.54205e-05	2	Apbb1
Slc5a11	3.82577e-09	0.813842	0.362	0.196	6.5482e-05	2	Slc5a11
Atp1b11	3.84857e-09	0.67639	0.695	0.501	6.58722e-05	2	Atp1b1
Stx6	4.19198e-09	0.768185	0.284	0.133	7.175e-05	2	Stx6
Agmo	4.26747e-09	0.932306	0.348	0.187	7.3042e-05	2	Agmo
Tfdp2	4.49251e-09	0.721388	0.482	0.347	7.68937e-05	2	Tfdp2
Arhgap21	4.97987e-09	0.542944	0.574	0.526	8.52354e-05	2	Arhgap21
Exoc6b	5.59362e-09	0.550621	0.539	0.512	9.57405e-05	2	Exoc6b
Dennd1a	6.52077e-09	0.619643	0.645	0.572	0.000111609	2	Dennd1a
Srsf7	6.67415e-09	0.59262	0.525	0.453	0.000114235	2	Srsf7
Rpl351	7.38426e-09	0.676076	0.667	0.518	0.000126389	2	Rpl35
Gtf2i	1.0379e-08	0.570301	0.553	0.499	0.000177646	2	Gtf2i
Hipk21	1.3797e-08	0.540413	0.624	0.576	0.000236149	2	Hipk2
Serinc3	1.48988e-08	0.558698	0.355	0.31	0.000255007	2	Serinc3
Mt-nd4l1	1.71476e-08	0.657273	0.553	0.319	0.000293499	2	Mt-nd4l
Pbx3	2.22973e-08	0.75777	0.27	0.158	0.00038164	2	Pbx3
AABR07028769.1	2.25104e-08	0.655572	0.362	0.274	0.000385288	2	AABR07028769.1
Rps281	2.36142e-08	0.690184	0.589	0.401	0.000404181	2	Rps28
Desi1	2.99666e-08	0.77866	0.298	0.134	0.000512908	2	Desi1
Pgap2	3.00391e-08	0.653991	0.255	0.121	0.000514149	2	Pgap2
Rgs3	3.67226e-08	0.761993	0.34	0.199	0.000628544	2	Rgs3
Prkacb	3.74865e-08	0.688925	0.326	0.217	0.000641618	2	Prkacb
Ttr1	4.12227e-08	0.564871	0.546	0.323	0.000705568	2	Ttr
Schip1	5.42549e-08	0.826372	0.369	0.199	0.000928626	2	Schip1
Itgav1	5.48432e-08	0.588884	0.44	0.38	0.000938696	2	Itgav
Strn4	6.2553e-08	0.727555	0.284	0.169	0.00107066	2	Strn4
Tjap1	9.30118e-08	0.56745	0.27	0.2	0.00159199	2	Tjap1
Sema4d	9.62028e-08	0.762946	0.27	0.134	0.00164661	2	Sema4d
Rps81	1.03641e-07	0.627806	0.61	0.54	0.00177392	2	Rps8
Atrn	1.04147e-07	0.516628	0.723	0.667	0.00178258	2	Atrn
Itsn2	1.10829e-07	0.629224	0.39	0.306	0.00189695	2	Itsn2
Ankib1	1.16384e-07	0.671744	0.482	0.33	0.00199203	2	Ankib1
Rpl191	1.24859e-07	0.574817	0.716	0.59	0.00213709	2	Rpl19
Syt111	1.42716e-07	0.612012	0.539	0.442	0.00244273	2	Syt11
Epn2	1.52278e-07	0.717082	0.39	0.231	0.00260639	2	Epn2
Dusp3	1.73768e-07	0.708614	0.27	0.117	0.00297421	2	Dusp3
Kcna1	1.83095e-07	0.729124	0.305	0.143	0.00313385	2	Kcna1
Cox6a11	1.93197e-07	0.558774	0.667	0.595	0.00330676	2	Cox6a1
Rps3a1	2.55516e-07	0.576182	0.525	0.434	0.0043734	2	Rps3a
Tuba1a1	2.77356e-07	0.527949	0.745	0.601	0.00474722	2	Tuba1a
Tbc1d51	2.93689e-07	0.53681	0.695	0.63	0.00502678	2	Tbc1d5
Dnm2	3.27035e-07	0.532832	0.39	0.308	0.00559753	2	Dnm2
Krit1	3.33766e-07	0.626178	0.39	0.296	0.00571274	2	Krit1
Snx1	3.39927e-07	0.687426	0.262	0.162	0.00581819	2	Snx1
Cipc	3.40107e-07	0.676163	0.255	0.101	0.00582127	2	Cipc
Ppip5k2	3.46673e-07	0.700589	0.326	0.173	0.00593365	2	Ppip5k2
Sh3kbp1	3.5029e-07	0.703819	0.298	0.134	0.00599557	2	Sh3kbp1
Ulk2	4.1899e-07	0.628017	0.553	0.409	0.00717144	2	Ulk2
Rps231	4.54867e-07	0.587126	0.674	0.542	0.00778551	2	Rps23
Agtpbp1	4.70856e-07	0.700875	0.262	0.106	0.00805917	2	Agtpbp1
Scmh1	4.98055e-07	0.57116	0.277	0.234	0.00852471	2	Scmh1
Rps51	5.18166e-07	0.671023	0.489	0.314	0.00886893	2	Rps5
Ptprk	5.75136e-07	0.72544	0.305	0.17	0.00984404	2	Ptprk
Dock51	5.75859e-07	0.611894	0.404	0.297	0.00985639	2	Dock5
Plekhg1	6.43188e-07	0.663268	0.546	0.396	0.0110088	2	Plekhg1
Prtfdc1	6.55971e-07	0.637936	0.518	0.416	0.0112276	2	Prtfdc1
Abhd17b	6.56339e-07	0.619188	0.369	0.246	0.0112339	2	Abhd17b
Scarb2	7.0527e-07	0.596789	0.27	0.206	0.0120714	2	Scarb2
Secisbp2l	7.73191e-07	0.61284	0.426	0.349	0.0132339	2	Secisbp2l
Rps241	8.63548e-07	0.657045	0.546	0.401	0.0147805	2	Rps24
Fam53b	8.75721e-07	0.599155	0.482	0.372	0.0149888	2	Fam53b
Etv1	9.18428e-07	0.564786	0.319	0.268	0.0157198	2	Etv1
Rps27a.11	9.8398e-07	0.538221	0.695	0.552	0.0168418	2	Rps27a.1
Cdkl5	1.27175e-06	0.716337	0.362	0.196	0.0217672	2	Cdkl5
Thra	1.302e-06	0.624926	0.39	0.29	0.022285	2	Thra
Rps15a1	1.46351e-06	0.557782	0.589	0.484	0.0250494	2	Rps15a
Map1a1	1.51948e-06	0.655486	0.461	0.291	0.0260075	2	Map1a
Erbb41	1.56997e-06	0.614794	0.617	0.514	0.0268716	2	Erbb4
LOC1003608411	1.63224e-06	0.760839	0.39	0.254	0.0279374	2	LOC100360841
Zfp106	1.83092e-06	0.599558	0.262	0.196	0.031338	2	Zfp106
Prickle2	1.83368e-06	0.51332	0.369	0.328	0.0313853	2	Prickle2
Rps121	1.84064e-06	0.586109	0.504	0.38	0.0315045	2	Rps12
Calm21	2.05029e-06	0.559127	0.652	0.502	0.0350928	2	Calm2
Cpeb2	2.3153e-06	0.608587	0.447	0.369	0.0396287	2	Cpeb2
Rpl361	2.34764e-06	0.641105	0.511	0.355	0.0401821	2	Rpl36
Sirt21	2.6495e-06	0.577124	0.433	0.332	0.0453488	2	Sirt2
Rpl371	2.91152e-06	0.593724	0.454	0.321	0.0498336	2	Rpl37
Setd7	3.30738e-06	0.614532	0.298	0.191	0.0566092	2	Setd7
Rpl71	3.34602e-06	0.582048	0.475	0.389	0.0572705	2	Rpl7
Dip2c	3.71778e-06	0.640878	0.262	0.169	0.0636335	2	Dip2c
Cep97	3.90702e-06	0.550706	0.284	0.169	0.0668725	2	Cep97
Kif21a	4.16564e-06	0.586712	0.454	0.345	0.071299	2	Kif21a
LOC1003604491	4.18745e-06	0.512433	0.716	0.614	0.0716724	2	LOC100360449
Sntg1	4.2922e-06	0.593211	0.482	0.37	0.0734652	2	Sntg1
Olig11	5.0111e-06	0.639059	0.404	0.256	0.08577	2	Olig1
Ccser1	5.37245e-06	0.581178	0.298	0.139	0.0919548	2	Ccser1
Tmem50a	5.62942e-06	0.633603	0.312	0.174	0.0963531	2	Tmem50a
Wdr20	5.69508e-06	0.503279	0.411	0.355	0.0974771	2	Wdr20
Enox1	5.94383e-06	0.65972	0.262	0.121	0.101735	2	Enox1
Rps101	6.97556e-06	0.596807	0.518	0.386	0.119394	2	Rps10
Zfand6	7.36251e-06	0.518322	0.489	0.445	0.126017	2	Zfand6
Rnf14	7.60546e-06	0.522776	0.482	0.407	0.130175	2	Rnf14
LOC6859631	7.61638e-06	0.693698	0.468	0.318	0.130362	2	LOC685963
Uchl11	8.32276e-06	0.573758	0.504	0.389	0.142452	2	Uchl1
Xrcc5	8.66166e-06	0.566246	0.34	0.227	0.148253	2	Xrcc5
Zc3h6	1.15689e-05	0.619423	0.291	0.199	0.198013	2	Zc3h6
Pcbp4	1.22399e-05	0.578995	0.255	0.184	0.209498	2	Pcbp4
Cltb	1.25647e-05	0.64411	0.348	0.196	0.215058	2	Cltb
Dbndd2	1.45493e-05	0.621119	0.333	0.215	0.249027	2	Dbndd2
Ypel31	1.73024e-05	0.599521	0.482	0.358	0.296147	2	Ypel3
Mgst31	1.90387e-05	0.553873	0.433	0.331	0.325866	2	Mgst3
LOC1036934301	2.05107e-05	0.502105	0.34	0.295	0.351062	2	LOC103693430
Ap2m11	2.45423e-05	0.587842	0.383	0.263	0.420065	2	Ap2m1
Clock	2.63116e-05	0.501616	0.291	0.212	0.45035	2	Clock
Trappc10	2.67086e-05	0.546373	0.27	0.199	0.457145	2	Trappc10
Frg1	2.94824e-05	0.530818	0.291	0.167	0.50462	2	Frg1
Gstp1	3.08199e-05	0.620077	0.348	0.209	0.527513	2	Gstp1
Bcat11	3.11942e-05	0.502913	0.553	0.399	0.53392	2	Bcat1
Ercc8	3.70453e-05	0.522109	0.27	0.179	0.634068	2	Ercc8
Mical3	3.76446e-05	0.568078	0.277	0.152	0.644325	2	Mical3
Rpl36a1	4.23044e-05	0.56489	0.362	0.234	0.724082	2	Rpl36a
Fndc3a	4.56645e-05	0.513932	0.312	0.22	0.781593	2	Fndc3a
Ubqln1	4.68853e-05	0.590143	0.277	0.189	0.802489	2	Ubqln1
Smc1a	4.84259e-05	0.525524	0.262	0.165	0.828857	2	Smc1a
Tubb51	5.02114e-05	0.533	0.489	0.393	0.859418	2	Tubb5
Oaz11	5.38168e-05	0.541967	0.333	0.288	0.921128	2	Oaz1
Zfp532	5.60661e-05	0.510753	0.333	0.283	0.959628	2	Zfp532
Fis11	6.25975e-05	0.518181	0.397	0.324	1	2	Fis1
Eif1b1	6.43586e-05	0.553328	0.404	0.317	1	2	Eif1b
LOC1003644351	6.63255e-05	0.599447	0.39	0.293	1	2	LOC100364435
Septin8	7.51585e-05	0.518706	0.355	0.255	1	2	Septin8
Rps6ka3	8.56097e-05	0.557818	0.305	0.237	1	2	Rps6ka3
Rps171	0.000133178	0.533945	0.305	0.258	1	2	Rps17
Rpl121	0.000168405	0.636981	0.34	0.256	1	2	Rpl12
Rpl31	0.000227916	0.516586	0.284	0.196	1	2	Rpl31
Dync1li2	0.000231684	0.561619	0.312	0.195	1	2	Dync1li2
Tuba1b1	0.000296566	0.52601	0.511	0.407	1	2	Tuba1b
Scn1b1	0.00041898	0.528617	0.39	0.264	1	2	Scn1b
Auh	0.000421119	0.529325	0.291	0.206	1	2	Auh
Rpl21.31	0.000495341	0.503995	0.482	0.393	1	2	Rpl21.3
Dcaf10	0.000587199	0.618085	0.277	0.195	1	2	Dcaf10
Kif5a1	0.000674549	0.512458	0.362	0.255	1	2	Kif5a
Uqcrb.11	0.00111037	0.504995	0.383	0.346	1	2	Uqcrb.1
Cd48	1.46788e-52	1.55743	0.588	0.043	2.51243e-48	3	Cd48
Nckap5	5.16503e-52	2.0567	0.825	0.256	8.84046e-48	3	Nckap5
Glis3	1.18474e-37	1.84234	0.789	0.22	2.0278e-33	3	Glis3
Foxg1	1.24409e-37	0.685568	0.298	0.008	2.12939e-33	3	Foxg1
Gcnt2	3.72795e-37	0.995143	0.333	0.011	6.38075e-33	3	Gcnt2
Ephb11	3.57814e-34	1.27636	0.632	0.121	6.12435e-30	3	Ephb1
Gfap	3.17961e-33	2.1812	0.895	0.46	5.44222e-29	3	Gfap
Cd24	5.822e-33	0.826881	0.351	0.022	9.96493e-29	3	Cd24
Pdzrn31	2.16095e-32	1.51767	0.912	0.47	3.69868e-28	3	Pdzrn3
Caln1	4.54462e-32	1.63289	0.544	0.086	7.77858e-28	3	Caln1
Nrp2	1.8573e-31	1.36601	0.421	0.04	3.17896e-27	3	Nrp2
Vim	3.3427e-31	2.07521	0.439	0.049	5.72137e-27	3	Vim
Slc7a11	3.96379e-30	1.49527	0.772	0.26	6.78442e-26	3	Slc7a11
Hmgcll1	2.70104e-29	0.922736	0.491	0.08	4.6231e-25	3	Hmgcll1
Lrrc55	3.15291e-29	0.762462	0.289	0.014	5.39652e-25	3	Lrrc55
Aebp1	4.99755e-29	1.65679	0.43	0.054	8.5538e-25	3	Aebp1
Lhx2	5.82647e-28	0.969759	0.281	0.013	9.97258e-24	3	Lhx2
Mt2A	1.08623e-27	1.33122	0.64	0.161	1.85919e-23	3	Mt2A
Adamts9	2.21536e-27	1.56534	0.553	0.129	3.7918e-23	3	Adamts9
Mfap3l	1.26416e-26	0.725266	0.307	0.021	2.16373e-22	3	Mfap3l
Fabp71	5.13157e-26	1.41698	0.702	0.244	8.7832e-22	3	Fabp7
Fam189a1	1.16375e-25	0.818643	0.658	0.206	1.99187e-21	3	Fam189a1
Fxyd1	3.87893e-25	1.75771	0.746	0.328	6.63918e-21	3	Fxyd1
Swap70	6.21004e-25	0.833952	0.307	0.023	1.06291e-20	3	Swap70
Cpq	6.35906e-25	1.3782	0.649	0.196	1.08842e-20	3	Cpq
Tnc	7.83982e-25	1.12726	0.456	0.077	1.34186e-20	3	Tnc
S100a4	8.29394e-25	0.990263	0.298	0.021	1.41959e-20	3	S100a4
Sorbs21	1.30319e-24	0.74425	0.711	0.252	2.23054e-20	3	Sorbs2
Cnnm1	2.37315e-24	0.772498	0.298	0.027	4.06189e-20	3	Cnnm1
Hopx	2.4286e-24	0.866331	0.447	0.079	4.15679e-20	3	Hopx
Sort11	4.79476e-24	0.596804	0.579	0.171	8.20672e-20	3	Sort1
Eepd1	1.68355e-23	0.821205	0.43	0.077	2.88157e-19	3	Eepd1
Cd44	1.72663e-23	0.991796	0.404	0.06	2.9553e-19	3	Cd44
Oaf	1.77152e-23	1.02945	0.535	0.122	3.03214e-19	3	Oaf
Cd92	1.85421e-23	1.50782	0.684	0.266	3.17366e-19	3	Cd9
Rcan22	2.36975e-23	1.01229	0.728	0.259	4.05606e-19	3	Rcan2
Tspan12	5.28385e-23	1.02304	0.632	0.187	9.04384e-19	3	Tspan12
Fgfbp3	5.40391e-23	0.800076	0.325	0.035	9.24933e-19	3	Fgfbp3
Ccdc80	1.325e-22	0.688407	0.342	0.046	2.26786e-18	3	Ccdc80
Pdpn	3.24223e-22	0.687811	0.456	0.101	5.5494e-18	3	Pdpn
Hps4	8.10196e-22	0.556772	0.535	0.168	1.38673e-17	3	Hps4
Sncg	1.51514e-21	1.07663	0.289	0.027	2.59331e-17	3	Sncg
Fbln2	2.53127e-21	0.865545	0.491	0.114	4.33253e-17	3	Fbln2
Rit2	4.34758e-21	0.716394	0.596	0.187	7.44132e-17	3	Rit2
A2m	5.92231e-21	1.6646	0.465	0.111	1.01366e-16	3	A2m
Pde8b	5.93458e-21	1.30391	0.421	0.08	1.01576e-16	3	Pde8b
Atp1a1	9.62745e-21	1.12185	0.509	0.124	1.64784e-16	3	Atp1a1
Nsg21	1.17609e-20	0.55134	0.605	0.21	2.013e-16	3	Nsg2
Arhgef37	1.35528e-20	0.518887	0.404	0.094	2.3197e-16	3	Arhgef37
Cldn9	1.70199e-20	0.675741	0.333	0.047	2.91313e-16	3	Cldn9
Efemp1	1.98328e-20	0.946694	0.474	0.107	3.39458e-16	3	Efemp1
Ldlrad3	2.39047e-20	0.572408	0.605	0.219	4.09153e-16	3	Ldlrad3
Btg1	4.10602e-20	0.720787	0.421	0.087	7.02786e-16	3	Btg1
Lamb2	6.53221e-20	0.718791	0.377	0.066	1.11805e-15	3	Lamb2
Maob	9.00722e-20	0.848732	0.658	0.235	1.54168e-15	3	Maob
Robo2	1.28372e-19	0.771694	0.482	0.124	2.19721e-15	3	Robo2
Srebf1	1.38953e-19	0.877082	0.711	0.278	2.37832e-15	3	Srebf1
Plec	1.74244e-19	1.00139	0.614	0.202	2.98236e-15	3	Plec
Gldc	1.99858e-19	0.999014	0.395	0.072	3.42077e-15	3	Gldc
Mgll	2.12245e-19	1.13882	0.658	0.238	3.63279e-15	3	Mgll
Fbxo2	2.35723e-19	1.07159	0.5	0.128	4.03463e-15	3	Fbxo2
Metrn	2.86702e-19	0.527458	0.421	0.102	4.9072e-15	3	Metrn
Hapln1	3.48591e-19	0.651652	0.263	0.026	5.96649e-15	3	Hapln1
Laptm4a	4.17501e-19	0.864117	0.956	0.704	7.14595e-15	3	Laptm4a
LOC680875	7.31496e-19	0.507546	0.289	0.044	1.25203e-14	3	LOC680875
Zfp36l1	1.64113e-18	0.567066	0.57	0.201	2.80896e-14	3	Zfp36l1
Adgrv1	1.65902e-18	1.09832	0.561	0.173	2.83958e-14	3	Adgrv1
Epha5	4.16844e-18	0.733357	0.518	0.156	7.13471e-14	3	Epha5
Id3	4.17786e-18	1.35186	0.579	0.211	7.15082e-14	3	Id3
Ifitm3	4.76829e-18	0.654975	0.254	0.03	8.1614e-14	3	Ifitm3
Nav11	6.68817e-18	0.753073	0.509	0.156	1.14475e-13	3	Nav1
Apoe	1.19463e-17	1.01215	1	0.971	2.04473e-13	3	Apoe
Scd	1.62781e-17	0.827492	0.325	0.052	2.78616e-13	3	Scd
Angpt1	1.73661e-17	0.692326	0.465	0.138	2.97238e-13	3	Angpt1
Dpysl3	1.91611e-17	0.635055	0.281	0.039	3.27961e-13	3	Dpysl3
Prkd11	3.0773e-17	0.602022	0.746	0.353	5.26711e-13	3	Prkd1
Synm	3.13697e-17	0.602806	0.281	0.04	5.36924e-13	3	Synm
Anxa5	4.11743e-17	0.533276	0.325	0.063	7.0474e-13	3	Anxa5
Fstl5	4.49368e-17	1.21793	0.368	0.072	7.69138e-13	3	Fstl5
Fam107a	4.89845e-17	0.603622	0.64	0.255	8.38418e-13	3	Fam107a
Cyp7b11	7.63205e-17	0.993061	0.956	0.632	1.3063e-12	3	Cyp7b1
Fxyd7	8.57828e-17	1.07237	0.404	0.091	1.46826e-12	3	Fxyd7
Igfbp7	1.06028e-16	0.655067	0.649	0.265	1.81478e-12	3	Igfbp7
Clybl1	1.1762e-16	0.603116	0.746	0.373	2.01318e-12	3	Clybl
Entpd2	2.11509e-16	0.532546	0.623	0.261	3.62019e-12	3	Entpd2
Ezr	3.18671e-16	0.739243	0.456	0.127	5.45437e-12	3	Ezr
Aqp41	3.21674e-16	1.32343	0.904	0.696	5.50576e-12	3	Aqp4
Lcat	3.49895e-16	1.69229	0.421	0.141	5.9888e-12	3	Lcat
Tagln	4.50876e-16	0.965891	0.254	0.031	7.71719e-12	3	Tagln
Sox2	1.24149e-15	0.607984	0.816	0.43	2.12494e-11	3	Sox2
Mt1	1.35094e-15	1.01748	0.368	0.081	2.31226e-11	3	Mt1
Prkag2	1.51595e-15	0.601116	0.386	0.1	2.5947e-11	3	Prkag2
Psap1	1.54418e-15	0.88478	0.93	0.724	2.64301e-11	3	Psap
Tmem471	2.62497e-15	0.743702	0.649	0.271	4.49291e-11	3	Tmem47
Plat	3.20654e-15	0.547061	0.43	0.129	5.48831e-11	3	Plat
Clu	3.52001e-15	0.969443	0.974	0.859	6.02485e-11	3	Clu
Pank3	3.6719e-15	0.97034	0.579	0.221	6.28483e-11	3	Pank3
C1ql1	3.75601e-15	0.634782	0.254	0.039	6.42878e-11	3	C1ql1
Mlc1	3.89438e-15	0.948617	0.895	0.644	6.66563e-11	3	Mlc1
Tdp2	4.04713e-15	0.551242	0.482	0.178	6.92706e-11	3	Tdp2
Sdc2	4.37242e-15	0.568472	0.614	0.262	7.48384e-11	3	Sdc2
Sybu	4.70929e-15	0.860627	0.711	0.329	8.06042e-11	3	Sybu
Gstm1	6.15011e-15	0.733291	0.596	0.236	1.05265e-10	3	Gstm1
Cd81	6.23828e-15	0.692282	0.991	0.853	1.06774e-10	3	Cd81
Slc7a2	6.61062e-15	0.5313	0.368	0.102	1.13147e-10	3	Slc7a2
Hmgn3	7.96185e-15	0.722334	0.772	0.394	1.36275e-10	3	Hmgn3
Sorcs11	8.83983e-15	1.02512	0.623	0.255	1.51302e-10	3	Sorcs1
Aldh2	1.05907e-14	0.635714	0.491	0.165	1.8127e-10	3	Aldh2
Cd63	1.10454e-14	0.804917	0.86	0.529	1.89053e-10	3	Cd63
Fabp5	1.28662e-14	0.653135	0.5	0.175	2.20218e-10	3	Fabp5
Fbln1	1.75754e-14	0.54788	0.421	0.135	3.0082e-10	3	Fbln1
Dbi1	2.75073e-14	1.23485	0.904	0.664	4.70815e-10	3	Dbi
Pdlim3	3.34139e-14	0.581501	0.412	0.129	5.71912e-10	3	Pdlim3
Sox9	6.23961e-14	0.59159	0.719	0.354	1.06797e-09	3	Sox9
RT1-CE10	6.45704e-14	0.571127	0.447	0.147	1.10519e-09	3	RT1-CE10
Ccdc148	7.30982e-14	1.18298	0.447	0.141	1.25115e-09	3	Ccdc148
Ntsr2	1.10729e-13	0.61016	0.798	0.437	1.89524e-09	3	Ntsr2
Cnn3	1.28568e-13	0.94723	0.658	0.317	2.20057e-09	3	Cnn3
Vcan	1.54115e-13	0.620869	0.289	0.06	2.63783e-09	3	Vcan
Ttyh3	2.3982e-13	0.847993	0.746	0.39	4.10475e-09	3	Ttyh3
Mid1	3.72532e-13	0.994288	0.43	0.134	6.37626e-09	3	Mid1
Gpm6b	3.75963e-13	0.599017	0.921	0.634	6.43499e-09	3	Gpm6b
Marcks1	3.78207e-13	1.12413	0.614	0.31	6.4734e-09	3	Marcks
Gnao1	4.1993e-13	0.765692	0.895	0.596	7.18752e-09	3	Gnao1
Scg3	5.13295e-13	0.814013	0.842	0.552	8.78555e-09	3	Scg3
AABR07070046.11	5.66729e-13	0.673026	0.947	0.652	9.70014e-09	3	AABR07070046.1
Lgi41	5.77997e-13	0.648125	0.877	0.557	9.89299e-09	3	Lgi4
Dnah12	6.33817e-13	0.997416	0.342	0.083	1.08484e-08	3	Dnah12
Emid1	7.96137e-13	1.04663	0.254	0.043	1.36267e-08	3	Emid1
B2m1	1.09198e-12	0.751938	0.912	0.664	1.86903e-08	3	B2m
Lrp41	1.38025e-12	0.635804	0.675	0.333	2.36243e-08	3	Lrp4
Pik3c2a	1.50445e-12	0.563338	0.702	0.365	2.57501e-08	3	Pik3c2a
Ccdc114	2.0313e-12	0.543936	0.263	0.056	3.47678e-08	3	Ccdc114
Acsm5	4.16749e-12	0.675098	0.474	0.18	7.13308e-08	3	Acsm5
Mob3b	4.19707e-12	0.516658	0.316	0.091	7.1837e-08	3	Mob3b
Rpe651	4.56103e-12	0.655818	0.447	0.161	7.80666e-08	3	Rpe65
Smpdl3a	4.748e-12	0.525303	0.474	0.184	8.12668e-08	3	Smpdl3a
Sirpa	6.55962e-12	0.556259	0.658	0.326	1.12274e-07	3	Sirpa
Fam163a	6.99168e-12	1.16893	0.325	0.084	1.1967e-07	3	Fam163a
Fmn1	7.12034e-12	0.780543	0.447	0.156	1.21872e-07	3	Fmn1
Gnai2	1.02287e-11	0.726853	0.623	0.294	1.75075e-07	3	Gnai2
Mxra8	1.29508e-11	0.543964	0.281	0.063	2.21666e-07	3	Mxra8
Gpm6a1	1.82219e-11	0.633447	0.974	0.805	3.11885e-07	3	Gpm6a
Igsf111	1.84153e-11	0.542511	0.947	0.684	3.15196e-07	3	Igsf11
Pyroxd2	1.88578e-11	0.698826	0.316	0.079	3.22771e-07	3	Pyroxd2
Tcf41	2.06695e-11	0.643675	0.982	0.768	3.53779e-07	3	Tcf4
Scara3	2.20413e-11	0.576153	0.307	0.08	3.77259e-07	3	Scara3
Lamp2	2.22524e-11	0.542222	0.763	0.434	3.80872e-07	3	Lamp2
Scd21	3.56737e-11	0.912223	0.93	0.822	6.10592e-07	3	Scd2
Pdlim4	4.15831e-11	0.610993	0.526	0.227	7.11737e-07	3	Pdlim4
Ctsh	4.37372e-11	0.500702	0.684	0.368	7.48605e-07	3	Ctsh
Psat1	7.31775e-11	0.593779	0.588	0.275	1.25251e-06	3	Psat1
Itm2b	7.46884e-11	0.616502	0.956	0.818	1.27837e-06	3	Itm2b
Fjx1	9.4096e-11	0.562562	0.561	0.262	1.61055e-06	3	Fjx1
Pamr1	9.93764e-11	0.646794	0.614	0.302	1.70093e-06	3	Pamr1
S1pr1	1.00221e-10	0.522165	0.746	0.429	1.71538e-06	3	S1pr1
Rps6ka5	1.12602e-10	0.57024	0.623	0.317	1.9273e-06	3	Rps6ka5
Ncan1	1.55291e-10	0.563791	0.605	0.307	2.65795e-06	3	Ncan
Tns3	2.86137e-10	0.600075	0.579	0.279	4.89752e-06	3	Tns3
Dclk1	4.68823e-10	0.652963	0.456	0.187	8.02437e-06	3	Dclk1
Crlf1	4.83242e-10	0.837318	0.57	0.27	8.27118e-06	3	Crlf1
Camk1d	4.96487e-10	0.980969	0.447	0.179	8.49788e-06	3	Camk1d
Chi3l1	5.18932e-10	0.660803	0.5	0.214	8.88203e-06	3	Chi3l1
Cbs1	5.42683e-10	0.567458	0.702	0.393	9.28856e-06	3	Cbs
Gria2	6.46629e-10	1.09739	0.772	0.539	1.10677e-05	3	Gria2
Pltp	9.05589e-10	0.571944	0.509	0.233	1.55001e-05	3	Pltp
Rida	9.39879e-10	0.516597	0.447	0.183	1.6087e-05	3	Rida
Ppp1r1b	1.95993e-09	0.603026	0.474	0.202	3.35462e-05	3	Ppp1r1b
Gsta11	2.778e-09	0.579664	0.614	0.321	4.75483e-05	3	Gsta1
Megf9	3.80958e-09	0.525179	0.465	0.21	6.52048e-05	3	Megf9
Thsd7a	5.22987e-09	0.612395	0.404	0.159	8.95145e-05	3	Thsd7a
Slc38a1	7.97376e-09	0.80875	0.386	0.145	0.000136479	3	Slc38a1
Tecpr21	1.45248e-08	0.535066	0.482	0.233	0.000248607	3	Tecpr2
Eno11	1.73034e-08	0.507305	0.825	0.557	0.000296165	3	Eno1
Ckb1	2.27464e-08	0.505429	1	0.889	0.000389327	3	Ckb
Bcar31	2.291e-08	0.605043	0.684	0.402	0.000392127	3	Bcar3
Drc1	3.50918e-08	0.533436	0.254	0.074	0.000600631	3	Drc1
Cspg5	4.37593e-08	0.689838	0.491	0.233	0.000748984	3	Cspg5
Igfbp51	6.98704e-08	0.967324	0.491	0.238	0.0011959	3	Igfbp5
Slc1a31	1.00927e-07	0.816382	0.956	0.802	0.00172747	3	Slc1a3
Phgdh	1.15888e-07	0.629665	0.561	0.299	0.00198355	3	Phgdh
Meis2	1.7499e-07	0.54557	0.351	0.146	0.00299514	3	Meis2
Mgst1	1.80726e-07	0.73195	0.386	0.167	0.00309331	3	Mgst1
Ankrd6	2.27131e-07	0.718488	0.43	0.196	0.00388757	3	Ankrd6
Gsn1	3.08013e-07	0.7816	0.412	0.185	0.00527195	3	Gsn
Sncaip1	1.64654e-06	0.509053	0.491	0.263	0.0281821	3	Sncaip
Rgcc	2.16296e-06	0.536556	0.693	0.454	0.0370212	3	Rgcc
Ablim2	6.10026e-06	0.788515	0.439	0.227	0.104412	3	Ablim2
S100b1	9.75314e-06	0.735417	0.947	0.877	0.166935	3	S100b
Slc1a21	1.19831e-05	0.770042	0.807	0.636	0.205102	3	Slc1a2
Ndrg21	1.94938e-05	0.638551	0.912	0.779	0.333656	3	Ndrg2
Ifi271	3.38459e-05	0.610476	0.623	0.417	0.579306	3	Ifi27
Gpam1	3.54726e-05	0.529961	0.439	0.24	0.607148	3	Gpam
Nebl1	3.56483e-05	0.529422	0.702	0.493	0.610156	3	Nebl
Pla2g7	6.29706e-05	0.568302	0.711	0.506	1	3	Pla2g7
Eya11	0.00186627	0.618361	0.474	0.329	1	3	Eya1
Prex21	0.00971683	0.500457	0.816	0.687	1	3	Prex2
Ppp1r16b1	1.48904e-59	2.12585	0.954	0.083	2.54864e-55	4	Ppp1r16b
Map71	6.53915e-54	2.21598	1	0.142	1.11924e-49	4	Map7
Fa2h1	1.47562e-51	1.80117	0.938	0.108	2.52567e-47	4	Fa2h
Elmo11	3.31208e-51	1.52332	0.938	0.118	5.66896e-47	4	Elmo1
St6galnac31	1.48458e-50	2.18149	0.954	0.121	2.54101e-46	4	St6galnac3
Pak71	1.69421e-50	2.26411	0.985	0.149	2.8998e-46	4	Pak7
Tmeff21	7.67582e-48	2.42284	1	0.274	1.31379e-43	4	Tmeff2
St181	1.26864e-47	2.03062	0.815	0.066	2.17141e-43	4	St18
Ano41	1.89472e-45	2.18546	0.954	0.154	3.243e-41	4	Ano4
Hapln21	4.96694e-45	1.98947	0.954	0.152	8.50141e-41	4	Hapln2
Pex5l1	5.19131e-44	2.29837	0.985	0.23	8.88545e-40	4	Pex5l
Creb51	2.23235e-43	1.61612	0.815	0.084	3.82088e-39	4	Creb5
Slc24a22	2.3122e-43	1.7686	1	0.212	3.95755e-39	4	Slc24a2
Plekhh11	6.00328e-41	1.78786	0.815	0.091	1.02752e-36	4	Plekhh1
Dnm31	2.26567e-40	1.56733	0.969	0.195	3.87793e-36	4	Dnm3
Ninj21	3.93702e-40	1.87734	0.831	0.101	6.7386e-36	4	Ninj2
Mog1	8.52941e-40	1.97362	0.954	0.199	1.45989e-35	4	Mog
Nkain22	1.23124e-39	1.6438	0.985	0.221	2.1074e-35	4	Nkain2
Zeb21	4.25125e-39	1.86319	1	0.539	7.27644e-35	4	Zeb2
Spock31	2.89594e-38	1.76469	0.923	0.169	4.95668e-34	4	Spock3
Pde8a1	3.69855e-38	1.45244	0.692	0.065	6.33044e-34	4	Pde8a
Pik3c2b1	9.04497e-37	1.29153	0.708	0.074	1.54814e-32	4	Pik3c2b
Eml11	7.10305e-36	1.36166	0.815	0.121	1.21576e-31	4	Eml1
Frmd4b1	6.13408e-35	1.59336	0.923	0.196	1.04991e-30	4	Frmd4b
Ank32	8.35341e-35	1.20079	1	0.286	1.42977e-30	4	Ank3
Frmd51	1.9176e-34	1.33718	0.738	0.093	3.28216e-30	4	Frmd5
Arhgap231	2.29755e-34	1.66902	0.862	0.154	3.93248e-30	4	Arhgap23
Sec14l51	2.63256e-34	0.870587	0.508	0.033	4.50589e-30	4	Sec14l5
Enpp21	9.26669e-34	1.58789	0.923	0.208	1.58609e-29	4	Enpp2
Kcnq32	1.9125e-33	1.51651	0.985	0.293	3.27343e-29	4	Kcnq3
Cntn21	2.93968e-33	0.822975	0.538	0.046	5.03156e-29	4	Cntn2
Kndc11	3.42444e-33	1.29492	0.585	0.045	5.86126e-29	4	Kndc1
Agpat41	7.92966e-33	1.37687	0.769	0.113	1.35724e-28	4	Agpat4
Synj21	1.3786e-32	0.888094	0.538	0.037	2.35961e-28	4	Synj2
Plekhg31	1.58234e-32	1.43287	0.662	0.07	2.70833e-28	4	Plekhg3
Edil32	1.93853e-32	1.66949	0.969	0.325	3.31799e-28	4	Edil3
Myo1d1	2.58052e-32	1.30284	0.738	0.106	4.41681e-28	4	Myo1d
Ttll51	3.7115e-32	1.58578	0.969	0.293	6.3526e-28	4	Ttll5
Nav12	5.09792e-32	1.22933	0.831	0.155	8.7256e-28	4	Nav1
Grm31	6.07257e-32	1.59828	1	0.691	1.03938e-27	4	Grm3
Anks1b2	1.58711e-31	1.52197	1	0.421	2.7165e-27	4	Anks1b
Epb41l4b1	2.26227e-31	1.16626	0.738	0.114	3.8721e-27	4	Epb41l4b
Slain11	4.72188e-31	1.06924	0.692	0.096	8.08198e-27	4	Slain1
Abca8a1	5.24515e-31	1.15021	0.738	0.114	8.9776e-27	4	Abca8a
Septin41	3.86685e-30	1.58617	0.985	0.356	6.61849e-26	4	Septin4
Sorcs12	3.98935e-30	1.48596	0.938	0.254	6.82817e-26	4	Sorcs1
Zfp5361	4.21592e-30	0.971192	0.492	0.034	7.21597e-26	4	Zfp536
Mag1	5.25089e-30	1.41956	0.892	0.211	8.98743e-26	4	Mag
Tmem981	6.95633e-30	1.19702	0.692	0.095	1.19065e-25	4	Tmem98
Clmn1	1.04202e-29	1.27696	0.8	0.149	1.78353e-25	4	Clmn
Ptprd1	1.9339e-29	1.35091	1	0.746	3.31006e-25	4	Ptprd
Tf2	8.33849e-29	1.62477	0.985	0.484	1.42722e-24	4	Tf
Slc44a11	1.05319e-28	1.46602	0.969	0.343	1.80264e-24	4	Slc44a1
Fnbp11	1.1739e-28	1.35247	1	0.67	2.00925e-24	4	Fnbp1
Trim361	1.34469e-28	1.16922	0.492	0.033	2.30157e-24	4	Trim36
Usp541	1.9798e-28	1.38326	1	0.64	3.38863e-24	4	Usp54
Aspa1	2.09165e-28	1.20688	0.754	0.134	3.58008e-24	4	Aspa
Pacs21	2.80698e-28	1.27514	0.754	0.131	4.80442e-24	4	Pacs2
Apod2	6.73674e-28	1.54846	1	0.499	1.15306e-23	4	Apod
Chn21	3.21234e-27	0.968717	0.631	0.09	5.49823e-23	4	Chn2
AABR07054469.11	5.27259e-27	0.982636	0.446	0.028	9.02457e-23	4	AABR07054469.1
LOC3610161	1.37033e-26	1.25846	0.815	0.184	2.34546e-22	4	LOC361016
Slc25a131	1.5751e-26	1.29288	0.723	0.125	2.69594e-22	4	Slc25a13
Gsn2	1.77305e-26	0.627094	0.738	0.181	3.03475e-22	4	Gsn
Phldb11	1.20368e-25	1.08258	0.692	0.121	2.06021e-21	4	Phldb1
Ttll71	1.75087e-25	1.0799	0.646	0.103	2.99679e-21	4	Ttll7
Dip2a1	3.1349e-25	1.19673	0.692	0.12	5.3657e-21	4	Dip2a
Mtus11	7.61715e-25	0.949563	0.646	0.108	1.30375e-20	4	Mtus1
Dlg22	1.94526e-24	1.27459	0.908	0.289	3.32951e-20	4	Dlg2
Kif13b1	2.51517e-24	1.24311	0.908	0.295	4.30496e-20	4	Kif13b
Zdhhc201	2.57388e-24	1.33056	0.877	0.262	4.40545e-20	4	Zdhhc20
AABR07044900.11	4.19578e-24	1.21055	0.754	0.165	7.18151e-20	4	AABR07044900.1
Sh3gl31	4.34477e-24	0.88653	0.631	0.11	7.43651e-20	4	Sh3gl3
Bcas12	6.7279e-24	1.19332	0.985	0.445	1.15155e-19	4	Bcas1
NEWGENE-13101391	6.75189e-24	1.33449	0.923	0.33	1.15565e-19	4	NEWGENE-1310139
Pde4b1	8.42925e-24	1.34756	0.969	0.539	1.44275e-19	4	Pde4b
Unc5c1	9.29415e-24	1.08275	0.6	0.092	1.59079e-19	4	Unc5c
Plp12	1.61005e-23	1.26305	1	0.909	2.75575e-19	4	Plp1
Ankrd441	1.73106e-23	0.971711	0.615	0.102	2.96289e-19	4	Ankrd44
Rffl1	2.05149e-23	1.08267	0.708	0.143	3.51133e-19	4	Rffl
Jhy1	2.55334e-23	0.959747	0.446	0.038	4.3703e-19	4	Jhy
Slco3a11	4.06062e-23	0.805323	0.554	0.087	6.95016e-19	4	Slco3a1
Stard91	7.20285e-23	0.99637	0.554	0.077	1.23284e-18	4	Stard9
Coro1c1	9.33324e-23	0.8352	0.554	0.086	1.59748e-18	4	Coro1c
Ugt81	9.60453e-23	1.23869	0.646	0.112	1.64391e-18	4	Ugt8
Acsl11	1.41563e-22	1.04962	0.554	0.078	2.42299e-18	4	Acsl1
Bin11	2.01489e-22	0.994429	0.908	0.31	3.44868e-18	4	Bin1
Rnf431	2.68066e-22	1.20151	0.892	0.296	4.58822e-18	4	Rnf43
Agap11	4.09498e-22	1.33415	0.923	0.402	7.00897e-18	4	Agap1
Anln	4.28e-22	0.811268	0.354	0.019	7.32565e-18	4	Anln
Trim21	6.17103e-22	1.10808	0.892	0.299	1.05623e-17	4	Trim2
Lpar11	8.27866e-22	0.968732	0.723	0.172	1.41698e-17	4	Lpar1
Ankrd281	1.20556e-21	1.22092	0.923	0.351	2.06343e-17	4	Ankrd28
Stk391	4.33341e-21	0.640604	0.692	0.179	7.41707e-17	4	Stk39
Piga1	9.81034e-21	0.829309	0.446	0.05	1.67914e-16	4	Piga
Picalm1	1.48417e-20	1.16557	0.969	0.485	2.54031e-16	4	Picalm
Opalin1	1.86612e-20	0.948022	0.569	0.104	3.19406e-16	4	Opalin
Lpgat11	2.02367e-20	0.932897	0.523	0.081	3.46372e-16	4	Lpgat1
Strn1	2.2484e-20	1.04038	0.877	0.304	3.84836e-16	4	Strn
Inpp5f1	2.41392e-20	0.841514	0.646	0.149	4.13167e-16	4	Inpp5f
Otud7b1	2.88145e-20	1.18827	0.877	0.312	4.93189e-16	4	Otud7b
Abca21	2.96945e-20	0.595318	0.723	0.207	5.08251e-16	4	Abca2
[truncated: 270 more rows]

## Sheet: OPC ODC subclusters
	p_val	avg_log2FC	pct.1	pct.2	p_val_adj	cluster	gene
Mal	0	1.41699	0.818	0.535	0	0	Mal
Grm3	0	0.963156	0.992	0.775	0	0	Grm3
Ptgds	1.11373045164541e-313	0.995808	0.954	0.869	0	0	Ptgds
Septin4	1.12157e-293	0.806661	0.968	0.789	1.91969e-289	0	Septin4
Pex5l	2.59058e-285	0.934652	0.981	0.786	4.43403e-281	0	Pex5l
Ttll5	4.48196e-202	0.82055	0.899	0.699	7.67132e-198	0	Ttll5
Adpgk	1.23366e-185	1.19914	0.571	0.328	2.11153e-181	0	Adpgk
Clmn	4.2914e-183	0.974273	0.741	0.498	7.34517e-179	0	Clmn
Opalin	2.70108e-178	0.903687	0.737	0.48	4.62317e-174	0	Opalin
Trim2	8.46706e-178	0.815921	0.824	0.677	1.44922e-173	0	Trim2
Mcam	2.02786e-171	1.08267	0.527	0.22	3.47089e-167	0	Mcam
Mapt	1.0827e-165	0.584858	0.937	0.9	1.85316e-161	0	Mapt
Samd12	1.89405e-163	0.683873	0.909	0.866	3.24185e-159	0	Samd12
Tspan2	7.02489e-163	0.812877	0.761	0.563	1.20238e-158	0	Tspan2
Ano4	1.63243e-161	0.562996	0.963	0.887	2.79407e-157	0	Ano4
Plp1	1.28688e-160	0.513517	0.999	0.975	2.20263e-156	0	Plp1
Rab3c	2.1258e-151	1.06284	0.556	0.355	3.63852e-147	0	Rab3c
Aplp1	4.04879e-147	0.692083	0.882	0.769	6.92991e-143	0	Aplp1
Scd2	1.93029e-130	0.61599	0.895	0.839	3.30389e-126	0	Scd2
Car2	6.01368e-130	0.603698	0.915	0.764	1.0293e-125	0	Car2
Kif13a	9.65611e-126	0.567366	0.848	0.821	1.65274e-121	0	Kif13a
Gpr37	5.36011e-125	0.753157	0.607	0.456	9.17436e-121	0	Gpr37
Cd81	1.17124e-124	0.618141	0.694	0.639	2.00469e-120	0	Cd81
Ncam2	9.85594e-124	0.624348	0.781	0.74	1.68694e-119	0	Ncam2
Gpd1	3.81036e-119	0.931199	0.46	0.311	6.52181e-115	0	Gpd1
AABR07035916.1	1.37884e-117	0.684039	0.769	0.597	2.36002e-113	0	AABR07035916.1
Myo18a	1.03705e-115	0.775515	0.493	0.37	1.77502e-111	0	Myo18a
Add3	1.49548e-109	0.618521	0.601	0.527	2.55966e-105	0	Add3
Lgi3	2.69097e-109	0.738282	0.437	0.304	4.60587e-105	0	Lgi3
Pdzd2	4.42655e-109	0.855509	0.466	0.307	7.57649e-105	0	Pdzd2
LOC100359583	5.92484e-108	0.520955	0.535	0.498	1.0141e-103	0	LOC100359583
Bin1	2.40308e-106	0.515382	0.881	0.776	4.11311e-102	0	Bin1
Mettl7a	5.8708e-99	0.649773	0.651	0.52	1.00485e-94	0	Mettl7a
Rnf43	8.32729e-97	0.583878	0.786	0.697	1.4253e-92	0	Rnf43
Epb41l4b	9.1218e-96	0.580554	0.662	0.586	1.56129e-91	0	Epb41l4b
Csrp1	1.21653e-94	0.567774	0.614	0.517	2.08222e-90	0	Csrp1
Foxn3	1.99641e-94	0.518194	0.774	0.716	3.41705e-90	0	Foxn3
Cldn11	1.66648e-92	0.5549	0.875	0.774	2.85236e-88	0	Cldn11
Coro1c	8.24697e-90	0.571093	0.407	0.341	1.41155e-85	0	Coro1c
Ccp110	4.5664e-89	0.670632	0.378	0.267	7.81585e-85	0	Ccp110
LOC100302465	2.29688e-87	0.785592	0.43	0.257	3.93133e-83	0	LOC100302465
Mt-co3	3.74445e-85	0.502291	0.992	0.991	6.40901e-81	0	Mt-co3
Lpar1	8.04259e-82	0.55218	0.732	0.624	1.37657e-77	0	Lpar1
Cep97	1.53216e-80	0.558227	0.378	0.303	2.62245e-76	0	Cep97
Limch1	2.69587e-80	0.544219	0.826	0.677	4.61425e-76	0	Limch1
Qdpr	3.60077e-80	0.647884	0.398	0.295	6.16308e-76	0	Qdpr
Dusp3	1.24755e-75	0.560246	0.294	0.229	2.13531e-71	0	Dusp3
Htra1	1.85753e-75	0.604485	0.277	0.196	3.17935e-71	0	Htra1
Evi2a	1.803e-73	0.509617	0.438	0.376	3.08602e-69	0	Evi2a
Pak1	5.26044e-73	0.526141	0.709	0.601	9.00377e-69	0	Pak1
Arhgap23	1.33843e-72	0.506134	0.795	0.685	2.29086e-68	0	Arhgap23
Hs3st1	2.61755e-70	0.528993	0.412	0.34	4.48021e-66	0	Hs3st1
Spock1	1.7619e-69	0.517209	0.464	0.389	3.01567e-65	0	Spock1
Zdhhc9	8.13825e-69	0.546653	0.301	0.228	1.39294e-64	0	Zdhhc9
Nt5e	8.46707e-66	0.551641	0.533	0.443	1.44922e-61	0	Nt5e
AC134204.1	2.6606e-64	0.73742	0.299	0.165	4.55388e-60	0	AC134204.1
P2rx7	4.2405e-63	0.606265	0.275	0.184	7.25805e-59	0	P2rx7
Arap2	4.13618e-60	0.50465	0.693	0.565	7.07948e-56	0	Arap2
Fam13c	4.11611e-58	0.624087	0.484	0.371	7.04513e-54	0	Fam13c
Adcy9	9.62055e-57	0.500083	0.271	0.224	1.64665e-52	0	Adcy9
Cdh19	1.42734e-56	0.55346	0.447	0.348	2.44304e-52	0	Cdh19
Slc8a1	3.40805e-56	0.500988	0.743	0.634	5.83322e-52	0	Slc8a1
Dusp10	4.94065e-53	0.595786	0.335	0.216	8.45641e-49	0	Dusp10
Rasgrp3	0	2.45397	0.825	0.143	0	1	Rasgrp3
Atp10a	0	1.7595	0.592	0.084	0	1	Atp10a
Enpp6	0	1.53101	0.484	0.041	0	1	Enpp6
Dgki	0	1.4858	0.763	0.324	0	1	Dgki
Slc5a11	0	1.24658	0.671	0.195	0	1	Slc5a11
Hapln2	0	1.12167	0.994	0.683	0	1	Hapln2
Anln	7.0157321709457e-322	1.37598	0.577	0.13	1.20081271837907e-317	1	Anln
Slc24a2	2.09732381464879e-315	0.84144	0.998	0.812	3.58977944115287e-311	1	Slc24a2
Apod	7.63574e-288	0.853021	0.998	0.897	1.30693e-283	1	Apod
Cyp2j10	4.9317e-284	1.37483	0.64	0.204	8.4411e-280	1	Cyp2j10
Pdzrn3	9.7291e-243	1.65826	0.317	0.031	1.66523e-238	1	Pdzrn3
Rasgef1c	1.01934e-241	1.27657	0.359	0.046	1.7447e-237	1	Rasgef1c
Zdhhc20	5.19745e-234	1.02875	0.862	0.536	8.89596e-230	1	Zdhhc20
Tanc2	5.86755e-230	1.39329	0.693	0.316	1.00429e-225	1	Tanc2
Sec14l5	7.97175e-223	1.11425	0.652	0.256	1.36445e-218	1	Sec14l5
Mob3b	3.97224e-220	1.28669	0.479	0.123	6.79889e-216	1	Mob3b
Megf10	6.80596e-209	1.01528	0.762	0.393	1.16491e-204	1	Megf10
Slco3a1	1.00701e-208	0.950209	0.649	0.262	1.7236e-204	1	Slco3a1
Tmem63a	3.9263e-205	1.05305	0.419	0.098	6.72026e-201	1	Tmem63a
Usp31	8.28598e-205	1.13866	0.523	0.164	1.41823e-200	1	Usp31
Tspan5	1.55394e-199	1.03068	0.757	0.392	2.65972e-195	1	Tspan5
Fnbp1	3.75749e-199	0.53006	0.997	0.822	6.43133e-195	1	Fnbp1
Myo1e	1.43157e-197	1.08091	0.393	0.086	2.45027e-193	1	Myo1e
AABR07031445.1	8.67421e-191	1.18069	0.606	0.252	1.48468e-186	1	AABR07031445.1
Pbx3	3.28985e-184	1.39076	0.576	0.236	5.6309e-180	1	Pbx3
Cpd	3.88919e-180	0.981117	0.716	0.374	6.65674e-176	1	Cpd
Enpp2	5.21001e-178	0.696096	0.96	0.777	8.91745e-174	1	Enpp2
Fmnl2	4.85586e-176	0.958845	0.763	0.437	8.31129e-172	1	Fmnl2
Eml1	3.30605e-161	0.790088	0.819	0.502	5.65864e-157	1	Eml1
Fhod3	3.00129e-157	1.17345	0.344	0.084	5.13701e-153	1	Fhod3
St3gal4	4.39034e-157	0.792105	0.713	0.375	7.51451e-153	1	St3gal4
Tf	2.43548e-154	0.536342	0.994	0.874	4.16856e-150	1	Tf
Klk6	1.47249e-153	0.984487	0.46	0.157	2.52032e-149	1	Klk6
Igsf11	1.49209e-153	0.709505	0.842	0.538	2.55387e-149	1	Igsf11
Slc35d2	1.13225e-150	0.889252	0.486	0.179	1.93796e-146	1	Slc35d2
Hivep3	1.11059e-148	0.887026	0.287	0.056	1.90089e-144	1	Hivep3
Trim36	1.01213e-144	0.867962	0.585	0.265	1.73236e-140	1	Trim36
Agpat4	6.89631e-144	0.692151	0.883	0.629	1.18037e-139	1	Agpat4
Etv1	1.65412e-143	0.88996	0.611	0.291	2.83119e-139	1	Etv1
St6galnac3	9.62735e-143	0.51245	0.977	0.806	1.64782e-138	1	St6galnac3
Dlc1	7.78793e-139	1.26337	0.304	0.072	1.33298e-134	1	Dlc1
Synj2	1.71526e-137	0.803459	0.495	0.2	2.93585e-133	1	Synj2
Mobp	8.32543e-137	0.565582	0.951	0.755	1.42498e-132	1	Mobp
Far1	3.34654e-133	0.847139	0.664	0.368	5.72793e-129	1	Far1
Elovl7	2.11309e-131	0.883699	0.396	0.13	3.61676e-127	1	Elovl7
Prex2	3.55302e-124	0.738983	0.699	0.399	6.08136e-120	1	Prex2
Baz2b	1.74026e-121	0.664994	0.85	0.618	2.97862e-117	1	Baz2b
St18	3.99441e-120	0.57117	0.868	0.61	6.83684e-116	1	St18
Prr5l	3.96455e-117	0.700824	0.544	0.261	6.78572e-113	1	Prr5l
Usp6nl	2.08165e-116	0.756855	0.589	0.299	3.56295e-112	1	Usp6nl
Piga	1.07736e-115	0.7151	0.552	0.267	1.84401e-111	1	Piga
Plekhh1	2.26089e-114	0.504887	0.884	0.637	3.86974e-110	1	Plekhh1
Paqr6	3.62448e-114	0.728077	0.35	0.119	6.20365e-110	1	Paqr6
Csf1	1.88555e-113	0.789135	0.282	0.073	3.22731e-109	1	Csf1
Rab30	1.21531e-112	0.773922	0.527	0.249	2.08012e-108	1	Rab30
Kif16b	1.50814e-112	0.77363	0.415	0.161	2.58134e-108	1	Kif16b
Nmnat1	1.34349e-111	0.798595	0.335	0.106	2.29952e-107	1	Nmnat1
Jakmip3	5.50353e-111	0.700205	0.545	0.267	9.41985e-107	1	Jakmip3
Trpm3	1.00356e-109	1.08673	0.263	0.065	1.7177e-105	1	Trpm3
Pacs2	1.01234e-109	0.614958	0.785	0.519	1.73272e-105	1	Pacs2
Wrn	6.29173e-109	0.756651	0.573	0.295	1.07689e-104	1	Wrn
Ippk	1.3941e-108	0.743517	0.278	0.074	2.38614e-104	1	Ippk
Mitf	1.84534e-107	0.74029	0.662	0.387	3.15848e-103	1	Mitf
Ccdc88c	1.53174e-106	0.595286	0.647	0.369	2.62172e-102	1	Ccdc88c
Cdk18	3.49162e-106	0.685544	0.349	0.125	5.97625e-102	1	Cdk18
Ldlrad3	8.46218e-106	0.812234	0.363	0.129	1.44839e-101	1	Ldlrad3
Dock5	1.19747e-105	0.581969	0.667	0.389	2.04959e-101	1	Dock5
Ralgps1	9.42044e-102	0.736278	0.541	0.274	1.6124e-97	1	Ralgps1
Pik3c2b	5.82416e-100	0.502724	0.764	0.501	9.96863e-96	1	Pik3c2b
Ppp2r2b	1.03917e-91	0.588482	0.829	0.607	1.77864e-87	1	Ppp2r2b
Fgd3	1.55938e-91	0.680188	0.356	0.14	2.66904e-87	1	Fgd3
Prima1	7.23592e-91	0.66499	0.469	0.226	1.2385e-86	1	Prima1
Rapgef5	7.70823e-91	0.735175	0.387	0.161	1.31934e-86	1	Rapgef5
Tmeff1	2.14848e-89	0.758905	0.485	0.244	3.67735e-85	1	Tmeff1
Slc1a3	2.98082e-87	0.673036	0.605	0.354	5.10198e-83	1	Slc1a3
Rffl	1.56775e-83	0.531695	0.769	0.535	2.68336e-79	1	Rffl
Adap1	9.28433e-82	0.53177	0.615	0.371	1.58911e-77	1	Adap1
Tln2	1.12151e-81	0.731872	0.286	0.099	1.91957e-77	1	Tln2
Kndc1	6.23148e-81	0.602285	0.628	0.384	1.06658e-76	1	Kndc1
Dgkd	1.03626e-80	0.622869	0.433	0.209	1.77367e-76	1	Dgkd
Mink1	1.47133e-80	0.626914	0.465	0.236	2.51834e-76	1	Mink1
Coro2b	3.07354e-80	0.565121	0.452	0.23	5.26066e-76	1	Coro2b
Mvb12b	1.21847e-79	0.65758	0.57	0.333	2.08553e-75	1	Mvb12b
Pde4d	2.94802e-79	0.564737	0.895	0.749	5.04583e-75	1	Pde4d
Inpp5f	6.74086e-79	0.502749	0.657	0.417	1.15376e-74	1	Inpp5f
Zfyve19	7.63688e-79	0.7769	0.308	0.119	1.30713e-74	1	Zfyve19
Hcn2	2.71368e-78	0.632804	0.343	0.147	4.64474e-74	1	Hcn2
Dcun1d4	1.58147e-77	0.565739	0.572	0.334	2.70684e-73	1	Dcun1d4
Eif1b	6.86797e-77	0.639509	0.496	0.267	1.17552e-72	1	Eif1b
Secisbp2l	7.57671e-77	0.504303	0.743	0.514	1.29683e-72	1	Secisbp2l
Rnf220	2.15401e-75	0.580264	0.455	0.235	3.68681e-71	1	Rnf220
Sh3kbp1	1.04791e-74	0.630447	0.595	0.364	1.79361e-70	1	Sh3kbp1
Gpd2	1.45722e-74	0.654879	0.347	0.149	2.49417e-70	1	Gpd2
Ror1	2.64598e-74	0.55977	0.278	0.108	4.52887e-70	1	Ror1
Vps8	3.44288e-72	0.601393	0.533	0.307	5.89283e-68	1	Vps8
Oca2	8.49711e-72	0.745516	0.321	0.134	1.45437e-67	1	Oca2
Mthfd1l	5.45192e-69	0.608833	0.302	0.123	9.33151e-65	1	Mthfd1l
Gab2	1.9534e-68	0.602466	0.555	0.332	3.34344e-64	1	Gab2
Colgalt2	3.11518e-68	0.690325	0.308	0.127	5.33194e-64	1	Colgalt2
Rap1a	6.60105e-67	0.575523	0.458	0.248	1.12984e-62	1	Rap1a
Snx29	6.83611e-67	0.569873	0.633	0.418	1.17007e-62	1	Snx29
Ppip5k2	1.21489e-66	0.502064	0.511	0.297	2.07941e-62	1	Ppip5k2
Ankh	2.66605e-66	0.594604	0.428	0.223	4.56322e-62	1	Ankh
Atp10b	2.6865e-65	0.544987	0.485	0.275	4.59822e-61	1	Atp10b
Cpox	6.50307e-63	0.572954	0.374	0.185	1.11306e-58	1	Cpox
Adk	2.53908e-62	0.567122	0.489	0.282	4.34588e-58	1	Adk
Stxbp6	4.63349e-62	0.515197	0.659	0.447	7.93069e-58	1	Stxbp6
Prickle2	2.40696e-61	0.517094	0.556	0.345	4.11975e-57	1	Prickle2
Ncald	3.74435e-61	0.597284	0.549	0.34	6.40884e-57	1	Ncald
Ppp2r2d	1.00637e-60	0.534017	0.519	0.311	1.7225e-56	1	Ppp2r2d
S100b	2.50469e-60	0.597787	0.669	0.477	4.28704e-56	1	S100b
Dis3l2	3.86612e-59	0.577568	0.58	0.377	6.61725e-55	1	Dis3l2
Nsun7	4.07563e-58	0.517214	0.258	0.107	6.97584e-54	1	Nsun7
Sash1	3.41158e-56	0.503434	0.434	0.244	5.83926e-52	1	Sash1
AABR07066379.1	3.97124e-56	0.624764	0.26	0.108	6.79717e-52	1	AABR07066379.1
Meis1	1.36228e-54	0.515294	0.433	0.246	2.33169e-50	1	Meis1
Ranbp17	3.20851e-54	0.573475	0.497	0.305	5.49169e-50	1	Ranbp17
Fbxo32	5.9608e-53	0.516709	0.344	0.175	1.02025e-48	1	Fbxo32
Fabp7	5.97706e-52	0.571743	0.3	0.141	1.02303e-47	1	Fabp7
Tle4	6.69519e-52	0.518602	0.493	0.302	1.14595e-47	1	Tle4
Ptprz1	0	4.84683	0.999	0.104	0	2	Ptprz1
Sox6	0	4.37476	0.992	0.041	0	2	Sox6
Pcdh15	0	4.26302	0.98	0.039	0	2	Pcdh15
Lrrtm4	0	4.25501	0.985	0.218	0	2	Lrrtm4
Pdgfra	0	4.21281	0.966	0.019	0	2	Pdgfra
Arhgap31	0	4.04327	0.966	0.042	0	2	Arhgap31
Chst11	0	3.95347	0.929	0.018	0	2	Chst11
Megf11	0	3.80629	0.926	0.015	0	2	Megf11
Mmp16	0	3.79698	0.938	0.035	0	2	Mmp16
Nrxn1	0	3.7893	0.999	0.474	0	2	Nrxn1
Col5a3	0	3.7509	0.911	0.015	0	2	Col5a3
Spon1	0	3.72527	0.931	0.033	0	2	Spon1
Brinp3	0	3.68978	0.964	0.108	0	2	Brinp3
Tmem132d	0	3.63489	0.937	0.038	0	2	Tmem132d
Nrcam	0	3.52653	0.977	0.12	0	2	Nrcam
Gria4	0	3.51265	0.987	0.221	0	2	Gria4
Vcan	0	3.46881	0.95	0.094	0	2	Vcan
Dscam	0	3.41449	0.881	0.026	0	2	Dscam
Ryr3	0	3.39587	0.95	0.088	0	2	Ryr3
Maml2	0	3.37542	0.956	0.091	0	2	Maml2
Dlgap1	0	3.33222	0.973	0.16	0	2	Dlgap1
Ntrk3	0	3.3192	0.906	0.04	0	2	Ntrk3
Nlgn1	0	3.30256	1	0.505	0	2	Nlgn1
Klf12	0	3.27557	0.908	0.053	0	2	Klf12
Plppr1	0	3.27276	0.845	0.031	0	2	Plppr1
Dcc	0	3.17875	0.875	0.042	0	2	Dcc
Dgkb	0	3.12834	0.884	0.074	0	2	Dgkb
Dmd	0	3.10992	0.949	0.18	0	2	Dmd
Tnr	0	3.10163	0.949	0.048	0	2	Tnr
Calcrl	0	3.0525	0.803	0.034	0	2	Calcrl
Gpc6	0	3.04886	0.815	0.05	0	2	Gpc6
Pid1	0	3.03805	0.818	0.038	0	2	Pid1
Cdh10	0	3.03467	0.83	0.055	0	2	Cdh10
Asic2	0	3.03231	0.814	0.021	0	2	Asic2
Ctnnd2	0	3.00165	0.977	0.261	0	2	Ctnnd2
Cntn6	0	2.97988	0.844	0.037	0	2	Cntn6
Sox5	0	2.97828	0.85	0.031	0	2	Sox5
Fchsd2	0	2.95019	0.939	0.129	0	2	Fchsd2
Rlbp1	0	2.89963	0.815	0.019	0	2	Rlbp1
Ntn1	0	2.89312	0.787	0.014	0	2	Ntn1
Sema3d	0	2.87095	0.792	0.026	0	2	Sema3d
Xylt1	0	2.86455	0.78	0.02	0	2	Xylt1
Opcml	0	2.82858	0.992	0.315	0	2	Opcml
Neto1	0	2.76039	0.739	0.022	0	2	Neto1
C1ql1	0	2.75224	0.81	0.027	0	2	C1ql1
Cdh13	0	2.74542	0.91	0.103	0	2	Cdh13
Astn2	0	2.73368	0.868	0.119	0	2	Astn2
Emid1	0	2.68809	0.755	0.012	0	2	Emid1
Nrxn3	0	2.67805	0.96	0.353	0	2	Nrxn3
Gria3	0	2.65146	0.856	0.091	0	2	Gria3
Gria2	0	2.64008	0.961	0.265	0	2	Gria2
Zeb1	0	2.63772	0.695	0.023	0	2	Zeb1
Itga9	0	2.61213	0.863	0.146	0	2	Itga9
Tpm1	0	2.60628	0.83	0.107	0	2	Tpm1
Pde7b	0	2.59725	0.865	0.131	0	2	Pde7b
Pstpip2	0	2.56945	0.796	0.102	0	2	Pstpip2
Cacng4	0	2.56225	0.718	0.02	0	2	Cacng4
Ppfibp1	0	2.52763	0.833	0.069	0	2	Ppfibp1
Serpine2	0	2.50875	0.786	0.065	0	2	Serpine2
Dpp6	0	2.48425	0.84	0.095	0	2	Dpp6
Sorcs3	0	2.47023	0.747	0.042	0	2	Sorcs3
Cadps	0	2.45976	0.799	0.085	0	2	Cadps
Cntn4	0	2.45846	0.76	0.075	0	2	Cntn4
Grm5	0	2.44926	0.683	0.068	0	2	Grm5
Cspg4	0	2.4489	0.725	0.032	0	2	Cspg4
Nmnat2	0	2.44391	0.708	0.039	0	2	Nmnat2
Fam89a	0	2.4399	0.655	0.007	0	2	Fam89a
Ntrk2	0	2.43722	0.814	0.116	0	2	Ntrk2
Cntn1	0	2.41576	0.949	0.261	0	2	Cntn1
Tox	0	2.41309	0.809	0.123	0	2	Tox
Mtss2	0	2.41284	0.709	0.027	0	2	Mtss2
Nav2	0	2.40949	0.749	0.067	0	2	Nav2
Cacna1e	0	2.4031	0.682	0.026	0	2	Cacna1e
Sgcd	0	2.39834	0.687	0.043	0	2	Sgcd
Dab1	0	2.37906	0.681	0.028	0	2	Dab1
Negr1	0	2.37707	0.914	0.237	0	2	Negr1
Kcnma1	0	2.37683	0.84	0.129	0	2	Kcnma1
Lrp1	0	2.3667	0.733	0.049	0	2	Lrp1
Kcnip3	0	2.36512	0.621	0.003	0	2	Kcnip3
Zfpm2	0	2.34394	0.776	0.085	0	2	Zfpm2
Arhgef3	0	2.33921	0.619	0.034	0	2	Arhgef3
Nebl	0	2.33654	0.648	0.023	0	2	Nebl
Slc35f1	0	2.32091	0.656	0.026	0	2	Slc35f1
Khdrbs2	0	2.31854	0.708	0.064	0	2	Khdrbs2
Lama4	0	2.3147	0.635	0.02	0	2	Lama4
Grm7	0	2.30388	0.867	0.166	0	2	Grm7
Nrxn2	0	2.30184	0.801	0.118	0	2	Nrxn2
Epn2	0	2.2944	0.949	0.474	0	2	Epn2
Vxn	0	2.28617	0.631	0.015	0	2	Vxn
Caln1	0	2.2757	0.553	0.016	0	2	Caln1
Gpm6a	0	2.2666	0.798	0.139	0	2	Gpm6a
Dpyd	0	2.24651	0.655	0.033	0	2	Dpyd
Dok6	0	2.19097	0.682	0.061	0	2	Dok6
Rapgef4	0	2.1481	0.566	0.025	0	2	Rapgef4
Grin3a	0	2.14721	0.598	0.013	0	2	Grin3a
Lrrc4c	0	2.14535	0.989	0.599	0	2	Lrrc4c
Ptprt	0	2.14391	0.915	0.252	0	2	Ptprt
Nol4	0	2.1386	0.644	0.049	0	2	Nol4
Cask	0	2.12938	0.861	0.26	0	2	Cask
Prrx1	0	2.10815	0.551	0.012	0	2	Prrx1
Usp24	0	2.10521	0.877	0.258	0	2	Usp24
Rgs20	0	2.09971	0.54	0.012	0	2	Rgs20
Etv4	0	2.09929	0.562	0.007	0	2	Etv4
Ptprg	0	2.08942	0.608	0.03	0	2	Ptprg
Plpp4	0	1.98078	0.544	0.012	0	2	Plpp4
Adgrb3	0	1.783	0.996	0.731	0	2	Adgrb3
Myt1	1.23516411460312e-322	1.71122	0.47	0.006	2.11410689855469e-318	2	Myt1
Stk32a	1.04741916918344e-321	1.82322	0.442	0.003	1.79276264997438e-317	2	Stk32a
Trio	7.27363443807483e-320	2.00262	0.656	0.055	1.24495527042089e-315	2	Trio
Arhgap42	1.46890657165061e-319	1.96812	0.542	0.021	2.51418048803718e-315	2	Arhgap42
Olfm2	5.52234662280624e-317	2.00025	0.574	0.031	9.45204847959516e-313	2	Olfm2
Brinp1	6.12313884726518e-317	2.11177	0.735	0.107	1.04803644509791e-312	2	Brinp1
Sulf2	1.21725079624448e-315	1.8601	0.884	0.319	2.08344646285205e-311	2	Sulf2
Sema5a	2.62437672813554e-311	1.88158	0.745	0.1	4.49188e-307	2	Sema5a
Fat3	1.8483565227437e-310	2.14212	0.682	0.076	3.16365e-306	2	Fat3
Rims2	2.20080395650907e-310	1.9847	0.834	0.206	3.7669e-306	2	Rims2
Lrfn5	1.0752e-307	2.21308	0.743	0.144	1.84031e-303	2	Lrfn5
Shc3	6.12695e-306	1.87724	0.543	0.025	1.04869e-301	2	Shc3
Galnt10	2.68413e-301	1.87541	0.542	0.026	4.59416e-297	2	Galnt10
Kalrn	9.84017e-292	1.96638	0.694	0.095	1.68424e-287	2	Kalrn
Gucy1a2	9.13067e-288	1.98644	0.644	0.071	1.56281e-283	2	Gucy1a2
Magi1	5.12725e-287	1.9197	0.739	0.119	8.7758e-283	2	Magi1
Rit2	1.66297e-285	2.04188	0.658	0.082	2.84633e-281	2	Rit2
Lnx1	1.17486e-284	1.81237	0.491	0.019	2.01088e-280	2	Lnx1
Nckap5	1.67854e-284	1.81283	0.522	0.026	2.87298e-280	2	Nckap5
Map2	1.07649e-282	1.80861	0.868	0.281	1.84252e-278	2	Map2
Scn8a	3.42603e-280	1.89149	0.567	0.042	5.86399e-276	2	Scn8a
Mmp15	3.59317e-279	1.69647	0.468	0.015	6.15006e-275	2	Mmp15
Unc79	1.29416e-275	1.88559	0.569	0.045	2.21508e-271	2	Unc79
Adgrl3	1.1623e-272	1.39083	0.989	0.692	1.98939e-268	2	Adgrl3
Enah	2.32151e-271	1.90776	0.616	0.066	3.9735e-267	2	Enah
Rims1	6.38184e-270	1.94597	0.744	0.147	1.09232e-265	2	Rims1
Med12l	6.05281e-269	1.96238	0.637	0.079	1.036e-264	2	Med12l
Cspg5	1.11315e-268	1.61984	0.418	0.008	1.90527e-264	2	Cspg5
Lsamp	1.07983e-263	1.74538	0.875	0.261	1.84824e-259	2	Lsamp
Cacna1a	2.33055e-261	1.87603	0.617	0.074	3.98898e-257	2	Cacna1a
Tmem255b	2.61633e-257	1.57787	0.388	0.006	4.47811e-253	2	Tmem255b
Cacna2d3	2.27692e-255	1.92262	0.624	0.082	3.89718e-251	2	Cacna2d3
Sorbs2	3.72274e-254	1.83868	0.658	0.096	6.37185e-250	2	Sorbs2
Pde8b	1.13407e-248	1.6052	0.416	0.012	1.94108e-244	2	Pde8b
Pde10a	4.95194e-248	1.75665	0.547	0.05	8.47574e-244	2	Pde10a
Slc9a7	4.86143e-247	1.60688	0.433	0.016	8.32082e-243	2	Slc9a7
Afap1l2	5.91455e-247	1.55946	0.442	0.018	1.01233e-242	2	Afap1l2
Rin2	9.84723e-247	1.82259	0.709	0.135	1.68545e-242	2	Rin2
Shisa6	1.05358e-244	1.77628	0.489	0.032	1.80331e-240	2	Shisa6
Lyn	1.06728e-244	1.71747	0.451	0.021	1.82676e-240	2	Lyn
Hunk	3.02514e-244	1.43556	0.34	0.002	5.17783e-240	2	Hunk
Ebf1	1.2352e-243	1.95277	0.429	0.017	2.11417e-239	2	Ebf1
Bcan	2.40173e-243	1.72031	0.637	0.089	4.1108e-239	2	Bcan
Ntm	3.26003e-243	1.81066	0.585	0.068	5.57986e-239	2	Ntm
Gpr37l1	1.67144e-242	1.78788	0.629	0.093	2.86084e-238	2	Gpr37l1
Farp1	2.43032e-241	1.78672	0.64	0.096	4.15973e-237	2	Farp1
Ldlrad4	7.78447e-241	1.73861	0.437	0.019	1.33239e-236	2	Ldlrad4
Myt1l	2.88836e-240	1.87206	0.586	0.074	4.94371e-236	2	Myt1l
Traf4	2.092e-235	1.52353	0.412	0.015	3.58067e-231	2	Traf4
Ntn4	7.21853e-232	1.46295	0.342	0.004	1.23552e-227	2	Ntn4
Kcnq5	7.99987e-232	1.73972	0.41	0.016	1.36926e-227	2	Kcnq5
Pmel	1.06246e-231	1.59946	0.391	0.012	1.81851e-227	2	Pmel
Ppp1r14c	4.55393e-231	1.53686	0.418	0.017	7.79451e-227	2	Ppp1r14c
Slc1a1	1.53398e-229	1.5937	0.559	0.062	2.62557e-225	2	Slc1a1
Atp8a2	1.24295e-228	1.69111	0.497	0.042	2.12743e-224	2	Atp8a2
Galnt13	2.24283e-227	1.95234	0.667	0.132	3.83882e-223	2	Galnt13
B3gat2	2.3334e-227	1.53349	0.41	0.016	3.99385e-223	2	B3gat2
Adgrg1	2.29486e-225	1.63899	0.474	0.035	3.92788e-221	2	Adgrg1
Myo16	6.61641e-225	1.51947	0.389	0.013	1.13247e-220	2	Myo16
Shc4	2.35912e-224	1.7425	0.505	0.046	4.03787e-220	2	Shc4
Hdac9	1.61449e-223	1.83194	0.575	0.078	2.76335e-219	2	Hdac9
Grik3	1.43146e-220	1.3286	0.35	0.007	2.45008e-216	2	Grik3
Ophn1	1.75561e-219	1.70461	0.555	0.066	3.0049e-215	2	Ophn1
Susd5	6.72094e-219	1.33898	0.323	0.003	1.15036e-214	2	Susd5
Tnik	1.00229e-217	1.5194	0.709	0.149	1.71552e-213	2	Tnik
Pknox2	2.57109e-215	1.43727	0.367	0.011	4.40068e-211	2	Pknox2
Sez6l	1.4002e-214	1.44788	0.473	0.039	2.39658e-210	2	Sez6l
Pcdh17	1.40147e-214	1.6631	0.53	0.058	2.39875e-210	2	Pcdh17
Csmd1	3.6947e-214	1.66806	0.584	0.083	6.32385e-210	2	Csmd1
Vwc2	1.65969e-213	1.64116	0.429	0.026	2.84073e-209	2	Vwc2
Gabrg1	4.15329e-212	1.66228	0.493	0.047	7.10877e-208	2	Gabrg1
AABR07040095.1	5.16366e-206	1.54315	0.352	0.01	8.83812e-202	2	AABR07040095.1
Cables1	6.85853e-206	1.62588	0.532	0.071	1.17391e-201	2	Cables1
Disc1	1.74096e-203	1.52349	0.377	0.017	2.97983e-199	2	Disc1
Pcmtd2	2.23342e-202	1.60702	0.745	0.235	3.82273e-198	2	Pcmtd2
Fgf12	7.58068e-202	1.62031	0.817	0.319	1.29751e-197	2	Fgf12
Vat1l	2.49671e-201	1.40195	0.363	0.014	4.27337e-197	2	Vat1l
Nalcn	1.2556e-199	1.57288	0.624	0.114	2.14908e-195	2	Nalcn
Prkg2	1.65091e-199	1.48247	0.4	0.023	2.8257e-195	2	Prkg2
Marchf1	5.5429e-199	1.50905	0.376	0.017	9.48724e-195	2	Marchf1
Armh4	8.53956e-198	1.59406	0.515	0.062	1.46163e-193	2	Armh4
Cacnb2	1.73477e-196	1.66287	0.489	0.055	2.96922e-192	2	Cacnb2
Eps8	1.16547e-195	1.48739	0.373	0.018	1.99482e-191	2	Eps8
Arpp21	1.10996e-193	1.58571	0.538	0.075	1.89981e-189	2	Arpp21
Cux2	5.65202e-193	1.36274	0.376	0.019	9.674e-189	2	Cux2
Sema5b	4.13823e-190	1.37204	0.36	0.016	7.08299e-186	2	Sema5b
Cdh18	1.12635e-189	1.53848	0.474	0.051	1.92787e-185	2	Cdh18
Dzip1	2.69956e-189	1.43743	0.429	0.036	4.62057e-185	2	Dzip1
Plce1	4.46513e-188	1.48254	0.425	0.035	7.64252e-184	2	Plce1
Eln	7.74742e-188	1.28426	0.296	0.005	1.32605e-183	2	Eln
Epha5	4.73638e-187	1.69233	0.458	0.048	8.10679e-183	2	Epha5
Vegfa	7.2129e-187	1.79552	0.453	0.049	1.23456e-182	2	Vegfa
Lrrtm3	8.46603e-187	1.45996	0.823	0.365	1.44905e-182	2	Lrrtm3
Slc8a2	5.87809e-186	1.319	0.368	0.019	1.00609e-181	2	Slc8a2
Dpysl3	4.59763e-183	1.2901	0.34	0.014	7.8693e-179	2	Dpysl3
Sdc3	1.8664e-182	1.45802	0.439	0.042	3.19453e-178	2	Sdc3
Arl15	8.23391e-182	1.54054	0.744	0.223	1.40932e-177	2	Arl15
Dnah5	4.47464e-181	1.10765	0.263	0.002	7.6588e-177	2	Dnah5
Ccnd1	2.56836e-180	1.28936	0.318	0.01	4.396e-176	2	Ccnd1
Csmd2	5.0473e-179	1.45918	0.774	0.265	8.63896e-175	2	Csmd2
Disp1	4.80873e-177	1.42651	0.398	0.031	8.23063e-173	2	Disp1
Smoc1	6.46271e-177	1.12394	0.257	0.002	1.10616e-172	2	Smoc1
Fgf14	1.18694e-176	1.60491	0.443	0.047	2.03157e-172	2	Fgf14
Chst7	1.60097e-175	1.08405	0.259	0.002	2.74022e-171	2	Chst7
Adcy2	1.9035e-173	1.32986	0.376	0.026	3.25803e-169	2	Adcy2
Sh3rf1	3.7755e-173	1.43322	0.624	0.137	6.46214e-169	2	Sh3rf1
Ildr2	4.19832e-173	1.31355	0.354	0.021	7.18584e-169	2	Ildr2
Apoe	4.04315e-172	1.1051	0.977	0.802	6.92026e-168	2	Apoe
Jazf1	2.69039e-169	1.45933	0.743	0.242	4.60487e-165	2	Jazf1
Cdk14	4.26184e-169	1.3908	0.609	0.132	7.29456e-165	2	Cdk14
Arhgef40	1.32472e-168	1.27379	0.348	0.02	2.2674e-164	2	Arhgef40
Asic1	4.37342e-168	1.30495	0.353	0.022	7.48555e-164	2	Asic1
Camk1d	4.53718e-168	1.38019	0.383	0.031	7.76584e-164	2	Camk1d
Zfp521	8.66533e-168	1.47795	0.464	0.06	1.48316e-163	2	Zfp521
Chst5	2.92329e-167	1.22646	0.313	0.013	5.0035e-163	2	Chst5
Susd4	1.05054e-165	1.2497	0.356	0.024	1.7981e-161	2	Susd4
Cfap20	1.43389e-165	1.4247	0.474	0.067	2.45425e-161	2	Cfap20
Ror2	1.62775e-165	1.12363	0.268	0.005	2.78606e-161	2	Ror2
Fam222b	3.85842e-165	1.50875	0.689	0.217	6.60406e-161	2	Fam222b
Ehbp1	1.72482e-164	1.4404	0.575	0.118	2.9522e-160	2	Ehbp1
Col11a1	4.08862e-164	1.34336	0.327	0.017	6.99809e-160	2	Col11a1
Kcnd3	1.05274e-162	1.386	0.398	0.038	1.80187e-158	2	Kcnd3
Apbb1ip	3.35046e-160	1.45937	0.446	0.058	5.73465e-156	2	Apbb1ip
Slc38a3	2.27078e-159	1.32398	0.357	0.027	3.88667e-155	2	Slc38a3
Pip5k1b	9.75499e-159	1.48928	0.457	0.063	1.66966e-154	2	Pip5k1b
Cers6	1.45837e-157	1.27011	0.336	0.021	2.49614e-153	2	Cers6
Runx1t1	2.42389e-157	1.36314	0.384	0.036	4.14873e-153	2	Runx1t1
Pdgfd	5.98786e-157	1.35275	0.282	0.009	1.02488e-152	2	Pdgfd
Dscaml1	7.78469e-157	1.20797	0.88	0.401	1.33243e-152	2	Dscaml1
Pcsk2	1.22906e-156	1.48022	0.597	0.143	2.10366e-152	2	Pcsk2
Nhsl1	1.42112e-156	1.30479	0.433	0.055	2.43239e-152	2	Nhsl1
Shisal1	5.62754e-156	1.37658	0.57	0.125	9.63209e-152	2	Shisal1
Rab27b	1.25524e-155	1.12113	0.265	0.007	2.14847e-151	2	Rab27b
Dpp10	1.94965e-155	1.39938	0.429	0.053	3.33703e-151	2	Dpp10
Klhl32	4.08528e-155	1.38983	0.443	0.06	6.99236e-151	2	Klhl32
Cpe	1.57808e-154	1.34679	0.767	0.313	2.70104e-150	2	Cpe
Atp1a2	1.98951e-154	1.36094	0.683	0.204	3.40525e-150	2	Atp1a2
Gabrg3	3.3197e-154	1.66589	0.5	0.096	5.682e-150	2	Gabrg3
Klhl5	1.62159e-153	1.36964	0.544	0.11	2.77552e-149	2	Klhl5
Unc80	6.24531e-153	1.17664	0.354	0.029	1.06895e-148	2	Unc80
Sh3pxd2b	1.10299e-152	1.22098	0.303	0.015	1.88788e-148	2	Sh3pxd2b
Tanc21	7.70767e-150	1.03087	0.876	0.392	1.31924e-145	2	Tanc2
Pdzrn4	9.81416e-150	1.40428	0.526	0.102	1.67979e-145	2	Pdzrn4
Abcb4	2.74684e-149	1.29082	0.38	0.039	4.70149e-145	2	Abcb4
Snx25	7.26332e-149	1.3814	0.431	0.059	1.24319e-144	2	Snx25
Cacna1d	5.39157e-148	1.39886	0.441	0.065	9.22821e-144	2	Cacna1d
Ica1	5.4124e-148	1.36358	0.373	0.037	9.26387e-144	2	Ica1
Syt1	5.80223e-148	1.39613	0.736	0.287	9.9311e-144	2	Syt1
Nxph1	7.19027e-148	1.14082	0.303	0.017	1.23069e-143	2	Nxph1
Susd1	1.13076e-147	1.14175	0.278	0.011	1.93541e-143	2	Susd1
Chl1	2.28037e-147	1.17894	0.294	0.015	3.90308e-143	2	Chl1
Ramp1	7.60006e-147	1.27728	0.406	0.05	1.30083e-142	2	Ramp1
Gpt2	1.02619e-145	1.34269	0.477	0.082	1.75643e-141	2	Gpt2
Plcb1	1.51429e-145	1.25813	0.318	0.021	2.59186e-141	2	Plcb1
NEWGENE-1308624	6.95008e-145	1.08749	0.28	0.013	1.18958e-140	2	NEWGENE-1308624
Chst9	1.53629e-144	1.44511	0.28	0.013	2.62951e-140	2	Chst9
Slc4a10	4.48637e-144	1.21786	0.446	0.069	7.67888e-140	2	Slc4a10
Ghr	9.48389e-144	1.31904	0.321	0.023	1.62326e-139	2	Ghr
Gramd1b	9.60548e-144	1.34856	0.52	0.108	1.64407e-139	2	Gramd1b
Tmem196	1.03442e-143	1.25947	0.317	0.022	1.77051e-139	2	Tmem196
Fyn	1.55025e-143	1.00861	0.718	0.24	2.65341e-139	2	Fyn
Pdlim5	1.66916e-143	1.34851	0.426	0.061	2.85693e-139	2	Pdlim5
Prkcb	3.62697e-143	1.26926	0.389	0.046	6.20792e-139	2	Prkcb
Ptprk	1.59366e-142	1.26034	0.815	0.386	2.72772e-138	2	Ptprk
Rev3l	1.73654e-142	1.37687	0.687	0.233	2.97225e-138	2	Rev3l
Mapk11	4.89803e-142	1.02115	0.287	0.015	8.38346e-138	2	Mapk11
Tmem100	5.43538e-142	1.06906	0.278	0.013	9.30319e-138	2	Tmem100
Rimbp2	6.41317e-142	1.1597	0.309	0.021	1.09768e-137	2	Rimbp2
Pde3a	6.42892e-142	1.17722	0.27	0.011	1.10037e-137	2	Pde3a
Mark1	1.194e-141	1.12866	0.325	0.025	2.04365e-137	2	Mark1
Sez6	1.5842e-141	1.22875	0.357	0.035	2.71152e-137	2	Sez6
Pacs1	2.33588e-140	1.39215	0.423	0.062	3.9981e-136	2	Pacs1
AABR07021812.1	2.86001e-140	1.16072	0.298	0.018	4.89519e-136	2	AABR07021812.1
Tox3	3.40743e-140	1.12587	0.29	0.016	5.83215e-136	2	Tox3
Pde1a	4.58387e-140	1.06277	0.263	0.01	7.84575e-136	2	Pde1a
Pcdha13	2.59642e-139	1.46194	0.504	0.102	4.44402e-135	2	Pcdha13
Zfp827	3.5193e-139	1.32583	0.52	0.11	6.02364e-135	2	Zfp827
Col27a1	4.29923e-139	1.19934	0.298	0.019	7.35857e-135	2	Col27a1
Ugdh	4.39052e-139	1.27399	0.449	0.073	7.51482e-135	2	Ugdh
Ppfia2	7.9108e-139	1.32096	0.608	0.164	1.35401e-134	2	Ppfia2
Il1rapl1	1.0765e-137	0.849769	0.996	0.923	1.84254e-133	2	Il1rapl1
Cdc14b	2.06722e-137	1.27574	0.473	0.086	3.53825e-133	2	Cdc14b
Mfge8	9.2735e-137	1.2201	0.334	0.03	1.58725e-132	2	Mfge8
Dach1	4.4504e-136	1.21378	0.255	0.01	7.61731e-132	2	Dach1
Galnt16	1.36812e-135	1.23277	0.334	0.031	2.34167e-131	2	Galnt16
Nrg2	2.73322e-135	1.16339	0.299	0.02	4.67818e-131	2	Nrg2
Sh3bp4	7.913e-135	1.07755	0.314	0.025	1.35439e-130	2	Sh3bp4
Lamc1	1.45792e-134	1.42029	0.62	0.186	2.49537e-130	2	Lamc1
Pkia	2.16149e-134	1.01336	0.276	0.015	3.6996e-130	2	Pkia
Zbtb20	3.79527e-134	0.873431	0.987	0.883	6.49598e-130	2	Zbtb20
Itpr2	9.34621e-134	1.18336	0.423	0.066	1.5997e-129	2	Itpr2
Igsf21	1.28907e-133	1.02539	0.282	0.017	2.20636e-129	2	Igsf21
Kcnh8	1.48845e-132	1.27302	0.357	0.042	2.54763e-128	2	Kcnh8
Grik5	3.21718e-132	1.26237	0.408	0.061	5.50652e-128	2	Grik5
Adamts17	5.56028e-132	1.05048	0.261	0.012	9.51698e-128	2	Adamts17
Setbp1	6.39e-132	1.11977	0.298	0.022	1.09371e-127	2	Setbp1
Plxna2	1.97604e-131	1.16248	0.295	0.021	3.38218e-127	2	Plxna2
Nell2	8.39388e-129	1.31135	0.497	0.107	1.4367e-124	2	Nell2
Thsd7a	4.30358e-128	1.25057	0.764	0.332	7.36602e-124	2	Thsd7a
Lpp	2.08464e-127	1.15438	0.317	0.03	3.56807e-123	2	Lpp
Utrn	2.37559e-127	1.24154	0.623	0.189	4.06606e-123	2	Utrn
Adam22	2.82388e-127	1.19714	0.418	0.068	4.83336e-123	2	Adam22
Slc9a9	2.99515e-127	1.34069	0.605	0.187	5.1265e-123	2	Slc9a9
C1ql2	4.75412e-127	0.986513	0.267	0.016	8.13715e-123	2	C1ql2
Mdga2	1.02966e-126	1.23072	0.761	0.332	1.76236e-122	2	Mdga2
Fry	2.04794e-126	1.27092	0.504	0.114	3.50525e-122	2	Fry
Lmo3	5.22518e-126	1.03821	0.263	0.015	8.94342e-122	2	Lmo3
Nid1	6.87839e-126	1.04371	0.272	0.017	1.1773e-121	2	Nid1
Parp8	7.23529e-126	1.16262	0.399	0.061	1.23839e-121	2	Parp8
Zfp423	1.04408e-125	1.10512	0.298	0.024	1.78704e-121	2	Zfp423
Arhgap24	3.47041e-125	0.99042	0.275	0.023	5.93995e-121	2	Arhgap24
Pcdh7	4.20815e-125	1.07725	0.36	0.047	7.20267e-121	2	Pcdh7
Ptprj	4.86428e-125	1.28525	0.542	0.137	8.3257e-121	2	Ptprj
Ampd3	8.09383e-125	1.07051	0.291	0.023	1.38534e-120	2	Ampd3
Hmgcll1	1.39369e-124	1.14946	0.302	0.026	2.38544e-120	2	Hmgcll1
Alcam	1.65774e-124	1.06957	0.881	0.502	2.8374e-120	2	Alcam
Grid2	1.71749e-123	1.15519	0.802	0.374	2.93965e-119	2	Grid2
Elavl4	3.39462e-123	1.26685	0.387	0.058	5.81024e-119	2	Elavl4
Agfg1	1.02106e-122	1.18838	0.699	0.27	1.74764e-118	2	Agfg1
Tmtc2	1.7431e-122	1.24307	0.767	0.36	2.98349e-118	2	Tmtc2
Plppr5	1.28109e-121	1.23477	0.518	0.126	2.19271e-117	2	Plppr5
Notch1	1.89559e-121	1.17676	0.349	0.044	3.2445e-117	2	Notch1
Cit	6.79554e-121	1.09494	0.375	0.055	1.16312e-116	2	Cit
Tshz3	1.36668e-120	1.08339	0.271	0.019	2.33921e-116	2	Tshz3
Cav1	2.83359e-120	1.02475	0.282	0.022	4.84996e-116	2	Cav1
Aff3	3.19297e-119	1.20109	0.385	0.06	5.46508e-115	2	Aff3
Tspan6	5.93129e-119	1.16549	0.363	0.051	1.0152e-114	2	Tspan6
Ryr2	9.03993e-117	1.22971	0.411	0.074	1.54727e-112	2	Ryr2
Robo2	2.48414e-116	1.24629	0.539	0.145	4.25185e-112	2	Robo2
Camta1	2.69503e-116	1.14449	0.788	0.409	4.61282e-112	2	Camta1
Marcks	4.13537e-116	1.1147	0.419	0.079	7.0781e-112	2	Marcks
Slc22a17	4.76154e-116	1.11226	0.763	0.352	8.14986e-112	2	Slc22a17
Dner	3.38437e-115	1.14717	0.522	0.136	5.79268e-111	2	Dner
Pde7a	3.46298e-115	1.07538	0.309	0.033	5.92723e-111	2	Pde7a
Magi2	7.59802e-115	0.919444	0.929	0.659	1.30048e-110	2	Magi2
Crim1	1.70599e-114	1.27887	0.441	0.091	2.91998e-110	2	Crim1
Helz	2.18552e-114	1.20851	0.466	0.105	3.74074e-110	2	Helz
Adam12	2.79293e-114	1.31158	0.497	0.124	4.78038e-110	2	Adam12
Lpcat2	2.82633e-114	1.16883	0.376	0.061	4.83755e-110	2	Lpcat2
Hmcn1	5.16371e-114	1.16186	0.302	0.031	8.83821e-110	2	Hmcn1
Rnf144b	5.59559e-114	0.976321	0.251	0.017	9.57741e-110	2	Rnf144b
Asap1	6.07681e-114	1.19187	0.584	0.182	1.04011e-109	2	Asap1
Inka2	1.19186e-111	1.08942	0.31	0.036	2.03999e-107	2	Inka2
Ptpn5	4.72282e-111	1.01398	0.295	0.031	8.08358e-107	2	Ptpn5
Ptprn2	5.40267e-110	1.13063	0.434	0.091	9.24722e-106	2	Ptprn2
Mapk10	3.3118e-109	1.21576	0.631	0.229	5.66848e-105	2	Mapk10
Cobl	4.11868e-109	0.937166	0.416	0.095	7.04954e-105	2	Cobl
Zdhhc2	2.67318e-108	1.00391	0.263	0.022	4.57541e-104	2	Zdhhc2
Cd9	1.63772e-107	0.932591	0.943	0.687	2.80312e-103	2	Cd9
Cep112	1.20273e-106	1.2634	0.358	0.059	2.0586e-102	2	Cep112
Hecw1	1.94072e-106	1.27296	0.364	0.062	3.32174e-102	2	Hecw1
Atxn1	2.04944e-106	1.1276	0.319	0.042	3.50783e-102	2	Atxn1
Frmd6	3.20029e-106	1.08086	0.298	0.034	5.47761e-102	2	Frmd6
Tsc22d1	6.24826e-106	1.12054	0.519	0.146	1.06945e-101	2	Tsc22d1
Rgcc	6.36373e-106	1.09693	0.33	0.047	1.08922e-101	2	Rgcc
Scn2a	6.7113e-106	1.18976	0.465	0.113	1.14871e-101	2	Scn2a
Ece1	1.13231e-105	0.897477	0.256	0.022	1.93807e-101	2	Ece1
Tril	1.38896e-105	1.0867	0.321	0.043	2.37735e-101	2	Tril
Grip1	6.25385e-105	1.03237	0.257	0.022	1.07041e-100	2	Grip1
Rbms3	6.81243e-105	1.22857	0.329	0.047	1.16601e-100	2	Rbms3
Ust	2.57237e-104	0.988955	0.706	0.292	4.40287e-100	2	Ust
Tspan7	1.25631e-101	1.10839	0.567	0.186	2.15031e-97	2	Tspan7
Srgap1	2.5121e-100	0.946221	0.755	0.346	4.29972e-96	2	Srgap1
Ppm1e	3.15967e-100	1.07461	0.574	0.191	5.4081e-96	2	Ppm1e
Lrp4	3.27643e-99	1.02295	0.327	0.052	5.60794e-95	2	Lrp4
Cnksr2	5.18494e-98	1.07158	0.27	0.03	8.87455e-94	2	Cnksr2
Gmds	2.05704e-97	1.12493	0.724	0.348	3.52083e-93	2	Gmds
Scn1a	1.52084e-96	1.12577	0.449	0.114	2.60307e-92	2	Scn1a
Tgfa	3.15016e-96	1.05475	0.565	0.191	5.39181e-92	2	Tgfa
Carmil1	7.25998e-94	0.963191	0.315	0.051	1.24262e-89	2	Carmil1
Tacc2	5.71024e-93	0.970426	0.775	0.411	9.77365e-89	2	Tacc2
P3h3	1.29261e-92	1.06734	0.451	0.121	2.21244e-88	2	P3h3
Kcnj3	1.01717e-91	1.04849	0.291	0.041	1.74099e-87	2	Kcnj3
Fam49a	1.85011e-91	0.950533	0.274	0.035	3.16664e-87	2	Fam49a
Nsg2	4.39131e-90	0.967385	0.396	0.094	7.51616e-86	2	Nsg2
Scfd2	4.43364e-90	1.12328	0.461	0.13	7.58861e-86	2	Scfd2
Brinp2	6.80946e-90	1.02638	0.298	0.045	1.16551e-85	2	Brinp2
Apba2	2.64884e-89	0.9595	0.423	0.109	4.53375e-85	2	Apba2
Rbms1	2.94489e-89	1.10801	0.329	0.059	5.04048e-85	2	Rbms1
AC130162.1	7.67102e-89	0.910012	0.292	0.045	1.31297e-84	2	AC130162.1
Lrrn2	9.33198e-89	0.942348	0.287	0.042	1.59726e-84	2	Lrrn2
Rgs7	1.50738e-88	0.997934	0.354	0.073	2.58003e-84	2	Rgs7
Ptpro	1.64125e-88	0.664026	0.462	0.156	2.80916e-84	2	Ptpro
Galnt17	4.71352e-86	1.02575	0.286	0.043	8.06766e-82	2	Galnt17
Adarb2	5.67576e-86	0.953753	0.77	0.407	9.71463e-82	2	Adarb2
Nnat	2.07811e-85	1.06245	0.495	0.158	3.55689e-81	2	Nnat
Nlgn3	5.72069e-85	0.927583	0.267	0.037	9.79153e-81	2	Nlgn3
Tcf4	9.33795e-85	0.698392	0.968	0.862	1.59828e-80	2	Tcf4
Sgip1	1.33333e-84	1.04474	0.571	0.219	2.28213e-80	2	Sgip1
Slc8a3	2.32794e-84	1.07217	0.356	0.078	3.98451e-80	2	Slc8a3
Zmiz1	1.11742e-83	0.994705	0.536	0.19	1.91257e-79	2	Zmiz1
Bmerb1	1.58651e-83	0.956197	0.365	0.084	2.71548e-79	2	Bmerb1
Abhd2	1.53862e-82	1.02523	0.404	0.105	2.6335e-78	2	Abhd2
Rundc3b	2.70191e-82	0.922548	0.255	0.034	4.62459e-78	2	Rundc3b
Atcay	3.2043e-82	0.858632	0.306	0.057	5.48448e-78	2	Atcay
Orai1	2.01945e-80	0.843901	0.253	0.036	3.4565e-76	2	Orai1
Grid1	3.60838e-80	1.03106	0.505	0.175	6.17611e-76	2	Grid1
Large1	3.74863e-80	0.933841	0.674	0.315	6.41615e-76	2	Large1
Ext1	1.98972e-79	0.818842	0.72	0.355	3.40561e-75	2	Ext1
Acap3	3.33928e-79	0.933	0.344	0.076	5.71551e-75	2	Acap3
Nav1	4.0699e-79	0.745663	0.904	0.626	6.96604e-75	2	Nav1
Arhgap44	8.02316e-79	0.917051	0.299	0.056	1.37324e-74	2	Arhgap44
Nfib	9.00224e-79	0.868082	0.829	0.505	1.54082e-74	2	Nfib
Nav3	7.53746e-78	1.03632	0.305	0.059	1.29011e-73	2	Nav3
Celf2	1.64878e-77	0.892063	0.71	0.356	2.82205e-73	2	Celf2
Gpr162	3.10935e-77	0.845958	0.268	0.045	5.32196e-73	2	Gpr162
Cadm2	3.6261e-77	0.906551	0.566	0.225	6.20643e-73	2	Cadm2
Luzp2	3.08852e-76	0.651664	0.977	0.841	5.28631e-72	2	Luzp2
Lpin2	3.8483e-76	0.822294	0.309	0.066	6.58674e-72	2	Lpin2
Snph	4.05542e-76	0.791838	0.26	0.042	6.94126e-72	2	Snph
Ptprn	1.31702e-75	0.856314	0.326	0.074	2.25421e-71	2	Ptprn
Nf1	4.2889e-75	0.800156	0.861	0.584	7.34089e-71	2	Nf1
Cmtm4	6.92753e-75	0.945946	0.368	0.094	1.18572e-70	2	Cmtm4
Etv5	3.36443e-74	0.874322	0.319	0.071	5.75856e-70	2	Etv5
Acsl6	8.85742e-74	0.833126	0.338	0.082	1.51604e-69	2	Acsl6
Nedd4l	1.85505e-73	0.95459	0.305	0.063	3.1751e-69	2	Nedd4l
Epb41	4.09599e-73	0.776318	0.264	0.048	7.0107e-69	2	Epb41
Kank1	7.86136e-72	0.866974	0.652	0.31	1.34555e-67	2	Kank1
Ppp2r2b1	8.38398e-72	0.708243	0.914	0.654	1.435e-67	2	Ppp2r2b
Chic2	9.60564e-72	0.836685	0.282	0.054	1.6441e-67	2	Chic2
Pcdhgc3	2.01962e-71	0.866089	0.387	0.111	3.45678e-67	2	Pcdhgc3
Neto2	1.10157e-70	0.872534	0.28	0.055	1.88544e-66	2	Neto2
Clu	1.3209e-70	0.822439	0.617	0.279	2.26086e-66	2	Clu
Focad	2.07264e-70	0.893148	0.539	0.216	3.54753e-66	2	Focad
Timp2	2.66665e-70	0.854349	0.265	0.048	4.56424e-66	2	Timp2
Mllt3	2.84867e-70	0.887284	0.357	0.094	4.87578e-66	2	Mllt3
Zfp462	3.44269e-70	0.891798	0.396	0.117	5.89251e-66	2	Zfp462
Scg3	2.16056e-69	0.896749	0.372	0.105	3.69802e-65	2	Scg3
Msi2	4.89766e-69	0.829949	0.627	0.292	8.38284e-65	2	Msi2
Traf3	5.46777e-69	0.841089	0.28	0.056	9.35863e-65	2	Traf3
Calr	9.88586e-69	0.877	0.668	0.338	1.69206e-64	2	Calr
Dennd1b	1.61876e-68	0.892459	0.338	0.086	2.77067e-64	2	Dennd1b
Nova1	2.73285e-68	0.870003	0.67	0.336	4.67755e-64	2	Nova1
Cacnb4	2.77216e-68	0.821413	0.371	0.106	4.74482e-64	2	Cacnb4
Eml4	5.40631e-68	0.877985	0.404	0.125	9.25343e-64	2	Eml4
Glcci1	8.56766e-68	0.865852	0.753	0.479	1.46644e-63	2	Glcci1
Kcnc3	2.40624e-67	0.819189	0.31	0.074	4.11852e-63	2	Kcnc3
Tspan3	3.11577e-66	0.820067	0.539	0.224	5.33294e-62	2	Tspan3
LOC108348172	1.02368e-65	0.792732	0.783	0.471	1.75213e-61	2	LOC108348172
Matn4	1.89164e-65	0.814947	0.264	0.051	3.23773e-61	2	Matn4
Chpt1	2.11778e-65	0.771236	0.29	0.067	3.62478e-61	2	Chpt1
Xpr1	4.79983e-64	0.821661	0.435	0.153	8.2154e-60	2	Xpr1
Jakmip2	9.91058e-64	0.678963	0.627	0.306	1.6963e-59	2	Jakmip2
Atp2b2	1.45214e-63	0.751393	0.381	0.124	2.48549e-59	2	Atp2b2
Cntn3	1.4966e-63	0.937029	0.268	0.055	2.56157e-59	2	Cntn3
Ralgps2	1.75915e-63	0.780653	0.282	0.065	3.01096e-59	2	Ralgps2
Rora	3.58816e-63	0.814856	0.323	0.086	6.1415e-59	2	Rora
Evi5	5.58134e-63	0.796287	0.301	0.074	9.55302e-59	2	Evi5
AABR07070046.1	5.73835e-63	0.715761	0.761	0.442	9.82176e-59	2	AABR07070046.1
B4galt6	6.0466e-63	0.816935	0.321	0.084	1.03494e-58	2	B4galt6
RGD1306271	6.8372e-63	0.8146	0.337	0.093	1.17026e-58	2	RGD1306271
Scrg1	7.84545e-63	0.885587	0.414	0.139	1.34283e-58	2	Scrg1
Olig1	6.79805e-62	0.824309	0.597	0.282	1.16355e-57	2	Olig1
Ttc3	7.38341e-62	0.716947	0.825	0.556	1.26374e-57	2	Ttc3
Tafa5	4.51641e-61	0.789166	0.509	0.212	7.73029e-57	2	Tafa5
Syn2	2.14887e-60	0.773409	0.291	0.072	3.678e-56	2	Syn2
Grin1	6.82141e-60	0.876778	0.299	0.075	1.16755e-55	2	Grin1
Akt3	9.53558e-60	0.706802	0.858	0.629	1.63211e-55	2	Akt3
Cdh11	1.51357e-59	0.84922	0.573	0.269	2.59063e-55	2	Cdh11
Mpzl1	1.61671e-59	0.750643	0.496	0.205	2.76716e-55	2	Mpzl1
Gabrb1	4.06025e-59	0.969054	0.279	0.066	6.94953e-55	2	Gabrb1
Tmem117	4.29539e-59	0.858495	0.605	0.303	7.35198e-55	2	Tmem117
LOC682419	7.94293e-59	0.812221	0.298	0.076	1.35951e-54	2	LOC682419
Glce	1.39692e-58	0.862594	0.274	0.063	2.39097e-54	2	Glce
Acbd6	1.51777e-58	0.805886	0.513	0.22	2.59782e-54	2	Acbd6
Zcchc24	1.78869e-58	0.809218	0.562	0.26	3.06152e-54	2	Zcchc24
Caly	3.88902e-58	0.739566	0.45	0.177	6.65644e-54	2	Caly
Pcyt1b	1.14382e-57	0.805316	0.363	0.115	1.95776e-53	2	Pcyt1b
Sorbs1	1.67826e-57	0.826538	0.434	0.163	2.87251e-53	2	Sorbs1
Msantd2	2.77997e-57	0.788022	0.468	0.187	4.75819e-53	2	Msantd2
Cacng7	2.81659e-57	0.70057	0.261	0.062	4.82088e-53	2	Cacng7
Per3	9.64125e-57	0.776865	0.543	0.248	1.6502e-52	2	Per3
Ptpre	1.93837e-56	0.688435	0.342	0.111	3.31771e-52	2	Ptpre
Chd9	1.13583e-55	0.788861	0.613	0.314	1.94409e-51	2	Chd9
Ppib	1.15423e-55	0.804129	0.531	0.241	1.97558e-51	2	Ppib
Cdh2	1.2628e-55	0.781532	0.602	0.301	2.16142e-51	2	Cdh2
Akap6	2.45643e-55	0.618308	0.863	0.6	4.20443e-51	2	Akap6
Rap1gap	2.6211e-55	0.688764	0.275	0.071	4.48628e-51	2	Rap1gap
Gpcpd1	3.87343e-55	0.769221	0.363	0.119	6.62976e-51	2	Gpcpd1
Rasa3	5.10489e-55	0.73052	0.584	0.286	8.73752e-51	2	Rasa3
AABR07021704.1	6.86847e-55	0.70158	0.313	0.093	1.17561e-50	2	AABR07021704.1
Antxr1	9.97757e-55	0.618575	0.373	0.139	1.70776e-50	2	Antxr1
Fstl4	1.01473e-54	0.847317	0.255	0.058	1.73682e-50	2	Fstl4
Fut9	1.32456e-54	0.644206	0.712	0.408	2.26712e-50	2	Fut9
Dtnb	1.95022e-54	0.715048	0.522	0.237	3.33799e-50	2	Dtnb
Cpeb3	2.06945e-54	0.769456	0.601	0.303	3.54207e-50	2	Cpeb3
Resp18	5.50749e-54	0.742548	0.408	0.154	9.42661e-50	2	Resp18
Samd4a	1.13739e-53	0.676852	0.796	0.511	1.94675e-49	2	Samd4a
Xrcc4	1.4762e-53	0.893393	0.458	0.189	2.52666e-49	2	Xrcc4
Dlgap4	1.87636e-52	0.684597	0.278	0.076	3.21158e-48	2	Dlgap4
Lrrc7	1.92973e-52	0.70428	0.6	0.307	3.30293e-48	2	Lrrc7
Wasf1	1.96095e-52	0.719666	0.426	0.169	3.35637e-48	2	Wasf1
Gpr137c	2.05081e-52	0.793748	0.492	0.216	3.51017e-48	2	Gpr137c
Qser1	2.88292e-52	0.752094	0.364	0.126	4.93441e-48	2	Qser1
Hspa5	4.47283e-52	0.770869	0.551	0.266	7.65569e-48	2	Hspa5
Myh10	5.35068e-52	0.642534	0.251	0.063	9.15822e-48	2	Myh10
Bicd1	6.77543e-52	0.773947	0.515	0.236	1.15968e-47	2	Bicd1
Dipk1a	8.17865e-52	0.730089	0.315	0.097	1.39986e-47	2	Dipk1a
Olig2	9.32246e-52	0.778198	0.365	0.127	1.59563e-47	2	Olig2
Robo1	1.34549e-51	0.63434	0.753	0.463	2.30294e-47	2	Robo1
Sfxn5	1.56237e-51	0.690346	0.259	0.066	2.67415e-47	2	Sfxn5
Sat1	1.10527e-50	0.708216	0.376	0.138	1.89179e-46	2	Sat1
Fgfr1	1.61067e-50	0.766435	0.267	0.069	2.75682e-46	2	Fgfr1
Arhgef28	3.47877e-50	0.670828	0.584	0.299	5.95425e-46	2	Arhgef28
Spg7	3.79208e-50	0.752293	0.412	0.162	6.49052e-46	2	Spg7
Scai	5.24141e-50	0.650467	0.38	0.145	8.97119e-46	2	Scai
Spred2	6.23182e-50	0.672045	0.442	0.189	1.06664e-45	2	Spred2
Ccser1	1.34826e-49	0.600014	0.593	0.312	2.30769e-45	2	Ccser1
Ubash3b	1.4871e-49	0.616545	0.26	0.073	2.54532e-45	2	Ubash3b
Mboat2	1.69926e-49	0.709289	0.577	0.294	2.90846e-45	2	Mboat2
Hsp90b1	2.97446e-49	0.668112	0.621	0.335	5.09108e-45	2	Hsp90b1
RGD1309104	3.3566e-49	0.715579	0.373	0.138	5.74515e-45	2	RGD1309104
RGD1309540	3.80617e-49	0.705469	0.594	0.311	6.51464e-45	2	RGD1309540
Cdh8	3.92639e-49	0.735116	0.363	0.131	6.72042e-45	2	Cdh8
Epdr1	8.82454e-49	0.700283	0.348	0.123	1.51041e-44	2	Epdr1
Elavl1	3.20771e-48	0.712741	0.62	0.339	5.49032e-44	2	Elavl1
Slc6a1	5.82704e-48	0.723744	0.337	0.116	9.97356e-44	2	Slc6a1
Sh3d19	6.45999e-48	0.579874	0.829	0.57	1.10569e-43	2	Sh3d19
Asrgl1	9.21393e-48	0.67326	0.406	0.165	1.57706e-43	2	Asrgl1
Znrf1	8.30007e-47	0.706979	0.344	0.122	1.42064e-42	2	Znrf1
Itprid2	1.51823e-46	0.660739	0.381	0.151	2.5986e-42	2	Itprid2
Tut4	2.45305e-46	0.666508	0.443	0.195	4.19864e-42	2	Tut4
Gkap1	2.6228e-46	0.619621	0.306	0.104	4.48919e-42	2	Gkap1
Pclo	2.92788e-46	0.642533	0.559	0.289	5.01136e-42	2	Pclo
Abhd12	3.88985e-46	0.763721	0.435	0.187	6.65787e-42	2	Abhd12
Rbfox1	4.57868e-46	0.563677	0.699	0.421	7.83687e-42	2	Rbfox1
Mast2	5.05852e-46	0.688726	0.526	0.259	8.65817e-42	2	Mast2
Arhgap35	8.75933e-46	0.621036	0.775	0.513	1.49925e-41	2	Arhgap35
Prkd1	1.47333e-45	0.721843	0.655	0.388	2.52175e-41	2	Prkd1
Mgll	1.47605e-45	0.676496	0.274	0.081	2.52641e-41	2	Mgll
Peli2	2.99911e-45	0.719408	0.375	0.146	5.13328e-41	2	Peli2
Etv6	8.25648e-45	0.609102	0.526	0.265	1.41318e-40	2	Etv6
Slitrk1	1.01869e-44	0.572262	0.275	0.089	1.74358e-40	2	Slitrk1
Ptpn4	1.47524e-44	0.591379	0.69	0.416	2.52503e-40	2	Ptpn4
Reck	1.72146e-44	0.63135	0.334	0.125	2.94645e-40	2	Reck
Plpp3	1.92453e-44	0.790203	0.414	0.175	3.29403e-40	2	Plpp3
Jmjd1c	2.25538e-44	0.718738	0.621	0.355	3.86031e-40	2	Jmjd1c
Aff2	2.89526e-44	0.500753	0.392	0.175	4.95552e-40	2	Aff2
Casc4	2.93773e-44	0.697913	0.319	0.111	5.02822e-40	2	Casc4
Clstn1	3.14187e-44	0.672176	0.439	0.196	5.37762e-40	2	Clstn1
Ugp2	3.30227e-44	0.697929	0.341	0.126	5.65216e-40	2	Ugp2
Eml6	4.66794e-44	0.672982	0.357	0.138	7.98964e-40	2	Eml6
Rftn2	1.0178e-43	0.739179	0.406	0.17	1.74206e-39	2	Rftn2
Mtap	1.32075e-43	0.741251	0.267	0.079	2.2606e-39	2	Mtap
Kcnip1	2.69055e-43	0.610173	0.337	0.132	4.60514e-39	2	Kcnip1
Msra	5.61182e-43	0.72956	0.279	0.087	9.6052e-39	2	Msra
Snap25	6.99146e-43	0.54842	0.736	0.47	1.19666e-38	2	Snap25
Lrrc49	8.32898e-43	0.675842	0.408	0.175	1.42559e-38	2	Lrrc49
Gabbr2	1.06471e-42	0.618493	0.292	0.102	1.82235e-38	2	Gabbr2
Sbf2	7.30319e-42	0.639008	0.72	0.462	1.25001e-37	2	Sbf2
Micu1	7.83555e-42	0.550855	0.344	0.141	1.34113e-37	2	Micu1
Fip1l1	1.18838e-41	0.660962	0.492	0.243	2.03403e-37	2	Fip1l1
Rapgef3	1.27282e-41	0.617641	0.33	0.128	2.17855e-37	2	Rapgef3
Snap91	1.66305e-41	0.531335	0.543	0.294	2.84648e-37	2	Snap91
Spire1	2.16022e-41	0.604891	0.48	0.236	3.69744e-37	2	Spire1
Sptan1	3.00167e-41	0.629959	0.443	0.207	5.13766e-37	2	Sptan1
Usp3	5.95249e-41	0.591958	0.427	0.197	1.01883e-36	2	Usp3
Dmxl2	8.63364e-41	0.666702	0.482	0.237	1.47773e-36	2	Dmxl2
Arsb	1.23349e-40	0.522933	0.53	0.286	2.11124e-36	2	Arsb
Homer1	2.29139e-40	0.617995	0.311	0.115	3.92194e-36	2	Homer1
Gpsm2	2.35655e-40	0.625383	0.264	0.085	4.03347e-36	2	Gpsm2
Sgms1	3.73677e-40	0.639856	0.503	0.256	6.39585e-36	2	Sgms1
Pcnx1	4.79634e-40	0.641777	0.345	0.137	8.20942e-36	2	Pcnx1
Hsd17b12	5.54974e-40	0.608232	0.392	0.172	9.49894e-36	2	Hsd17b12
Bmpr2	8.53675e-40	0.677141	0.488	0.244	1.46115e-35	2	Bmpr2
Kat6b	1.79042e-39	0.616498	0.443	0.212	3.06448e-35	2	Kat6b
Grk4	2.05127e-39	0.626225	0.695	0.444	3.51096e-35	2	Grk4
Grk5	2.30807e-39	0.553017	0.507	0.267	3.9505e-35	2	Grk5
Abi2	3.27099e-39	0.582738	0.358	0.152	5.59862e-35	2	Abi2
Setd5	5.64658e-39	0.614988	0.699	0.453	9.66468e-35	2	Setd5
Frrs1l	2.31803e-38	0.582372	0.284	0.103	3.96754e-34	2	Frrs1l
Adam23	2.4153e-38	0.574324	0.358	0.153	4.13403e-34	2	Adam23
Stim2	3.01737e-38	0.632227	0.391	0.173	5.16453e-34	2	Stim2
Rab8b	3.84072e-38	0.533165	0.512	0.276	6.57378e-34	2	Rab8b
Zmym4	4.011e-38	0.587795	0.654	0.4	6.86523e-34	2	Zmym4
Ptpn9	4.23627e-38	0.635649	0.504	0.263	7.2508e-34	2	Ptpn9
Cplane1	6.53083e-38	0.652624	0.294	0.105	1.11782e-33	2	Cplane1
B2m	7.13514e-38	0.622032	0.554	0.307	1.22125e-33	2	B2m
Peak1	8.3903e-38	0.517888	0.499	0.267	1.43608e-33	2	Peak1
Lrrc42	1.61278e-37	0.605488	0.361	0.154	2.76043e-33	2	Lrrc42
Phyh	2.09764e-37	0.589858	0.303	0.117	3.59032e-33	2	Phyh
Megf8	2.64448e-37	0.520614	0.303	0.12	4.5263e-33	2	Megf8
Tecpr2	3.39515e-37	0.584525	0.255	0.085	5.81113e-33	2	Tecpr2
Mpdz	4.05752e-37	0.528877	0.392	0.183	6.94486e-33	2	Mpdz
Sos2	4.44829e-37	0.592179	0.536	0.294	7.61369e-33	2	Sos2
RT1-T24-1	5.34663e-37	0.660432	0.257	0.084	9.1513e-33	2	RT1-T24-1
Nsf	6.31599e-37	0.565807	0.42	0.202	1.08104e-32	2	Nsf
Khdrbs3	9.72827e-37	0.613471	0.38	0.17	1.66509e-32	2	Khdrbs3
Hif1a	1.03616e-36	0.606246	0.398	0.183	1.77349e-32	2	Hif1a
Basp1	1.42598e-36	0.508599	0.306	0.124	2.4407e-32	2	Basp1
Ostf1	1.82931e-36	0.599531	0.319	0.128	3.13105e-32	2	Ostf1
Cyfip2	2.85668e-36	0.515201	0.57	0.33	4.8895e-32	2	Cyfip2
Stat5b	3.79776e-36	0.58226	0.365	0.163	6.50025e-32	2	Stat5b
Phlpp2	6.86105e-36	0.612919	0.251	0.083	1.17434e-31	2	Phlpp2
Crtc3	8.96457e-36	0.632464	0.291	0.109	1.53438e-31	2	Crtc3
Dnm1	1.04646e-35	0.518792	0.342	0.152	1.79112e-31	2	Dnm1
Nsmaf	2.55561e-35	0.563983	0.309	0.124	4.37418e-31	2	Nsmaf
Pkig	5.9221e-35	0.668946	0.291	0.11	1.01363e-30	2	Pkig
Col16a1	1.49842e-34	0.58151	0.345	0.151	2.5647e-30	2	Col16a1
Ncor2	1.75689e-34	0.555234	0.406	0.195	3.0071e-30	2	Ncor2
Xkr4	1.82591e-34	0.511511	0.752	0.519	3.12523e-30	2	Xkr4
Mycbp2	1.83747e-34	0.508269	0.617	0.378	3.14501e-30	2	Mycbp2
Tnk2	1.85011e-34	0.583512	0.511	0.279	3.16666e-30	2	Tnk2
Rabgap1l	3.5452e-34	0.509427	0.725	0.489	6.06797e-30	2	Rabgap1l
Rtn1	1.28574e-33	0.533354	0.635	0.397	2.20067e-29	2	Rtn1
Rab31	4.4179e-33	0.550207	0.699	0.466	7.56167e-29	2	Rab31
Cobll1	1.21419e-32	0.500327	0.608	0.376	2.0782e-28	2	Cobll1
Syn3	2.09487e-32	0.624818	0.31	0.128	3.58558e-28	2	Syn3
Ndfip1	2.49074e-32	0.524341	0.663	0.43	4.26315e-28	2	Ndfip1
Nmt2	2.93084e-32	0.627149	0.276	0.105	5.01642e-28	2	Nmt2
Yes1	3.63308e-32	0.51583	0.326	0.147	6.21838e-28	2	Yes1
Rpl13	4.70816e-32	0.524064	0.597	0.366	8.05849e-28	2	Rpl13
Ankrd11	6.02959e-32	0.526075	0.356	0.166	1.03202e-27	2	Ankrd11
Nsmf	8.92896e-32	0.570359	0.298	0.122	1.52828e-27	2	Nsmf
Sipa1l2	9.04078e-32	0.52682	0.314	0.137	1.54742e-27	2	Sipa1l2
Erc1	1.20358e-31	0.543401	0.318	0.139	2.06004e-27	2	Erc1
Myo5a	1.75742e-31	0.512091	0.329	0.148	3.008e-27	2	Myo5a
Tmem132b	4.17512e-31	0.56325	0.342	0.157	7.14614e-27	2	Tmem132b
Dnmt3a	7.12969e-31	0.507333	0.317	0.142	1.22032e-26	2	Dnmt3a
Dclk2	8.1941e-31	0.534627	0.34	0.158	1.4025e-26	2	Dclk2
Lrp6	9.10623e-31	0.604788	0.434	0.226	1.55862e-26	2	Lrp6
Adamts20	9.78209e-31	0.515852	0.426	0.226	1.6743e-26	2	Adamts20
Cald1	1.43936e-30	0.509777	0.282	0.118	2.46361e-26	2	Cald1
Dtna	2.69279e-30	0.634678	0.586	0.369	4.60898e-26	2	Dtna
Tusc3	1.08026e-29	0.500869	0.348	0.167	1.84897e-25	2	Tusc3
Fstl1	2.20697e-29	0.533954	0.263	0.104	3.77745e-25	2	Fstl1
Vps36	2.61981e-29	0.506483	0.251	0.098	4.48407e-25	2	Vps36
Dennd2b	5.92162e-29	0.548691	0.36	0.174	1.01355e-24	2	Dennd2b
Ahi1	1.1943e-28	0.581263	0.344	0.161	2.04417e-24	2	Ahi1
Ppp1r14b	1.71967e-28	0.540895	0.311	0.139	2.94339e-24	2	Ppp1r14b
Kiz	2.07812e-28	0.506995	0.301	0.134	3.5569e-24	2	Kiz
Phactr3	2.13513e-28	0.514483	0.398	0.206	3.65448e-24	2	Phactr3
Spred1	1.07386e-27	0.536915	0.604	0.389	1.83802e-23	2	Spred1
Pdia6	1.31436e-27	0.574082	0.363	0.179	2.24966e-23	2	Pdia6
Lima1	1.97714e-27	0.607039	0.352	0.17	3.38407e-23	2	Lima1
Dennd2a	4.89525e-27	0.509964	0.588	0.375	8.37872e-23	2	Dennd2a
Map2k6	1.01749e-25	0.536606	0.291	0.132	1.74154e-21	2	Map2k6
Grin2b	4.14577e-25	0.591324	0.28	0.124	7.0959e-21	2	Grin2b
Kcnab1	3.01173e-16	0.521167	0.261	0.136	5.15488e-12	2	Kcnab1
Plekha1	3.4758e-221	2.04749	0.983	0.592	5.94918e-217	3	Plekha1
Ank3	4.23694e-175	1.74315	1	0.918	7.25194e-171	3	Ank3
AABR07035916.11	1.82118e-148	1.77116	0.99	0.667	3.11712e-144	3	AABR07035916.1
Nfasc	5.23222e-148	2.02505	0.969	0.636	8.95547e-144	3	Nfasc
Sh3gl3	9.14438e-148	1.79951	0.932	0.451	1.56515e-143	3	Sh3gl3
Ablim2	5.977e-134	1.86829	0.884	0.247	1.02302e-129	3	Ablim2
Add1	7.15046e-132	1.62513	0.942	0.522	1.22387e-127	3	Add1
Ptpro1	5.14114e-127	1.97121	0.796	0.162	8.79958e-123	3	Ptpro
Fam214a	1.16781e-125	2.217	0.759	0.241	1.99882e-121	3	Fam214a
Mcam1	5.95654e-112	1.63674	0.912	0.347	1.01952e-107	3	Mcam
Tspan21	6.30878e-106	1.29709	0.99	0.645	1.07981e-101	3	Tspan2
Creb5	4.02829e-90	1.26116	0.963	0.709	6.89482e-86	3	Creb5
Man1a1	1.02739e-88	2.00399	0.422	0.036	1.75848e-84	3	Man1a1
Gas7	1.13075e-84	1.17825	0.395	0.034	1.93539e-80	3	Gas7
Rras2	1.88231e-83	2.88795	0.391	0.057	3.22176e-79	3	Rras2
Tnik1	8.63149e-77	1.92058	0.684	0.188	1.47737e-72	3	Tnik
Bin11	2.11999e-76	1.07595	0.99	0.82	3.62857e-72	3	Bin1
Lrrc71	5.85003e-73	1.43645	0.803	0.318	1.00129e-68	3	Lrrc7
Daam1	3.65448e-70	1.2954	0.881	0.472	6.25501e-66	3	Daam1
Phyhipl	4.19896e-70	1.35675	0.84	0.379	7.18694e-66	3	Phyhipl
Sik3	5.55866e-70	0.943832	1	0.875	9.5142e-66	3	Sik3
Npr1	2.74988e-65	1.10247	0.561	0.136	4.7067e-61	3	Npr1
Dusp101	2.21587e-63	1.38659	0.721	0.254	3.79267e-59	3	Dusp10
Robo21	5.53221e-62	1.63221	0.609	0.169	9.46893e-58	3	Robo2
Plekhg1	5.35995e-61	1.1506	0.922	0.516	9.1741e-57	3	Plekhg1
Tmtc1	1.16902e-60	1.56683	0.354	0.042	2.00089e-56	3	Tmtc1
Ano41	3.67216e-60	0.84393	0.997	0.921	6.28527e-56	3	Ano4
Cttnbp2	2.78628e-59	1.05169	0.932	0.71	4.769e-55	3	Cttnbp2
Svep1	2.78795e-59	1.06859	0.442	0.085	4.77186e-55	3	Svep1
Sema6d	3.86924e-56	1.02432	0.718	0.263	6.62259e-52	3	Sema6d
Kirrel3	6.72435e-55	1.0008	0.435	0.089	1.15094e-50	3	Kirrel3
Zfhx2	8.67164e-55	1.07619	0.724	0.271	1.48424e-50	3	Zfhx2
Kcnh5	1.54766e-54	1.27661	0.33	0.039	2.64898e-50	3	Kcnh5
Pcdh71	4.75329e-54	1.27389	0.401	0.067	8.13574e-50	3	Pcdh7
AABR07043564.1	1.58731e-53	0.906515	0.514	0.139	2.71685e-49	3	AABR07043564.1
Kif17	1.68715e-53	1.00335	0.5	0.125	2.88772e-49	3	Kif17
Pak11	2.87615e-53	1.07085	0.881	0.643	4.92282e-49	3	Pak1
Usp30	4.38562e-52	0.723461	0.442	0.123	7.50642e-48	3	Usp30
Lgi31	8.41688e-52	0.805853	0.789	0.35	1.44063e-47	3	Lgi3
Adcy91	1.64387e-51	0.921917	0.646	0.229	2.81364e-47	3	Adcy9
Thtpa	5.40125e-51	0.814655	0.463	0.124	9.24479e-47	3	Thtpa
Fam163a	1.04004e-50	0.902396	0.503	0.147	1.78014e-46	3	Fam163a
Tnfaip6	1.68341e-50	0.836157	0.367	0.072	2.88132e-46	3	Tnfaip6
Snx30	7.12027e-50	1.00676	0.656	0.234	1.21871e-45	3	Snx30
Psd3	1.31756e-48	0.934129	0.952	0.697	2.25513e-44	3	Psd3
Ptprd	1.42368e-48	0.762353	0.997	0.948	2.43678e-44	3	Ptprd
Slc8a11	1.69921e-48	0.965431	0.952	0.675	2.90836e-44	3	Slc8a1
Arap21	4.13374e-48	0.933389	0.929	0.614	7.0753e-44	3	Arap2
Ttll51	5.2515e-48	0.857957	0.98	0.789	8.98846e-44	3	Ttll5
Gfod1	1.75186e-47	1.14053	0.718	0.298	2.99849e-43	3	Gfod1
Tmc7	6.31543e-47	0.972157	0.776	0.351	1.08095e-42	3	Tmc7
Chn2	1.20809e-46	1.00032	0.847	0.447	2.06776e-42	3	Chn2
Lsamp1	1.70695e-45	1.19353	0.728	0.31	2.92161e-41	3	Lsamp
Bmp1	2.2683e-45	1.09102	0.432	0.099	3.88243e-41	3	Bmp1
Kank11	4.04145e-45	0.989287	0.745	0.329	6.91735e-41	3	Kank1
Rps6ka3	1.03764e-44	1.0329	0.745	0.332	1.77603e-40	3	Rps6ka3
Serinc5	2.82827e-44	0.911673	0.932	0.694	4.84086e-40	3	Serinc5
Lpar11	4.86599e-44	0.804217	0.959	0.665	8.32862e-40	3	Lpar1
Zfp608	7.32174e-44	0.916957	0.912	0.595	1.25319e-39	3	Zfp608
Cntn11	1.87174e-43	0.809558	0.707	0.319	3.20367e-39	3	Cntn1
Opalin1	1.59688e-42	0.903654	0.891	0.593	2.73321e-38	3	Opalin
Zdhhc91	7.26555e-42	0.627176	0.592	0.249	1.24357e-37	3	Zdhhc9
Abhd17b	1.94044e-40	0.656407	0.799	0.412	3.32126e-36	3	Abhd17b
Tle1	4.6347e-40	0.646092	0.473	0.172	7.93275e-36	3	Tle1
Iffo1	4.99669e-40	0.682713	0.735	0.356	8.55234e-36	3	Iffo1
Plppr51	5.68556e-40	1.1474	0.5	0.154	9.7314e-36	3	Plppr5
LOC363337	1.7868e-39	0.886032	0.378	0.091	3.05828e-35	3	LOC363337
Mgat5	2.56991e-39	1.00094	0.544	0.189	4.39866e-35	3	Mgat5
Cdyl	6.85801e-39	0.818561	0.619	0.255	1.17382e-34	3	Cdyl
Foxn31	8.46787e-39	0.645322	0.969	0.734	1.44936e-34	3	Foxn3
Scrn1	8.73062e-39	1.07754	0.5	0.157	1.49433e-34	3	Scrn1
Phldb1	1.47744e-38	0.73804	0.915	0.609	2.52879e-34	3	Phldb1
AC134204.11	1.72708e-38	0.605662	0.531	0.217	2.95606e-34	3	AC134204.1
Septin41	3.10382e-38	0.598648	0.993	0.872	5.3125e-34	3	Septin4
Ust1	3.77834e-38	0.840603	0.701	0.321	6.46701e-34	3	Ust
RGD1304694	4.49581e-38	0.54632	0.548	0.238	7.69503e-34	3	RGD1304694
Aff21	1.97475e-37	1.0651	0.531	0.183	3.37998e-33	3	Aff2
Hs3st11	9.02748e-37	0.822117	0.735	0.359	1.54514e-32	3	Hs3st1
Ston2	1.44831e-36	0.688094	0.31	0.072	2.47893e-32	3	Ston2
Srgap11	1.48481e-36	0.749737	0.748	0.375	2.5414e-32	3	Srgap1
Coro2b1	2.84399e-36	0.583468	0.626	0.292	4.86777e-32	3	Coro2b
Mfsd10	3.00605e-36	0.56443	0.316	0.089	5.14516e-32	3	Mfsd10
Adar	6.70072e-36	0.769273	0.568	0.227	1.1469e-31	3	Adar
Plxna4	9.52925e-36	0.676761	0.619	0.284	1.63103e-31	3	Plxna4
Sgip11	1.02947e-35	0.522774	0.551	0.244	1.76205e-31	3	Sgip1
Rhbdl3	1.05881e-35	0.892393	0.401	0.113	1.81225e-31	3	Rhbdl3
Ttyh1	1.38338e-35	0.562251	0.374	0.125	2.36779e-31	3	Ttyh1
Sema4d	2.06085e-35	1.27708	0.646	0.294	3.52735e-31	3	Sema4d
Tjap1	3.6828e-35	0.771152	0.738	0.369	6.30348e-31	3	Tjap1
Pik3r3	6.89657e-35	1.18645	0.49	0.164	1.18042e-30	3	Pik3r3
Rybp	7.12169e-35	0.698024	0.646	0.301	1.21895e-30	3	Rybp
Mag	7.39662e-35	0.693448	0.969	0.823	1.26601e-30	3	Mag
Chsy3	8.27656e-35	0.93202	0.796	0.446	1.41662e-30	3	Chsy3
Zfpm21	1.05603e-34	0.529534	0.401	0.149	1.8075e-30	3	Zfpm2
Dlg1	1.27904e-34	0.709242	0.959	0.752	2.1892e-30	3	Dlg1
Tnfrsf19	1.53302e-34	0.52158	0.517	0.222	2.62392e-30	3	Tnfrsf19
Ptk2	2.98643e-34	0.775151	0.888	0.58	5.11158e-30	3	Ptk2
Clmn1	3.95362e-34	0.776983	0.884	0.605	6.76702e-30	3	Clmn
Grm71	4.01484e-34	1.82086	0.541	0.229	6.8718e-30	3	Grm7
Ppm1e1	7.87684e-34	0.668425	0.527	0.22	1.3482e-29	3	Ppm1e
Sox2	2.56673e-33	0.663354	0.769	0.415	4.39321e-29	3	Sox2
Prtg	2.83335e-33	0.775515	0.51	0.198	4.84956e-29	3	Prtg
Tmem163	3.75466e-33	1.19072	0.561	0.225	6.42647e-29	3	Tmem163
Clk1	5.48911e-33	0.75496	0.857	0.533	9.39516e-29	3	Clk1
Zfp536	1.27121e-32	0.742401	0.769	0.414	2.17581e-28	3	Zfp536
Trim21	3.2439e-32	0.689008	0.959	0.74	5.55225e-28	3	Trim2
Acap2	7.9747e-32	0.75882	0.823	0.486	1.36495e-27	3	Acap2
Ccser2	8.11945e-32	0.657977	0.52	0.226	1.38972e-27	3	Ccser2
Fut91	8.759e-32	0.833049	0.776	0.426	1.49919e-27	3	Fut9
Xkr41	9.56643e-32	0.789722	0.857	0.53	1.63739e-27	3	Xkr4
Afap1	4.35741e-31	0.567582	0.361	0.122	7.45814e-27	3	Afap1
Ptn	7.53011e-31	0.67772	0.959	0.743	1.28885e-26	3	Ptn
Rpe65	2.50226e-30	0.743483	0.663	0.327	4.28286e-26	3	Rpe65
Shtn1	3.87249e-30	0.71626	0.514	0.217	6.62816e-26	3	Shtn1
Gemin2	4.32302e-30	0.817722	0.626	0.291	7.39928e-26	3	Gemin2
Schip1	4.37111e-30	0.735982	0.673	0.334	7.48159e-26	3	Schip1
Pak3	5.92166e-30	0.693624	0.459	0.176	1.01355e-25	3	Pak3
Fstl11	6.2405e-30	0.614236	0.347	0.111	1.06812e-25	3	Fstl1
AC096473.3	9.90527e-30	0.693171	0.816	0.484	1.69539e-25	3	AC096473.3
Bche	1.45641e-29	0.771848	0.33	0.091	2.49278e-25	3	Bche
Slc25a17	1.77846e-29	0.501432	0.48	0.216	3.044e-25	3	Slc25a17
Atat1	2.16906e-29	0.55518	0.398	0.151	3.71257e-25	3	Atat1
Clic4	2.5193e-29	0.898392	0.748	0.417	4.31203e-25	3	Clic4
Cd811	3.51916e-29	0.62042	0.925	0.655	6.0234e-25	3	Cd81
Tm7sf3	4.44295e-29	0.501929	0.473	0.212	7.60456e-25	3	Tm7sf3
Eps15	1.27937e-28	0.504206	0.806	0.485	2.18978e-24	3	Eps15
Irak3	1.2887e-28	0.544552	0.323	0.11	2.20574e-24	3	Irak3
Spata22	1.5606e-28	0.516442	0.357	0.134	2.67113e-24	3	Spata22
Acsl3	1.84769e-28	0.934901	0.575	0.255	3.16251e-24	3	Acsl3
Kndc11	2.93177e-28	0.745596	0.779	0.453	5.01802e-24	3	Kndc1
Ssh2	3.00037e-28	0.918407	0.769	0.465	5.13543e-24	3	Ssh2
Pak7	3.51611e-28	0.652655	0.963	0.916	6.01817e-24	3	Pak7
Jam3	1.34767e-27	0.542186	0.871	0.566	2.30667e-23	3	Jam3
Ephb1	2.85117e-27	0.570422	0.782	0.471	4.88007e-23	3	Ephb1
Dgka	5.7569e-27	0.614001	0.582	0.284	9.85351e-23	3	Dgka
Nectin1	8.3525e-27	0.529868	0.279	0.085	1.42961e-22	3	Nectin1
Hs2st1	1.02286e-26	0.512161	0.395	0.161	1.75073e-22	3	Hs2st1
Hhip	1.03121e-26	0.661451	0.633	0.323	1.76501e-22	3	Hhip
Slk	1.42002e-26	0.62384	0.401	0.155	2.4305e-22	3	Slk
Mal1	1.43274e-26	0.825146	0.871	0.665	2.45227e-22	3	Mal
Smurf1	4.21856e-26	0.624505	0.398	0.152	7.22049e-22	3	Smurf1
Tex9	5.21921e-26	0.589382	0.422	0.17	8.9332e-22	3	Tex9
Arsb1	6.75763e-26	0.55066	0.592	0.3	1.15664e-21	3	Arsb
Sema3e	1.222e-25	0.62992	0.711	0.399	2.09157e-21	3	Sema3e
Wls	3.91883e-25	0.517971	0.616	0.329	6.70747e-21	3	Wls
Mical3	4.17121e-25	0.927932	0.643	0.341	7.13945e-21	3	Mical3
Ddr1	5.29604e-25	0.548488	0.667	0.367	9.0647e-21	3	Ddr1
Strn	6.97572e-25	0.743725	0.891	0.66	1.19396e-20	3	Strn
Pkp4	9.59228e-25	0.63466	0.908	0.666	1.64182e-20	3	Pkp4
Ppp3ca	5.326e-24	0.589655	0.935	0.744	9.11597e-20	3	Ppp3ca
Prkcq	1.21319e-23	0.506248	0.561	0.293	2.0765e-19	3	Prkcq
Ppp1r12a	1.25907e-23	0.574166	0.827	0.537	2.15502e-19	3	Ppp1r12a
Cdh111	1.34576e-23	0.732723	0.582	0.289	2.30341e-19	3	Cdh11
Jmjd1c1	1.41594e-23	0.565308	0.663	0.371	2.42353e-19	3	Jmjd1c
Prpf18	1.72536e-23	0.556384	0.388	0.162	2.95313e-19	3	Prpf18
Ell2	2.56065e-23	0.523298	0.833	0.547	4.38281e-19	3	Ell2
Ppfia21	2.92029e-23	0.765653	0.469	0.201	4.99838e-19	3	Ppfia2
Grid21	3.27304e-23	0.736488	0.707	0.408	5.60214e-19	3	Grid2
Myo18a1	4.95949e-23	0.528118	0.711	0.418	8.48867e-19	3	Myo18a
Sh3d191	8.07042e-23	0.558442	0.857	0.586	1.38133e-18	3	Sh3d19
Atad2b	8.6501e-23	0.614084	0.772	0.48	1.48055e-18	3	Atad2b
Stxbp5	1.50429e-22	0.696347	0.605	0.315	2.57474e-18	3	Stxbp5
Lcorl	4.50857e-22	0.708994	0.626	0.342	7.71686e-18	3	Lcorl
Exoc6b	1.02983e-21	0.568936	0.908	0.703	1.76265e-17	3	Exoc6b
Pkn2	2.15261e-21	0.551536	0.748	0.465	3.6844e-17	3	Pkn2
Sirt2	2.27498e-21	0.612505	0.704	0.418	3.89386e-17	3	Sirt2
Adamts4	3.90426e-21	0.555331	0.49	0.239	6.68253e-17	3	Adamts4
Kdm5a	5.02066e-21	0.601499	0.646	0.364	8.59336e-17	3	Kdm5a
Zdhhc14	6.28867e-21	0.603067	0.84	0.58	1.07637e-16	3	Zdhhc14
Grik2	1.39788e-20	0.566353	0.993	0.952	2.39261e-16	3	Grik2
Tns3	2.14649e-20	0.622343	0.728	0.454	3.67393e-16	3	Tns3
RGD13062711	1.22847e-19	0.706388	0.313	0.111	2.10265e-15	3	RGD1306271
Fyn1	4.56954e-19	0.529018	0.531	0.281	7.82123e-15	3	Fyn
Syde2	7.12899e-19	0.777552	0.296	0.101	1.2202e-14	3	Syde2
Pip5k1b1	8.86384e-19	0.819787	0.293	0.098	1.51713e-14	3	Pip5k1b
Prpf4b	1.66688e-18	0.541815	0.816	0.564	2.85303e-14	3	Prpf4b
Lima11	7.79443e-18	0.611545	0.405	0.181	1.33409e-13	3	Lima1
Tbcel	9.39227e-18	0.52814	0.51	0.271	1.60758e-13	3	Tbcel
Sema6a	9.88681e-18	0.746251	0.446	0.209	1.69223e-13	3	Sema6a
Pcdh171	1.6147e-17	1.04189	0.286	0.102	2.76372e-13	3	Pcdh17
Adam19	2.93587e-17	0.621042	0.337	0.137	5.02503e-13	3	Adam19
Dpysl2	3.12495e-17	0.549373	0.82	0.58	5.34867e-13	3	Dpysl2
Prickle1	1.9367e-16	0.592288	0.299	0.122	3.31486e-12	3	Prickle1
Wwc2	6.00102e-16	0.861854	0.374	0.166	1.02714e-11	3	Wwc2
Marchf8	4.45279e-15	0.759571	0.544	0.31	7.62139e-11	3	Marchf8
Peli1	4.40495e-14	0.645342	0.49	0.27	7.53951e-10	3	Peli1
Tcf7l2	4.1277e-13	1.04495	0.422	0.221	7.06497e-09	3	Tcf7l2
Sec23a	6.62184e-12	0.557131	0.296	0.139	1.13339e-07	3	Sec23a
Usp25	1.86942e-11	0.514136	0.286	0.133	3.1997e-07	3	Usp25
Cnksr3	2.09038e-11	0.865145	0.381	0.199	3.57789e-07	3	Cnksr3
Ptprm	4.00045e-10	0.53754	0.738	0.552	6.84716e-06	3	Ptprm
Mob3b1	6.48821e-10	0.637286	0.408	0.237	1.11052e-05	3	Mob3b
Dhcr24	1.08168e-09	0.572776	0.279	0.136	1.8514e-05	3	Dhcr24
Magi11	2.45413e-09	0.798864	0.337	0.18	4.20049e-05	3	Magi1
Jazf11	1.31792e-05	0.616598	0.422	0.291	0.225576	3	Jazf1
Gng12	3.71324e-05	0.554388	0.578	0.447	0.635558	3	Gng12
Fyn2	2.72198e-304	3.93634	1	0.282	4.65893e-300	4	Fyn
Tns31	3.55631e-230	3.00512	1	0.458	6.08697e-226	4	Tns3
Bcas1	1.16667e-187	2.40501	1	0.976	1.99687e-183	4	Bcas1
Arhgap351	7.67645e-172	2.63826	0.99	0.535	1.3139e-167	4	Arhgap35
Sema5a1	3.68506e-169	3.86064	0.98	0.158	6.30735e-165	4	Sema5a
Tnr1	3.16564e-158	4.35881	1	0.134	5.41831e-154	4	Tnr
Opcml1	4.08891e-153	3.81983	1	0.38	6.99858e-149	4	Opcml
Mpzl11	1.85912e-149	2.88256	0.98	0.226	3.18207e-145	4	Mpzl1
Cdk141	3.84244e-130	3.08085	0.98	0.172	6.57671e-126	4	Cdk14
Arhgap241	3.75716e-127	3.53463	0.878	0.038	6.43076e-123	4	Arhgap24
Sirt21	4.81103e-126	2.30721	1	0.422	8.23455e-122	4	Sirt2
Sh3rf11	1.28568e-118	2.99488	0.939	0.179	2.20058e-114	4	Sh3rf1
Trit1	2.54818e-118	2.74624	0.929	0.157	4.36147e-114	4	Trit1
Epb41l2	2.63427e-116	2.68249	0.908	0.196	4.50881e-112	4	Epb41l2
Scarb1	9.94491e-107	2.87356	0.786	0.037	1.70217e-102	4	Scarb1
AABR07028615.1	5.11655e-103	3.78971	0.714	0.04	8.75748e-99	4	AABR07028615.1
Ptprj1	2.29611e-101	2.91196	0.908	0.17	3.93002e-97	4	Ptprj
Lsamp2	6.76006e-99	2.96302	0.939	0.319	1.15705e-94	4	Lsamp
Ankrd44	9.00157e-95	2.06138	0.969	0.621	1.54071e-90	4	Ankrd44
Phyhipl1	6.25903e-91	2.31046	0.949	0.391	1.0713e-86	4	Phyhipl
Trio1	7.41624e-90	2.67204	0.918	0.109	1.26936e-85	4	Trio
Map21	1.44566e-85	2.38739	0.939	0.337	2.47439e-81	4	Map2
Col20a1	3.28324e-83	2.50441	0.643	0.018	5.61959e-79	4	Col20a1
Slc1a11	6.38225e-83	2.64411	0.847	0.106	1.09239e-78	4	Slc1a1
Sox61	9.12476e-83	2.82837	0.99	0.132	1.56179e-78	4	Sox6
Ptpro2	2.74085e-81	2.65175	0.908	0.179	4.69124e-77	4	Ptpro
Lhfpl2	3.01559e-81	2.49595	0.735	0.043	5.16148e-77	4	Lhfpl2
Maml21	1.344e-79	2.70391	0.99	0.173	2.30039e-75	4	Maml2
Limd1	1.85465e-79	2.56119	0.755	0.06	3.17441e-75	4	Limd1
Ppfibp11	2.4308e-79	2.67143	0.918	0.141	4.16056e-75	4	Ppfibp1
Arhgap311	2.15448e-78	2.08611	0.969	0.131	3.6876e-74	4	Arhgap31
Tnik2	5.82006e-78	2.60737	0.939	0.199	9.96161e-74	4	Tnik
Bcan1	3.92758e-76	2.52811	0.857	0.138	6.72244e-72	4	Bcan
Iffo11	5.43961e-76	1.97432	0.939	0.364	9.31044e-72	4	Iffo1
Ophn11	1.74392e-74	2.66494	0.837	0.109	2.98489e-70	4	Ophn1
Nfasc1	2.34956e-74	2.19464	0.898	0.647	4.0215e-70	4	Nfasc
Rasgef1b	3.62581e-74	2.42106	0.612	0.02	6.20594e-70	4	Rasgef1b
Ptprt1	8.47199e-74	2.37751	0.98	0.315	1.45007e-69	4	Ptprt
Lcorl1	3.10341e-73	2.12744	0.929	0.346	5.3118e-69	4	Lcorl
Sema5b1	2.11333e-72	2.17852	0.735	0.044	3.61718e-68	4	Sema5b
Arhgap421	6.30985e-72	2.3494	0.806	0.067	1.07999e-67	4	Arhgap42
Kif19	1.03148e-71	1.80622	0.5	0.006	1.76548e-67	4	Kif19
Pcdh72	3.94031e-70	2.19887	0.796	0.071	6.74424e-66	4	Pcdh7
Sh3bp41	1.97831e-69	1.94001	0.735	0.047	3.38607e-65	4	Sh3bp4
Adam11	8.98525e-69	2.58074	0.714	0.061	1.53792e-64	4	Adam11
Ust2	8.07059e-68	2.46818	0.939	0.328	1.38136e-63	4	Ust
Vcan1	3.23742e-66	2.58243	0.939	0.176	5.54117e-62	4	Vcan
Cd91	5.61371e-66	1.97683	0.98	0.712	9.60842e-62	4	Cd9
Fchsd21	2.24309e-64	2.32429	0.959	0.207	3.83927e-60	4	Fchsd2
Dlgap41	7.48382e-64	2.15241	0.755	0.088	1.28093e-59	4	Dlgap4
Tcf7l21	9.91586e-64	2.4271	0.816	0.221	1.6972e-59	4	Tcf7l2
Arhgef10l	1.05559e-63	1.75589	0.612	0.027	1.80674e-59	4	Arhgef10l
Mroh2a	1.55092e-63	1.51543	0.459	0.006	2.65456e-59	4	Mroh2a
Cdh131	1.77325e-63	2.71314	0.878	0.181	3.03509e-59	4	Cdh13
Dock6	1.43209e-62	2.01863	0.602	0.027	2.45116e-58	4	Dock6
Col11a11	1.0364e-61	2.48197	0.643	0.043	1.7739e-57	4	Col11a1
Sez6l1	1.02489e-60	2.354	0.724	0.077	1.7542e-56	4	Sez6l
Nid11	5.88595e-60	2.00163	0.622	0.037	1.00744e-55	4	Nid1
Ptpre1	3.64294e-59	2.14714	0.786	0.126	6.23526e-55	4	Ptpre
Pdcd4	1.23657e-58	2.5923	0.602	0.141	2.11651e-54	4	Pdcd4
Rapgef1	8.62192e-58	1.9318	0.755	0.082	1.47573e-53	4	Rapgef1
RGD13062712	4.62457e-56	2.14487	0.755	0.111	7.91542e-52	4	RGD1306271
Lama41	7.92383e-54	1.8892	0.724	0.077	1.35624e-49	4	Lama4
Mgll1	1.81271e-53	2.00371	0.735	0.093	3.10263e-49	4	Mgll
Zfp8271	2.40271e-53	2.21081	0.786	0.145	4.11247e-49	4	Zfp827
Arhgef281	5.84295e-53	1.93023	0.827	0.323	1.00008e-48	4	Arhgef28
Enpp61	5.88138e-53	2.38902	0.602	0.186	1.00666e-48	4	Enpp6
Abcb41	3.32349e-52	1.90653	0.684	0.067	5.68849e-48	4	Abcb4
Afap1l21	2.3331e-51	1.90636	0.643	0.056	3.99334e-47	4	Afap1l2
Ncor21	5.08067e-51	1.88742	0.857	0.209	8.69608e-47	4	Ncor2
Sema3d1	9.53864e-51	2.05597	0.755	0.1	1.63263e-46	4	Sema3d
Rin21	4.31063e-50	2.04985	0.837	0.189	7.37807e-46	4	Rin2
Bmp4	2.58989e-49	2.11719	0.602	0.052	4.43285e-45	4	Bmp4
Chn21	5.38338e-47	1.6736	0.816	0.459	9.21418e-43	4	Chn2
Mycl	8.48237e-47	1.26663	0.367	0.006	1.45184e-42	4	Mycl
Arsb2	2.32239e-46	1.86188	0.878	0.305	3.975e-42	4	Arsb
Gnb4	1.04776e-45	1.61269	0.582	0.049	1.79335e-41	4	Gnb4
Sh3pxd2b1	1.29595e-44	1.63085	0.541	0.04	2.21814e-40	4	Sh3pxd2b
Sh3d192	3.72896e-44	1.43418	0.98	0.592	6.38249e-40	4	Sh3d19
Dock4	1.48595e-43	1.64721	0.878	0.543	2.54334e-39	4	Dock4
NEWGENE-13086241	6.31163e-43	1.61389	0.51	0.035	1.0803e-38	4	NEWGENE-1308624
Slc22a23	1.87591e-42	1.48432	0.949	0.616	3.21081e-38	4	Slc22a23
Cyfip21	3.78822e-42	1.66262	0.898	0.349	6.48391e-38	4	Cyfip2
Nrcam1	5.12412e-42	2.22172	0.837	0.204	8.77045e-38	4	Nrcam
Pcdh172	4.41499e-41	1.7302	0.684	0.102	7.5567e-37	4	Pcdh17
Dse	2.351e-40	1.79676	0.449	0.027	4.02396e-36	4	Dse
Slc44a1	2.87977e-40	1.06506	0.99	0.941	4.92901e-36	4	Slc44a1
Il17rd	3.55412e-40	1.44234	0.388	0.014	6.08324e-36	4	Il17rd
Slc15a4	4.73383e-40	1.36595	0.571	0.063	8.10242e-36	4	Slc15a4
Cdyl1	1.02417e-39	1.9065	0.816	0.263	1.75297e-35	4	Cdyl
Itpr21	1.72937e-39	1.83091	0.633	0.097	2.95998e-35	4	Itpr2
Dpp61	3.39292e-39	1.90171	0.776	0.168	5.80732e-35	4	Dpp6
Peak11	2.01683e-38	1.87418	0.796	0.285	3.45201e-34	4	Peak1
Vps37b	2.81868e-38	1.21619	0.469	0.037	4.82445e-34	4	Vps37b
Pcdh151	7.69214e-38	0.908042	0.622	0.134	1.31659e-33	4	Pcdh15
Tpcn2	4.63473e-37	1.27933	0.408	0.022	7.9328e-33	4	Tpcn2
Mpdz1	4.97205e-37	1.76382	0.724	0.199	8.51016e-33	4	Mpdz
Pnlip	5.94911e-37	1.56913	0.418	0.024	1.01825e-32	4	Pnlip
Robo22	6.62709e-37	2.03892	0.745	0.18	1.13429e-32	4	Robo2
Znrf11	6.36199e-36	1.64749	0.704	0.138	1.08892e-31	4	Znrf1
Apba21	1.0243e-35	1.76955	0.673	0.136	1.75319e-31	4	Apba2
Soga1	1.66755e-35	1.6483	0.816	0.26	2.85418e-31	4	Soga1
Ampd31	2.30973e-35	1.42648	0.49	0.046	3.95334e-31	4	Ampd3
Med12l1	5.77488e-35	1.38754	0.684	0.132	9.88428e-31	4	Med12l
Grk51	7.48378e-35	1.66798	0.847	0.285	1.28092e-30	4	Grk5
Lrrtm41	1.94259e-34	1.47378	0.888	0.293	3.32494e-30	4	Lrrtm4
Tmem132d1	7.97605e-34	1.65943	0.663	0.128	1.36518e-29	4	Tmem132d
Serinc51	2.03972e-33	1.33914	0.969	0.701	3.49118e-29	4	Serinc5
Marcks1	2.43503e-33	1.63021	0.622	0.109	4.1678e-29	4	Marcks
C1ql11	2.6835e-33	1.43238	0.612	0.105	4.59307e-29	4	C1ql1
Etv61	2.90386e-33	1.66387	0.745	0.287	4.97025e-29	4	Etv6
Irs1	3.50697e-33	1.41224	0.551	0.074	6.00254e-29	4	Irs1
Camsap2	9.55426e-33	1.48422	0.837	0.305	1.63531e-28	4	Camsap2
Shisal11	1.17713e-32	1.34601	0.724	0.166	2.01477e-28	4	Shisal1
Plxnb3	1.35117e-32	1.52041	0.755	0.194	2.31266e-28	4	Plxnb3
Has2	1.75502e-32	1.21175	0.327	0.013	3.00389e-28	4	Has2
Gmds1	5.30197e-32	1.60218	0.898	0.381	9.07486e-28	4	Gmds
Osbp2	6.40317e-32	1.50971	0.755	0.214	1.09597e-27	4	Osbp2
Svil	1.16035e-31	1.28168	0.388	0.026	1.98605e-27	4	Svil
Gpr37l11	1.30361e-31	1.08293	0.643	0.144	2.23126e-27	4	Gpr37l1
Tgfb2	1.69112e-31	1.83423	0.357	0.025	2.89452e-27	4	Tgfb2
Golga4	1.72057e-31	1.53564	0.837	0.293	2.94493e-27	4	Golga4
Tmem1631	3.9855e-31	1.89077	0.582	0.234	6.82158e-27	4	Tmem163
Wasf11	6.05329e-31	1.53023	0.714	0.189	1.03608e-26	4	Wasf1
Mreg	7.52292e-31	1.03419	0.306	0.012	1.28762e-26	4	Mreg
Mboat21	2.20831e-30	1.40687	0.867	0.317	3.77974e-26	4	Mboat2
Pnn	2.30433e-30	1.4532	0.786	0.405	3.9441e-26	4	Pnn
Cadm21	6.28992e-30	1.76955	0.704	0.255	1.07658e-25	4	Cadm2
Hmcn11	8.69129e-30	1.58417	0.469	0.055	1.4876e-25	4	Hmcn1
Efs	1.16091e-29	1.038	0.347	0.022	1.98701e-25	4	Efs
Crim11	1.86527e-29	1.99782	0.541	0.123	3.19259e-25	4	Crim1
Lpcat21	2.4856e-29	1.1789	0.541	0.089	4.25435e-25	4	Lpcat2
Map4k4	2.73119e-29	1.20505	0.929	0.709	4.67471e-25	4	Map4k4
Abtb2	2.99284e-29	1.32819	0.52	0.076	5.12255e-25	4	Abtb2
Tspan11	5.61504e-29	1.04396	0.265	0.008	9.61069e-25	4	Tspan11
Polr3h	6.49348e-29	1.21876	0.5	0.073	1.11142e-24	4	Polr3h
Zfp365	6.57374e-29	1.25088	0.541	0.088	1.12516e-24	4	Zfp365
Glt1d1	1.08078e-28	1.08633	0.276	0.01	1.84986e-24	4	Glt1d1
Glrb	1.45985e-28	1.53906	0.714	0.203	2.49868e-24	4	Glrb
Lgr5	1.70013e-28	1.48622	0.327	0.02	2.90994e-24	4	Lgr5
Lrrc421	5.04793e-28	1.47069	0.673	0.17	8.64004e-24	4	Lrrc42
Cmtm7	5.63545e-28	1.49949	0.347	0.029	9.64564e-24	4	Cmtm7
Atp6v0a2	2.00101e-27	1.37734	0.551	0.098	3.42493e-23	4	Atp6v0a2
Rnd2	3.05139e-27	1.12323	0.49	0.079	5.22276e-23	4	Rnd2
Csgalnact1	4.97862e-27	1.21638	0.378	0.033	8.52141e-23	4	Csgalnact1
RGD1310951	7.21034e-27	1.12518	0.959	0.624	1.23412e-22	4	RGD1310951
Gria21	9.46178e-27	1.20225	0.867	0.334	1.61948e-22	4	Gria2
Ntn11	1.49093e-26	1.77091	0.531	0.092	2.55188e-22	4	Ntn1
Tanc22	1.62903e-26	0.865693	0.949	0.437	2.78825e-22	4	Tanc2
Xylt11	3.60946e-26	1.17098	0.51	0.097	6.17796e-22	4	Xylt1
Agfg11	1.20732e-25	1.2655	0.827	0.309	2.06645e-21	4	Agfg1
Dlk2	3.89722e-25	0.996817	0.296	0.018	6.67049e-21	4	Dlk2
Prpf181	4.15099e-25	1.61566	0.561	0.166	7.10484e-21	4	Prpf18
Klhl51	7.44948e-25	1.28465	0.622	0.151	1.27505e-20	4	Klhl5
Prkcq1	7.90728e-25	1.31182	0.796	0.298	1.35341e-20	4	Prkcq
Mtss21	2.13541e-24	0.890978	0.469	0.096	3.65498e-20	4	Mtss2
Sorbs11	2.76128e-24	1.65694	0.633	0.186	4.7262e-20	4	Sorbs1
Nrxn21	3.40135e-24	1.47731	0.663	0.186	5.82175e-20	4	Nrxn2
Atat11	3.81464e-24	1.18979	0.622	0.155	6.52913e-20	4	Atat1
Zfp579	4.07138e-24	1.0826	0.367	0.039	6.96857e-20	4	Zfp579
Dynlt1	4.58328e-24	1.04358	0.367	0.04	7.84474e-20	4	Dynlt1
Clint1	4.64403e-24	1.0162	0.49	0.092	7.94872e-20	4	Clint1
Chst3	7.62131e-24	0.891929	0.327	0.032	1.30446e-19	4	Chst3
Cdh20	1.50126e-23	1.25322	0.724	0.231	2.56957e-19	4	Cdh20
Pgpep1	1.83487e-23	0.69691	0.265	0.018	3.14056e-19	4	Pgpep1
Tuba1a	2.27233e-23	1.10457	0.908	0.643	3.88933e-19	4	Tuba1a
Lima12	2.41168e-23	1.52427	0.643	0.184	4.12783e-19	4	Lima1
Gng121	2.85106e-23	1.24064	0.857	0.447	4.87988e-19	4	Gng12
Enah1	2.95163e-23	1.05101	0.531	0.12	5.05201e-19	4	Enah
Wwc1	3.90483e-23	0.962901	0.337	0.036	6.6835e-19	4	Wwc1
Fstl12	3.99266e-23	1.19744	0.541	0.115	6.83384e-19	4	Fstl1
Slc12a4	7.67088e-23	0.910394	0.337	0.037	1.31295e-18	4	Slc12a4
Tnfrsf191	8.54515e-23	1.70753	0.582	0.229	1.46259e-18	4	Tnfrsf19
Atcay1	8.96853e-23	1.00076	0.439	0.079	1.53505e-18	4	Atcay
Vxn1	1.08064e-22	0.92475	0.418	0.077	1.84963e-18	4	Vxn
Rimbp21	1.68276e-22	1.04213	0.378	0.047	2.88022e-18	4	Rimbp2
Traf41	2.12551e-22	0.723117	0.347	0.054	3.63802e-18	4	Traf4
Elmo1	2.978e-22	0.886016	0.99	0.828	5.09714e-18	4	Elmo1
Kifc3	3.01828e-22	1.20494	0.429	0.066	5.16609e-18	4	Kifc3
Armh41	3.44055e-22	1.24246	0.51	0.106	5.88884e-18	4	Armh4
Aebp2	3.57966e-22	0.899002	0.653	0.207	6.12695e-18	4	Aebp2
Dscaml11	6.06775e-22	1.38337	0.684	0.45	1.03856e-17	4	Dscaml1
Pik3r31	7.52127e-22	2.10474	0.49	0.174	1.28734e-17	4	Pik3r3
Jazf12	1.0264e-21	0.684373	0.735	0.291	1.75679e-17	4	Jazf1
Tril1	1.04535e-21	1.04613	0.418	0.069	1.78922e-17	4	Tril
Tmem132b1	1.20816e-21	1.30096	0.612	0.171	2.06789e-17	4	Tmem132b
Map1b	1.30759e-21	1.24037	0.867	0.546	2.23807e-17	4	Map1b
Man1a2	1.38604e-21	1.3636	0.561	0.137	2.37234e-17	4	Man1a2
Ablim21	1.45635e-21	1.18134	0.745	0.268	2.49269e-17	4	Ablim2
Cdv3	1.50443e-21	1.1337	0.347	0.039	2.57498e-17	4	Cdv3
Wwc21	1.56116e-21	1.60397	0.561	0.169	2.67209e-17	4	Wwc2
Nlgn11	2.72978e-21	0.956359	0.959	0.553	4.6723e-17	4	Nlgn1
AC134204.12	3.03234e-21	1.53518	0.52	0.227	5.19016e-17	4	AC134204.1
Asap3	3.33644e-21	0.981672	0.265	0.018	5.71064e-17	4	Asap3
Dcaf6	4.81355e-21	1.00766	0.816	0.338	8.23887e-17	4	Dcaf6
Gramd1b1	5.5206e-21	1.1979	0.571	0.147	9.44905e-17	4	Gramd1b
Utrn1	5.71821e-21	1.18465	0.694	0.23	9.78729e-17	4	Utrn
Dner1	6.33618e-21	1.49523	0.571	0.172	1.0845e-16	4	Dner
Gpcpd11	8.78004e-21	0.998135	0.541	0.14	1.50279e-16	4	Gpcpd1
Astn21	9.51395e-21	1.48705	0.633	0.194	1.62841e-16	4	Astn2
Ptprg1	1.07741e-20	1.10046	0.449	0.088	1.8441e-16	4	Ptprg
Dusp15	1.16969e-20	0.858325	0.439	0.095	2.00204e-16	4	Dusp15
Raph1	2.67865e-20	0.642396	0.296	0.043	4.58478e-16	4	Raph1
Matn41	3.48543e-20	1.03749	0.408	0.07	5.96566e-16	4	Matn4
Thsd7b	4.64846e-20	1.33164	0.367	0.051	7.9563e-16	4	Thsd7b
Nav11	4.75067e-20	1.01083	0.929	0.652	8.13125e-16	4	Nav1
Gria31	6.55311e-20	1.22496	0.592	0.168	1.12163e-15	4	Gria3
Galnt101	8.87949e-20	1.17486	0.429	0.078	1.51981e-15	4	Galnt10
Dzip11	1.29033e-19	0.753656	0.378	0.074	2.20854e-15	4	Dzip1
Vamp1	1.52402e-19	0.840371	0.388	0.076	2.60852e-15	4	Vamp1
Farp11	1.641e-19	1.08221	0.551	0.15	2.80874e-15	4	Farp1
Grid22	1.67683e-19	1.0284	0.867	0.414	2.87006e-15	4	Grid2
Kank2	1.92245e-19	0.815965	0.276	0.028	3.29046e-15	4	Kank2
Ctnnd21	1.95141e-19	0.696099	0.776	0.333	3.34004e-15	4	Ctnnd2
Unc791	1.97081e-19	0.822887	0.429	0.098	3.37324e-15	4	Unc79
Jmjd1c2	2.16463e-19	1.13429	0.816	0.378	3.70498e-15	4	Jmjd1c
Prrx11	2.42357e-19	1.33695	0.398	0.066	4.14819e-15	4	Prrx1
Zeb11	2.79221e-19	0.624479	0.388	0.092	4.77915e-15	4	Zeb1
Ammecr1	3.00852e-19	1.4128	0.418	0.092	5.14938e-15	4	Ammecr1
Pde10a1	3.39061e-19	1.04839	0.459	0.099	5.80338e-15	4	Pde10a
Msi21	3.98453e-19	0.940423	0.776	0.322	6.81992e-15	4	Msi2
Spire11	4.04456e-19	1.10204	0.704	0.256	6.92267e-15	4	Spire1
Dynll2	4.74224e-19	0.727915	0.531	0.17	8.11682e-15	4	Dynll2
Arhgef7	5.81453e-19	0.839649	0.398	0.08	9.95215e-15	4	Arhgef7
Neto11	6.24349e-19	1.11964	0.439	0.095	1.06864e-14	4	Neto1
Timp3	6.60219e-19	0.994829	0.337	0.047	1.13003e-14	4	Timp3
Tnk21	7.51029e-19	1.28933	0.704	0.299	1.28546e-14	4	Tnk2
Palm2	1.27609e-18	1.51511	0.469	0.153	2.18415e-14	4	Palm2
Cacna1a1	1.65369e-18	0.679019	0.459	0.128	2.83046e-14	4	Cacna1a
Abr	1.69773e-18	0.812683	0.265	0.025	2.90583e-14	4	Abr
Cyp2u1	2.04622e-18	0.584527	0.347	0.079	3.50231e-14	4	Cyp2u1
Clcn6	2.09649e-18	0.552322	0.48	0.17	3.58836e-14	4	Clcn6
Cask1	2.15026e-18	1.11244	0.765	0.319	3.68038e-14	4	Cask
Pacs11	2.4914e-18	1.10382	0.449	0.096	4.26428e-14	4	Pacs1
Phc3	3.04203e-18	1.04024	0.847	0.427	5.20674e-14	4	Phc3
Selenoi	4.61881e-18	0.83159	0.398	0.085	7.90555e-14	4	Selenoi
Xpr11	4.73982e-18	0.962282	0.571	0.179	8.11268e-14	4	Xpr1
Scrg11	5.50239e-18	0.784806	0.52	0.164	9.41789e-14	4	Scrg1
Capn5	7.98862e-18	1.00385	0.418	0.086	1.36733e-13	4	Capn5
RGD1305014	8.55945e-18	0.680995	0.296	0.046	1.46504e-13	4	RGD1305014
LOC100294508	9.76863e-18	0.532571	0.5	0.181	1.672e-13	4	LOC100294508
Nedd4	1.25066e-17	0.913628	0.918	0.608	2.14063e-13	4	Nedd4
Tsc22d11	1.61165e-17	1.03856	0.582	0.181	2.7585e-13	4	Tsc22d1
Ago3	1.66919e-17	1.01675	0.724	0.291	2.85699e-13	4	Ago3
Ccser21	1.68683e-17	0.987427	0.653	0.233	2.88718e-13	4	Ccser2
Acap31	1.68898e-17	0.974252	0.439	0.1	2.89086e-13	4	Acap3
Arpp211	2.10859e-17	1.32725	0.48	0.12	3.60906e-13	4	Arpp21
Gtf2h1	2.93896e-17	0.896362	0.531	0.158	5.03032e-13	4	Gtf2h1
Frmd61	3.01962e-17	0.916229	0.347	0.059	5.16839e-13	4	Frmd6
Thra	3.33513e-17	0.748207	0.847	0.422	5.70841e-13	4	Thra
Ccny	3.5323e-17	0.983675	0.776	0.342	6.04589e-13	4	Ccny
Lrp11	3.56981e-17	0.629917	0.418	0.119	6.11008e-13	4	Lrp1
Rbpjl	3.78403e-17	0.928842	0.388	0.077	6.47675e-13	4	Rbpjl
Macrod1	7.02326e-17	0.867498	0.408	0.097	1.2021e-12	4	Macrod1
Sorbs21	8.48648e-17	0.993739	0.52	0.152	1.45255e-12	4	Sorbs2
Fbxo10	1.09167e-16	0.644688	0.265	0.04	1.86849e-12	4	Fbxo10
Adgrg11	1.17155e-16	0.901472	0.378	0.079	2.00523e-12	4	Adgrg1
Xrcc41	1.39642e-16	0.880968	0.602	0.213	2.39011e-12	4	Xrcc4
Gdpd1	1.58513e-16	1.15776	0.5	0.136	2.71311e-12	4	Gdpd1
Kazn	1.92327e-16	0.772074	0.765	0.352	3.29186e-12	4	Kazn
Pak31	2.1198e-16	1.27783	0.571	0.183	3.62825e-12	4	Pak3
Sulf21	2.18584e-16	0.757112	0.786	0.375	3.74128e-12	4	Sulf2
Cntn61	3.10073e-16	1.34366	0.469	0.12	5.30721e-12	4	Cntn6
Homer11	3.43585e-16	0.673146	0.439	0.132	5.8808e-12	4	Homer1
AC096473.31	3.52934e-16	1.0872	0.827	0.494	6.04082e-12	4	AC096473.3
Snx1	4.20128e-16	0.957051	0.806	0.393	7.19092e-12	4	Snx1
Dennd1b1	5.37414e-16	0.771198	0.418	0.109	9.19838e-12	4	Dennd1b
Cpsf6	5.38199e-16	0.632671	0.786	0.394	9.21181e-12	4	Cpsf6
Ola1	5.54496e-16	0.517745	0.5	0.19	9.49076e-12	4	Ola1
Gria41	5.54796e-16	0.570203	0.694	0.299	9.49588e-12	4	Gria4
Dmxl21	6.90461e-16	0.83171	0.653	0.258	1.18179e-11	4	Dmxl2
Col11a2	8.19317e-16	0.937678	0.357	0.067	1.40234e-11	4	Col11a2
Kif3b	9.00849e-16	0.547232	0.316	0.079	1.54189e-11	4	Kif3b
Epb411	9.3167e-16	0.76752	0.327	0.068	1.59465e-11	4	Epb41
Trappc13	1.06068e-15	0.92605	0.531	0.166	1.81547e-11	4	Trappc13
Pigu	1.2278e-15	0.73958	0.52	0.183	2.1015e-11	4	Pigu
Apba1	1.42083e-15	0.856514	0.888	0.494	2.43189e-11	4	Apba1
Rap1gap1	1.76099e-15	0.73055	0.367	0.089	3.01411e-11	4	Rap1gap
AC128154.1	1.77083e-15	0.551221	0.306	0.073	3.03095e-11	4	AC128154.1
Fam222b1	1.84008e-15	0.597288	0.622	0.264	3.14948e-11	4	Fam222b
Nckap1	1.84034e-15	0.730875	0.827	0.426	3.14993e-11	4	Nckap1
Abi1	2.06255e-15	0.826928	0.857	0.456	3.53026e-11	4	Abi1
B3gat3	2.11679e-15	0.654493	0.418	0.129	3.62309e-11	4	B3gat3
Abat	2.17401e-15	0.690169	0.306	0.057	3.72104e-11	4	Abat
Zfand3	2.32988e-15	0.912294	0.837	0.454	3.98782e-11	4	Zfand3
Adgrl1	2.61958e-15	0.768038	0.296	0.048	4.48367e-11	4	Adgrl1
Stim21	2.91888e-15	0.678027	0.52	0.192	4.99596e-11	4	Stim2
Nav21	3.06526e-15	1.04397	0.48	0.137	5.2465e-11	4	Nav2
Rps6ka2	3.08474e-15	0.64678	0.255	0.035	5.27985e-11	4	Rps6ka2
Ints14	3.31016e-15	0.912388	0.378	0.083	5.66567e-11	4	Ints14
Mgp	3.54021e-15	0.921166	0.276	0.039	6.05942e-11	4	Mgp
Ehbp11	3.61796e-15	0.886651	0.51	0.163	6.1925e-11	4	Ehbp1
Apbb1ip1	3.88223e-15	0.782844	0.388	0.097	6.64482e-11	4	Apbb1ip
Lbh	4.65007e-15	0.883783	0.327	0.058	7.95906e-11	4	Lbh
Snrpd1	5.22279e-15	1.10335	0.48	0.135	8.93932e-11	4	Snrpd1
Kcnq1	6.31938e-15	1.11595	0.327	0.065	1.08162e-10	4	Kcnq1
Atxn10	6.37339e-15	0.645195	0.622	0.261	1.09087e-10	4	Atxn10
Cdc42se2	6.76708e-15	0.925003	0.847	0.485	1.15825e-10	4	Cdc42se2
Dpysl31	1.06893e-14	1.0387	0.296	0.046	1.82958e-10	4	Dpysl3
Abhd121	1.382e-14	0.697989	0.551	0.209	2.36543e-10	4	Abhd12
Rims11	1.47398e-14	0.517264	0.52	0.207	2.52286e-10	4	Rims1
Arl151	1.52193e-14	0.944113	0.663	0.275	2.60493e-10	4	Arl15
AABR07062512.1	1.60955e-14	1.02101	0.306	0.051	2.7549e-10	4	AABR07062512.1
Slc22a171	2.48647e-14	0.796504	0.786	0.391	4.25584e-10	4	Slc22a17
Chst51	3.15911e-14	0.737177	0.265	0.042	5.40713e-10	4	Chst5
AABR07000398.1	3.57503e-14	0.738802	0.561	0.218	6.11902e-10	4	AABR07000398.1
Klhdc2	3.58507e-14	0.507711	0.429	0.157	6.13621e-10	4	Klhdc2
Grid11	3.74413e-14	1.04673	0.571	0.205	6.40845e-10	4	Grid1
Efr3a	3.94991e-14	0.583478	0.561	0.23	6.76067e-10	4	Efr3a
Prpf4b1	4.18418e-14	0.94277	0.857	0.571	7.16165e-10	4	Prpf4b
Ryr31	4.23657e-14	0.546407	0.48	0.177	7.25131e-10	4	Ryr3
Slc4a7	4.75694e-14	0.641952	0.276	0.052	8.14197e-10	4	Slc4a7
Brwd1	4.8208e-14	0.713093	0.745	0.362	8.25127e-10	4	Brwd1
Kif21a	5.01737e-14	0.680809	0.796	0.411	8.58774e-10	4	Kif21a
Ccnjl	5.11545e-14	0.676628	0.541	0.219	8.75561e-10	4	Ccnjl
RGD1560883	5.24131e-14	0.577759	0.633	0.291	8.97102e-10	4	RGD1560883
Fbh1	5.37084e-14	0.553797	0.378	0.127	9.19272e-10	4	Fbh1
Usp53	5.6863e-14	1.04013	0.367	0.081	9.73267e-10	4	Usp53
Rras21	5.71952e-14	0.940747	0.337	0.067	9.78954e-10	4	Rras2
Mpped2	6.14639e-14	0.644337	0.857	0.487	1.05202e-09	4	Mpped2
RGD1562339	7.23046e-14	0.796778	0.327	0.069	1.23756e-09	4	RGD1562339
P3h31	7.95792e-14	0.860931	0.469	0.152	1.36208e-09	4	P3h3
Usp32	7.95915e-14	0.753247	0.561	0.217	1.36229e-09	4	Usp3
E2f3	8.13699e-14	0.80942	0.347	0.079	1.39273e-09	4	E2f3
Ubtd2	8.83307e-14	0.665905	0.265	0.048	1.51187e-09	4	Ubtd2
Cmtr1	8.84729e-14	0.568349	0.449	0.162	1.5143e-09	4	Cmtr1
Sptan11	1.04645e-13	0.562075	0.541	0.228	1.7911e-09	4	Sptan1
Acss1	1.07673e-13	0.824318	0.347	0.078	1.84293e-09	4	Acss1
Sox51	1.13415e-13	0.964494	0.408	0.116	1.94122e-09	4	Sox5
Dmd1	1.19081e-13	0.585866	0.602	0.259	2.03818e-09	4	Dmd
Tmem63b	1.33967e-13	0.659245	0.449	0.153	2.29298e-09	4	Tmem63b
Fam189a1	1.41165e-13	0.791764	0.357	0.089	2.41617e-09	4	Fam189a1
Pmepa1	1.60172e-13	0.838523	0.306	0.058	2.7415e-09	4	Pmepa1
Gpat4	1.7428e-13	0.71227	0.286	0.056	2.98298e-09	4	Gpat4
Akap10	1.83466e-13	0.946819	0.735	0.358	3.1402e-09	4	Akap10
Efcab14	1.9672e-13	0.655473	0.602	0.269	3.36705e-09	4	Efcab14
Tbc1d8	2.21543e-13	0.776279	0.398	0.112	3.79193e-09	4	Tbc1d8
Cnot2	2.24939e-13	0.796215	0.622	0.257	3.85006e-09	4	Cnot2
Irs2	2.34802e-13	0.514185	0.327	0.096	4.01887e-09	4	Irs2
Sppl3	2.4906e-13	0.69134	0.704	0.338	4.2629e-09	4	Sppl3
Sacm1l	2.76789e-13	0.703455	0.531	0.209	4.73751e-09	4	Sacm1l
Ryr21	2.80225e-13	0.789042	0.388	0.107	4.79633e-09	4	Ryr2
Asap11	2.98541e-13	0.723051	0.561	0.221	5.10982e-09	4	Asap1
Btbd9	3.11311e-13	0.800373	0.653	0.291	5.3284e-09	4	Btbd9
Rictor	3.3631e-13	0.969109	0.51	0.172	5.75629e-09	4	Rictor
Negr11	3.48685e-13	0.502914	0.643	0.306	5.9681e-09	4	Negr1
Prmt3	3.90563e-13	0.716286	0.265	0.048	6.68488e-09	4	Prmt3
Naa20	3.96025e-13	0.859574	0.459	0.142	6.77837e-09	4	Naa20
Erc11	4.22377e-13	0.847902	0.469	0.154	7.2294e-09	4	Erc1
Reep5	4.72612e-13	1.04852	0.714	0.384	8.08922e-09	4	Reep5
Wsb1	4.73584e-13	0.582983	0.592	0.268	8.10586e-09	4	Wsb1
Alcam1	5.30404e-13	0.770987	0.888	0.538	9.07839e-09	4	Alcam
Rims21	6.50392e-13	0.541184	0.592	0.27	1.11321e-08	4	Rims2
Srek1	7.50296e-13	0.53656	0.622	0.293	1.28421e-08	4	Srek1
Pde1c	7.71237e-13	0.881787	0.816	0.465	1.32005e-08	4	Pde1c
LOC6824191	8.57547e-13	0.929081	0.378	0.096	1.46778e-08	4	LOC682419
Dpp101	8.86344e-13	1.00264	0.367	0.09	1.51707e-08	4	Dpp10
Pspc1	9.20169e-13	0.630852	0.724	0.369	1.57496e-08	4	Pspc1
Uri1	9.76759e-13	0.509647	0.51	0.216	1.67182e-08	4	Uri1
Trim33	9.85542e-13	0.7997	0.745	0.373	1.68685e-08	4	Trim33
Brd1	1.13551e-12	0.676078	0.561	0.231	1.94353e-08	4	Brd1
Helz1	1.29916e-12	0.577503	0.408	0.141	2.22364e-08	4	Helz
Dnajc7	1.41869e-12	0.528162	0.541	0.245	2.42823e-08	4	Dnajc7
Arhgap5	1.89565e-12	0.506604	0.714	0.381	3.2446e-08	4	Arhgap5
B3galnt2	2.02297e-12	0.612939	0.592	0.261	3.46251e-08	4	B3galnt2
Cux21	2.11553e-12	0.574121	0.255	0.056	3.62094e-08	4	Cux2
Smad2	2.49279e-12	0.651499	0.286	0.066	4.26666e-08	4	Smad2
Kank12	2.53827e-12	0.807679	0.704	0.342	4.34451e-08	4	Kank1
Slc39a11	2.65801e-12	0.620315	0.286	0.065	4.54945e-08	4	Slc39a11
Rbbp5	3.27084e-12	0.673522	0.388	0.116	5.59837e-08	4	Rbbp5
Tspan31	3.37164e-12	0.538428	0.561	0.254	5.7709e-08	4	Tspan3
Dennd4a	3.42166e-12	0.797708	0.735	0.371	5.85651e-08	4	Dennd4a
Akirin1	3.72547e-12	0.570359	0.286	0.076	6.37651e-08	4	Akirin1
Plppr52	3.9036e-12	0.965023	0.48	0.164	6.68141e-08	4	Plppr5
Slc8a21	4.1617e-12	0.973871	0.286	0.054	7.12317e-08	4	Slc8a2
Csnk1d	4.3323e-12	0.529624	0.663	0.345	7.41517e-08	4	Csnk1d
Urm1	4.99745e-12	0.68707	0.439	0.155	8.55364e-08	4	Urm1
Cacul1	5.10464e-12	0.667569	0.582	0.265	8.73711e-08	4	Cacul1
AC130162.11	5.15414e-12	0.608442	0.286	0.069	8.82183e-08	4	AC130162.1
Reck1	5.15533e-12	0.509171	0.388	0.145	8.82386e-08	4	Reck
Ppib1	6.74434e-12	0.652154	0.592	0.268	1.15436e-07	4	Ppib
Calr1	6.78307e-12	0.873707	0.724	0.369	1.16099e-07	4	Calr
Csmd11	7.5096e-12	0.675907	0.408	0.134	1.28534e-07	4	Csmd1
Strn1	7.69728e-12	0.786695	0.898	0.667	1.31747e-07	4	Strn
Elf1	7.83344e-12	0.822695	0.357	0.098	1.34077e-07	4	Elf1
Samd4b	8.16662e-12	0.951319	0.561	0.226	1.3978e-07	4	Samd4b
Brinp11	9.07998e-12	1.38257	0.459	0.171	1.55413e-07	4	Brinp1
Zmynd8	9.14224e-12	0.760839	0.786	0.434	1.56478e-07	4	Zmynd8
Tcerg1	9.28797e-12	0.593155	0.673	0.344	1.58973e-07	4	Tcerg1
Large11	9.37461e-12	0.518975	0.673	0.35	1.60456e-07	4	Large1
Atxn7l1	9.90037e-12	0.576101	0.541	0.241	1.69455e-07	4	Atxn7l1
Pias4	1.21502e-11	0.526293	0.398	0.151	2.07964e-07	4	Pias4
Hmces	1.24908e-11	0.617306	0.439	0.172	2.13792e-07	4	Hmces
Tns2	1.31243e-11	0.670248	0.367	0.12	2.24635e-07	4	Tns2
Sox8	1.339e-11	0.790678	0.459	0.164	2.29184e-07	4	Sox8
Sgcd1	1.87304e-11	0.714002	0.357	0.11	3.2059e-07	4	Sgcd
Mtss1	1.97968e-11	0.745643	0.806	0.461	3.38843e-07	4	Mtss1
Spon11	2.35636e-11	0.879692	0.398	0.127	4.03315e-07	4	Spon1
Chic21	2.38976e-11	0.727635	0.306	0.075	4.09031e-07	4	Chic2
Cpm	2.64184e-11	0.526345	0.653	0.339	4.52177e-07	4	Cpm
Ephb11	3.03834e-11	0.980232	0.755	0.48	5.20043e-07	4	Ephb1
Dok61	3.12693e-11	0.730003	0.388	0.125	5.35205e-07	4	Dok6
Brinp31	3.94277e-11	0.840381	0.49	0.197	6.74844e-07	4	Brinp3
Tox1	3.94909e-11	0.908443	0.5	0.194	6.75926e-07	4	Tox
Brsk1	4.42705e-11	0.59942	0.276	0.067	7.57734e-07	4	Brsk1
Focad1	4.53443e-11	0.62796	0.541	0.247	7.76113e-07	4	Focad
Grin3a1	4.80405e-11	0.70349	0.286	0.074	8.22262e-07	4	Grin3a
Srgap3	4.99832e-11	0.853469	0.776	0.44	8.55513e-07	4	Srgap3
Srsf6	5.17533e-11	0.54118	0.48	0.203	8.85809e-07	4	Srsf6
Yipf1	5.31124e-11	0.584033	0.582	0.28	9.09073e-07	4	Yipf1
Arhgef37	5.39091e-11	0.811499	0.327	0.088	9.22708e-07	4	Arhgef37
Rai1	6.11417e-11	0.551097	0.316	0.095	1.0465e-06	4	Rai1
Fgfr11	6.26693e-11	0.623046	0.306	0.088	1.07265e-06	4	Fgfr1
Chm	6.43145e-11	0.552094	0.541	0.249	1.10081e-06	4	Chm
Glb1	7.02025e-11	0.604358	0.306	0.087	1.20159e-06	4	Glb1
Caly1	7.63025e-11	0.617767	0.49	0.203	1.30599e-06	4	Caly
Ints8	7.84999e-11	0.513868	0.673	0.372	1.3436e-06	4	Ints8
Iqcb1	9.02003e-11	0.558346	0.418	0.164	1.54387e-06	4	Iqcb1
Ccdc107	1.18575e-10	0.55072	0.357	0.132	2.02953e-06	4	Ccdc107
Plpp41	1.25788e-10	0.818881	0.286	0.067	2.15298e-06	4	Plpp4
Ext11	1.36127e-10	0.583309	0.714	0.39	2.32995e-06	4	Ext1
Cyld	1.51338e-10	0.540962	0.459	0.195	2.5903e-06	4	Cyld
Tspan61	1.61429e-10	0.551924	0.286	0.082	2.76301e-06	4	Tspan6
Hadha	1.70873e-10	0.521368	0.469	0.206	2.92466e-06	4	Hadha
Prss48	1.8455e-10	0.65533	0.418	0.154	3.15877e-06	4	Prss48
Lrrc491	2.23239e-10	0.521463	0.439	0.197	3.82097e-06	4	Lrrc49
Rps6ka5	2.29293e-10	0.514718	0.724	0.411	3.92457e-06	4	Rps6ka5
Mtg2	2.46959e-10	0.511431	0.276	0.078	4.22695e-06	4	Mtg2
Cct3	3.00707e-10	0.524034	0.5	0.225	5.1469e-06	4	Cct3
Gnl3	3.99395e-10	0.544979	0.255	0.065	6.83605e-06	4	Gnl3
Jmy	4.22634e-10	0.556638	0.316	0.104	7.23381e-06	4	Jmy
Susd41	4.29767e-10	0.81674	0.265	0.057	7.35589e-06	4	Susd4
Smarca4	4.41988e-10	0.505266	0.541	0.258	7.56507e-06	4	Smarca4
Fnta	4.62475e-10	0.793989	0.541	0.233	7.91572e-06	4	Fnta
Tmem181	4.71702e-10	0.606793	0.296	0.083	8.07365e-06	4	Tmem181
Rpn1	5.08655e-10	0.77033	0.52	0.218	8.70614e-06	4	Rpn1
Ldlrad41	5.4019e-10	0.756451	0.265	0.062	9.24588e-06	4	Ldlrad4
Gemin21	6.12564e-10	0.779472	0.622	0.301	1.04847e-05	4	Gemin2
Fat31	6.20035e-10	0.592539	0.378	0.139	1.06125e-05	4	Fat3
Gpt21	6.3837e-10	0.836498	0.378	0.121	1.09263e-05	4	Gpt2
Msantd21	7.20187e-10	0.609172	0.49	0.214	1.23267e-05	4	Msantd2
Dennd10	8.1614e-10	0.658102	0.408	0.159	1.3969e-05	4	Dennd10
Zbtb201	8.81917e-10	1.06231	0.939	0.894	1.50949e-05	4	Zbtb20
Rnf111	9.4546e-10	0.665235	0.622	0.309	1.61825e-05	4	Rnf111
Pigk	9.6904e-10	0.534511	0.398	0.163	1.65861e-05	4	Pigk
Zmiz11	9.8769e-10	0.709894	0.51	0.224	1.69053e-05	4	Zmiz1
Sik2	9.96007e-10	0.614981	0.694	0.376	1.70477e-05	4	Sik2
Rbpj	1.0362e-09	0.515989	0.439	0.192	1.77356e-05	4	Rbpj
Ncoa5	1.16441e-09	0.694684	0.418	0.163	1.99301e-05	4	Ncoa5
Jak1	1.17871e-09	0.510849	0.327	0.113	2.01748e-05	4	Jak1
Lamc11	1.27901e-09	0.735334	0.52	0.229	2.18916e-05	4	Lamc1
Peli11	1.30809e-09	1.08881	0.551	0.276	2.23893e-05	4	Peli1
Srgap2	1.33337e-09	0.876225	0.633	0.315	2.2822e-05	4	Srgap2
Sgk1	1.49903e-09	0.889841	0.551	0.247	2.56574e-05	4	Sgk1
Utp18	1.5944e-09	0.526659	0.316	0.109	2.72898e-05	4	Utp18
Zfp692	2.3366e-09	0.604202	0.296	0.088	3.99932e-05	4	Zfp692
RT1-T24-11	2.58759e-09	0.626362	0.316	0.1	4.42891e-05	4	RT1-T24-1
Cerk	2.88628e-09	0.675007	0.296	0.082	4.94016e-05	4	Cerk
Ash1l	2.93939e-09	0.51906	0.908	0.634	5.03106e-05	4	Ash1l
AC105531.1	3.58287e-09	0.71755	0.602	0.296	6.13243e-05	4	AC105531.1
Gsk3b	3.98016e-09	0.593938	0.663	0.359	6.81244e-05	4	Gsk3b
Cadm1	4.0071e-09	0.607306	0.541	0.26	6.85856e-05	4	Cadm1
Tlk2	4.0103e-09	0.545803	0.582	0.302	6.86403e-05	4	Tlk2
Pank2	4.67711e-09	0.594616	0.541	0.265	8.00534e-05	4	Pank2
Morc2	4.86791e-09	0.50387	0.306	0.111	8.33192e-05	4	Morc2
Map2k5	5.35084e-09	0.542379	0.551	0.276	9.1585e-05	4	Map2k5
Nol4l	5.62605e-09	0.522392	0.265	0.078	9.62954e-05	4	Nol4l
Itga91	8.51734e-09	0.507645	0.48	0.22	0.000145783	4	Itga9
Prr14l	8.92931e-09	0.687676	0.571	0.279	0.000152834	4	Prr14l
Tmem241	9.32739e-09	0.520932	0.255	0.075	0.000159648	4	Tmem241
Syncrip	1.08462e-08	0.549745	0.408	0.175	0.000185643	4	Syncrip
Plekhm1	1.64451e-08	0.595493	0.296	0.096	0.000281474	4	Plekhm1
Bzw2	2.00568e-08	0.676587	0.48	0.213	0.000343291	4	Bzw2
Prkca	2.3089e-08	0.658143	0.867	0.622	0.000395191	4	Prkca
Ramp11	2.56787e-08	0.659604	0.286	0.086	0.000439517	4	Ramp1
Zfpm22	3.37755e-08	0.516482	0.378	0.157	0.000578102	4	Zfpm2
Tab2	3.40145e-08	0.505457	0.265	0.089	0.000582192	4	Tab2
Rubcn	3.77902e-08	0.519361	0.418	0.191	0.000646817	4	Rubcn
Grm72	4.53016e-08	0.861352	0.51	0.238	0.000775382	4	Grm7
Sox10	4.57557e-08	0.608935	0.673	0.382	0.000783154	4	Sox10
Colgalt21	4.59245e-08	0.727932	0.439	0.185	0.000786044	4	Colgalt2
Sipa1l21	4.72286e-08	0.508768	0.367	0.154	0.000808365	4	Sipa1l2
Rapgef2	5.15911e-08	0.688187	0.806	0.541	0.000883034	4	Rapgef2
Rab14	6.36401e-08	0.524126	0.663	0.379	0.00108926	4	Rab14
Fastkd3	7.52519e-08	0.61571	0.276	0.089	0.00128801	4	Fastkd3
Ipo9	7.52537e-08	0.511095	0.633	0.367	0.00128804	4	Ipo9
Mb21d2	8.58798e-08	0.869238	0.408	0.165	0.00146992	4	Mb21d2
Esco1	1.00478e-07	0.515655	0.5	0.251	0.00171979	4	Esco1
Cspp1	1.34576e-07	0.61974	0.673	0.39	0.0023034	4	Cspp1
Nbas	1.37569e-07	0.525767	0.694	0.416	0.00235463	4	Nbas
Megf81	1.59138e-07	0.631368	0.357	0.137	0.0027238	4	Megf8
Pde4dip	1.59506e-07	0.616266	0.765	0.49	0.0027301	4	Pde4dip
Carmil11	1.89056e-07	0.730507	0.255	0.077	0.00323589	4	Carmil1
Ostf11	2.22098e-07	0.580462	0.357	0.146	0.00380144	4	Ostf1
Sema3e1	2.23606e-07	0.798735	0.684	0.409	0.00382723	4	Sema3e
Abhd17b1	2.27737e-07	0.767104	0.694	0.425	0.00389795	4	Abhd17b
Mical31	2.44043e-07	0.622924	0.612	0.35	0.00417705	4	Mical3
Ptpn41	2.9151e-07	0.693916	0.714	0.442	0.00498949	4	Ptpn4
Atp8a21	2.98164e-07	0.532691	0.265	0.089	0.00510337	4	Atp8a2
Cacnb41	4.40442e-07	0.739156	0.347	0.132	0.00753861	4	Cacnb4
Megf111	6.62983e-07	0.712819	0.296	0.111	0.0113476	4	Megf11
Ppm1e2	7.48375e-07	0.609731	0.459	0.23	0.0128092	4	Ppm1e
Erp29	8.3673e-07	0.570488	0.51	0.269	0.0143215	4	Erp29
Tsen2	8.46398e-07	0.610246	0.276	0.094	0.0144869	4	Tsen2
Pum1	1.04806e-06	0.587965	0.643	0.38	0.0179386	4	Pum1
Gucy1a21	1.24939e-06	0.518491	0.316	0.131	0.0213845	4	Gucy1a2
Sptbn1	1.3994e-06	0.620473	0.806	0.564	0.0239522	4	Sptbn1
Acsl4	1.57272e-06	0.576603	0.276	0.101	0.0269187	4	Acsl4
Casc41	1.68624e-06	0.550175	0.316	0.131	0.0288617	4	Casc4
Sepsecs	2.12029e-06	0.596093	0.398	0.185	0.0362909	4	Sepsecs
Ehmt1	2.91557e-06	0.570368	0.561	0.32	0.0499028	4	Ehmt1
Yes11	3.86295e-06	0.630627	0.367	0.163	0.0661182	4	Yes1
Kcnma11	4.70762e-06	0.513728	0.408	0.204	0.0805756	4	Kcnma1
Ptprk1	8.34045e-06	0.706354	0.673	0.43	0.142755	4	Ptprk
Atrn	1.22057e-05	0.523225	0.918	0.784	0.208912	4	Atrn
Akt31	1.2577e-05	0.523877	0.857	0.651	0.215268	4	Akt3
Dock9	1.8582e-05	0.505968	0.857	0.657	0.318049	4	Dock9
Vgll4	1.88071e-05	0.786249	0.49	0.311	0.321903	4	Vgll4
Sec23a1	1.90098e-05	0.500913	0.316	0.144	0.325372	4	Sec23a
Cnksr31	2.71056e-05	0.807773	0.327	0.205	0.46394	4	Cnksr3
Rit1	2.97455e-05	0.526613	0.276	0.116	0.509124	4	Rit1
Pde7b1	4.92572e-05	0.527487	0.398	0.209	0.843086	4	Pde7b
Rapgef51	6.11609e-05	0.592108	0.439	0.235	1	4	Rapgef5
Ptch1	6.37023e-05	0.515641	0.367	0.196	1	4	Ptch1
Setd7	9.88897e-05	0.60358	0.653	0.437	1	4	Setd7
Abhd3	0.000235407	0.653804	0.531	0.329	1	4	Abhd3
Shroom2	0.00218595	0.630662	0.48	0.309	1	4	Shroom2
Mob3b2	0.00336975	0.575178	0.398	0.243	1	4	Mob3b
Lrch3	0.00597599	0.504801	0.612	0.46	1	4	Lrch3
Marchf81	0.00847327	0.575191	0.418	0.319	1	4	Marchf8

## Sheet: Microglia subclusters
	p_val	avg_log2FC	pct.1	pct.2	p_val_adj	cluster	gene
Srgap2	1.23062e-80	1.96242	0.994	0.81	2.10633e-76	0	Srgap2
Cst3	1.30742e-78	2.0008	1	0.952	2.23779e-74	0	Cst3
Nav3	1.85971e-61	2.39744	0.942	0.315	3.18308e-57	0	Nav3
Ctss	4.89225e-46	1.71283	0.962	0.685	8.37357e-42	0	Ctss
Tmcc3	3.72198e-45	1.89168	0.93	0.446	6.37054e-41	0	Tmcc3
Plxdc2	5.2208e-43	1.82333	0.915	0.452	8.93592e-39	0	Plxdc2
Anxa3	2.11274e-40	1.99664	0.851	0.345	3.61616e-36	0	Anxa3
Dock4	2.44709e-38	1.69995	0.906	0.583	4.18845e-34	0	Dock4
Inpp5d	9.35699e-38	1.50281	0.918	0.685	1.60154e-33	0	Inpp5d
Ifngr1	1.28781e-36	1.72986	0.839	0.44	2.20422e-32	0	Ifngr1
Tmem176b	9.47491e-35	1.67725	0.845	0.476	1.62173e-30	0	Tmem176b
Oxr1	1.85853e-32	1.5873	0.901	0.601	3.18106e-28	0	Oxr1
Hexb	3.32084e-31	1.91156	0.719	0.286	5.68394e-27	0	Hexb
Lrp4	4.07177e-29	2.05229	0.626	0.196	6.96924e-25	0	Lrp4
Bin2	3.53008e-28	1.66773	0.74	0.429	6.04209e-24	0	Bin2
Sall1	5.49557e-27	2.00864	0.561	0.196	9.40621e-23	0	Sall1
Mef2c	6.33338e-27	1.23382	0.909	0.696	1.08402e-22	0	Mef2c
Sparc	1.80251e-26	1.59875	0.784	0.393	3.08517e-22	0	Sparc
Fam102b	9.27864e-26	1.72049	0.617	0.31	1.58813e-21	0	Fam102b
Pde3b	2.49027e-25	1.45173	0.775	0.548	4.26234e-21	0	Pde3b
Blnk	8.28032e-25	1.69235	0.705	0.357	1.41726e-20	0	Blnk
P2rx7	1.14075e-24	1.72961	0.596	0.244	1.95251e-20	0	P2rx7
Ssh2	2.23949e-23	1.25685	0.898	0.679	3.83312e-19	0	Ssh2
Mertk	2.48149e-23	1.56237	0.825	0.476	4.24733e-19	0	Mertk
Cped1	3.10687e-23	1.89514	0.503	0.19	5.31772e-19	0	Cped1
Tmem176a	7.82849e-23	1.4673	0.716	0.423	1.33992e-18	0	Tmem176a
Apbb1ip	1.63609e-22	1.34875	0.772	0.548	2.80032e-18	0	Apbb1ip
Itga6	1.99499e-22	1.74155	0.632	0.28	3.41463e-18	0	Itga6
Ldlrad4	2.43537e-22	1.56353	0.804	0.482	4.16838e-18	0	Ldlrad4
Abcb4	3.12478e-22	1.73288	0.535	0.196	5.34838e-18	0	Abcb4
Grxcr1	6.76433e-22	2.09211	0.488	0.137	1.15778e-17	0	Grxcr1
Slc2a5	9.94296e-22	1.81344	0.526	0.185	1.70184e-17	0	Slc2a5
Epb41l2	1.9492e-21	1.43714	0.588	0.333	3.33624e-17	0	Epb41l2
Rapgef5	2.23148e-21	1.48816	0.632	0.345	3.81939e-17	0	Rapgef5
Tmem119	3.12314e-21	1.84185	0.401	0.137	5.34556e-17	0	Tmem119
Trpc6	4.50486e-21	1.59062	0.655	0.304	7.71053e-17	0	Trpc6
Cx3cr1	4.94014e-21	1.7428	0.503	0.214	8.45554e-17	0	Cx3cr1
Lyn	5.62497e-21	1.12241	0.848	0.667	9.6277e-17	0	Lyn
Ophn1	1.48351e-20	1.37175	0.792	0.542	2.53917e-16	0	Ophn1
Ppm1e	2.13459e-20	1.90025	0.553	0.208	3.65357e-16	0	Ppm1e
Zfhx3	2.42699e-20	1.46031	0.67	0.393	4.15403e-16	0	Zfhx3
Npc2	3.76604e-20	1.34294	0.699	0.47	6.44595e-16	0	Npc2
Dock8	9.67697e-20	1.09666	0.83	0.685	1.65631e-15	0	Dock8
Hk2	2.83458e-19	1.47514	0.673	0.423	4.85168e-15	0	Hk2
Plcl2	2.90686e-19	1.3048	0.684	0.446	4.97538e-15	0	Plcl2
Vsir	3.54274e-19	1.50705	0.471	0.22	6.06376e-15	0	Vsir
Rnaset2	8.70024e-19	1.28211	0.632	0.423	1.48913e-14	0	Rnaset2
Wdfy1	1.90528e-18	1.56795	0.526	0.226	3.26107e-14	0	Wdfy1
Lpcat2	2.83903e-18	1.46211	0.643	0.363	4.85928e-14	0	Lpcat2
Med12l	2.94813e-18	1.26257	0.64	0.476	5.04603e-14	0	Med12l
Abi3	4.66675e-18	1.56625	0.465	0.167	7.9876e-14	0	Abi3
Zfp710	5.97157e-18	1.14728	0.81	0.583	1.02209e-13	0	Zfp710
Depdc5	1.39358e-17	1.44012	0.5	0.31	2.38525e-13	0	Depdc5
Oplah	1.51894e-17	1.39504	0.599	0.357	2.59982e-13	0	Oplah
Ltc4s	2.76922e-17	1.56745	0.488	0.214	4.7398e-13	0	Ltc4s
C1qa	7.90013e-17	0.922003	0.904	0.661	1.35219e-12	0	C1qa
Git2	1.26244e-16	1.06619	0.57	0.393	2.1608e-12	0	Git2
Ctsh	1.38835e-16	1.10366	0.678	0.5	2.37629e-12	0	Ctsh
Ankrd6	1.74857e-16	1.46093	0.471	0.202	2.99285e-12	0	Ankrd6
Csf1r	2.07794e-16	0.962646	0.848	0.625	3.55659e-12	0	Csf1r
Pla2g4a	2.32775e-16	1.02361	0.632	0.476	3.98419e-12	0	Pla2g4a
Fchsd2	2.67006e-16	0.9983	0.895	0.75	4.57008e-12	0	Fchsd2
Ctsl	6.88359e-16	1.20305	0.547	0.339	1.17819e-11	0	Ctsl
Bmp2k	8.36962e-16	1.15321	0.617	0.405	1.43254e-11	0	Bmp2k
Numb	1.75156e-15	1.4296	0.465	0.238	2.99797e-11	0	Numb
Camk1d	1.9983e-15	1.2122	0.673	0.399	3.4203e-11	0	Camk1d
Mef2a	2.05588e-15	0.967569	0.757	0.619	3.51884e-11	0	Mef2a
Lhfpl2	3.47472e-15	1.37426	0.322	0.161	5.94733e-11	0	Lhfpl2
AABR07028615.1	4.07548e-15	1.36325	0.48	0.25	6.97559e-11	0	AABR07028615.1
Ikzf1	7.13893e-15	0.995257	0.74	0.548	1.2219e-10	0	Ikzf1
Cttnbp2nl	7.55871e-15	1.56374	0.439	0.208	1.29375e-10	0	Cttnbp2nl
Havcr2	7.88628e-15	1.50406	0.348	0.095	1.34982e-10	0	Havcr2
Ptgs1	1.68012e-14	1.35355	0.377	0.167	2.87569e-10	0	Ptgs1
Pcmtd1	1.78874e-14	1.02421	0.643	0.47	3.06161e-10	0	Pcmtd1
Ywhah	1.81393e-14	0.934709	0.713	0.571	3.10473e-10	0	Ywhah
Slco2b1	3.61964e-14	0.926454	0.775	0.583	6.19537e-10	0	Slco2b1
Mrc2	3.88571e-14	1.80921	0.325	0.077	6.65078e-10	0	Mrc2
P2ry6	5.21618e-14	1.25862	0.433	0.244	8.92801e-10	0	P2ry6
Gpr63	5.22003e-14	1.448	0.374	0.167	8.9346e-10	0	Gpr63
Bcar3	5.27144e-14	1.53193	0.36	0.131	9.0226e-10	0	Bcar3
Chn2	9.05268e-14	1.14993	0.708	0.512	1.54946e-09	0	Chn2
Abhd12	1.2721e-13	1.29209	0.57	0.339	2.17732e-09	0	Abhd12
Focad	1.61386e-13	1.22706	0.43	0.256	2.76229e-09	0	Focad
Arhgap22	1.90696e-13	1.23934	0.605	0.351	3.26395e-09	0	Arhgap22
Ankrd55	2.10043e-13	1.68746	0.327	0.071	3.59509e-09	0	Ankrd55
Wasf2	4.95858e-13	0.994073	0.582	0.435	8.48711e-09	0	Wasf2
Arhgap24	5.03049e-13	1.2626	0.553	0.304	8.61019e-09	0	Arhgap24
Lrch1	5.48365e-13	0.820718	0.515	0.44	9.38582e-09	0	Lrch1
Arhgap15	7.01944e-13	0.68625	0.877	0.845	1.20145e-08	0	Arhgap15
Tsc22d1	7.29382e-13	1.26664	0.52	0.298	1.24841e-08	0	Tsc22d1
Mvb12b	7.79665e-13	1.1329	0.456	0.298	1.33448e-08	0	Mvb12b
C1qb	1.25333e-12	0.809388	0.857	0.643	2.1452e-08	0	C1qb
Rasgrp3	1.52217e-12	1.31226	0.45	0.232	2.60535e-08	0	Rasgrp3
Disc1	2.1322e-12	1.12451	0.497	0.333	3.64947e-08	0	Disc1
Dmtf1	3.12043e-12	1.05797	0.462	0.315	5.34094e-08	0	Dmtf1
Ctsd	4.9675e-12	1.16932	0.465	0.315	8.50237e-08	0	Ctsd
Pkp4	5.16899e-12	0.907972	0.64	0.512	8.84725e-08	0	Pkp4
Wapl	7.86077e-12	0.770701	0.561	0.518	1.34545e-07	0	Wapl
Zfp622	9.7487e-12	1.0174	0.646	0.464	1.66859e-07	0	Zfp622
Vgll4	1.02697e-11	0.947103	0.427	0.327	1.75776e-07	0	Vgll4
Filip1	1.22435e-11	1.10578	0.424	0.238	2.0956e-07	0	Filip1
Rgs10	1.29631e-11	1.14979	0.474	0.292	2.21876e-07	0	Rgs10
Lgmn	1.34072e-11	0.833787	0.819	0.607	2.29477e-07	0	Lgmn
Nuak1	1.51801e-11	1.08933	0.401	0.268	2.59823e-07	0	Nuak1
Fam169b	1.75423e-11	1.24736	0.313	0.125	3.00254e-07	0	Fam169b
Slc29a3	1.89644e-11	0.940302	0.436	0.333	3.24595e-07	0	Slc29a3
Timp2	2.48434e-11	0.957636	0.509	0.369	4.2522e-07	0	Timp2
Jmjd1c	2.6796e-11	0.58899	0.558	0.56	4.5864e-07	0	Jmjd1c
Ivns1abp	2.76919e-11	1.0661	0.374	0.232	4.73975e-07	0	Ivns1abp
Arhgef40	2.93533e-11	1.19972	0.371	0.196	5.02412e-07	0	Arhgef40
Ski	2.93762e-11	1.08867	0.392	0.232	5.02802e-07	0	Ski
Ptafr	3.73856e-11	1.20484	0.398	0.196	6.39891e-07	0	Ptafr
Marcks	4.6081e-11	0.994778	0.45	0.298	7.88722e-07	0	Marcks
Uhrf1bp1	4.82144e-11	1.18359	0.351	0.202	8.25238e-07	0	Uhrf1bp1
Slc1a3	5.1927e-11	1.09265	0.632	0.381	8.88782e-07	0	Slc1a3
Zmiz1	5.24689e-11	0.771572	0.497	0.429	8.98058e-07	0	Zmiz1
Man1c1	6.22475e-11	0.957811	0.623	0.435	1.06543e-06	0	Man1c1
Aspa	6.71846e-11	0.926088	0.585	0.446	1.14993e-06	0	Aspa
Gpr84	8.13514e-11	1.34047	0.272	0.071	1.39241e-06	0	Gpr84
Erp29	8.57495e-11	0.877457	0.661	0.488	1.46769e-06	0	Erp29
Cntrl	1.39051e-10	0.906501	0.345	0.25	2.38e-06	0	Cntrl
Ripk2	1.70791e-10	0.839728	0.307	0.25	2.92326e-06	0	Ripk2
Lamp2	2.50264e-10	0.74999	0.556	0.446	4.28353e-06	0	Lamp2
Adgra2	2.53592e-10	1.15686	0.263	0.131	4.34047e-06	0	Adgra2
Cables1	2.72475e-10	1.1135	0.327	0.202	4.66369e-06	0	Cables1
Il17ra	3.05411e-10	0.700085	0.36	0.315	5.22742e-06	0	Il17ra
Chd9	3.41685e-10	0.937538	0.535	0.387	5.84828e-06	0	Chd9
Il6r	3.56239e-10	0.833133	0.474	0.417	6.09739e-06	0	Il6r
Sgms1	3.7586e-10	0.819321	0.436	0.351	6.43322e-06	0	Sgms1
Fam49b	3.92789e-10	0.733298	0.421	0.381	6.72297e-06	0	Fam49b
Sh3bp2	4.0828e-10	1.03157	0.444	0.292	6.98812e-06	0	Sh3bp2
Galnt7	4.89632e-10	1.16916	0.447	0.262	8.38055e-06	0	Galnt7
Osbpl1a	5.99378e-10	0.744493	0.491	0.405	1.0259e-05	0	Osbpl1a
Tnk2	7.21595e-10	1.07267	0.421	0.262	1.23508e-05	0	Tnk2
Trem2	8.61796e-10	1.12347	0.447	0.232	1.47505e-05	0	Trem2
Sirpa	9.46712e-10	0.892516	0.456	0.321	1.62039e-05	0	Sirpa
Cmip	9.60154e-10	0.728534	0.623	0.506	1.6434e-05	0	Cmip
Ksr1	9.93803e-10	1.05674	0.339	0.196	1.70099e-05	0	Ksr1
Akap13	1.05732e-09	0.601754	0.532	0.53	1.80971e-05	0	Akap13
Slit2	1.10964e-09	1.50406	0.307	0.119	1.89926e-05	0	Slit2
Klhl32	1.59653e-09	0.987291	0.418	0.28	2.73263e-05	0	Klhl32
Adcy9	1.94881e-09	0.992226	0.515	0.31	3.33558e-05	0	Adcy9
Lcp2	2.19919e-09	0.679055	0.459	0.411	3.76414e-05	0	Lcp2
Ly86	2.37862e-09	0.847953	0.605	0.458	4.07125e-05	0	Ly86
Marchf1	3.28882e-09	0.991643	0.421	0.238	5.62915e-05	0	Marchf1
Ccdc93	3.84449e-09	1.04634	0.31	0.173	6.58022e-05	0	Ccdc93
Soga1	3.99904e-09	1.05162	0.374	0.214	6.84475e-05	0	Soga1
Sipa1l2	4.14313e-09	1.01891	0.389	0.244	7.09139e-05	0	Sipa1l2
Leng8	4.59929e-09	0.545965	0.225	0.25	7.87214e-05	0	Leng8
Cd84	4.69442e-09	1.0422	0.395	0.22	8.03497e-05	0	Cd84
Susd6	5.36644e-09	0.816408	0.637	0.512	9.18521e-05	0	Susd6
Gna15	5.45475e-09	0.894837	0.406	0.262	9.33636e-05	0	Gna15
Tgfbr1	5.58167e-09	1.11191	0.368	0.161	9.55358e-05	0	Tgfbr1
Plekha5	5.81908e-09	0.842375	0.617	0.494	9.95994e-05	0	Plekha5
Rab31	6.80518e-09	0.917857	0.629	0.47	0.000116478	0	Rab31
Cd37	7.56241e-09	0.812957	0.465	0.339	0.000129438	0	Cd37
Psap	7.75687e-09	0.640838	0.778	0.679	0.000132767	0	Psap
Mtus1	7.85809e-09	0.820167	0.368	0.292	0.000134499	0	Mtus1
Scpep1	8.3955e-09	0.5472	0.31	0.321	0.000143697	0	Scpep1
Pou2f2	8.44591e-09	1.17169	0.295	0.143	0.00014456	0	Pou2f2
Tmem243	8.68727e-09	1.02855	0.33	0.173	0.000148691	0	Tmem243
Prickle2	9.52415e-09	1.00716	0.398	0.232	0.000163015	0	Prickle2
Lrp1	1.23418e-08	1.18669	0.327	0.155	0.000211243	0	Lrp1
Ctsz	1.43542e-08	0.829794	0.485	0.345	0.000245687	0	Ctsz
Entpd1	1.47666e-08	0.831057	0.38	0.268	0.000252745	0	Entpd1
Pld1	1.52941e-08	0.759755	0.368	0.298	0.000261773	0	Pld1
Dip2b	1.95306e-08	0.716457	0.681	0.542	0.000334286	0	Dip2b
Sort1	2.20071e-08	0.65557	0.357	0.345	0.000376673	0	Sort1
Brinp2	2.90888e-08	1.1934	0.36	0.185	0.000497884	0	Brinp2
LOC498154	3.27298e-08	0.883998	0.316	0.226	0.000560204	0	LOC498154
Pacsin2	3.37413e-08	0.751083	0.558	0.446	0.000577517	0	Pacsin2
Nfatc2	4.12844e-08	0.873727	0.304	0.173	0.000706624	0	Nfatc2
Nckap1l	4.31065e-08	0.805574	0.453	0.345	0.000737811	0	Nckap1l
Ncoa3	5.01175e-08	0.726993	0.55	0.446	0.000857812	0	Ncoa3
Akt3	5.65547e-08	0.901098	0.482	0.357	0.00096799	0	Akt3
Mgat5	6.0767e-08	0.794644	0.392	0.286	0.00104009	0	Mgat5
Tmem50b	6.7278e-08	1.01188	0.333	0.185	0.00115153	0	Tmem50b
Hsp90b1	6.93668e-08	0.627439	0.503	0.458	0.00118728	0	Hsp90b1
Tnfrsf11a	7.01049e-08	0.753128	0.333	0.262	0.00119992	0	Tnfrsf11a
Tbxas1	7.08451e-08	0.855123	0.462	0.315	0.00121258	0	Tbxas1
Tet3	1.15467e-07	0.618019	0.374	0.31	0.00197633	0	Tet3
Eml4	1.17169e-07	0.712933	0.327	0.28	0.00200547	0	Eml4
Crim1	1.17227e-07	0.841476	0.327	0.268	0.00200645	0	Crim1
Nadk	1.42168e-07	0.691976	0.278	0.232	0.00243334	0	Nadk
Spi1	1.90558e-07	0.728437	0.278	0.208	0.00326159	0	Spi1
Dst	1.91717e-07	0.57625	0.623	0.571	0.00328143	0	Dst
Il18	2.42473e-07	0.632679	0.319	0.262	0.00415017	0	Il18
Map4	2.43458e-07	0.596373	0.567	0.548	0.00416702	0	Map4
Cyfip1	2.72316e-07	0.665997	0.392	0.345	0.00466097	0	Cyfip1
Rnf13	3.56375e-07	0.613571	0.596	0.512	0.00609971	0	Rnf13
Tmem156	4.26438e-07	0.780194	0.257	0.173	0.0072989	0	Tmem156
Cul1	4.35054e-07	0.545494	0.284	0.274	0.00744638	0	Cul1
Gpcpd1	4.53486e-07	0.708532	0.281	0.208	0.00776186	0	Gpcpd1
Gnb1	5.90731e-07	0.659008	0.395	0.333	0.0101109	0	Gnb1
Otulinl	6.22557e-07	0.916063	0.325	0.202	0.0106557	0	Otulinl
Prkcq	6.45773e-07	0.720399	0.447	0.339	0.011053	0	Prkcq
AABR07028769.1	6.72658e-07	0.575308	0.254	0.226	0.0115132	0	AABR07028769.1
Fuca1	7.06164e-07	0.514738	0.342	0.327	0.0120867	0	Fuca1
Plcg2	7.64289e-07	0.865748	0.251	0.143	0.0130816	0	Plcg2
Smad7	7.77802e-07	0.681239	0.26	0.208	0.0133129	0	Smad7
Dnmt3a	8.22029e-07	0.702072	0.266	0.214	0.0140698	0	Dnmt3a
Alpk1	9.3977e-07	0.838567	0.433	0.268	0.0160851	0	Alpk1
Basp1	9.89792e-07	0.595436	0.351	0.298	0.0169413	0	Basp1
Tspan14	1.08101e-06	0.793601	0.342	0.22	0.0185025	0	Tspan14
Klhl6	1.10826e-06	0.78406	0.295	0.185	0.0189691	0	Klhl6
Daglb	1.13815e-06	0.740564	0.254	0.196	0.0194806	0	Daglb
Map4k3	1.27632e-06	0.534832	0.345	0.321	0.0218455	0	Map4k3
Snx29	1.43496e-06	0.611645	0.728	0.649	0.0245608	0	Snx29
Irf5	1.48437e-06	0.934688	0.251	0.137	0.0254065	0	Irf5
Nnt	1.66465e-06	0.770748	0.269	0.196	0.0284922	0	Nnt
Smap2	1.74013e-06	0.621682	0.374	0.315	0.0297841	0	Smap2
St3gal6	1.77338e-06	0.718281	0.289	0.196	0.0303533	0	St3gal6
Vps9d1	1.78205e-06	0.546256	0.383	0.339	0.0305016	0	Vps9d1
Lipa	1.87397e-06	0.896615	0.304	0.143	0.0320749	0	Lipa
Dnm1l	2.26894e-06	0.595764	0.263	0.238	0.0388352	0	Dnm1l
Cux1	2.46022e-06	0.554767	0.538	0.488	0.0421091	0	Cux1
Idh2	2.61618e-06	0.630799	0.401	0.315	0.0447785	0	Idh2
Pros1	2.78597e-06	0.867453	0.31	0.19	0.0476847	0	Pros1
Tmem65	3.37338e-06	0.742932	0.26	0.202	0.0577388	0	Tmem65
Ptpre	3.55756e-06	0.618855	0.535	0.452	0.0608913	0	Ptpre
Dbnl	3.60777e-06	0.635515	0.33	0.25	0.0617505	0	Dbnl
Ifngr2	3.73724e-06	0.941852	0.272	0.137	0.0639665	0	Ifngr2
Atp8a2	4.32001e-06	0.983691	0.333	0.185	0.0739414	0	Atp8a2
Atg7	4.4857e-06	0.528568	0.354	0.333	0.0767772	0	Atg7
Fermt3	5.16447e-06	0.626612	0.301	0.25	0.088395	0	Fermt3
Unc93b1	5.19791e-06	0.660159	0.421	0.31	0.0889675	0	Unc93b1
Dennd4a	5.20117e-06	0.700732	0.412	0.321	0.0890233	0	Dennd4a
Sh3rf1	5.86615e-06	0.70982	0.368	0.268	0.100405	0	Sh3rf1
Dennd2c	6.10812e-06	0.740192	0.38	0.286	0.104547	0	Dennd2c
Prex1	6.69222e-06	0.565799	0.392	0.333	0.114544	0	Prex1
Hck	8.09591e-06	0.796611	0.342	0.256	0.13857	0	Hck
Dip2c	8.82311e-06	0.513691	0.269	0.238	0.151016	0	Dip2c
Camk2d	9.26762e-06	0.537384	0.515	0.464	0.158625	0	Camk2d
Fgd2	1.01937e-05	0.779563	0.327	0.196	0.174475	0	Fgd2
Gramd1b	1.10933e-05	0.644097	0.33	0.256	0.189874	0	Gramd1b
Chsy1	1.46455e-05	0.813679	0.257	0.143	0.250672	0	Chsy1
AABR07040412.1	1.54393e-05	0.67147	0.357	0.274	0.264259	0	AABR07040412.1
Prtfdc1	1.68618e-05	0.638023	0.319	0.256	0.288607	0	Prtfdc1
Cerk	1.75063e-05	0.683026	0.289	0.208	0.299637	0	Cerk
Adarb1	1.80275e-05	0.506641	0.319	0.298	0.308559	0	Adarb1
Calcrl	2.20775e-05	0.596511	0.327	0.268	0.377878	0	Calcrl
Cdc42bpb	2.23806e-05	0.623004	0.251	0.196	0.383067	0	Cdc42bpb
Ubash3b	2.30978e-05	0.65035	0.36	0.274	0.395343	0	Ubash3b
Usp24	2.68433e-05	0.56082	0.383	0.321	0.45945	0	Usp24
Kcnk13	2.71744e-05	0.597789	0.418	0.333	0.465118	0	Kcnk13
Elmo1	4.25633e-05	0.501327	0.725	0.667	0.728514	0	Elmo1
Cdk10	4.81237e-05	0.549571	0.266	0.214	0.823686	0	Cdk10
Pld4	4.83645e-05	0.586692	0.401	0.31	0.827807	0	Pld4
Mylip	5.04123e-05	0.64484	0.316	0.268	0.862858	0	Mylip
Tgfbr2	6.7351e-05	0.566384	0.33	0.28	1	0	Tgfbr2
Specc1	7.61111e-05	0.583172	0.529	0.417	1	0	Specc1
Itgam	8.0009e-05	0.784008	0.333	0.22	1	0	Itgam
Siglec5	0.000100252	0.814014	0.304	0.19	1	0	Siglec5
Tep1	0.000104457	0.62558	0.292	0.226	1	0	Tep1
Cyth4	0.000116897	0.567227	0.31	0.25	1	0	Cyth4
Tbc1d1	0.000133194	0.708027	0.333	0.244	1	0	Tbc1d1
Ccr5	0.000137382	0.723805	0.368	0.262	1	0	Ccr5
Pik3r5	0.000144663	0.628825	0.26	0.19	1	0	Pik3r5
Arhgap5	0.000219384	0.528866	0.333	0.31	1	0	Arhgap5
Atp6v1c1	0.000257704	0.505955	0.357	0.298	1	0	Atp6v1c1
Arhgap25	0.000382894	0.592372	0.275	0.208	1	0	Arhgap25
Sbno1	0.000438379	0.574681	0.257	0.202	1	0	Sbno1
Arhgap26	0.000522841	0.550385	0.395	0.315	1	0	Arhgap26
Magi1	0.000671124	0.531028	0.386	0.292	1	0	Magi1
Prr14l	0.000796539	0.535157	0.254	0.22	1	0	Prr14l
Mrc1	7.11078e-56	4.45378	0.805	0.028	1.21708e-51	1	Mrc1
Clec10a	1.52906e-50	3.13667	0.766	0.023	2.61714e-46	1	Clec10a
Cfd	6.17933e-41	3.32848	0.597	0.012	1.05765e-36	1	Cfd
Cd163	1.34407e-40	3.98573	0.61	0.014	2.30052e-36	1	Cd163
Dab2	5.52416e-40	3.12415	0.675	0.053	9.45516e-36	1	Dab2
F13a1	1.72836e-39	3.88151	0.61	0.014	2.95825e-35	1	F13a1
Stab1	1.80349e-39	3.48881	0.623	0.018	3.08686e-35	1	Stab1
Colec12	6.42109e-38	4.18989	0.61	0.018	1.09903e-33	1	Colec12
Cybb	3.47732e-32	2.6171	0.584	0.03	5.95177e-28	1	Cybb
Iqgap2	5.61019e-29	2.66057	0.597	0.048	9.6024e-25	1	Iqgap2
Clec2g	6.17907e-28	2.33267	0.779	0.233	1.05761e-23	1	Clec2g
Aoah	1.90949e-27	2.90774	0.571	0.048	3.26828e-23	1	Aoah
LOC690097	2.83189e-25	2.91453	0.455	0.021	4.84706e-21	1	LOC690097
Slfn4	2.97795e-24	3.22022	0.74	0.254	5.09706e-20	1	Slfn4
LOC690045	6.62811e-24	3.17472	0.455	0.028	1.13447e-19	1	LOC690045
Lyz2	2.3131e-22	2.71471	0.675	0.358	3.9591e-18	1	Lyz2
Folr2	2.46763e-22	2.39264	0.403	0.014	4.2236e-18	1	Folr2
Adgrg6	9.53614e-22	2.15929	0.584	0.099	1.63221e-17	1	Adgrg6
Apoe	9.75626e-22	1.84845	0.987	0.938	1.66988e-17	1	Apoe
Heph	2.35014e-20	2.08905	0.338	0.014	4.02249e-16	1	Heph
Ms4a7	4.52155e-20	1.88524	0.338	0.009	7.73908e-16	1	Ms4a7
Cd74	1.292e-19	3.23028	0.597	0.215	2.21139e-15	1	Cd74
Cd68	2.26228e-19	1.99864	0.455	0.046	3.87211e-15	1	Cd68
Eps15	2.40444e-19	1.57657	0.831	0.43	4.11544e-15	1	Eps15
Snx8	2.97277e-19	2.23784	0.442	0.046	5.08819e-15	1	Snx8
Selenop	1.1249e-18	2.22093	0.455	0.065	1.92538e-14	1	Selenop
Rnf150	1.23845e-18	2.08368	0.481	0.081	2.11974e-14	1	Rnf150
Frmd4b	1.65047e-17	1.63379	0.779	0.328	2.82494e-13	1	Frmd4b
Hip1	1.87426e-17	1.89196	0.649	0.219	3.20799e-13	1	Hip1
RT1-Db1	5.23493e-17	3.4833	0.416	0.095	8.96011e-13	1	RT1-Db1
B4galt6	9.37836e-17	1.75466	0.636	0.182	1.6052e-12	1	B4galt6
RT1-Da	1.96896e-16	3.083	0.506	0.12	3.37007e-12	1	RT1-Da
Rbpj	5.84568e-16	1.79703	0.494	0.113	1.00055e-11	1	Rbpj
Atp6v0a1	9.78075e-16	1.86135	0.662	0.249	1.67407e-11	1	Atp6v0a1
Vav3	2.27118e-15	1.63448	0.558	0.134	3.88735e-11	1	Vav3
Ccr1	5.70667e-15	1.64397	0.273	0.009	9.76754e-11	1	Ccr1
Itsn1	8.89808e-15	1.87705	0.442	0.099	1.523e-10	1	Itsn1
Fcgrt	1.4482e-14	1.88761	0.494	0.127	2.47873e-10	1	Fcgrt
Cd4	2.12991e-14	1.83689	0.494	0.106	3.64555e-10	1	Cd4
Msr1	2.56307e-14	1.60745	0.299	0.018	4.38694e-10	1	Msr1
Snx24	3.4792e-14	1.69112	0.636	0.275	5.955e-10	1	Snx24
Aff1	6.09493e-14	1.70125	0.571	0.182	1.04321e-09	1	Aff1
Blvrb	6.95057e-14	1.947	0.377	0.067	1.18966e-09	1	Blvrb
RT1-Bb	8.72939e-14	2.87155	0.338	0.037	1.49412e-09	1	RT1-Bb
Pf4	1.03416e-13	1.70217	0.26	0.012	1.77007e-09	1	Pf4
Sbf2	1.2539e-13	1.39201	0.714	0.397	2.14618e-09	1	Sbf2
Rab8b	1.86587e-13	1.67467	0.597	0.24	3.19362e-09	1	Rab8b
Fcho2	2.30612e-13	1.35895	0.831	0.497	3.94715e-09	1	Fcho2
Pltp	3.20318e-13	1.51439	0.701	0.365	5.48256e-09	1	Pltp
RT1-Ba	7.41565e-13	2.48782	0.455	0.109	1.26926e-08	1	RT1-Ba
Fcna	8.16521e-13	1.68473	0.273	0.016	1.39756e-08	1	Fcna
Dennd1a	1.18447e-12	1.33867	0.727	0.439	2.02734e-08	1	Dennd1a
Slc15a2	1.69149e-12	1.70855	0.325	0.053	2.89515e-08	1	Slc15a2
Pid1	1.72727e-12	1.77849	0.675	0.381	2.95639e-08	1	Pid1
Ptprj	2.44507e-12	1.34721	0.701	0.416	4.18497e-08	1	Ptprj
LOC100912336	3.2137e-12	1.64762	0.26	0.018	5.50056e-08	1	LOC100912336
C1qc	4.80951e-12	1.2637	0.779	0.635	8.23196e-08	1	C1qc
Wwp1	5.85522e-12	1.60628	0.481	0.185	1.00218e-07	1	Wwp1
Ulk2	1.15012e-11	1.41478	0.61	0.263	1.96854e-07	1	Ulk2
Nrg2	1.17551e-11	1.78746	0.325	0.051	2.01201e-07	1	Nrg2
Ctsa	9.9638e-11	1.39614	0.584	0.266	1.7054e-06	1	Ctsa
Rgl1	1.43994e-10	1.59739	0.351	0.079	2.4646e-06	1	Rgl1
Nrp1	1.56971e-10	1.67274	0.377	0.092	2.68672e-06	1	Nrp1
Gas6	3.11837e-10	1.42489	0.442	0.113	5.33741e-06	1	Gas6
Arhgap17	3.28414e-10	1.38661	0.636	0.337	5.62114e-06	1	Arhgap17
Ctsb	3.94531e-10	1.06261	0.727	0.545	6.7528e-06	1	Ctsb
Pde7b	6.37997e-10	1.95937	0.351	0.097	1.092e-05	1	Pde7b
Ptpro	1.39043e-09	1.35915	0.442	0.152	2.37986e-05	1	Ptpro
Hdac9	1.94128e-09	1.04853	0.831	0.566	3.32269e-05	1	Hdac9
Tbc1d4	2.42012e-09	1.71662	0.351	0.099	4.14227e-05	1	Tbc1d4
Mtss1	2.88387e-09	1.27817	0.623	0.328	4.93603e-05	1	Mtss1
Rnf144b	3.7257e-09	1.56018	0.364	0.09	6.3769e-05	1	Rnf144b
Bcl2	9.60364e-09	1.33753	0.377	0.092	0.000164376	1	Bcl2
Adam19	1.08262e-08	1.22609	0.286	0.046	0.000185301	1	Adam19
Cd200r1	2.17778e-08	1.5297	0.325	0.081	0.000372749	1	Cd200r1
Osbpl8	2.22593e-08	1.27414	0.506	0.247	0.00038099	1	Osbpl8
Ppp3ca	2.309e-08	0.964768	0.805	0.61	0.000395209	1	Ppp3ca
Stxbp6	3.05941e-08	1.58995	0.286	0.076	0.000523648	1	Stxbp6
Deptor	3.18295e-08	1.30482	0.299	0.062	0.000544793	1	Deptor
Ripor2	4.38015e-08	1.33816	0.26	0.039	0.000749706	1	Ripor2
Ap2a2	6.08519e-08	1.23454	0.338	0.083	0.00104154	1	Ap2a2
Atp10d	9.61925e-08	1.16363	0.364	0.095	0.00164643	1	Atp10d
Nav1	1.47343e-07	1.23142	0.558	0.266	0.00252192	1	Nav1
Cltc	1.48794e-07	1.15476	0.584	0.319	0.00254676	1	Cltc
Cert1	1.5186e-07	1.22225	0.429	0.189	0.00259923	1	Cert1
Slc9a9	2.78169e-07	0.867076	0.896	0.799	0.00476114	1	Slc9a9
Cdk6	2.91656e-07	1.38104	0.351	0.111	0.00499199	1	Cdk6
Ehd4	2.93083e-07	1.19227	0.584	0.346	0.00501641	1	Ehd4
Klra2	3.62462e-07	1.24563	0.416	0.145	0.00620391	1	Klra2
Atp2b1	3.88767e-07	0.988426	0.623	0.497	0.00665413	1	Atp2b1
Dse	5.30595e-07	1.15161	0.506	0.268	0.00908166	1	Dse
Eps8	6.48392e-07	1.21402	0.26	0.081	0.0110979	1	Eps8
Ptpn18	9.07533e-07	1.17952	0.455	0.189	0.0155333	1	Ptpn18
Ly6e	1.0066e-06	1.27492	0.312	0.085	0.0172289	1	Ly6e
P2ry14	1.38028e-06	1.11024	0.273	0.067	0.0236249	1	P2ry14
Slc38a6	1.8311e-06	1.41925	0.273	0.083	0.031341	1	Slc38a6
Dmxl1	2.15507e-06	0.953306	0.662	0.503	0.0368861	1	Dmxl1
Snx2	2.79317e-06	1.00184	0.558	0.314	0.047808	1	Snx2
Atf6	3.50813e-06	1.18685	0.416	0.18	0.0600452	1	Atf6
Wdfy3	5.5464e-06	0.894834	0.688	0.441	0.0949321	1	Wdfy3
Ptk2	5.99562e-06	1.23228	0.312	0.106	0.102621	1	Ptk2
Nfxl1	7.37626e-06	1.02656	0.325	0.111	0.126252	1	Nfxl1
Cdk14	7.86721e-06	1.12184	0.455	0.206	0.134655	1	Cdk14
Trps1	1.22707e-05	1.08762	0.61	0.372	0.210026	1	Trps1
Rasa1	1.99742e-05	1.09326	0.442	0.252	0.341878	1	Rasa1
Eya3	2.40627e-05	0.820371	0.597	0.418	0.411858	1	Eya3
LOC100909595	2.48029e-05	1.20431	0.39	0.224	0.424526	1	LOC100909595
Dtnb	3.07155e-05	1.09166	0.351	0.148	0.525726	1	Dtnb
Dpp7	3.3236e-05	0.992055	0.416	0.206	0.568867	1	Dpp7
Myo5a	3.57749e-05	1.0419	0.364	0.162	0.612322	1	Myo5a
Tmcc1	3.63029e-05	0.95878	0.636	0.416	0.621361	1	Tmcc1
Tpd52	4.40675e-05	1.09066	0.273	0.088	0.754259	1	Tpd52
Fam13b	4.67997e-05	0.80845	0.584	0.37	0.801023	1	Fam13b
Negr1	5.08917e-05	1.07392	0.468	0.254	0.871063	1	Negr1
RT1-A1	6.1984e-05	0.900195	0.519	0.379	1	1	RT1-A1
Zfp36l1	6.21123e-05	1.09869	0.442	0.245	1	1	Zfp36l1
Fnbp1	6.26245e-05	0.518981	0.571	0.314	1	1	Fnbp1
Adam9	6.40417e-05	0.909655	0.273	0.083	1	1	Adam9
Pip4p2	6.69332e-05	1.01798	0.26	0.09	1	1	Pip4p2
Cers6	7.51703e-05	1.18762	0.338	0.155	1	1	Cers6
Dgkd	7.66144e-05	1.09539	0.299	0.18	1	1	Dgkd
Ctsc	8.40216e-05	1.04759	0.364	0.162	1	1	Ctsc
Usp32	9.0952e-05	0.812135	0.442	0.289	1	1	Usp32
Peak1	9.8598e-05	0.841942	0.571	0.418	1	1	Peak1
Ugcg	9.89601e-05	1.08275	0.26	0.095	1	1	Ugcg
Cp	0.00010225	1.06049	0.338	0.155	1	1	Cp
Cflar	0.000104073	0.958719	0.429	0.215	1	1	Cflar
Adgre1	0.000118833	0.973719	0.429	0.217	1	1	Adgre1
Fnip2	0.000130105	0.799603	0.494	0.379	1	1	Fnip2
Snx6	0.000132439	0.984373	0.403	0.229	1	1	Snx6
Nrros	0.000138773	0.972485	0.416	0.203	1	1	Nrros
Cited2	0.000152714	0.944985	0.26	0.085	1	1	Cited2
Aph1b	0.000165768	0.944849	0.325	0.134	1	1	Aph1b
Arhgap18	0.00019088	0.973503	0.273	0.097	1	1	Arhgap18
Dock11	0.000220182	0.837398	0.481	0.319	1	1	Dock11
Tpp1	0.000265637	0.85885	0.325	0.134	1	1	Tpp1
Pmp22	0.000284467	0.9029	0.325	0.148	1	1	Pmp22
Lpp	0.000293078	0.832161	0.429	0.273	1	1	Lpp
Aak1	0.000296294	0.9542	0.429	0.242	1	1	Aak1
Ppp2r2b	0.000302989	0.977133	0.338	0.169	1	1	Ppp2r2b
AABR07025140.1	0.000452115	0.980336	0.364	0.185	1	1	AABR07025140.1
Mctp2	0.000456496	0.929608	0.468	0.277	1	1	Mctp2
RT1-CE5	0.000459452	0.836341	0.273	0.097	1	1	RT1-CE5
Ppm1h	0.000511301	0.692846	0.636	0.443	1	1	Ppm1h
Tlr7	0.000541285	0.869733	0.506	0.284	1	1	Tlr7
Ifi30	0.000543818	0.821	0.377	0.196	1	1	Ifi30
Fyb1	0.000567259	0.641149	0.714	0.499	1	1	Fyb1
Slfn2	0.000588326	0.903065	0.325	0.15	1	1	Slfn2
Tnfaip8	0.000592779	0.828818	0.377	0.187	1	1	Tnfaip8
Ralgapa2	0.000804466	0.729872	0.519	0.342	1	1	Ralgapa2
Atp6v0c	0.00081655	0.622559	0.662	0.543	1	1	Atp6v0c
Znfx1	0.000855008	0.908858	0.299	0.139	1	1	Znfx1
Hacd2	0.000989417	0.736051	0.364	0.171	1	1	Hacd2
Evi5	0.000996945	0.868226	0.364	0.21	1	1	Evi5
Zdhhc14	0.00105146	0.82179	0.377	0.236	1	1	Zdhhc14
Slc16a7	0.00106186	0.718264	0.416	0.217	1	1	Slc16a7
Lpxn	0.0013923	0.922471	0.273	0.132	1	1	Lpxn
Smim14	0.00153599	0.934246	0.286	0.15	1	1	Smim14
Apobec1	0.0016002	0.952232	0.26	0.104	1	1	Apobec1
Fcgr1a	0.00168234	0.796062	0.273	0.115	1	1	Fcgr1a
Rasal2	0.00185769	0.703305	0.558	0.374	1	1	Rasal2
Pstpip1	0.00197568	0.752276	0.312	0.15	1	1	Pstpip1
Ptgds	0.00212527	0.699555	0.74	0.672	1	1	Ptgds
Cept1	0.00225808	0.75596	0.325	0.176	1	1	Cept1
Phactr2	0.00258341	0.786549	0.299	0.134	1	1	Phactr2
Rnf169	0.00261597	0.7773	0.351	0.187	1	1	Rnf169
Rreb1	0.0027682	0.745769	0.468	0.3	1	1	Rreb1
Hps3	0.00278239	0.718678	0.325	0.157	1	1	Hps3
Ptprm	0.00282788	0.818448	0.468	0.323	1	1	Ptprm
Prkdc	0.00289246	0.762228	0.338	0.187	1	1	Prkdc
Stxbp5	0.00293424	0.653543	0.481	0.293	1	1	Stxbp5
Akap10	0.00303256	0.653424	0.519	0.386	1	1	Akap10
Prkag2	0.00311506	0.769202	0.286	0.127	1	1	Prkag2
RT1-S3	0.00311512	0.683283	0.286	0.125	1	1	RT1-S3
Osbpl9	0.00335868	0.745179	0.26	0.18	1	1	Osbpl9
Elf1	0.00339571	0.754196	0.338	0.185	1	1	Elf1
Alox5ap	0.00345199	0.78148	0.312	0.148	1	1	Alox5ap
Mrps6	0.00354502	0.808418	0.299	0.157	1	1	Mrps6
Tpr	0.00374779	0.661142	0.377	0.219	1	1	Tpr
Ptpra	0.00380656	0.562747	0.623	0.446	1	1	Ptpra
Niban1	0.00428155	0.730715	0.273	0.12	1	1	Niban1
Man2a1	0.00436821	0.81151	0.286	0.136	1	1	Man2a1
Gab1	0.00462673	0.756956	0.299	0.194	1	1	Gab1
Slc10a6	0.00472071	0.743605	0.325	0.164	1	1	Slc10a6
Vps54	0.0049608	0.692738	0.468	0.314	1	1	Vps54
Ppp1r12b	0.00517227	0.699757	0.299	0.208	1	1	Ppp1r12b
Ascc3	0.00537794	0.718723	0.325	0.231	1	1	Ascc3
Maml2	0.00544136	0.551284	0.792	0.688	1	1	Maml2
B4galt5	0.00556569	0.740179	0.26	0.115	1	1	B4galt5
Tia1	0.00559208	0.735046	0.325	0.217	1	1	Tia1
Vti1a	0.0058277	0.674529	0.351	0.224	1	1	Vti1a
Atp6v1a	0.00610168	0.727147	0.299	0.148	1	1	Atp6v1a
Arhgef6	0.00634232	0.714709	0.299	0.145	1	1	Arhgef6
Chchd3	0.00655057	0.5726	0.377	0.314	1	1	Chchd3
Heatr5a	0.00701876	0.774065	0.312	0.194	1	1	Heatr5a
Sh3bp5	0.00713962	0.663347	0.338	0.182	1	1	Sh3bp5
RT1-CE4	0.00716025	0.591681	0.468	0.372	1	1	RT1-CE4
Exoc6b	0.00727674	0.551209	0.494	0.439	1	1	Exoc6b
Mrfap1	0.0074267	0.694741	0.351	0.201	1	1	Mrfap1
Plekha2	0.00761435	0.681962	0.325	0.169	1	1	Plekha2
Abca1	0.00789349	0.821952	0.312	0.212	1	1	Abca1
Ctsw	1.34129e-27	3.59899	0.453	0	2.29574e-23	2	Ctsw
AABR07017902.1	3.37538e-24	3.6199	0.453	0.004	5.77731e-20	2	AABR07017902.1
Cd3g	1.30216e-21	3.07527	0.358	0	2.22878e-17	2	Cd3g
Ccl5	1.19585e-20	5.30503	0.377	0.007	2.04682e-16	2	Ccl5
Skap1	1.32417e-20	4.29964	0.396	0.007	2.26645e-16	2	Skap1
Cd3e	1.88872e-20	2.70095	0.34	0	3.23274e-16	2	Cd3e
Il2rg	3.77878e-19	2.09566	0.358	0.002	6.46776e-15	2	Il2rg
Ikzf3	3.68674e-18	2.28395	0.302	0	6.31022e-14	2	Ikzf3
Ptprcap	1.4461e-17	2.53433	0.377	0.011	2.47514e-13	2	Ptprcap
Chst11	2.88275e-17	1.95326	0.358	0.007	4.93412e-13	2	Chst11
Cd2	4.97061e-17	2.26088	0.283	0	8.50769e-13	2	Cd2
Gzmk	4.97061e-17	3.0429	0.283	0	8.50769e-13	2	Gzmk
Nkg7	5.12537e-17	2.87622	0.321	0.002	8.77258e-13	2	Nkg7
Bcl11b	5.44355e-17	2.18133	0.34	0.004	9.31719e-13	2	Bcl11b
Themis	4.60246e-16	2.94476	0.321	0.004	7.87756e-12	2	Themis
Cd8a	6.30735e-16	2.15115	0.302	0.002	1.07957e-11	2	Cd8a
Prf1	6.5522e-16	1.70762	0.264	0	1.12147e-11	2	Prf1
Id2	5.02222e-14	1.85844	0.509	0.068	8.59604e-10	2	Id2
AC109737.1	1.06955e-13	2.07966	0.264	0.002	1.83064e-09	2	AC109737.1
Lck	1.13937e-13	1.57387	0.264	0.002	1.95014e-09	2	Lck
Cd27	1.20807e-13	1.96732	0.264	0.002	2.06773e-09	2	Cd27
Fyn	3.1123e-13	1.92093	0.491	0.07	5.32702e-09	2	Fyn
Mt-co2	1.58004e-12	1.32847	1	0.982	2.70439e-08	2	Mt-co2
Lat	2.99359e-12	1.72167	0.264	0.007	5.12383e-08	2	Lat
Tbc1d10c	1.00921e-11	1.66263	0.283	0.011	1.72736e-07	2	Tbc1d10c
Mt-co3	2.57616e-11	1.21413	1	0.996	4.40935e-07	2	Mt-co3
C1qtnf5	4.34135e-11	0.921239	0.283	0.015	7.43065e-07	2	C1qtnf5
Emp3	4.45012e-11	1.80307	0.283	0.015	7.61683e-07	2	Emp3
Slc4a4	5.75082e-11	2.55753	0.283	0.07	9.8431e-07	2	Slc4a4
Rgma	1.0992e-10	1.1852	0.283	0.015	1.8814e-06	2	Rgma
Ifi27l2b	1.89643e-10	2.32665	0.321	0.028	3.24592e-06	2	Ifi27l2b
Atp1a2	2.0404e-10	2.19378	0.434	0.186	3.49235e-06	2	Atp1a2
Gja1	2.25546e-10	1.78355	0.453	0.083	3.86045e-06	2	Gja1
Tox	3.14739e-10	1.84339	0.358	0.042	5.38707e-06	2	Tox
Nebl	7.5819e-10	1.48917	0.321	0.031	1.29772e-05	2	Nebl
Mt-cyb	7.7464e-10	1.28683	1	0.921	1.32587e-05	2	Mt-cyb
Crip1	7.86342e-10	2.5522	0.264	0.02	1.3459e-05	2	Crip1
Mmd2	1.27275e-09	1.0982	0.34	0.046	2.17844e-05	2	Mmd2
Prkca	1.4904e-09	1.56364	0.453	0.092	2.55096e-05	2	Prkca
Ptprc	2.38084e-09	1.62364	0.849	0.597	4.07505e-05	2	Ptprc
Atp1b2	4.9496e-09	1.92423	0.415	0.114	8.47173e-05	2	Atp1b2
Rpl13	7.88739e-09	1.82922	0.736	0.328	0.000135001	2	Rpl13
LOC100361457	1.01504e-08	1.64917	0.623	0.298	0.000173734	2	LOC100361457
Mt-co1	1.19836e-08	0.952769	1	0.985	0.000205112	2	Mt-co1
Sparcl1	1.26606e-08	1.5719	0.585	0.326	0.000216699	2	Sparcl1
Itga4	1.28953e-08	1.71997	0.34	0.05	0.000220716	2	Itga4
Atxn1	1.37739e-08	1.56287	0.377	0.066	0.000235754	2	Atxn1
Mt-atp6	1.52195e-08	1.14308	1	0.976	0.000260497	2	Mt-atp6
Gpr37l1	1.68403e-08	1.55957	0.377	0.068	0.000288238	2	Gpr37l1
Nrxn1	2.19086e-08	1.89698	0.642	0.348	0.000374987	2	Nrxn1
Camk4	2.20164e-08	1.94793	0.321	0.044	0.000376833	2	Camk4
Ntrk2	4.05506e-08	1.78797	0.377	0.088	0.000694064	2	Ntrk2
Sntb1	5.45905e-08	1.85837	0.396	0.094	0.000934371	2	Sntb1
Tril	6.66768e-08	0.776514	0.302	0.046	0.00114124	2	Tril
Aqp4	7.62222e-08	1.65638	0.396	0.083	0.00130462	2	Aqp4
Rpl23	9.74358e-08	1.19136	0.774	0.37	0.00166771	2	Rpl23
Acsl6	9.78894e-08	1.28472	0.34	0.057	0.00167547	2	Acsl6
Ldha	1.19843e-07	1.45241	0.34	0.059	0.00205124	2	Ldha
Trpm3	1.36857e-07	1.99651	0.264	0.035	0.00234245	2	Trpm3
Hsd11b1	1.95002e-07	1.10572	0.283	0.037	0.00333766	2	Hsd11b1
Tnik	1.96373e-07	1.69574	0.34	0.066	0.00336111	2	Tnik
Ctnnd2	2.00294e-07	1.7612	0.434	0.147	0.00342823	2	Ctnnd2
Rack1	2.12037e-07	1.52123	0.491	0.164	0.00362922	2	Rack1
Rora	2.95196e-07	1.14138	0.321	0.055	0.00505257	2	Rora
Eno1	3.01078e-07	0.758979	0.509	0.179	0.00515324	2	Eno1
Rgcc	3.55651e-07	0.938711	0.283	0.042	0.00608732	2	Rgcc
Ezr	3.57153e-07	1.25892	0.283	0.039	0.00611303	2	Ezr
Rpl34	3.79431e-07	1.0818	0.755	0.368	0.00649433	2	Rpl34
B2m	4.63296e-07	1.22426	0.943	0.858	0.00792978	2	B2m
Sub1	4.80895e-07	1.43677	0.547	0.193	0.008231	2	Sub1
Clu	4.82477e-07	1.45335	0.585	0.293	0.00825808	2	Clu
Mt-nd1	5.07972e-07	1.05125	0.943	0.899	0.00869445	2	Mt-nd1
Stim1	5.27694e-07	0.620616	0.472	0.175	0.00903202	2	Stim1
Plpp3	5.43192e-07	1.56122	0.358	0.083	0.00929728	2	Plpp3
Cd59	5.47081e-07	1.05734	0.264	0.037	0.00936384	2	Cd59
Rps7	6.32355e-07	1.32717	0.679	0.337	0.0108234	2	Rps7
Utrn	6.91661e-07	1.15633	0.642	0.271	0.0118385	2	Utrn
Lsamp	7.11496e-07	1.6024	0.283	0.127	0.012178	2	Lsamp
Nnat	7.91485e-07	1.09201	0.453	0.133	0.0135471	2	Nnat
Gsta1	7.9545e-07	0.530762	0.321	0.088	0.0136149	2	Gsta1
Anxa6	8.46722e-07	1.06559	0.283	0.044	0.0144925	2	Anxa6
Adgrb3	8.58816e-07	1.67955	0.434	0.23	0.0146995	2	Adgrb3
Ptms	9.68569e-07	1.16013	0.604	0.241	0.016578	2	Ptms
Htra1	1.08038e-06	1.20226	0.34	0.07	0.0184919	2	Htra1
Cyfip2	1.13292e-06	1.3725	0.415	0.116	0.019391	2	Cyfip2
Id4	1.33088e-06	0.719299	0.264	0.05	0.0227793	2	Id4
Ddhd1	1.39315e-06	1.10597	0.358	0.083	0.0238451	2	Ddhd1
Ttyh3	1.50906e-06	1.21595	0.377	0.094	0.0258291	2	Ttyh3
Nat8f5	1.70826e-06	1.1924	0.264	0.039	0.0292387	2	Nat8f5
Gabrb1	2.16877e-06	1.63679	0.264	0.055	0.0371207	2	Gabrb1
Mlc1	2.25489e-06	0.722901	0.302	0.066	0.0385947	2	Mlc1
Prkch	2.29538e-06	1.5254	0.34	0.079	0.0392878	2	Prkch
Rps15	2.4213e-06	1.01591	0.642	0.284	0.0414429	2	Rps15
Rpsa	2.56523e-06	1.16688	0.736	0.381	0.0439064	2	Rpsa
Mt-nd4	2.73924e-06	0.999547	0.981	0.884	0.0468848	2	Mt-nd4
Cdh10	2.89193e-06	1.54043	0.283	0.053	0.0494982	2	Cdh10
Prxl2a	3.04914e-06	0.652417	0.264	0.053	0.052189	2	Prxl2a
Ptprz1	3.09431e-06	1.62775	0.321	0.09	0.0529622	2	Ptprz1
Mllt3	3.53218e-06	0.701214	0.283	0.061	0.0604568	2	Mllt3
Ttyh1	3.73455e-06	1.14187	0.358	0.088	0.0639205	2	Ttyh1
Coro1a	4.03243e-06	1.8994	0.302	0.114	0.0690191	2	Coro1a
Rpl15	4.2041e-06	1.44562	0.547	0.232	0.0719574	2	Rpl15
Rps27	4.39e-06	1.33561	0.698	0.37	0.0751393	2	Rps27
Itih3	4.69191e-06	1.54227	0.321	0.077	0.0803068	2	Itih3
Crtc3	5.18155e-06	0.961504	0.302	0.061	0.0886873	2	Crtc3
Gpm6a	5.26643e-06	1.60131	0.396	0.125	0.0901402	2	Gpm6a
Tubb4b	5.37404e-06	0.704119	0.434	0.153	0.0919821	2	Tubb4b
Rps8	6.84867e-06	1.10766	0.755	0.473	0.117222	2	Rps8
Inpp4b	6.85137e-06	1.69292	0.472	0.188	0.117268	2	Inpp4b
Eef2	7.13348e-06	1.18157	0.566	0.236	0.122097	2	Eef2
Prdx6	7.37322e-06	0.863829	0.34	0.09	0.1262	2	Prdx6
Rpl19	8.03417e-06	0.913166	0.792	0.473	0.137513	2	Rpl19
Rps21	8.36028e-06	1.10251	0.66	0.328	0.143095	2	Rps21
Nrcam	8.96683e-06	1.42141	0.34	0.096	0.153476	2	Nrcam
Serf2	9.5388e-06	0.991172	0.642	0.302	0.163266	2	Serf2
Rpl7	9.64137e-06	1.45463	0.585	0.291	0.165022	2	Rpl7
Naca	1.06326e-05	0.88588	0.547	0.23	0.181987	2	Naca
Rps12	1.12864e-05	0.896394	0.623	0.287	0.193178	2	Rps12
Dbi	1.21107e-05	0.789997	0.604	0.276	0.207286	2	Dbi
Klf12	1.51969e-05	1.23881	0.415	0.133	0.260111	2	Klf12
Klc2	1.67437e-05	0.961611	0.264	0.053	0.286585	2	Klc2
Diaph1	2.35417e-05	1.00225	0.283	0.061	0.402939	2	Diaph1
Cacna1a	2.46756e-05	0.711992	0.264	0.057	0.422348	2	Cacna1a
Map2	2.62337e-05	0.99078	0.415	0.138	0.449016	2	Map2
Slc6a1	2.96803e-05	0.704485	0.264	0.059	0.508008	2	Slc6a1
Aldoc	3.03024e-05	1.03648	0.698	0.422	0.518656	2	Aldoc
Ssr2	3.0639e-05	0.700395	0.321	0.096	0.524417	2	Ssr2
Ntm	3.13222e-05	0.976132	0.283	0.063	0.53611	2	Ntm
Ndufa12	3.16475e-05	0.557816	0.321	0.105	0.541679	2	Ndufa12
Farp1	3.20314e-05	1.20586	0.264	0.055	0.54825	2	Farp1
Rps25	3.2815e-05	0.825271	0.396	0.133	0.561662	2	Rps25
Runx2	3.41308e-05	1.6682	0.302	0.092	0.584184	2	Runx2
Rpl5	3.46945e-05	1.28316	0.509	0.214	0.59383	2	Rpl5
Marchf3	3.52968e-05	0.787057	0.283	0.068	0.604141	2	Marchf3
Agt	3.67011e-05	1.35207	0.453	0.197	0.628175	2	Agt
Abhd3	3.77943e-05	0.812144	0.358	0.109	0.646888	2	Abhd3
Gspt1	3.8051e-05	0.712953	0.283	0.074	0.651281	2	Gspt1
Dmd	3.87961e-05	1.26087	0.321	0.092	0.664034	2	Dmd
Mboat2	4.42654e-05	1.0442	0.264	0.057	0.757646	2	Mboat2
Rpl18	4.56892e-05	1.31994	0.509	0.256	0.782017	2	Rpl18
Btg1	4.5776e-05	0.696825	0.283	0.072	0.783502	2	Btg1
Jund	4.65032e-05	0.716772	0.302	0.085	0.79595	2	Jund
Ednrb	5.10186e-05	0.750913	0.283	0.07	0.873234	2	Ednrb
Ets1	5.65768e-05	1.15674	0.528	0.23	0.968369	2	Ets1
LOC100360449	5.6939e-05	0.757036	0.83	0.53	0.974567	2	LOC100360449
Gnb2	6.00799e-05	0.550733	0.377	0.14	1	2	Gnb2
Pebp1	6.31979e-05	0.679298	0.717	0.418	1	2	Pebp1
Phyh	6.40027e-05	0.652621	0.283	0.077	1	2	Phyh
Shisa5	6.43707e-05	1.39331	0.321	0.098	1	2	Shisa5
Pgam1	6.73862e-05	0.822958	0.472	0.195	1	2	Pgam1
Dgkb	6.82421e-05	1.45447	0.264	0.068	1	2	Dgkb
Stk17b	6.83742e-05	1.18208	0.283	0.07	1	2	Stk17b
Chn1	6.85668e-05	0.804129	0.358	0.12	1	2	Chn1
Hmgb2	7.15118e-05	2.26626	0.283	0.094	1	2	Hmgb2
Dgka	7.45624e-05	0.958511	0.377	0.125	1	2	Dgka
LOC100362027	7.67281e-05	0.696646	0.283	0.077	1	2	LOC100362027
Cpe	7.69177e-05	1.05547	0.566	0.309	1	2	Cpe
Lix1	8.46741e-05	0.88165	0.283	0.07	1	2	Lix1
Rps16	8.84622e-05	0.983229	0.698	0.464	1	2	Rps16
RT1-CE51	8.87019e-05	1.35894	0.321	0.101	1	2	RT1-CE5
LOC691427	8.92621e-05	0.743287	0.321	0.101	1	2	LOC691427
Rabgap1l	9.33331e-05	1.25023	0.604	0.363	1	2	Rabgap1l
Agpat3	9.40578e-05	0.606502	0.302	0.092	1	2	Agpat3
Txn1	9.43838e-05	0.82564	0.358	0.125	1	2	Txn1
Mt-nd2	9.65234e-05	0.872996	0.925	0.915	1	2	Mt-nd2
Actb	9.96332e-05	1.48126	0.585	0.324	1	2	Actb
Prpsap2	0.000106792	0.813724	0.302	0.083	1	2	Prpsap2
Gabbr2	0.000111274	0.671006	0.34	0.114	1	2	Gabbr2
LOC108351137	0.000111391	0.901636	0.679	0.374	1	2	LOC108351137
Tmem229a	0.000112689	0.648905	0.283	0.077	1	2	Tmem229a
H3f3a	0.000120197	0.939227	0.66	0.357	1	2	H3f3a
Cox6b1	0.0001269	0.548307	0.566	0.291	1	2	Cox6b1
LOC687780	0.000128176	0.780826	0.811	0.525	1	2	LOC687780
Cotl1	0.000131578	0.886378	0.396	0.144	1	2	Cotl1
Cacna2d3	0.000136758	1.3137	0.302	0.101	1	2	Cacna2d3
Bcan	0.000136778	1.08958	0.264	0.063	1	2	Bcan
Rpl28	0.000146135	1.0377	0.66	0.374	1	2	Rpl28
Scd2	0.000155294	0.867224	0.811	0.534	1	2	Scd2
Csrp1	0.000156887	0.663901	0.453	0.193	1	2	Csrp1
AABR07000398.1	0.000159244	0.706421	0.434	0.179	1	2	AABR07000398.1
Gramd2b	0.0001855	0.607991	0.283	0.083	1	2	Gramd2b
Rps5	0.000188421	0.80396	0.472	0.206	1	2	Rps5
Rpl18a	0.00019128	1.13661	0.547	0.304	1	2	Rpl18a
Ndufb7	0.000192145	0.594328	0.377	0.16	1	2	Ndufb7
Sh3bgrl3	0.000198511	1.08154	0.283	0.081	1	2	Sh3bgrl3
Erp44	0.00020533	0.602817	0.377	0.158	1	2	Erp44
Ndrg2	0.000207259	0.914079	0.547	0.271	1	2	Ndrg2
Nit1	0.000225005	0.502715	0.264	0.077	1	2	Nit1
Lhfpl6	0.000225158	1.17437	0.283	0.085	1	2	Lhfpl6
Rpl29	0.000234798	1.05065	0.547	0.28	1	2	Rpl29
Rorb	0.000261707	1.36252	0.283	0.085	1	2	Rorb
Zfp91	0.000268655	0.546625	0.415	0.186	1	2	Zfp91
Rpl27a	0.000279872	0.83875	0.755	0.477	1	2	Rpl27a
Ckb	0.000283249	0.740548	0.774	0.589	1	2	Ckb
Kdm5a	0.000289926	0.591502	0.585	0.322	1	2	Kdm5a
Rpl10a	0.00029909	0.653726	0.321	0.112	1	2	Rpl10a
Cyc1	0.000319757	0.804947	0.34	0.116	1	2	Cyc1
Sptbn1	0.000321561	0.772469	0.415	0.179	1	2	Sptbn1
Rpl12	0.000326401	0.905712	0.472	0.208	1	2	Rpl12
LOC108348287	0.000359093	0.550636	0.358	0.158	1	2	LOC108348287
Pfn1	0.0004024	1.84113	0.566	0.35	1	2	Pfn1
Luzp2	0.000436442	1.52928	0.34	0.164	1	2	Luzp2
Rps2	0.000443146	1.08736	0.623	0.381	1	2	Rps2
Ndrg4	0.000449551	0.597126	0.528	0.276	1	2	Ndrg4
Bcap29	0.000450781	0.991081	0.283	0.083	1	2	Bcap29
Rps3	0.00049952	1.11554	0.566	0.3	1	2	Rps3
Cyb5a	0.00050559	0.595925	0.264	0.083	1	2	Cyb5a
Psmd1	0.000519602	0.530435	0.396	0.184	1	2	Psmd1
Npepps	0.000561859	0.708673	0.566	0.3	1	2	Npepps
Esyt2	0.000581949	1.14544	0.434	0.201	1	2	Esyt2
Psmd14	0.000588097	0.727664	0.396	0.162	1	2	Psmd14
Snrpe	0.000603215	0.682804	0.283	0.09	1	2	Snrpe
Cox6a1	0.000619575	0.540988	0.717	0.449	1	2	Cox6a1
Rps4x.1	0.000622014	1.08488	0.491	0.26	1	2	Rps4x.1
Rps18	0.000642325	0.889484	0.547	0.28	1	2	Rps18
Cfl1	0.000653619	1.13405	0.604	0.374	1	2	Cfl1
Csnk2b	0.000684664	0.667981	0.264	0.083	1	2	Csnk2b
Nap1l1	0.000696707	0.827971	0.358	0.136	1	2	Nap1l1
Cct8	0.000703928	0.605989	0.302	0.114	1	2	Cct8
Cdc14a	0.000746753	1.0472	0.264	0.077	1	2	Cdc14a
AABR07021871.1	0.000754601	0.899319	0.321	0.112	1	2	AABR07021871.1
Rpl11	0.000765062	1.19303	0.528	0.28	1	2	Rpl11
Pde7b1	0.000773588	0.64199	0.321	0.114	1	2	Pde7b
Atp5mc3	0.000783936	0.509368	0.547	0.309	1	2	Atp5mc3
Mdga2	0.000803782	1.00786	0.283	0.09	1	2	Mdga2
Grina	0.000869743	0.558782	0.321	0.125	1	2	Grina
Arf5	0.000904391	0.674598	0.415	0.193	1	2	Arf5
Evl	0.000909257	0.593614	0.434	0.201	1	2	Evl
Prnp	0.000909421	0.509994	0.453	0.225	1	2	Prnp
Rpl41	0.000912255	0.916405	0.774	0.604	1	2	Rpl41
Astn2	0.00092516	0.597317	0.264	0.092	1	2	Astn2
Rpl36	0.00092872	0.665437	0.566	0.315	1	2	Rpl36
Anp32b	0.000928889	0.752977	0.302	0.105	1	2	Anp32b
Erh	0.000939927	1.03673	0.302	0.103	1	2	Erh
Arpc5	0.000972666	0.99789	0.302	0.105	1	2	Arpc5
Eif2s3y	0.000984554	0.526932	0.283	0.103	1	2	Eif2s3y
AC141489.1	0.00099708	0.644756	0.377	0.16	1	2	AC141489.1
RT1-CE10	0.00103876	0.891568	0.83	0.654	1	2	RT1-CE10
Ccdc12	0.00104781	0.826038	0.264	0.081	1	2	Ccdc12
Slc3a2	0.0010509	0.50678	0.415	0.199	1	2	Slc3a2
Lrba	0.001091	0.876803	0.491	0.241	1	2	Lrba
Man1a1	0.00109559	0.983279	0.491	0.335	1	2	Man1a1
Pard3	0.00112581	0.535009	0.264	0.085	1	2	Pard3
Ywhaz	0.00114947	0.54208	0.321	0.14	1	2	Ywhaz
Kalrn	0.00117265	0.564258	0.302	0.112	1	2	Kalrn
Acsbg1	0.00117779	0.655339	0.283	0.101	1	2	Acsbg1
Rplp1	0.00126351	0.928913	0.792	0.639	1	2	Rplp1
Tuba1b	0.00126574	0.718845	0.547	0.295	1	2	Tuba1b
Niban11	0.00127516	0.879128	0.321	0.123	1	2	Niban1
Rpl26	0.00127813	0.640893	0.509	0.265	1	2	Rpl26
Add3	0.00130253	0.69801	0.377	0.16	1	2	Add3
Ahcyl1	0.00142471	0.666786	0.396	0.173	1	2	Ahcyl1
Mt-nd4l	0.00145426	0.800404	0.528	0.278	1	2	Mt-nd4l
Dnajb14	0.00146777	0.892853	0.453	0.217	1	2	Dnajb14
Arhgdib	0.00152139	1.23984	0.302	0.136	1	2	Arhgdib
Rpl13a	0.00153108	0.722486	0.264	0.085	1	2	Rpl13a
Smarce1	0.00155654	0.571519	0.264	0.092	1	2	Smarce1
RT1-A2	0.0016059	0.872057	0.604	0.354	1	2	RT1-A2
Eif4a1	0.00171679	0.748986	0.396	0.179	1	2	Eif4a1
Lrrc4c	0.00177229	0.848569	0.283	0.096	1	2	Lrrc4c
Pgk1	0.00177279	0.589674	0.434	0.221	1	2	Pgk1
Rnf167	0.00191081	0.600268	0.283	0.105	1	2	Rnf167
Ptk2b	0.00198469	0.902524	0.321	0.123	1	2	Ptk2b
Fry	0.00203315	1.15967	0.264	0.096	1	2	Fry
Rps11	0.00215395	0.902833	0.566	0.319	1	2	Rps11
Plaat3	0.00228699	0.767442	0.302	0.112	1	2	Plaat3
Sntb2	0.002296	0.556719	0.264	0.096	1	2	Sntb2
Ifi27	0.00232461	0.851566	0.472	0.243	1	2	Ifi27
Stmn1	0.00236986	0.722121	0.736	0.49	1	2	Stmn1
Slc44a2	0.00242588	0.837942	0.321	0.127	1	2	Slc44a2
Tmsb4x	0.00242666	0.93901	1	0.93	1	2	Tmsb4x
Hnrnpa2b1	0.00246189	0.526732	0.396	0.195	1	2	Hnrnpa2b1
Cox5a	0.00258169	0.582494	0.453	0.239	1	2	Cox5a
Dlgap1	0.00269521	0.504412	0.283	0.116	1	2	Dlgap1
Rps17	0.00271124	0.858637	0.415	0.195	1	2	Rps17
Rpl31	0.00283506	0.918219	0.358	0.153	1	2	Rpl31
Ubl5	0.00295356	0.848419	0.396	0.182	1	2	Ubl5
Sh3kbp1	0.00305172	0.516983	0.566	0.337	1	2	Sh3kbp1
Clic1	0.00308175	0.659994	0.34	0.147	1	2	Clic1
Actr1a	0.00314066	0.631338	0.283	0.109	1	2	Actr1a
Laptm5	0.0032552	0.814294	0.566	0.326	1	2	Laptm5
Rps13	0.00336887	0.604115	0.453	0.236	1	2	Rps13
Itgb2	0.00345718	0.534513	0.396	0.199	1	2	Itgb2
Rlf	0.00355284	0.502463	0.396	0.212	1	2	Rlf
Cox7b	0.00356371	0.535301	0.491	0.284	1	2	Cox7b
Edf1	0.00359009	0.606735	0.377	0.188	1	2	Edf1
Cct3	0.00363297	0.500725	0.34	0.164	1	2	Cct3
Elob	0.00364263	0.716876	0.528	0.298	1	2	Elob
Rps27a.1	0.003741	0.701524	0.717	0.479	1	2	Rps27a.1
Pabpc1	0.00405675	0.801561	0.321	0.133	1	2	Pabpc1
Nsf	0.00412575	0.578931	0.396	0.206	1	2	Nsf
Ncoa1	0.00416582	0.55826	0.509	0.284	1	2	Ncoa1
Cox4i1	0.00431086	0.760823	0.679	0.442	1	2	Cox4i1
Nlgn1	0.00432164	1.06651	0.283	0.225	1	2	Nlgn1
Rpl27	0.00483659	0.728199	0.434	0.221	1	2	Rpl27
Hnrnpa1	0.00488253	0.838975	0.358	0.162	1	2	Hnrnpa1
Pik3cd	0.00489973	0.725068	0.491	0.267	1	2	Pik3cd
Vav31	0.00523089	0.505863	0.358	0.179	1	2	Vav3
Psmb2	0.00527913	0.543118	0.377	0.19	1	2	Psmb2
Actr3	0.00537003	0.564317	0.434	0.236	1	2	Actr3
Tmbim6	0.00580977	0.637843	0.472	0.254	1	2	Tmbim6
Npm1	0.00583104	1.00038	0.34	0.151	1	2	Npm1
Hnrnpf	0.00585468	0.922355	0.434	0.241	1	2	Hnrnpf
Gabbr1	0.005904	0.511212	0.509	0.295	1	2	Gabbr1
LOC100911847	0.00597711	0.807686	0.623	0.394	1	2	LOC100911847
LOC100360413	0.00603624	0.862071	0.34	0.155	1	2	LOC100360413
Arhgef1	0.00627995	0.515455	0.302	0.14	1	2	Arhgef1
Smc4	0.0065336	0.813107	0.264	0.101	1	2	Smc4
Myl6	0.00677806	0.972331	0.566	0.348	1	2	Myl6
Kcnma1	0.00683873	0.613507	0.283	0.12	1	2	Kcnma1
Atp5mc2	0.00739523	0.606845	0.434	0.232	1	2	Atp5mc2
Mt-nd5	0.00747528	0.804025	0.566	0.346	1	2	Mt-nd5
Rps28	0.00752443	0.886214	0.566	0.344	1	2	Rps28
Calm1	0.00771821	0.615118	0.698	0.475	1	2	Calm1
Arhgdia	0.00789898	0.632116	0.283	0.123	1	2	Arhgdia
RT1-CE41	0.00793926	0.7563	0.585	0.363	1	2	RT1-CE4
Rpl22l1	0.00794212	0.582911	0.358	0.175	1	2	Rpl22l1
S100b	0.00808832	0.633919	0.698	0.479	1	2	S100b
Cnot1	0.00823297	0.640565	0.434	0.234	1	2	Cnot1
Cnbp	0.00836347	0.508064	0.453	0.258	1	2	Cnbp
H3f3c	0.00844463	0.671506	0.472	0.267	1	2	H3f3c
Cdk17	0.00850133	0.724837	0.377	0.186	1	2	Cdk17
LOC103693375	0.00854417	0.964361	0.396	0.199	1	2	LOC103693375
Pde7a	0.00864572	0.792652	0.377	0.199	1	2	Pde7a
Raly	0.00874846	0.579844	0.358	0.177	1	2	Raly
Ccpg1	0.00904281	0.659855	0.283	0.118	1	2	Ccpg1
Mt-atp8	0.00907966	0.538115	0.34	0.164	1	2	Mt-atp8
Gfap	0.00918625	0.683864	0.264	0.116	1	2	Gfap
LOC100360057	0.00950475	0.777	0.396	0.201	1	2	LOC100360057
Grm3	4.77581e-51	4.33549	1	0.146	8.17427e-47	3	Grm3
Ptprd	3.3231e-47	3.61763	1	0.218	5.68782e-43	3	Ptprd
Tmeff2	1.80737e-46	4.21111	1	0.161	3.09349e-42	3	Tmeff2
Pak7	8.41289e-44	3.9173	1	0.057	1.43995e-39	3	Pak7
St6galnac3	1.4169e-43	3.40406	1	0.042	2.42516e-39	3	St6galnac3
Anks1b	1.9634e-42	3.46226	1	0.25	3.36056e-38	3	Anks1b
Usp54	1.5535e-39	3.3581	1	0.174	2.65897e-35	3	Usp54
Slc24a2	2.59553e-38	3.34583	1	0.125	4.44251e-34	3	Slc24a2
Ano4	4.93884e-37	3.37115	0.974	0.072	8.45332e-33	3	Ano4
Arhgap23	6.1518e-37	2.78839	0.895	0.03	1.05294e-32	3	Arhgap23
St18	7.02841e-37	2.62971	0.895	0.03	1.20298e-32	3	St18
Nkain2	8.21398e-37	3.30988	1	0.121	1.4059e-32	3	Nkain2
Map7	8.84569e-37	3.16093	1	0.119	1.51403e-32	3	Map7
AABR07044900.1	1.04309e-36	2.72705	0.868	0.023	1.78534e-32	3	AABR07044900.1
Ankrd28	2.80097e-36	2.81488	0.947	0.053	4.79413e-32	3	Ankrd28
Sorcs1	3.29543e-36	3.17421	0.947	0.061	5.64046e-32	3	Sorcs1
Plekhg3	1.0522e-35	2.41575	0.816	0.015	1.80094e-31	3	Plekhg3
Pex5l	3.4445e-35	3.86932	0.947	0.133	5.89561e-31	3	Pex5l
Edil3	4.56156e-35	3.06235	1	0.201	7.80756e-31	3	Edil3
Samd12	9.45923e-35	3.10913	0.974	0.081	1.61904e-30	3	Samd12
Clmn	1.39589e-34	2.66693	0.868	0.032	2.38921e-30	3	Clmn
Frmd5	2.62176e-34	2.5516	0.842	0.025	4.48741e-30	3	Frmd5
Plekhh1	2.72619e-34	2.44802	0.842	0.025	4.66615e-30	3	Plekhh1
Mog	1.4123e-33	3.11862	0.974	0.136	2.41729e-29	3	Mog
Septin4	4.69211e-33	2.94205	1	0.182	8.03102e-29	3	Septin4
Dnm3	1.80522e-32	3.0615	0.947	0.102	3.08981e-28	3	Dnm3
Hecw2	1.52912e-31	2.59605	0.816	0.03	2.61724e-27	3	Hecw2
Fnbp11	1.6172e-31	2.65949	1	0.301	2.76799e-27	3	Fnbp1
Ank3	3.79868e-30	2.69166	1	0.165	6.50182e-26	3	Ank3
Creb5	8.80803e-30	2.47166	0.842	0.047	1.50758e-25	3	Creb5
Kcnq3	2.96969e-29	2.96695	0.947	0.106	5.08293e-25	3	Kcnq3
Enpp2	3.12022e-29	2.57226	0.974	0.121	5.34058e-25	3	Enpp2
Dlg2	5.01881e-29	2.59579	0.921	0.087	8.59019e-25	3	Dlg2
Limch1	7.83807e-29	2.71813	0.895	0.076	1.34156e-24	3	Limch1
Fa2h	8.15861e-29	2.76082	0.868	0.064	1.39643e-24	3	Fa2h
Spock3	1.15297e-28	2.52164	0.947	0.106	1.97342e-24	3	Spock3
Aatk	1.71698e-28	1.98334	1	0.15	2.93878e-24	3	Aatk
Psd3	3.45106e-28	2.34426	0.895	0.078	5.90683e-24	3	Psd3
Ppp1r16b	2.14514e-27	2.77885	0.895	0.093	3.67161e-23	3	Ppp1r16b
Myo1d	2.18655e-27	1.97985	0.789	0.047	3.74249e-23	3	Myo1d
Abca8a	4.31047e-27	2.19027	0.763	0.036	7.3778e-23	3	Abca8a
Insc	5.0702e-27	1.83048	0.632	0.008	8.67816e-23	3	Insc
Mapt	1.11721e-26	2.73319	0.921	0.14	1.91221e-22	3	Mapt
LOC361016	4.32944e-26	1.96117	0.921	0.114	7.41028e-22	3	LOC361016
Pde4b	6.33558e-26	2.67778	0.947	0.184	1.0844e-21	3	Pde4b
Hapln2	8.52529e-26	3.04143	0.816	0.091	1.45919e-21	3	Hapln2
Pde8a	8.97346e-26	1.96511	0.868	0.087	1.5359e-21	3	Pde8a
Ninj2	9.3517e-26	2.43377	0.816	0.061	1.60064e-21	3	Ninj2
NEWGENE-1310139	1.67133e-25	2.46855	0.868	0.089	2.86065e-21	3	NEWGENE-1310139
Rnf43	2.81871e-25	2.56759	0.763	0.047	4.82451e-21	3	Rnf43
Grik4	5.79603e-25	1.90733	0.711	0.032	9.92048e-21	3	Grik4
Erbb4	7.09376e-25	2.35806	0.789	0.057	1.21417e-20	3	Erbb4
Opalin	1.07592e-24	2.12768	0.789	0.059	1.84154e-20	3	Opalin
Dock9	1.17875e-24	1.72991	0.789	0.064	2.01755e-20	3	Dock9
Ttll5	3.3847e-24	2.75059	0.842	0.104	5.79326e-20	3	Ttll5
Epb41l4b	6.97721e-24	1.97439	0.711	0.038	1.19422e-19	3	Epb41l4b
Phlpp1	9.19302e-24	2.50842	0.921	0.294	1.57348e-19	3	Phlpp1
Slc12a2	9.22517e-24	1.92156	0.895	0.119	1.57898e-19	3	Slc12a2
Kndc1	1.40504e-23	1.86767	0.605	0.015	2.40487e-19	3	Kndc1
Luzp21	1.53486e-23	1.93929	0.895	0.125	2.62706e-19	3	Luzp2
Plp1	2.68827e-23	1.87791	1	0.869	4.60125e-19	3	Plp1
Sntg1	3.48259e-23	2.19001	0.684	0.034	5.9608e-19	3	Sntg1
Grik2	8.59094e-23	2.46615	0.947	0.203	1.47043e-18	3	Grik2
Ncam2	9.26443e-23	2.55496	0.763	0.066	1.5857e-18	3	Ncam2
Nfasc	9.77602e-23	1.90697	0.737	0.053	1.67326e-18	3	Nfasc
Pard31	1.06997e-22	1.87288	0.737	0.053	1.83137e-18	3	Pard3
Kif13a	1.15037e-22	2.17956	0.947	0.178	1.96897e-18	3	Kif13a
Tspan2	2.62811e-22	1.97387	0.816	0.089	4.49828e-18	3	Tspan2
Mag	2.7653e-22	1.97545	0.947	0.176	4.73308e-18	3	Mag
Mfn1	3.03516e-22	2.17824	0.868	0.119	5.19498e-18	3	Mfn1
Tmem98	4.3184e-22	2.1593	0.632	0.025	7.39137e-18	3	Tmem98
Slain1	4.81438e-22	1.65729	0.711	0.051	8.24029e-18	3	Slain1
Cdh19	5.89295e-22	1.65891	0.553	0.011	1.00864e-17	3	Cdh19
Gpm6b	9.1985e-22	1.82812	0.842	0.11	1.57441e-17	3	Gpm6b
Sox2	9.54736e-22	1.33017	0.684	0.051	1.63413e-17	3	Sox2
Dip2a	1.21665e-21	1.7541	0.658	0.036	2.08242e-17	3	Dip2a
Cntn2	1.2405e-21	1.63549	0.5	0.004	2.12324e-17	3	Cntn2
Septin7	1.32628e-21	2.01627	0.947	0.403	2.27006e-17	3	Septin7
Agpat4	1.61108e-21	1.49564	0.789	0.1	2.75753e-17	3	Agpat4
Srgap3	1.92894e-21	1.623	0.658	0.038	3.30157e-17	3	Srgap3
Tanc1	2.10025e-21	1.71073	0.684	0.049	3.59479e-17	3	Tanc1
Bcas1	2.906e-21	1.99174	1	0.371	4.9739e-17	3	Bcas1
Pacs2	3.83421e-21	1.91361	0.789	0.087	6.56263e-17	3	Pacs2
Trim2	6.27685e-21	2.25552	0.816	0.104	1.07435e-16	3	Trim2
Gsn	6.73487e-21	1.52867	0.816	0.119	1.15274e-16	3	Gsn
Slc44a1	7.94155e-21	1.9023	1	0.29	1.35928e-16	3	Slc44a1
Otud7b	1.49285e-20	1.981	0.895	0.157	2.55517e-16	3	Otud7b
Il1rap	2.55473e-20	1.49788	0.711	0.068	4.37267e-16	3	Il1rap
Pik3c2b	2.66317e-20	1.63808	0.711	0.064	4.55828e-16	3	Pik3c2b
Ttll7	3.08629e-20	1.84363	0.632	0.036	5.28249e-16	3	Ttll7
Thrb	3.28591e-20	1.94235	0.737	0.072	5.62416e-16	3	Thrb
Apod	3.58832e-20	2.15923	0.974	0.413	6.14177e-16	3	Apod
Gpr37	4.05068e-20	1.59896	0.737	0.078	6.93314e-16	3	Gpr37
Hepacam	5.44258e-20	1.55329	0.579	0.023	9.31553e-16	3	Hepacam
Pcdh9	6.65149e-20	1.72959	0.579	0.023	1.13847e-15	3	Pcdh9
Ugt8	1.03414e-19	1.67538	0.711	0.074	1.77004e-15	3	Ugt8
Il1rapl1	1.05973e-19	2.29217	0.947	0.284	1.81384e-15	3	Il1rapl1
Unc5c	1.87178e-19	2.07709	0.579	0.025	3.20375e-15	3	Unc5c
Car2	2.54616e-19	1.75673	1	0.322	4.35801e-15	3	Car2
Tf	2.89647e-19	1.90545	1	0.511	4.95761e-15	3	Tf
Sec14l5	4.67234e-19	1.50827	0.447	0.004	7.99718e-15	3	Sec14l5
Gnai1	6.04014e-19	1.53885	0.526	0.017	1.03383e-14	3	Gnai1
Fgfr2	7.33048e-19	1.87062	0.711	0.072	1.25468e-14	3	Fgfr2
Megf10	9.33555e-19	1.78712	0.605	0.036	1.59787e-14	3	Megf10
Abca2	1.08831e-18	1.4746	0.763	0.114	1.86275e-14	3	Abca2
Prkca1	1.09228e-18	1.50904	0.711	0.083	1.86954e-14	3	Prkca
Sik3	1.3565e-18	1.65445	1	0.324	2.32179e-14	3	Sik3
Stk39	1.39795e-18	1.29485	0.684	0.078	2.39274e-14	3	Stk39
Ncam1	1.5316e-18	1.78896	0.789	0.114	2.62149e-14	3	Ncam1
RGD1563349	1.78798e-18	1.34353	0.474	0.011	3.06031e-14	3	RGD1563349
Dixdc1	1.88e-18	1.54872	0.605	0.04	3.2178e-14	3	Dixdc1
Kif21a	2.3764e-18	1.59909	0.579	0.032	4.06745e-14	3	Kif21a
Atp10b	2.79073e-18	1.40693	0.447	0.006	4.77662e-14	3	Atp10b
Ank2	6.14153e-18	1.96392	0.921	0.229	1.05118e-13	3	Ank2
Cab39l	7.03387e-18	1.60186	0.737	0.097	1.20392e-13	3	Cab39l
Phldb1	8.88677e-18	2.05169	0.553	0.028	1.52106e-13	3	Phldb1
RGD1565616	9.31524e-18	1.83547	0.921	0.222	1.5944e-13	3	RGD1565616
Rnf144a	1.15662e-17	1.46658	0.553	0.03	1.97966e-13	3	Rnf144a
Eml1	1.34866e-17	1.8905	0.5	0.017	2.30836e-13	3	Eml1
Dusp10	1.40448e-17	1.27584	0.447	0.008	2.40391e-13	3	Dusp10
Gnao1	1.40728e-17	1.63198	0.763	0.112	2.4087e-13	3	Gnao1
Wipi1	1.61579e-17	1.65648	0.605	0.044	2.76558e-13	3	Wipi1
Adamts4	1.66108e-17	1.30652	0.474	0.013	2.84311e-13	3	Adamts4
Chsy3	2.3005e-17	1.51986	0.553	0.038	3.93753e-13	3	Chsy3
Rffl	2.51979e-17	1.60058	0.737	0.106	4.31287e-13	3	Rffl
Stmn4	3.45787e-17	1.20194	0.868	0.212	5.91849e-13	3	Stmn4
Stard13	4.79814e-17	1.76018	0.579	0.04	8.2125e-13	3	Stard13
Arap2	5.06972e-17	1.42986	0.895	0.214	8.67734e-13	3	Arap2
Eya4	5.1021e-17	1.40761	0.342	0	8.73275e-13	3	Eya4
AABR07035916.1	5.5311e-17	2.26333	0.737	0.104	9.46704e-13	3	AABR07035916.1
Igsf11	7.28503e-17	2.10408	0.658	0.068	1.24691e-12	3	Igsf11
Lpar1	8.25489e-17	1.6059	0.737	0.11	1.41291e-12	3	Lpar1
Magi2	9.86169e-17	1.42986	0.711	0.11	1.68793e-12	3	Magi2
Daam1	1.00819e-16	1.72689	0.684	0.081	1.72562e-12	3	Daam1
Zdhhc20	1.33968e-16	1.42333	0.842	0.182	2.293e-12	3	Zdhhc20
Fam13c	1.3604e-16	2.05319	0.5	0.021	2.32846e-12	3	Fam13c
Ermn	1.36488e-16	1.53941	0.737	0.112	2.33613e-12	3	Ermn
Gab11	1.85915e-16	1.58265	0.816	0.161	3.18213e-12	3	Gab1
Mfsd6	2.58322e-16	1.32419	0.526	0.034	4.42144e-12	3	Mfsd6
Jhy	2.69948e-16	1.39869	0.421	0.008	4.62043e-12	3	Jhy
Add31	2.77692e-16	1.43305	0.763	0.136	4.75298e-12	3	Add3
St3gal4	3.27612e-16	1.05035	0.632	0.091	5.6074e-12	3	St3gal4
Prex2	3.32632e-16	1.45453	0.526	0.038	5.69332e-12	3	Prex2
Ak5	3.47175e-16	1.58141	0.526	0.032	5.94224e-12	3	Ak5
Pde4d	6.00585e-16	1.88469	0.842	0.184	1.02796e-11	3	Pde4d
Cldn11	1.04791e-15	1.58807	0.947	0.292	1.7936e-11	3	Cldn11
Ccdc88a	1.07055e-15	0.876137	0.789	0.197	1.83236e-11	3	Ccdc88a
Jam3	1.15702e-15	1.46812	0.579	0.053	1.98035e-11	3	Jam3
Eml2	1.17064e-15	1.54165	0.632	0.076	2.00367e-11	3	Eml2
Zfp608	1.19869e-15	1.63651	0.553	0.042	2.05169e-11	3	Zfp608
Neo1	1.20926e-15	1.50855	0.579	0.051	2.06977e-11	3	Neo1
Fryl	1.76229e-15	1.36995	0.842	0.197	3.01634e-11	3	Fryl
AABR07054469.1	1.82334e-15	1.17768	0.474	0.028	3.12083e-11	3	AABR07054469.1
Tfdp2	2.20867e-15	1.29676	0.658	0.095	3.78037e-11	3	Tfdp2
Spock1	2.22426e-15	1.47777	0.553	0.044	3.80704e-11	3	Spock1
Pllp	2.26797e-15	1.25209	0.711	0.131	3.88185e-11	3	Pllp
Stxbp61	2.70134e-15	1.41034	0.605	0.068	4.62361e-11	3	Stxbp6
Ppp1r9a	2.70164e-15	1.49318	0.553	0.044	4.62413e-11	3	Ppp1r9a
Srcin1	2.98846e-15	1.18568	0.421	0.013	5.11504e-11	3	Srcin1
Ccnyl1	5.17086e-15	1.10662	0.526	0.049	8.85045e-11	3	Ccnyl1
Slc22a23	5.33988e-15	1.7937	0.579	0.055	9.13974e-11	3	Slc22a23
Epn2	5.64852e-15	1.36172	0.605	0.07	9.66801e-11	3	Epn2
Zfp536	6.17431e-15	1.53756	0.395	0.008	1.0568e-10	3	Zfp536
Fez1	6.85715e-15	0.856831	0.737	0.178	1.17367e-10	3	Fez1
Dock1	6.96202e-15	1.32907	0.737	0.14	1.19162e-10	3	Dock1
Kif6	8.95842e-15	1.41363	0.342	0.002	1.53332e-10	3	Kif6
Atp8a1	9.25495e-15	1.55803	0.921	0.282	1.58408e-10	3	Atp8a1
Rcan2	1.02483e-14	1.44309	0.711	0.119	1.7541e-10	3	Rcan2
Mcam	1.09182e-14	1.54138	0.474	0.025	1.86876e-10	3	Mcam
Agmo	1.22455e-14	1.61165	0.447	0.019	2.09594e-10	3	Agmo
Rab3c	1.58637e-14	1.56299	0.553	0.053	2.71522e-10	3	Rab3c
Sox10	1.63791e-14	1.00919	0.474	0.032	2.80345e-10	3	Sox10
Snx15	1.64476e-14	1.15282	0.684	0.121	2.81518e-10	3	Snx15
LOC100302465	1.67613e-14	1.26464	0.368	0.006	2.86886e-10	3	LOC100302465
Kazn	2.0155e-14	1.2462	0.395	0.011	3.44972e-10	3	Kazn
Prox1	2.05497e-14	1.24138	0.5	0.038	3.51729e-10	3	Prox1
Prkd1	2.14313e-14	1.24631	0.447	0.021	3.66818e-10	3	Prkd1
Tmcc2	2.14686e-14	1.35654	0.553	0.055	3.67457e-10	3	Tmcc2
Hhip	2.25258e-14	1.27849	0.368	0.006	3.85552e-10	3	Hhip
Mettl7a	2.40003e-14	1.60529	0.658	0.095	4.1079e-10	3	Mettl7a
Gpatch4	2.48489e-14	1.28126	0.526	0.047	4.25313e-10	3	Gpatch4
App	2.83371e-14	1.27837	1	0.415	4.85017e-10	3	App
Adgrb31	3.045e-14	1.17924	0.816	0.206	5.21183e-10	3	Adgrb3
Arhgap21	4.32951e-14	1.29	0.684	0.121	7.4104e-10	3	Arhgap21
Plxna4	4.78377e-14	0.535296	0.553	0.1	8.1879e-10	3	Plxna4
Inpp5f	5.16864e-14	1.40544	0.632	0.089	8.84664e-10	3	Inpp5f
Fmnl2	5.4406e-14	0.589659	0.868	0.322	9.31214e-10	3	Fmnl2
Jakmip3	5.46059e-14	1.20989	0.395	0.013	9.34635e-10	3	Jakmip3
Fah	5.73489e-14	1.00533	0.5	0.044	9.81583e-10	3	Fah
Clic4	6.02337e-14	1.47739	0.5	0.038	1.03096e-09	3	Clic4
Sh3d19	6.23757e-14	1.37378	0.5	0.04	1.06762e-09	3	Sh3d19
Gpr137c	6.29657e-14	1.1567	0.395	0.013	1.07772e-09	3	Gpr137c
Cdh6	6.99045e-14	1.40278	0.342	0.004	1.19649e-09	3	Cdh6
Atrn	7.20933e-14	1.30959	0.816	0.208	1.23395e-09	3	Atrn
Dock5	7.47377e-14	1.47442	0.474	0.03	1.27921e-09	3	Dock5
Grk4	7.75599e-14	1.0603	0.605	0.089	1.32751e-09	3	Grk4
Plekha1	7.94406e-14	1.71433	0.737	0.144	1.35971e-09	3	Plekha1
AC096473.3	8.9695e-14	1.3657	0.658	0.114	1.53522e-09	3	AC096473.3
Arhgap32	1.065e-13	1.13695	0.526	0.053	1.82286e-09	3	Arhgap32
Cobll1	1.08368e-13	1.37635	0.395	0.013	1.85483e-09	3	Cobll1
Snx241	1.55414e-13	1.18263	0.895	0.284	2.66006e-09	3	Snx24
Slc5a11	1.7016e-13	1.5584	0.395	0.015	2.91246e-09	3	Slc5a11
Prr5l	2.17487e-13	1.07196	0.368	0.011	3.72251e-09	3	Prr5l
Coro2b	2.72199e-13	1.43373	0.474	0.034	4.65896e-09	3	Coro2b
Cttnbp2	2.8729e-13	1.48555	0.684	0.127	4.91726e-09	3	Cttnbp2
Ccdc88c	3.01408e-13	1.40526	0.5	0.044	5.1589e-09	3	Ccdc88c
Frmd4b1	3.38632e-13	1.10438	0.947	0.352	5.79602e-09	3	Frmd4b
Adamts6	3.57401e-13	1.27134	0.395	0.017	6.11728e-09	3	Adamts6
Tns2	3.71716e-13	1.04186	0.263	0	6.36228e-09	3	Tns2
Pde1c	3.91534e-13	1.6151	0.368	0.011	6.7015e-09	3	Pde1c
Atp11a	4.00567e-13	1.21318	0.474	0.038	6.85611e-09	3	Atp11a
Dlg1	4.37315e-13	1.55541	0.816	0.214	7.48508e-09	3	Dlg1
Ptprk	4.45989e-13	1.2318	0.421	0.021	7.63354e-09	3	Ptprk
Akap6	4.56468e-13	1.19727	0.737	0.172	7.8129e-09	3	Akap6
Enox1	4.71135e-13	1.6295	0.368	0.011	8.06395e-09	3	Enox1
Serinc5	5.11864e-13	1.51758	0.711	0.142	8.76106e-09	3	Serinc5
Ephb1	5.1551e-13	1.42276	0.447	0.03	8.82347e-09	3	Ephb1
Adgrg61	5.37433e-13	1.13211	0.658	0.133	9.1987e-09	3	Adgrg6
Grid2	6.40804e-13	1.18924	0.5	0.049	1.0968e-08	3	Grid2
Dstyk	6.4801e-13	0.68003	0.474	0.061	1.10913e-08	3	Dstyk
Kcna6	6.61963e-13	1.71177	0.579	0.074	1.13302e-08	3	Kcna6
Map4k5	9.24921e-13	1.00957	0.789	0.222	1.58309e-08	3	Map4k5
Robo1	9.29002e-13	1.19548	0.605	0.1	1.59008e-08	3	Robo1
Sema3e	1.1355e-12	1.1133	0.421	0.025	1.94353e-08	3	Sema3e
Strn	1.21492e-12	1.57059	0.737	0.163	2.07946e-08	3	Strn
Apc	1.23339e-12	1.01519	0.737	0.193	2.11108e-08	3	Apc
Tesk2	1.41834e-12	1.60929	0.632	0.104	2.42763e-08	3	Tesk2
Pak1	1.64134e-12	1.34804	0.711	0.157	2.80931e-08	3	Pak1
Ywhaq	1.73695e-12	0.648943	0.763	0.263	2.97296e-08	3	Ywhaq
Nbas	1.75858e-12	0.897554	0.632	0.131	3.00998e-08	3	Nbas
Secisbp2l	1.8357e-12	1.00166	0.684	0.159	3.14198e-08	3	Secisbp2l
Ccp110	2.11843e-12	1.14903	0.421	0.028	3.62591e-08	3	Ccp110
Lap3	2.15316e-12	1.11746	0.737	0.189	3.68534e-08	3	Lap3
Nckap1	2.21049e-12	1.34719	0.474	0.04	3.78348e-08	3	Nckap1
Ppp2r2a	2.5596e-12	1.38105	0.895	0.307	4.38102e-08	3	Ppp2r2a
Elovl7	2.68618e-12	1.22677	0.289	0.002	4.59767e-08	3	Elovl7
Ankib1	2.70783e-12	0.887929	0.737	0.212	4.63472e-08	3	Ankib1
Dnajb2	3.02848e-12	1.02091	0.474	0.053	5.18355e-08	3	Dnajb2
Rbfox2	3.18623e-12	1.00753	0.553	0.093	5.45355e-08	3	Rbfox2
Ranbp17	3.18798e-12	1.22207	0.474	0.044	5.45655e-08	3	Ranbp17
Piga	3.35269e-12	0.927286	0.368	0.017	5.73847e-08	3	Piga
Slc6a6	3.38613e-12	0.774017	0.632	0.155	5.79571e-08	3	Slc6a6
Dennd1a1	3.64956e-12	0.651134	0.974	0.443	6.24659e-08	3	Dennd1a
Npepo	3.70858e-12	0.794744	0.684	0.184	6.34761e-08	3	Npepo
Acer3	3.73928e-12	1.07689	0.684	0.155	6.40014e-08	3	Acer3
Ell2	3.91887e-12	1.09032	0.632	0.127	6.70754e-08	3	Ell2
LOC108348175	4.0412e-12	0.725691	0.868	0.337	6.91691e-08	3	LOC108348175
Rpe65	4.71995e-12	1.24391	0.421	0.028	8.07867e-08	3	Rpe65
AABR07070046.1	4.79381e-12	1.21904	0.5	0.057	8.20508e-08	3	AABR07070046.1
Setd7	5.1809e-12	0.583901	0.605	0.153	8.86763e-08	3	Setd7
Dennd2a	5.30466e-12	1.40288	0.421	0.028	9.07946e-08	3	Dennd2a
Fam126a	5.3167e-12	1.13887	0.579	0.097	9.10006e-08	3	Fam126a
Nedd4	5.51708e-12	1.2452	0.658	0.133	9.44303e-08	3	Nedd4
Dusp3	5.56722e-12	0.992105	0.5	0.07	9.52885e-08	3	Dusp3
Bin1	5.68052e-12	1.46502	0.895	0.341	9.72277e-08	3	Bin1
Lgi3	5.68237e-12	1.2985	0.447	0.04	9.72595e-08	3	Lgi3
Dennd5a	6.12922e-12	1.10103	0.842	0.269	1.04908e-07	3	Dennd5a
Ablim2	6.17559e-12	1.19036	0.395	0.021	1.05701e-07	3	Ablim2
Dtna	6.99587e-12	0.811084	0.447	0.057	1.19741e-07	3	Dtna
Acsl1	7.54497e-12	1.02287	0.5	0.07	1.2914e-07	3	Acsl1
Csrp11	7.93645e-12	0.837468	0.684	0.182	1.3584e-07	3	Csrp1
Trpm7	7.98932e-12	0.612507	0.789	0.294	1.36745e-07	3	Trpm7
Apba1	8.00969e-12	0.769911	0.684	0.182	1.37094e-07	3	Apba1
Lmbrd1	8.13987e-12	0.807235	0.658	0.167	1.39322e-07	3	Lmbrd1
Tom1l2	8.9057e-12	0.965179	0.605	0.123	1.5243e-07	3	Tom1l2
Fam168a	9.53274e-12	0.939553	0.789	0.242	1.63162e-07	3	Fam168a
Gjc2	1.03144e-11	1.11245	0.395	0.025	1.76542e-07	3	Gjc2
Cpeb2	1.06184e-11	1.09013	0.658	0.144	1.81744e-07	3	Cpeb2
Ikzf2	1.33113e-11	0.852283	0.632	0.144	2.27837e-07	3	Ikzf2
Cdc37l1	1.39522e-11	0.821166	0.579	0.121	2.38806e-07	3	Cdc37l1
Kif13b	1.44702e-11	1.35128	0.711	0.167	2.47672e-07	3	Kif13b
Cmtm5	1.46116e-11	1.10854	0.605	0.117	2.50093e-07	3	Cmtm5
Mbnl2	1.52987e-11	1.24379	0.895	0.328	2.61853e-07	3	Mbnl2
Pbld1	1.64187e-11	0.954966	0.289	0.004	2.81023e-07	3	Pbld1
Ror1	1.99366e-11	0.954145	0.289	0.004	3.41235e-07	3	Ror1
Myo6	2.16825e-11	1.39527	0.605	0.11	3.71118e-07	3	Myo6
Ube2z	2.27629e-11	0.668831	0.5	0.095	3.8961e-07	3	Ube2z
Elavl3	2.46617e-11	1.18844	0.474	0.055	4.2211e-07	3	Elavl3
Tjap1	2.47656e-11	1.20874	0.526	0.076	4.23888e-07	3	Tjap1
Tulp4	2.535e-11	0.801214	0.605	0.144	4.33891e-07	3	Tulp4
Rtn4	2.56579e-11	1.3572	0.921	0.398	4.39161e-07	3	Rtn4
Vbp1	2.64831e-11	1.12426	0.816	0.265	4.53285e-07	3	Vbp1
Cyth1	2.99254e-11	1.34449	0.579	0.102	5.12204e-07	3	Cyth1
Spag9	3.12686e-11	0.696436	0.789	0.29	5.35193e-07	3	Spag9
Tyro3	3.14454e-11	1.19442	0.368	0.019	5.38219e-07	3	Tyro3
Ube2d1	3.16445e-11	1.01787	0.605	0.136	5.41627e-07	3	Ube2d1
Pdzd2	3.19469e-11	1.46613	0.368	0.019	5.46803e-07	3	Pdzd2
Sh3gl3	3.6303e-11	1.09457	0.526	0.083	6.21362e-07	3	Sh3gl3
Ralgps1	3.88e-11	1.21811	0.421	0.036	6.64101e-07	3	Ralgps1
Sh3tc2	4.17734e-11	0.806548	0.263	0.002	7.14993e-07	3	Sh3tc2
Ttyh2	4.30761e-11	0.956633	0.553	0.11	7.37291e-07	3	Ttyh2
Agap1	4.71426e-11	1.4633	0.842	0.284	8.06893e-07	3	Agap1
Tjp2	4.87034e-11	1.31947	0.395	0.028	8.33607e-07	3	Tjp2
Fign	5.2648e-11	1.49092	0.395	0.028	9.01122e-07	3	Fign
Tmod2	5.31649e-11	1.17652	0.395	0.028	9.09971e-07	3	Tmod2
Zdhhc141	5.67728e-11	0.807738	0.711	0.22	9.71724e-07	3	Zdhhc14
Prtg	5.69621e-11	1.16562	0.342	0.015	9.74964e-07	3	Prtg
Stxbp5l	6.99857e-11	0.964267	0.395	0.034	1.19788e-06	3	Stxbp5l
Glcci1	7.36078e-11	0.75587	0.684	0.208	1.25987e-06	3	Glcci1
Tmod1	7.435e-11	1.00174	0.316	0.011	1.27257e-06	3	Tmod1
Arrdc2	7.70604e-11	1.17043	0.421	0.038	1.31897e-06	3	Arrdc2
Bcl2l1	7.86717e-11	0.981741	0.868	0.326	1.34654e-06	3	Bcl2l1
Mobp	8.05737e-11	1.2352	0.895	0.345	1.3791e-06	3	Mobp
Adarb2	8.13399e-11	0.72398	0.553	0.131	1.39221e-06	3	Adarb2
Tet2	8.13912e-11	0.669871	0.579	0.142	1.39309e-06	3	Tet2
Lrrc4c1	8.71532e-11	1.3119	0.526	0.083	1.49171e-06	3	Lrrc4c
Tubb4a	8.72049e-11	1.44925	0.842	0.297	1.4926e-06	3	Tubb4a
Tsnax	1.1148e-10	0.943465	0.5	0.081	1.90809e-06	3	Tsnax
Hip11	1.18072e-10	0.654752	0.737	0.248	2.02093e-06	3	Hip1
Dock3	1.19214e-10	0.826058	0.5	0.087	2.04047e-06	3	Dock3
Adap1	1.19486e-10	0.999496	0.474	0.068	2.04512e-06	3	Adap1
Cdk18	1.36362e-10	0.868743	0.289	0.008	2.33397e-06	3	Cdk18
Ptprm1	1.48024e-10	0.745143	0.816	0.307	2.53358e-06	3	Ptprm
Mical3	1.55392e-10	1.00875	0.447	0.055	2.65968e-06	3	Mical3
Ralgapa1	1.68331e-10	0.514095	0.605	0.176	2.88116e-06	3	Ralgapa1
Tra2a	1.77043e-10	1.22313	0.895	0.356	3.03027e-06	3	Tra2a
Gpatch8	1.87398e-10	0.789223	0.947	0.449	3.20751e-06	3	Gpatch8
Gsta6	1.88363e-10	1.03084	0.421	0.044	3.22402e-06	3	Gsta6
Meis1	1.90374e-10	1.11018	0.421	0.04	3.25844e-06	3	Meis1
Cecr2	1.95825e-10	1.23786	0.395	0.032	3.35174e-06	3	Cecr2
Sclt1	1.97016e-10	0.693093	0.605	0.157	3.37212e-06	3	Sclt1
Appl2	2.19382e-10	1.19867	0.579	0.114	3.75495e-06	3	Appl2
Lhfpl61	2.36014e-10	1.38705	0.5	0.074	4.03962e-06	3	Lhfpl6
Kif1b	2.43513e-10	1.17305	0.895	0.358	4.16797e-06	3	Kif1b
Cnp	2.67455e-10	0.674971	0.763	0.275	4.57776e-06	3	Cnp
Krit1	2.70621e-10	0.815533	0.684	0.206	4.63194e-06	3	Krit1
AABR07040864.1	2.70888e-10	0.980519	0.395	0.036	4.63652e-06	3	AABR07040864.1
Eea1	2.78761e-10	0.740525	0.605	0.159	4.77128e-06	3	Eea1
Pcsk6	2.82456e-10	1.10051	0.316	0.013	4.83451e-06	3	Pcsk6
Scmh1	2.8622e-10	0.718437	0.526	0.112	4.89895e-06	3	Scmh1
Ccnjl	3.02122e-10	0.85081	0.316	0.015	5.17111e-06	3	Ccnjl
Atp10a	3.04585e-10	1.03372	0.316	0.015	5.21327e-06	3	Atp10a
Pnisr	3.14153e-10	0.573115	0.895	0.413	5.37704e-06	3	Pnisr
Rusc2	3.53779e-10	0.925434	0.368	0.028	6.05529e-06	3	Rusc2
Myh14	3.75499e-10	1.19974	0.342	0.019	6.42705e-06	3	Myh14
Zbtb20	4.2128e-10	0.953226	0.974	0.483	7.21064e-06	3	Zbtb20
Rsrc2	4.24454e-10	0.656516	0.605	0.174	7.26496e-06	3	Rsrc2
Cd9	4.34996e-10	1.27953	0.737	0.222	7.44539e-06	3	Cd9
Zdhhc9	4.54164e-10	1.00899	0.368	0.032	7.77347e-06	3	Zdhhc9
Mast3	4.63441e-10	0.764091	0.421	0.059	7.93226e-06	3	Mast3
Arhgef10	5.01411e-10	0.74918	0.316	0.017	8.58214e-06	3	Arhgef10
Kctd3	5.38751e-10	0.936274	0.368	0.032	9.22126e-06	3	Kctd3
Prtfdc11	5.82775e-10	0.506522	0.711	0.265	9.97477e-06	3	Prtfdc1
RGD1310951	5.84912e-10	0.884254	0.553	0.121	1.00114e-05	3	RGD1310951
Dhx36	5.90875e-10	0.523132	0.632	0.214	1.01134e-05	3	Dhx36
Zeb2	6.04577e-10	1.08508	1	0.775	1.03479e-05	3	Zeb2
Slc38a2	6.13204e-10	0.707925	0.711	0.237	1.04956e-05	3	Slc38a2
Tmeff1	6.22069e-10	0.837705	0.368	0.032	1.06473e-05	3	Tmeff1
Itgav	6.32483e-10	0.67372	0.658	0.21	1.08256e-05	3	Itgav
Ppip5k2	7.32092e-10	0.555984	0.553	0.146	1.25305e-05	3	Ppip5k2
Arl13b	7.55498e-10	0.61912	0.421	0.066	1.29311e-05	3	Arl13b
Cpm	9.43449e-10	0.839517	0.368	0.042	1.61481e-05	3	Cpm
Josd2	9.86464e-10	1.00497	0.447	0.068	1.68843e-05	3	Josd2
Ppfibp2	1.05991e-09	1.25827	0.605	0.138	1.81414e-05	3	Ppfibp2
St3gal3	1.08652e-09	1.12581	0.684	0.193	1.85969e-05	3	St3gal3
Oca2	1.09567e-09	1.01938	0.263	0.006	1.87535e-05	3	Oca2
Aurkaip1	1.11041e-09	0.548785	0.763	0.311	1.90057e-05	3	Aurkaip1
Anln	1.14616e-09	0.964548	0.289	0.011	1.96176e-05	3	Anln
Ppp2r2b1	1.15299e-09	1.21573	0.632	0.159	1.97346e-05	3	Ppp2r2b
Ulk21	1.15541e-09	0.784164	0.763	0.28	1.9776e-05	3	Ulk2
Mpped2	1.17102e-09	0.933573	0.5	0.095	2.00431e-05	3	Mpped2
Unc5b	1.18646e-09	1.01973	0.342	0.025	2.03074e-05	3	Unc5b
Myrf	1.20063e-09	1.02731	0.368	0.034	2.05499e-05	3	Myrf
Arhgef11	1.23154e-09	0.793928	0.553	0.136	2.10791e-05	3	Arhgef11
Chd7	1.26398e-09	0.715075	0.605	0.174	2.16343e-05	3	Chd7
Dnajc6	1.29882e-09	1.06996	0.447	0.066	2.22307e-05	3	Dnajc6
Galnt6	1.34152e-09	0.825301	0.316	0.019	2.29615e-05	3	Galnt6
AABR07012039.1	1.39592e-09	0.844273	0.263	0.006	2.38926e-05	3	AABR07012039.1
Aplp1	1.52123e-09	1.41453	0.842	0.335	2.60374e-05	3	Aplp1
Itgb8	1.53063e-09	0.912983	0.342	0.023	2.61982e-05	3	Itgb8
Srgap1	1.55304e-09	1.19431	0.421	0.051	2.65819e-05	3	Srgap1
Acss2	1.60297e-09	1.15143	0.447	0.059	2.74364e-05	3	Acss2
Ppp2r3a	1.7037e-09	1.18796	0.632	0.159	2.91605e-05	3	Ppp2r3a
Hdac11	1.73412e-09	0.737502	0.368	0.044	2.96811e-05	3	Hdac11
Rmdn1	1.7357e-09	0.619828	0.763	0.314	2.97083e-05	3	Rmdn1
Ncoa11	1.80791e-09	0.699436	0.737	0.273	3.09442e-05	3	Ncoa1
Gfod1	1.82322e-09	1.22939	0.342	0.023	3.12062e-05	3	Gfod1
Adamts20	1.85013e-09	1.10771	0.316	0.017	3.16668e-05	3	Adamts20
Slco3a1	1.89116e-09	0.807316	0.395	0.053	3.2369e-05	3	Slco3a1
Fdft1	1.99094e-09	0.674772	0.447	0.081	3.4077e-05	3	Fdft1
Dscaml1	2.03827e-09	1.2467	0.368	0.032	3.4887e-05	3	Dscaml1
Cadm1	2.05175e-09	0.895609	0.5	0.093	3.51177e-05	3	Cadm1
Faf1	2.1767e-09	0.625137	0.711	0.261	3.72564e-05	3	Faf1
Cep97	2.23634e-09	0.979166	0.395	0.044	3.82773e-05	3	Cep97
Nfib	2.27266e-09	1.31114	0.395	0.04	3.88989e-05	3	Nfib
Sh3gl2	2.27744e-09	0.8071	0.395	0.053	3.89807e-05	3	Sh3gl2
Wdr20	2.27812e-09	0.603088	0.579	0.167	3.89924e-05	3	Wdr20
Tmem151a	2.41967e-09	0.958644	0.421	0.064	4.1415e-05	3	Tmem151a
Folh1	2.52861e-09	1.18572	0.368	0.032	4.32797e-05	3	Folh1
Dhx40	2.56448e-09	0.535424	0.421	0.081	4.38936e-05	3	Dhx40
Zbtb16	2.66364e-09	1.03976	0.395	0.042	4.55909e-05	3	Zbtb16
Stxbp3	2.66679e-09	0.888387	0.684	0.216	4.56448e-05	3	Stxbp3
Pik3c3	2.94522e-09	0.66466	0.421	0.076	5.04104e-05	3	Pik3c3
Dpy19l1	3.20427e-09	0.842846	0.632	0.193	5.48444e-05	3	Dpy19l1
Trpc1	3.32185e-09	0.943888	0.342	0.028	5.68568e-05	3	Trpc1
Fut9	3.32449e-09	1.16134	0.447	0.07	5.69021e-05	3	Fut9
Msmo1	3.44584e-09	0.550504	0.5	0.133	5.8979e-05	3	Msmo1
Spns2	3.83716e-09	0.769652	0.421	0.07	6.56768e-05	3	Spns2
Prcc	3.89879e-09	0.564378	0.474	0.11	6.67317e-05	3	Prcc
Gatm	3.98051e-09	0.804051	0.658	0.206	6.81304e-05	3	Gatm
Bet1	3.98711e-09	0.690862	0.421	0.078	6.82434e-05	3	Bet1
Cdc42bpa	4.02435e-09	1.11699	0.789	0.282	6.88808e-05	3	Cdc42bpa
Thra	4.07748e-09	0.784958	0.447	0.081	6.97902e-05	3	Thra
Aff4	4.13556e-09	0.589066	0.684	0.256	7.07842e-05	3	Aff4
Larp6	4.32058e-09	0.710646	0.316	0.025	7.39511e-05	3	Larp6
Abcd3	4.33939e-09	0.691426	0.579	0.167	7.42729e-05	3	Abcd3
Phyhipl	4.36857e-09	1.42209	0.395	0.042	7.47724e-05	3	Phyhipl
Ppp3cc	4.54253e-09	0.509274	0.658	0.244	7.775e-05	3	Ppp3cc
Sulf2	4.62342e-09	1.0118	0.421	0.057	7.91345e-05	3	Sulf2
Ppp2r5a	4.91587e-09	0.610763	0.553	0.153	8.414e-05	3	Ppp2r5a
Tmem63a	5.09737e-09	1.06259	0.395	0.049	8.72466e-05	3	Tmem63a
Bach2	5.33738e-09	0.893651	0.605	0.169	9.13546e-05	3	Bach2
Fermt2	5.80215e-09	0.744289	0.421	0.07	9.93095e-05	3	Fermt2
Nlk	5.89179e-09	0.517232	0.763	0.337	0.000100844	3	Nlk
Srpk2	5.98545e-09	0.738792	0.711	0.254	0.000102447	3	Srpk2
Rbm5	6.19172e-09	0.748766	0.842	0.358	0.000105978	3	Rbm5
Usp31	6.31718e-09	1.02266	0.368	0.038	0.000108125	3	Usp31
Dusp16	6.55285e-09	0.754374	0.368	0.049	0.000112159	3	Dusp16
Plekhg1	6.60868e-09	1.341	0.5	0.091	0.000113114	3	Plekhg1
Stard9	6.94753e-09	0.797622	0.421	0.072	0.000118914	3	Stard9
Adpgk	7.05797e-09	1.34782	0.526	0.106	0.000120804	3	Adpgk
Evi2a	7.32646e-09	0.536208	0.658	0.25	0.0001254	3	Evi2a
Arhgap35	7.8291e-09	0.501159	0.579	0.201	0.000134003	3	Arhgap35
Lcorl	7.88932e-09	0.726684	0.579	0.172	0.000135034	3	Lcorl
Synj2	8.47843e-09	1.09081	0.316	0.021	0.000145117	3	Synj2
AC134204.1	8.98547e-09	0.866002	0.316	0.025	0.000153795	3	AC134204.1
Dpysl2	9.09697e-09	0.846005	0.711	0.25	0.000155704	3	Dpysl2
Braf	9.32554e-09	0.523603	0.632	0.225	0.000159616	3	Braf
Clasp2	9.36334e-09	1.00667	0.895	0.407	0.000160263	3	Clasp2
Mal	9.58267e-09	1.05526	0.684	0.216	0.000164017	3	Mal
Sema6d	9.64609e-09	0.83949	0.395	0.053	0.000165102	3	Sema6d
Cpd	1.00923e-08	1.43823	0.474	0.081	0.000172741	3	Cpd
Tle1	1.01272e-08	0.884963	0.263	0.011	0.000173338	3	Tle1
Prima1	1.05212e-08	0.716941	0.289	0.021	0.000180081	3	Prima1
Mipol1	1.07044e-08	0.664576	0.605	0.191	0.000183217	3	Mipol1
Mid2	1.11261e-08	1.17119	0.342	0.03	0.000190434	3	Mid2
Lrrtm3	1.12332e-08	0.788958	0.289	0.021	0.000192267	3	Lrrtm3
Nt5e	1.13917e-08	0.589432	0.658	0.246	0.00019498	3	Nt5e
Rab40c	1.17928e-08	1.17033	0.605	0.163	0.000201845	3	Rab40c
Gphn	1.21448e-08	0.548779	0.605	0.216	0.00020787	3	Gphn
Adgrl3	1.23729e-08	1.33863	0.711	0.227	0.000211775	3	Adgrl3
Ercc6l2	1.35699e-08	0.676422	0.737	0.29	0.000232262	3	Ercc6l2
Csrnp3	1.38622e-08	0.906868	0.474	0.087	0.000237266	3	Csrnp3
Grb14	1.47614e-08	1.0873	0.263	0.011	0.000252656	3	Grb14
Faim2	1.47816e-08	0.557365	0.553	0.165	0.000253002	3	Faim2
Vldlr	1.90766e-08	0.63012	0.263	0.013	0.000326515	3	Vldlr
Sptbn11	1.99151e-08	0.941589	0.605	0.172	0.000340867	3	Sptbn1
Ppp1r14a	2.04821e-08	1.136	0.579	0.148	0.000350571	3	Ppp1r14a
Zswim5	2.07135e-08	1.4253	0.632	0.174	0.000354533	3	Zswim5
Crppa	2.09408e-08	0.755656	0.316	0.03	0.000358423	3	Crppa
Hbp1	2.17501e-08	0.562985	0.447	0.106	0.000372274	3	Hbp1
Xkr4	2.22732e-08	1.27019	0.421	0.064	0.000381228	3	Xkr4
Tcf4	2.27188e-08	0.690638	0.974	0.547	0.000388855	3	Tcf4
Nlgn11	2.33751e-08	0.965271	0.632	0.199	0.000400089	3	Nlgn1
Ypel2	2.34803e-08	1.04484	0.474	0.095	0.000401888	3	Ypel2
Baz2b	2.39663e-08	0.767567	0.842	0.388	0.000410208	3	Baz2b
Ndrg1	2.62306e-08	0.543408	0.316	0.042	0.000448963	3	Ndrg1
Sec11c	2.83289e-08	0.963541	0.711	0.246	0.000484877	3	Sec11c
Ogt	3.11333e-08	0.597722	0.895	0.462	0.000532878	3	Ogt
AABR07031445.1	3.11524e-08	1.10225	0.316	0.028	0.000533205	3	AABR07031445.1
Pou2f1	3.15188e-08	0.672416	0.579	0.182	0.000539477	3	Pou2f1
Pim3	3.16241e-08	0.787349	0.316	0.028	0.000541278	3	Pim3
rnf141	3.16594e-08	0.701442	0.395	0.066	0.000541883	3	rnf141
Pls3	3.34419e-08	1.1384	0.421	0.066	0.000572392	3	Pls3
Hcn2	3.44308e-08	1.01352	0.289	0.019	0.000589318	3	Hcn2
Ppil2	3.47017e-08	0.598675	0.447	0.104	0.000593955	3	Ppil2
Erbin	3.54869e-08	0.815774	0.632	0.21	0.000607394	3	Erbin
Ybx3	3.60783e-08	0.556686	0.395	0.081	0.000617517	3	Ybx3
Micu3	3.88118e-08	0.755042	0.421	0.083	0.000664303	3	Micu3
Pafah1b1	3.91442e-08	0.69459	0.974	0.553	0.000669992	3	Pafah1b1
RGD1561590	3.97635e-08	0.518564	0.447	0.114	0.000680593	3	RGD1561590
Lnpk	4.00741e-08	0.766239	0.395	0.066	0.000685908	3	Lnpk
AC106605.1	4.08372e-08	0.845066	0.342	0.038	0.000698969	3	AC106605.1
Yeats2	4.42669e-08	0.683144	0.763	0.337	0.000757672	3	Yeats2
Rsrp1	4.47001e-08	0.853023	0.868	0.407	0.000765088	3	Rsrp1
Ptn	4.80916e-08	1.20903	0.737	0.265	0.000823135	3	Ptn
Slc25a13	4.94667e-08	0.784308	0.658	0.227	0.000846672	3	Slc25a13
Sema4d	5.18979e-08	0.6347	0.447	0.104	0.000888284	3	Sema4d
Rnls	5.28674e-08	0.947233	0.474	0.106	0.000904879	3	Rnls
Dgki	5.47808e-08	1.50627	0.421	0.066	0.000937628	3	Dgki
Aff2	5.54664e-08	0.713941	0.342	0.044	0.000949363	3	Aff2
Retreg3	6.45994e-08	0.83172	0.421	0.074	0.00110568	3	Retreg3
Cyp2j10	6.53522e-08	1.15394	0.316	0.028	0.00111857	3	Cyp2j10
Ptpra1	6.94107e-08	0.541255	0.868	0.441	0.00118803	3	Ptpra
Pls1	7.26154e-08	0.78797	0.316	0.034	0.00124289	3	Pls1
Adgrv1	8.26787e-08	0.754475	0.316	0.032	0.00141513	3	Adgrv1
Nup98	8.34972e-08	0.508833	0.632	0.235	0.00142914	3	Nup98
Slc6a9	8.3912e-08	0.889892	0.395	0.061	0.00143624	3	Slc6a9
Tmcc11	8.45889e-08	0.715106	0.868	0.415	0.00144782	3	Tmcc1
Fgf12	8.57842e-08	0.761035	0.421	0.085	0.00146828	3	Fgf12
Kmt2c	9.00199e-08	0.644697	0.816	0.388	0.00154078	3	Kmt2c
Syt11	9.48432e-08	0.875914	0.579	0.172	0.00162334	3	Syt11
Ddhd2	9.49646e-08	0.75377	0.421	0.089	0.00162541	3	Ddhd2
Tmc7	9.63973e-08	0.667781	0.526	0.155	0.00164994	3	Tmc7
Zer1	9.66367e-08	0.557384	0.368	0.064	0.00165403	3	Zer1
Tmem125	9.73785e-08	0.775014	0.316	0.034	0.00166673	3	Tmem125
Tjp1	1.00766e-07	0.953989	0.368	0.051	0.00172471	3	Tjp1
Tmbim1	1.12825e-07	0.698814	0.289	0.028	0.00193112	3	Tmbim1
Prkacb	1.22554e-07	0.598113	0.579	0.208	0.00209763	3	Prkacb
Trim59	1.24086e-07	0.751934	0.263	0.017	0.00212386	3	Trim59
Hipk2	1.32252e-07	0.963795	0.816	0.358	0.00226363	3	Hipk2
Gpd1	1.40776e-07	0.984801	0.395	0.066	0.00240953	3	Gpd1
Qdpr	1.61853e-07	0.752925	0.474	0.127	0.00277027	3	Qdpr
Ift80	1.69951e-07	0.846546	0.342	0.042	0.00290888	3	Ift80
Atg2b	1.71545e-07	0.693785	0.368	0.061	0.00293617	3	Atg2b
Ankub1	1.72856e-07	0.972423	0.316	0.034	0.0029586	3	Ankub1
Wscd1	1.7632e-07	0.782297	0.342	0.049	0.00301789	3	Wscd1
Spata13	1.79982e-07	0.552083	0.421	0.106	0.00308058	3	Spata13
Strn4	1.82783e-07	0.655213	0.421	0.095	0.00312851	3	Strn4
Scarb2	1.8762e-07	0.918342	0.553	0.157	0.00321131	3	Scarb2
Usp33	1.88237e-07	0.610069	0.605	0.218	0.00322186	3	Usp33
Alkbh3	1.94782e-07	0.573148	0.474	0.133	0.00333389	3	Alkbh3
Tcf12	1.96453e-07	0.800965	0.974	0.589	0.00336248	3	Tcf12
Aifm1	2.00577e-07	0.700698	0.395	0.076	0.00343307	3	Aifm1
Vmp1	2.02326e-07	0.849144	0.868	0.419	0.00346301	3	Vmp1
Gnptab	2.04374e-07	0.641247	0.368	0.064	0.00349806	3	Gnptab
Ythdf3	2.09993e-07	0.553369	0.5	0.148	0.00359425	3	Ythdf3
Rdx	2.15206e-07	0.688142	0.395	0.078	0.00368347	3	Rdx
Zfp438	2.18065e-07	0.61099	0.289	0.03	0.0037324	3	Zfp438
Acadsb	2.25328e-07	0.722307	0.316	0.036	0.00385671	3	Acadsb
Dclk1	2.28672e-07	0.813089	0.474	0.117	0.00391394	3	Dclk1
Zhx2	2.36251e-07	0.77745	0.342	0.047	0.00404368	3	Zhx2
Arnt2	2.59439e-07	0.710576	0.289	0.025	0.00444055	3	Arnt2
Ipo9	2.84915e-07	0.636231	0.5	0.155	0.0048766	3	Ipo9
Adcy5	2.97411e-07	0.961995	0.289	0.025	0.00509049	3	Adcy5
Tmtc2	2.99389e-07	0.814536	0.368	0.068	0.00512434	3	Tmtc2
Letm2	3.1942e-07	0.943179	0.316	0.036	0.00546719	3	Letm2
Ltn1	3.25059e-07	0.719993	0.368	0.064	0.00556371	3	Ltn1
Bicd2	3.27336e-07	0.505927	0.368	0.083	0.00560268	3	Bicd2
Ubox5	3.31853e-07	0.505975	0.447	0.127	0.00568	3	Ubox5
Ptgds1	3.39417e-07	0.985877	0.974	0.659	0.00580946	3	Ptgds
Asap2	3.44748e-07	0.612247	0.316	0.044	0.00590071	3	Asap2
Shroom2	3.59997e-07	1.04392	0.368	0.055	0.00616171	3	Shroom2
Ptk21	3.67318e-07	1.07975	0.474	0.11	0.00628701	3	Ptk2
Mlh1	3.71631e-07	0.550953	0.395	0.089	0.00636084	3	Mlh1
AABR07001519.1	4.0471e-07	0.844126	0.421	0.091	0.00692702	3	AABR07001519.1
Rybp	4.22613e-07	0.662506	0.447	0.114	0.00723345	3	Rybp
Ptprt	4.52179e-07	0.806841	0.342	0.055	0.00773949	3	Ptprt
Mboat21	4.55825e-07	0.637223	0.342	0.057	0.00780189	3	Mboat2
Zfp142	4.59514e-07	0.538538	0.395	0.091	0.00786505	3	Zfp142
Txlng	4.68822e-07	0.596612	0.368	0.072	0.00802436	3	Txlng
Ak3	5.16618e-07	0.881576	0.447	0.102	0.00884243	3	Ak3
Arhgef12	5.45064e-07	1.08512	0.474	0.114	0.00932931	3	Arhgef12
Ago3	5.48132e-07	0.647565	0.421	0.104	0.00938183	3	Ago3
Plaat31	5.64843e-07	0.52984	0.421	0.108	0.00966785	3	Plaat3
Ube4b	5.95392e-07	0.668175	0.5	0.148	0.0101907	3	Ube4b
Stim2	6.08969e-07	0.562269	0.447	0.129	0.0104231	3	Stim2
Ctr9	6.24281e-07	0.595661	0.421	0.108	0.0106852	3	Ctr9
Sobp	6.35896e-07	0.749593	0.316	0.042	0.010884	3	Sobp
Cdip1	6.49342e-07	0.544661	0.395	0.1	0.0111141	3	Cdip1
Schip1	6.58397e-07	0.67256	0.395	0.087	0.0112691	3	Schip1
Klf13	6.59829e-07	0.63828	0.395	0.081	0.0112936	3	Klf13
Cdadc1	6.69402e-07	0.839118	0.368	0.064	0.0114575	3	Cdadc1
Ylpm1	7.0313e-07	0.551802	0.605	0.246	0.0120348	3	Ylpm1
Cntn1	7.29239e-07	0.979524	0.368	0.064	0.0124817	3	Cntn1
Dbndd2	8.04912e-07	0.522059	0.395	0.1	0.0137769	3	Dbndd2
RGD1304694	8.11526e-07	0.676975	0.316	0.047	0.0138901	3	RGD1304694
Trim36	8.28595e-07	0.951715	0.368	0.064	0.0141822	3	Trim36
Sik2	8.51059e-07	0.786853	0.395	0.087	0.0145667	3	Sik2
Map6	8.51707e-07	0.6311	0.342	0.061	0.0145778	3	Map6
Hs3st1	8.62582e-07	1.05927	0.368	0.064	0.014764	3	Hs3st1
Zfx	9.08253e-07	0.569862	0.421	0.112	0.0155457	3	Zfx
Ufl1	9.52485e-07	0.541588	0.368	0.078	0.0163027	3	Ufl1
Dnajc17	9.89273e-07	0.82507	0.342	0.057	0.0169324	3	Dnajc17
Ints3	1.10016e-06	0.807234	0.447	0.114	0.0188303	3	Ints3
Ibtk	1.10778e-06	0.679811	0.342	0.066	0.0189607	3	Ibtk
Sash1	1.12335e-06	0.601028	0.342	0.066	0.0192272	3	Sash1
Rere	1.19231e-06	0.738989	0.895	0.483	0.0204075	3	Rere
Soga3	1.2801e-06	0.96519	0.263	0.023	0.0219102	3	Soga3
Kcna1	1.33726e-06	0.693187	0.289	0.038	0.0228885	3	Kcna1
Olig1	1.38432e-06	0.535647	0.395	0.104	0.0236941	3	Olig1
Cnksr3	1.38974e-06	0.682665	0.316	0.055	0.0237868	3	Cnksr3
Cpox	1.43752e-06	0.661532	0.289	0.036	0.0246046	3	Cpox
Trim9	1.48018e-06	0.756918	0.368	0.072	0.0253347	3	Trim9
Fbxl5	1.65985e-06	0.502602	0.421	0.127	0.02841	3	Fbxl5
Mettl16	1.72629e-06	0.769217	0.368	0.072	0.0295472	3	Mettl16
Gemin2	1.7663e-06	0.892727	0.368	0.068	0.0302319	3	Gemin2
Klf9	1.84641e-06	0.844192	0.342	0.057	0.0316032	3	Klf9
Lpgat1	2.0505e-06	1.03066	0.5	0.142	0.0350963	3	Lpgat1
Xrcc5	2.09426e-06	0.518496	0.421	0.123	0.0358453	3	Xrcc5
Arhgap20	2.14067e-06	0.723538	0.368	0.076	0.0366396	3	Arhgap20
Zfhx2	2.45201e-06	0.806924	0.289	0.038	0.0419686	3	Zfhx2
Lzts2	2.51848e-06	0.704525	0.263	0.028	0.0431063	3	Lzts2
AABR07031491.2	2.55075e-06	0.554822	0.316	0.057	0.0436586	3	AABR07031491.2
Apbb1	2.67261e-06	0.780691	0.342	0.061	0.0457443	3	Apbb1
Shb	2.67463e-06	0.62401	0.342	0.074	0.045779	3	Shb
Serinc3	2.68287e-06	0.502777	0.447	0.159	0.04592	3	Serinc3
Zc3h12c	2.7702e-06	0.661348	0.263	0.028	0.0474148	3	Zc3h12c
Acaca	2.80613e-06	0.511018	0.447	0.144	0.0480298	3	Acaca
Pik3r1	2.92584e-06	0.869134	0.763	0.347	0.0500786	3	Pik3r1
Zfyve9	3.48173e-06	0.864304	0.316	0.047	0.0595932	3	Zfyve9
Prkcz	3.48536e-06	0.841316	0.316	0.049	0.0596555	3	Prkcz
Tbcel	3.78412e-06	0.688132	0.316	0.049	0.0647689	3	Tbcel
Lrig2	3.98839e-06	0.583999	0.421	0.123	0.0682654	3	Lrig2
Gsr	4.05915e-06	0.507073	0.368	0.095	0.0694763	3	Gsr
Lgr4	4.73142e-06	0.568975	0.263	0.032	0.080983	3	Lgr4
Brd9	5.24999e-06	0.514693	0.316	0.07	0.0898588	3	Brd9
Cdkl5	5.72359e-06	0.603458	0.342	0.076	0.097965	3	Cdkl5
Cdk5rap1	5.86895e-06	0.586577	0.368	0.091	0.100453	3	Cdk5rap1
Ptpn11	6.09429e-06	0.636582	0.447	0.138	0.10431	3	Ptpn11
Nkd1	6.1749e-06	0.843229	0.263	0.032	0.10569	3	Nkd1
Scube2	6.33847e-06	0.605128	0.289	0.053	0.108489	3	Scube2
Gprc5b	6.39938e-06	0.574533	0.368	0.091	0.109532	3	Gprc5b
Slc20a2	6.53609e-06	0.754837	0.368	0.081	0.111872	3	Slc20a2
Actn4	6.79886e-06	0.599485	0.447	0.14	0.116369	3	Actn4
Snx12	7.08679e-06	0.753756	0.395	0.102	0.121298	3	Snx12
AABR07037451.2	7.6138e-06	0.708523	0.368	0.085	0.130318	3	AABR07037451.2
Omg	7.77359e-06	0.722281	0.342	0.068	0.133053	3	Omg
Myo18a	9.43781e-06	0.795148	0.579	0.218	0.161538	3	Myo18a
Btd	9.45263e-06	0.542168	0.342	0.083	0.161791	3	Btd
Usp6nl	9.60095e-06	0.500983	0.474	0.169	0.16433	3	Usp6nl
Znf740	9.6629e-06	0.653523	0.289	0.047	0.16539	3	Znf740
Sfmbt1	1.03585e-05	0.518523	0.395	0.114	0.177297	3	Sfmbt1
Opcml	1.2114e-05	0.896264	0.368	0.087	0.207343	3	Opcml
Nova1	1.28182e-05	0.684817	0.395	0.102	0.219396	3	Nova1
AABR07027306.1	1.34172e-05	0.721424	0.474	0.157	0.229649	3	AABR07027306.1
Lta4h	1.38105e-05	0.573064	0.368	0.1	0.236381	3	Lta4h
Ccser1	1.41092e-05	0.500037	0.316	0.074	0.241494	3	Ccser1
Ints7	1.55331e-05	0.686999	0.289	0.053	0.265864	3	Ints7
Ncoa2	1.5814e-05	0.558488	0.421	0.127	0.270672	3	Ncoa2
Coro1c	1.79791e-05	0.59303	0.447	0.157	0.30773	3	Coro1c
LOC108349244	1.9035e-05	0.636532	0.263	0.038	0.325803	3	LOC108349244
Nipa1	2.12101e-05	0.71525	0.316	0.068	0.363032	3	Nipa1
Ddr1	2.38084e-05	0.857139	0.289	0.047	0.407504	3	Ddr1
Exoc6b1	2.69355e-05	0.627186	0.789	0.419	0.461027	3	Exoc6b
Kcnip1	2.71999e-05	0.723545	0.263	0.038	0.465554	3	Kcnip1
Cdh2	2.76159e-05	0.537392	0.316	0.076	0.472674	3	Cdh2
Cdh11	2.91917e-05	0.721971	0.263	0.04	0.499645	3	Cdh11
Creb3l2	2.92501e-05	0.524239	0.289	0.068	0.500644	3	Creb3l2
Rab30	3.04121e-05	0.776398	0.316	0.064	0.520534	3	Rab30
Msh3	3.04704e-05	0.581521	0.289	0.057	0.521531	3	Msh3
Ercc8	3.07362e-05	0.606083	0.316	0.068	0.52608	3	Ercc8
Sipa1l1	3.39604e-05	0.78804	0.342	0.078	0.581266	3	Sipa1l1
Dennd6a	3.50341e-05	0.559189	0.474	0.176	0.599644	3	Dennd6a
Hmgn3	4.02629e-05	0.501866	0.342	0.091	0.689139	3	Hmgn3
Dhx57	4.11898e-05	0.502413	0.316	0.083	0.705005	3	Dhx57
Klk6	4.27856e-05	0.727832	0.289	0.055	0.732318	3	Klk6
Atf1	4.58545e-05	0.639345	0.368	0.104	0.784845	3	Atf1
RGD1304624	4.97918e-05	0.758539	0.263	0.04	0.852236	3	RGD1304624
Smarcal1	5.16716e-05	0.515087	0.263	0.049	0.884411	3	Smarcal1
Cd200	5.26677e-05	0.654958	0.263	0.047	0.90146	3	Cd200
Nubpl	5.77036e-05	0.508662	0.368	0.108	0.987655	3	Nubpl
Ccdc191	6.40318e-05	0.561617	0.316	0.07	1	3	Ccdc191
Htra11	7.0686e-05	0.505471	0.316	0.081	1	3	Htra1
Slmap	8.49292e-05	0.587247	0.421	0.142	1	3	Slmap
Arhgef28	9.02368e-05	0.738296	0.263	0.047	1	3	Arhgef28
Tbc1d10b	0.000104659	0.54483	0.263	0.049	1	3	Tbc1d10b
Flcn	0.000121188	0.632479	0.316	0.076	1	3	Flcn
Dot1l	0.00012295	0.589869	0.263	0.051	1	3	Dot1l
Errfi1	0.000132549	0.522766	0.263	0.057	1	3	Errfi1
Pcbp4	0.000137223	0.734369	0.316	0.074	1	3	Pcbp4
Sidt2	0.000155342	0.511023	0.289	0.068	1	3	Sidt2
Kank1	0.000215437	0.7758	0.342	0.095	1	3	Kank1
Zbtb44	0.000219014	0.564723	0.289	0.078	1	3	Zbtb44
Coq10a	0.000227434	0.57012	0.342	0.102	1	3	Coq10a
Megf9	0.000260574	0.532897	0.289	0.07	1	3	Megf9
Fam162a	0.000298072	0.575226	0.316	0.091	1	3	Fam162a
Vps8	0.000314949	0.50846	0.368	0.127	1	3	Vps8
Sun1	0.000330588	0.579364	0.263	0.057	1	3	Sun1
Cyp20a1	0.000360724	0.558408	0.342	0.114	1	3	Cyp20a1
Nudt2	0.00038297	0.593115	0.316	0.093	1	3	Nudt2
Osbpl91	0.000414817	0.539484	0.421	0.174	1	3	Osbpl9
Eefsec	0.000594281	0.51993	0.342	0.121	1	3	Eefsec
Scd21	0.000619754	0.646491	0.842	0.54	1	3	Scd2
Tmem110	0.000836096	0.633132	0.316	0.095	1	3	Tmem110
Hsd17b4	0.00088264	0.520835	0.263	0.072	1	3	Hsd17b4
Ldlr	0.000886275	0.513974	0.263	0.074	1	3	Ldlr
C2cd5	0.00122192	0.505543	0.289	0.091	1	3	C2cd5
Pcf11	0.00210523	0.502208	0.342	0.136	1	3	Pcf11
Mccc2	0.0038153	0.727167	0.289	0.093	1	3	Mccc2

## Sheet: Endothelial cells subclusters
	p_val	avg_log2FC	pct.1	pct.2	p_val_adj	cluster	gene
Bmp6	2.86409e-75	4.28893	0.727	0.02	4.90217e-71	0	Bmp6
Igfbp2	2.90253e-69	3.71178	0.773	0.086	4.96798e-65	0	Igfbp2
Col1a1	5.86906e-68	3.72271	0.714	0.043	1.00455e-63	0	Col1a1
Ptgds	2.57121e-66	4.98015	0.964	0.695	4.40088e-62	0	Ptgds
Robo1	5.11427e-64	3.65529	0.75	0.136	8.75358e-60	0	Robo1
Dtnb	2.31388e-63	2.5714	0.659	0.04	3.96043e-59	0	Dtnb
Pdzrn3	3.92745e-63	3.94283	0.736	0.152	6.72223e-59	0	Pdzrn3
Slc7a11	1.76345e-61	4.63205	0.655	0.043	3.01832e-57	0	Slc7a11
Adamts12	2.9281e-61	3.22897	0.705	0.073	5.01173e-57	0	Adamts12
Pdgfra	4.00421e-57	2.48248	0.645	0.033	6.8536e-53	0	Pdgfra
Itgbl1	4.11417e-56	2.89403	0.568	0.01	7.04181e-52	0	Itgbl1
Ust	2.28216e-54	2.6073	0.659	0.076	3.90614e-50	0	Ust
Dennd4a	9.20117e-54	3.0704	0.723	0.192	1.57487e-49	0	Dennd4a
Aldh1a2	2.08986e-53	3.227	0.545	0.007	3.57701e-49	0	Aldh1a2
Clmp	2.56703e-52	2.1641	0.564	0.013	4.39372e-48	0	Clmp
Aebp1	5.12598e-52	2.70446	0.618	0.04	8.77363e-48	0	Aebp1
Ogn	6.40684e-52	2.50171	0.605	0.04	1.09659e-47	0	Ogn
Negr1	1.77912e-50	3.0211	0.636	0.079	3.04514e-46	0	Negr1
AABR07070046.1	1.81723e-50	2.18099	0.768	0.262	3.11037e-46	0	AABR07070046.1
Prkca	2.4562e-50	2.29527	0.591	0.043	4.20404e-46	0	Prkca
Errfi1	1.28391e-49	2.99162	0.636	0.07	2.19754e-45	0	Errfi1
Prkag2	4.59136e-49	2.69176	0.618	0.086	7.85856e-45	0	Prkag2
Fam174b	1.65825e-46	2.08365	0.482	0.01	2.83827e-42	0	Fam174b
Col3a1	8.84397e-46	2.85794	0.636	0.123	1.51373e-41	0	Col3a1
Slc1a3	1.83144e-45	2.7161	0.727	0.262	3.13469e-41	0	Slc1a3
Trpm3	1.69e-44	3.50241	0.586	0.063	2.89261e-40	0	Trpm3
[truncated: 1,686 more rows]
