# Supplementary material for: A Single-Cell Atlas of the Substantia Nigra Reveals Therapeutic Effects of Icaritin in a Rat Model of Parkinson’s Disease
Source: Antioxidants (Basel). 2024 Sep 30;13(10):1183. doi: 10.3390/antiox13101183 (PMC11505506; doi:10.3390/antiox13101183)
Supplement: Supplementary file 1 [file antioxidants-13-01183-s001.zip › Table S5.xlsx]

## Sheet: Table S5 Legend
Table S5. Enriched terms in each indicated gene clusters using the differentially expressed genes (DEGs) among the cell population of the Icaritin samples compared to Model.

## Sheet: Astrocyte subcluster 0
	ID	Description	GeneRatio	BgRatio	pvalue	p.adjust	qvalue	geneID	Count
mmu05171	mmu05171	Coronavirus disease - COVID-19	34/217	248/9000	7.3925e-17	1.92205e-14	1.32287e-14	67945/19106/100038882/21937/17858/20042/56040/18750/19951/20116/269261/68052/19981/270106/20846/19921/26451/68652/19941/54127/67115/26414/68436/66489/66475/16785/18710/230073/18708/20055/20115/20084/319195/67427	34
mmu03010	mmu03010	Ribosome	24/217	179/9000	5.97125e-12	7.76262e-10	5.3427e-10	67945/20042/56040/19951/20116/269261/68052/19981/270106/19921/26451/19941/54127/121022/67115/68436/66489/66475/16785/20055/20115/20084/319195/67427	24
mmu04929	mmu04929	GnRH secretion	8/217	63/9000	0.000124237	0.0107672	0.0074106	18750/23797/54393/18795/18710/18708/109689/140492	8
mmu04666	mmu04666	Fc gamma R-mediated phagocytosis	9/217	93/9000	0.000387808	0.0252075	0.0173493	211914/18750/23797/17096/245880/18710/57257/18708/16886	9
mmu05231	mmu05231	Choline metabolism in cancer	9/217	98/9000	0.000571924	0.0268835	0.0185028	12660/18750/23797/26414/245880/18710/18708/54635/19730	9
mmu04919	mmu04919	Thyroid hormone signaling pathway	10/217	120/9000	0.000620388	0.0268835	0.0185028	11932/21834/18750/23797/20846/17979/18795/18710/18708/20185	10
mmu00640	mmu00640	Propanoate metabolism	5/217	31/9000	0.00079262	0.0294402	0.0202625	12040/104776/60525/68738/268860	5
mmu04664	mmu04664	Fc epsilon RI signaling pathway	7/217	66/9000	0.00100126	0.032541	0.0223967	18750/23797/17096/26414/18710/57257/18708	7
mmu01210	mmu01210	2-Oxocarboxylic acid metabolism	4/217	20/9000	0.00117552	0.0339594	0.0233729	109652/269951/108682/14718	4
mmu05169	mmu05169	Epstein-Barr virus infection	14/217	231/9000	0.00138057	0.0358949	0.024705	19106/100038882/23797/17096/20846/68652/12317/26414/18710/230073/18708/108802/23997/12010	14
mmu04918	mmu04918	Thyroid hormone synthesis	7/217	74/9000	0.00196712	0.0431788	0.0297182	22139/11932/18750/18795/14828/11909/22027	7
mmu04015	mmu04015	Rap1 signaling pathway	13/217	214/9000	0.00199287	0.0431788	0.0297182	50791/18750/23797/14182/18795/223864/18710/57257/18708/54635/17532/74206/19730	13
mmu05417	mmu05417	Lipid and atherosclerosis	13/217	216/9000	0.00216372	0.0432745	0.0297841	21937/18750/23797/17096/15516/68652/26414/18795/14828/18710/57257/18708/22027	13
mmu04072	mmu04072	Phospholipase D signaling pathway	10/217	149/9000	0.00318871	0.0581031	0.03999	18750/23797/18795/223864/18710/18708/54635/17532/19229/19730	10
mmu05142	mmu05142	Chagas disease	8/217	103/9000	0.0033521	0.0581031	0.03999	21937/23797/12317/26414/18795/18710/18708/108802	8
mmu04926	mmu04926	Relaxin signaling pathway	9/217	129/9000	0.00392214	0.0629994	0.0433599	18750/23797/26414/18795/18710/11909/18708/14701/109689	9
mmu04150	mmu04150	mTOR signaling pathway	10/217	157/9000	0.00463006	0.0629994	0.0433599	21937/18750/23797/109270/18710/75425/18708/14365/74747/14371	10
mmu04931	mmu04931	Insulin resistance	8/217	110/9000	0.00500682	0.0629994	0.0433599	21937/19309/23797/108099/26414/18710/18708/20787	8
mmu04915	mmu04915	Estrogen signaling pathway	9/217	134/9000	0.00503677	0.0629994	0.0433599	23797/15516/54393/17979/18795/18710/11909/18708/22027	9
mmu05210	mmu05210	Colorectal cancer	7/217	88/9000	0.0052296	0.0629994	0.0433599	13176/23797/26414/18710/18708/17350/19730	7
mmu05135	mmu05135	Yersinia infection	9/217	135/9000	0.00528658	0.0629994	0.0433599	23797/110596/68652/26414/54353/18710/57257/18708/19229	9
mmu05170	mmu05170	Human immunodeficiency virus 1 infection	13/217	240/9000	0.00533072	0.0629994	0.0433599	21937/18750/23797/68652/12317/26414/18710/18708/108802/12010/14701/19229/16886	13
mmu04973	mmu04973	Carbohydrate digestion and absorption	5/217	48/9000	0.0057359	0.0648406	0.0446271	11932/23797/18795/18710/18708	5
mmu05161	mmu05161	Hepatitis B	10/217	163/9000	0.00601468	0.065159	0.0448463	18750/23797/20846/68652/26414/18710/11909/230073/18708/19229	10
mmu04910	mmu04910	Insulin signaling pathway	9/217	139/9000	0.00638326	0.0663859	0.0456907	19309/23797/108099/26414/18710/18708/20787/18682/18679	9
mmu04062	mmu04062	Chemokine signaling pathway	11/217	192/9000	0.00671655	0.0670947	0.0461786	23797/17096/20846/18795/18710/57257/18708/14701/19229/109689/277360	11
mmu05017	mmu05017	Spinocerebellar ataxia	9/217	141/9000	0.0069934	0.0670947	0.0461786	18750/23797/26414/18795/18710/18708/14800/19883/23997	9
mmu04935	mmu04935	Growth hormone synthesis, secretion and action	8/217	117/9000	0.00722559	0.0670947	0.0461786	18750/23797/20846/26414/18795/18710/11909/18708	8
mmu04070	mmu04070	Phosphatidylinositol signaling system	7/217	96/9000	0.0083587	0.07494	0.0515782	18750/320404/18795/18710/72519/18708/18704	7
mmu05162	mmu05162	Measles	9/217	146/9000	0.00871458	0.07549	0.0519567	19106/17858/23797/20846/68652/26414/18710/230073/18708	9
mmu05163	mmu05163	Human cytomegalovirus infection	13/217	256/9000	0.00900073	0.07549	0.0519567	21937/18750/23797/12317/18795/213498/18710/11909/18708/108802/12010/14701/19229	13
mmu05215	mmu05215	Prostate cancer	7/217	99/9000	0.00982961	0.0754939	0.0519594	23797/15516/14182/18710/18708/54635/22027	7
mmu05212	mmu05212	Pancreatic cancer	6/217	76/9000	0.00986184	0.0754939	0.0519594	23797/20846/26414/18710/18708/19730	6
mmu05205	mmu05205	Proteoglycans in cancer	11/217	205/9000	0.0107358	0.0754939	0.0519594	18750/23797/12512/327826/14182/18710/57257/18708/14365/17532/14371	11
mmu04933	mmu04933	AGE-RAGE signaling pathway in diabetic complications	7/217	101/9000	0.0109099	0.0754939	0.0519594	18750/23797/20846/26414/18795/18710/18708	7
mmu04261	mmu04261	Adrenergic signaling in cardiomyocytes	9/217	152/9000	0.0111845	0.0754939	0.0519594	11932/12294/18750/23797/11549/18795/223864/11909/11941	9
mmu04014	mmu04014	Ras signaling pathway	12/217	235/9000	0.0114043	0.0754939	0.0519594	114713/18750/23797/18212/14182/26414/18710/18708/54635/17532/14701/19730	12
mmu00220	mmu00220	Arginine biosynthesis	3/217	20/9000	0.0116415	0.0754939	0.0519594	109652/108682/14718	3
mmu04010	mmu04010	MAPK signaling pathway	14/217	294/9000	0.0116608	0.0754939	0.0519594	12294/21937/114713/18750/23797/18212/14182/68652/26414/11909/54635/17532/14701/109689	14
mmu04360	mmu04360	Axon guidance	10/217	181/9000	0.0121575	0.0754939	0.0519594	108151/13176/18750/19876/18710/18708/14365/20349/80883/16886	10
mmu01524	mmu01524	Platinum drug resistance	6/217	80/9000	0.0125271	0.0754939	0.0519594	23797/14857/19714/18710/18708/17350	6
mmu05213	mmu05213	Endometrial cancer	5/217	58/9000	0.0126524	0.0754939	0.0519594	23797/12385/18710/18708/17350	5
mmu04922	mmu04922	Glucagon signaling pathway	7/217	104/9000	0.0126886	0.0754939	0.0519594	19309/23797/108099/18795/11909/18682/18679	7
mmu04960	mmu04960	Aldosterone-regulated sodium reabsorption	4/217	38/9000	0.0127759	0.0754939	0.0519594	11932/18750/18710/18708	4
mmu04020	mmu04020	Calcium signaling pathway	12/217	240/9000	0.0133074	0.0768874	0.0529185	18750/18212/11549/320404/14182/18795/252972/54635/18682/19229/18679/11941	12
mmu00250	mmu00250	Alanine, aspartate and glutamate metabolism	4/217	39/9000	0.0139734	0.0789803	0.0543589	214579/268860/108682/14718	4
mmu04730	mmu04730	Long-term depression	5/217	60/9000	0.0145111	0.0802743	0.0552495	234889/18750/17096/18795/14800	5
mmu04216	mmu04216	Ferroptosis	4/217	40/9000	0.01524	0.0815727	0.0561432	20229/625249/50790/14325	4
mmu04928	mmu04928	Parathyroid hormone synthesis, secretion and action	7/217	108/9000	0.0153733	0.0815727	0.0561432	18750/12393/14182/18795/213498/11909/109689	7
mmu04728	mmu04728	Dopaminergic synapse	8/217	135/9000	0.0162859	0.0839088	0.057751	18750/23797/26414/18795/11909/14800/14701/109689	8
mmu04970	mmu04970	Salivary secretion	6/217	85/9000	0.0165235	0.0839088	0.057751	11932/234889/18750/11549/18795/11941	6
mmu04540	mmu04540	Gap junction	6/217	86/9000	0.0174171	0.0839088	0.057751	234889/18750/18795/21872/54635/22142	6
mmu04911	mmu04911	Insulin secretion	6/217	86/9000	0.0174171	0.0839088	0.057751	11932/18750/18795/12424/11909/140492	6
mmu04024	mmu04024	cAMP signaling pathway	11/217	220/9000	0.0174272	0.0839088	0.057751	11932/23797/54393/26414/223864/18710/57257/18708/14800/11941/56188	11
mmu04725	mmu04725	Cholinergic synapse	7/217	112/9000	0.0184399	0.0871705	0.0599959	18750/23797/18795/18710/16536/18708/14701	7
mmu04668	mmu04668	TNF signaling pathway	7/217	113/9000	0.0192692	0.0894641	0.0615745	21937/23797/68652/26414/18710/11909/18708	7
mmu04550	mmu04550	Signaling pathways regulating pluripotency of stem cells	8/217	140/9000	0.0198425	0.0905094	0.0622939	23797/14182/84505/18710/16880/18708/14365/14371	8
mmu04936	mmu04936	Alcoholic liver disease	8/217	141/9000	0.0206153	0.0924135	0.0636045	21937/23797/68652/108099/26414/11669/101214/20787	8
mmu04211	mmu04211	Longevity regulating pathway	6/217	90/9000	0.0213237	0.0939689	0.0646749	23797/108099/75747/18710/11909/18708	6
mmu04141	mmu04141	Protein processing in endoplasmic reticulum	9/217	172/9000	0.0232637	0.0992354	0.0682997	19106/15516/12317/26414/81500/14828/108802/15502/22027	9
mmu04914	mmu04914	Progesterone-mediated oocyte maturation	6/217	92/9000	0.0234831	0.0992354	0.0682997	23797/15516/26414/208922/18710/18708	6
mmu04670	mmu04670	Leukocyte transendothelial migration	7/217	118/9000	0.0238099	0.0992354	0.0682997	18750/12385/223864/18710/57257/18708/19229	7
mmu05164	mmu05164	Influenza A	9/217	173/9000	0.0240455	0.0992354	0.0682997	19106/21937/17858/18750/23797/20846/18710/230073/18708	9
mmu01522	mmu01522	Endocrine resistance	6/217	93/9000	0.024616	0.100002	0.0688276	23797/26414/17979/18710/18708/20185	6
mmu05230	mmu05230	Central carbon metabolism in cancer	5/217	69/9000	0.0251268	0.100507	0.069175	23797/14182/18710/18708/269951	5
mmu05418	mmu05418	Fluid shear stress and atherosclerosis	8/217	147/9000	0.0257071	0.101271	0.0697004	21937/23797/15516/26414/14857/18710/18708/22027	8
mmu00650	mmu00650	Butanoate metabolism	3/217	27/9000	0.0264123	0.101336	0.0697453	272428/214579/268860	3
mmu04217	mmu04217	Necroptosis	9/217	176/9000	0.0265032	0.101336	0.0697453	19106/21937/19309/268373/20846/15516/26414/14325/14084	9
mmu04520	mmu04520	Adherens junction	5/217	71/9000	0.0280182	0.104068	0.0716255	14182/245880/12385/21872/19271	5
mmu04920	mmu04920	Adipocytokine signaling pathway	5/217	71/9000	0.0280182	0.104068	0.0716255	21937/23797/108099/26414/50790	5
mmu05218	mmu05218	Melanoma	5/217	72/9000	0.0295399	0.108174	0.074452	23797/14182/18710/18708/54635	5
mmu04071	mmu04071	Sphingolipid signaling pathway	7/217	124/9000	0.0301715	0.108953	0.0749877	21937/18750/23797/26414/18795/18710/18708	7
mmu04979	mmu04979	Cholesterol metabolism	4/217	50/9000	0.0319155	0.113672	0.0782355	11816/57875/16816/218203	4
mmu04917	mmu04917	Prolactin signaling pathway	5/217	74/9000	0.0327374	0.115023	0.0791659	23797/20846/26414/18710/18708	5
mmu04620	mmu04620	Toll-like receptor signaling pathway	6/217	100/9000	0.0335761	0.115445	0.0794559	23797/20846/68652/26414/18710/18708	6
mmu04152	mmu04152	AMPK signaling pathway	7/217	127/9000	0.0337454	0.115445	0.0794559	23797/11549/108099/18710/18708/20787/68365	7
mmu04932	mmu04932	Non-alcoholic fatty liver disease	8/217	156/9000	0.0348988	0.116656	0.0802895	21937/23797/108099/26414/18710/18708/20787/22272	8
mmu04380	mmu04380	Osteoclast differentiation	7/217	128/9000	0.0349968	0.116656	0.0802895	21937/23797/20846/68652/26414/18710/18708	7
mmu05100	mmu05100	Bacterial invasion of epithelial cells	5/217	76/9000	0.0361431	0.118952	0.0818698	52398/20362/12385/18710/18708	5
mmu04810	mmu04810	Regulation of actin cytoskeleton	10/217	220/9000	0.0401964	0.130153	0.0895789	19241/14182/18710/57257/18708/54635/17532/14701/101314/16886	10
mmu04978	mmu04978	Mineral absorption	4/217	54/9000	0.0407188	0.130153	0.0895789	11932/14325/15203/11941	4
mmu00410	mmu00410	beta-Alanine metabolism	3/217	32/9000	0.0410482	0.130153	0.0895789	104776/11669/268860	3
mmu01521	mmu01521	EGFR tyrosine kinase inhibitor resistance	5/217	79/9000	0.0416475	0.130462	0.0897917	18750/23797/18710/18708/54635	5
mmu05132	mmu05132	Salmonella infection	11/217	253/9000	0.0424275	0.131323	0.0903845	21937/23797/15516/68652/26414/245880/22142/68724/18704/22027/101314	11
mmu05167	mmu05167	Kaposi sarcoma-associated herpesvirus infection	10/217	224/9000	0.0445246	0.136193	0.093736	19106/21937/23797/17096/20846/26414/18710/18708/14701/277360	10
mmu04662	mmu04662	B cell receptor signaling pathway	5/217	81/9000	0.0455838	0.137772	0.0948227	23797/17096/18710/57257/18708	5
mmu05160	mmu05160	Hepatitis C	8/217	165/9000	0.0461006	0.137772	0.0948227	19106/21937/17858/23797/20846/18710/230073/18708	8
mmu04710	mmu04710	Circadian rhythm	3/217	34/9000	0.047833	0.140629	0.0967892	108099/19883/13170	3
mmu00280	mmu00280	Valine, leucine and isoleucine degradation	4/217	57/9000	0.0481384	0.140629	0.0967892	12040/104776/11669/268860	4
mmu05145	mmu05145	Toxoplasmosis	6/217	110/9000	0.0496697	0.14349	0.0987584	21937/16773/23797/20846/68652/26414	6
mmu04370	mmu04370	VEGF signaling pathway	4/217	58/9000	0.050767	0.145048	0.0998309	18750/23797/18710/18708	4
mmu04151	mmu04151	PI3K-Akt signaling pathway	14/217	359/9000	0.0518756	0.145073	0.0998481	50791/16773/18750/23797/18212/15516/14182/18710/11909/18708/54635/14701/74747/22027	14
mmu04012	mmu04012	ErbB signaling pathway	5/217	84/9000	0.0518917	0.145073	0.0998481	18750/23797/26414/18710/18708	5
mmu04625	mmu04625	C-type lectin receptor signaling pathway	6/217	112/9000	0.0533715	0.147623	0.101603	23797/20846/26414/18710/18708/17532	6
mmu04146	mmu04146	Peroxisome	5/217	86/9000	0.0563667	0.154267	0.106175	18631/19301/56535/50790/269951	5
mmu04972	mmu04972	Pancreatic secretion	6/217	114/9000	0.0572371	0.155017	0.106692	54403/11932/18750/18795/12424/11941	6
mmu03250	mmu03250	Viral life cycle - HIV-1	4/217	61/9000	0.0591156	0.156837	0.107945	17858/268373/218442/235180	4
mmu04961	mmu04961	Endocrine and other factor-regulated calcium reabsorption	4/217	61/9000	0.0591156	0.156837	0.107945	11932/18750/18795/11941	4
mmu04213	mmu04213	Longevity regulating pathway - multiple species	4/217	62/9000	0.0620515	0.162963	0.112161	23797/108099/18710/18708	4
mmu04727	mmu04727	GABAergic synapse	5/217	89/9000	0.0634839	0.165058	0.113603	18750/54393/14406/268860/14701	5
mmu05224	mmu05224	Breast cancer	7/217	147/9000	0.0647822	0.166766	0.114778	23797/14182/17979/18710/18708/14365/14371	7
mmu04612	mmu04612	Antigen processing and presentation	5/217	90/9000	0.0659639	0.168143	0.115726	15516/12317/14828/108802/12010	5
mmu05032	mmu05032	Morphine addiction	5/217	91/9000	0.0684975	0.172906	0.119004	18750/54393/14406/14701/109689	5
mmu05226	mmu05226	Gastric cancer	7/217	150/9000	0.0705635	0.176409	0.121415	23797/12385/18710/18708/14365/17350/14371	7
mmu01200	mmu01200	Carbon metabolism	6/217	121/9000	0.0720622	0.176756	0.121654	104776/60525/68738/269951/108682/14718	6
mmu04722	mmu04722	Neurotrophin signaling pathway	6/217	121/9000	0.0720622	0.176756	0.121654	23797/18212/327826/26414/18710/18708	6
mmu04657	mmu04657	IL-17 signaling pathway	5/217	93/9000	0.0737248	0.179144	0.123298	15516/68652/26414/225724/22027	5
mmu04720	mmu04720	Long-term potentiation	4/217	67/9000	0.0778557	0.18743	0.129001	18750/18795/223864/14800	4
mmu05010	mmu05010	Alzheimer disease	14/217	383/9000	0.0792105	0.188942	0.130041	19106/21937/11816/23797/26414/18795/18710/18708/277468/22272/14365/22142/23997/14371	14
mmu04611	mmu04611	Platelet activation	6/217	125/9000	0.0814371	0.192488	0.132481	234889/23797/17096/18795/18710/18708	6
mmu04713	mmu04713	Circadian entrainment	5/217	98/9000	0.0877155	0.204782	0.140943	234889/18750/18795/14800/14701	5
mmu05221	mmu05221	Acute myeloid leukemia	4/217	70/9000	0.0882137	0.204782	0.140943	235320/23797/18710/18708	4
mmu00620	mmu00620	Pyruvate metabolism	3/217	44/9000	0.0891219	0.205059	0.141134	60525/11669/68738	3
mmu05207	mmu05207	Chemical carcinogenesis - receptor activation	9/217	225/9000	0.0941297	0.213985	0.147277	18750/23797/15516/14857/18710/11909/18708/109689/22027	9
mmu00562	mmu00562	Inositol phosphate metabolism	4/217	72/9000	0.0954702	0.213985	0.147277	320404/104776/18795/18704	4
mmu05223	mmu05223	Non-small cell lung cancer	4/217	72/9000	0.0954702	0.213985	0.147277	18750/23797/18710/18708	4
mmu04964	mmu04964	Proximal tubule bicarbonate reclamation	2/217	22/9000	0.0975577	0.216795	0.149211	54403/11932	2
mmu04925	mmu04925	Aldosterone synthesis and secretion	5/217	102/9000	0.0998355	0.219977	0.151401	11932/18750/18795/11909/11941	5
mmu04660	mmu04660	T cell receptor signaling pathway	5/217	103/9000	0.102991	0.223164	0.153595	23797/26414/18710/57257/18708	5
mmu05214	mmu05214	Glioma	4/217	74/9000	0.102999	0.223164	0.153595	18750/23797/18710/18708	4
mmu04930	mmu04930	Type II diabetes mellitus	3/217	48/9000	0.108717	0.233606	0.160781	26414/18710/18708	3
mmu04210	mmu04210	Apoptosis	6/217	136/9000	0.110536	0.235568	0.162132	21937/23797/26414/18710/18708/22142	6
mmu04510	mmu04510	Focal adhesion	8/217	201/9000	0.112838	0.237807	0.163673	16773/18750/23797/26414/18710/57257/18708/54635	8
mmu04371	mmu04371	Apelin signaling pathway	6/217	137/9000	0.113416	0.237807	0.163673	23797/108099/18795/30878/17532/14701	6
mmu05412	mmu05412	Arrhythmogenic right ventricular cardiomyopathy	4/217	77/9000	0.114785	0.238752	0.164323	12294/16773/12385/24051	4
mmu05146	mmu05146	Amoebiasis	5/217	107/9000	0.116101	0.239573	0.164888	16773/18750/18795/18710/18708	5
mmu01230	mmu01230	Biosynthesis of amino acids	4/217	79/9000	0.122957	0.251723	0.17325	109652/269951/108682/14718	4
mmu04022	mmu04022	cGMP-PKG signaling pathway	7/217	173/9000	0.124702	0.253301	0.174337	11932/234889/23797/11549/18795/11909/11941	7
mmu05225	mmu05225	Hepatocellular carcinoma	7/217	174/9000	0.127438	0.256756	0.176714	18750/23797/14857/18710/18708/14365/14371	7
mmu04140	mmu04140	Autophagy - animal	6/217	142/9000	0.128378	0.256756	0.176714	23797/26414/18710/18708/17532/74747	6
mmu04270	mmu04270	Vascular smooth muscle contraction	6/217	144/9000	0.134619	0.267182	0.18389	234889/18750/11549/68458/18795/213498	6
mmu04724	mmu04724	Glutamatergic synapse	5/217	113/9000	0.137166	0.270175	0.185951	18750/18795/110637/14800/14701	5
mmu00330	mmu00330	Arginine and proline metabolism	3/217	54/9000	0.140854	0.275355	0.189515	20229/11669/14718	3
mmu04723	mmu04723	Retrograde endocannabinoid signaling	6/217	148/9000	0.147522	0.286237	0.197005	18750/26414/18795/14406/14800/14701	6
mmu05166	mmu05166	Human T-cell leukemia virus 1 infection	9/217	250/9000	0.150174	0.289224	0.199061	21937/23797/12317/26414/18710/11909/18708/108802/12010	9
mmu04923	mmu04923	Regulation of lipolysis in adipocytes	3/217	57/9000	0.157986	0.302033	0.207877	23797/18710/18708	3
mmu05235	mmu05235	PD-L1 expression and PD-1 checkpoint pathway in cancer	4/217	88/9000	0.162574	0.307866	0.211891	23797/20846/18710/18708	4
mmu04340	mmu04340	Hedgehog signaling pathway	3/217	58/9000	0.163835	0.307866	0.211891	109689/74770/68897	3
mmu05165	mmu05165	Human papillomavirus infection	12/217	362/9000	0.16459	0.307866	0.211891	23962/19106/100038882/21937/17858/16773/23797/20846/18710/18708/14365/14371	12
mmu03320	mmu03320	PPAR signaling pathway	4/217	89/9000	0.167237	0.309146	0.212773	12140/57875/50790/56473	4
mmu04650	mmu04650	Natural killer cell mediated cytotoxicity	5/217	121/9000	0.167652	0.309146	0.212773	18750/18710/57257/18708/19229	5
mmu04912	mmu04912	GnRH signaling pathway	4/217	90/9000	0.171947	0.314833	0.216686	18750/26414/18795/19229	4
mmu05410	mmu05410	Hypertrophic cardiomyopathy	4/217	91/9000	0.176703	0.321279	0.221123	12294/16773/108099/24051	4
mmu00630	mmu00630	Glyoxylate and dicarboxylate metabolism	2/217	32/9000	0.179836	0.322464	0.221939	60525/68738	2
mmu04215	mmu04215	Apoptosis - multiple species	2/217	32/9000	0.179836	0.322464	0.221939	21937/26414	2
mmu05222	mmu05222	Small cell lung cancer	4/217	93/9000	0.186348	0.331853	0.228401	16773/23797/18710/18708	4
mmu04750	mmu04750	Inflammatory mediator regulation of TRP channels	5/217	127/9000	0.192112	0.339791	0.233864	18750/26414/18795/18710/18708	5
mmu00310	mmu00310	Lysine degradation	3/217	64/9000	0.200165	0.351641	0.24202	84505/11669/30956	3
mmu04068	mmu04068	FoxO signaling pathway	5/217	131/9000	0.209083	0.362411	0.249433	23797/108099/26414/18710/18708	5
mmu04726	mmu04726	Serotonergic synapse	5/217	131/9000	0.209083	0.362411	0.249433	18750/18795/223864/14701/140492	5
mmu00564	mmu00564	Glycerophospholipid metabolism	4/217	98/9000	0.211167	0.363599	0.25025	12660/16816/71760/241274	4
mmu00010	mmu00010	Glycolysis / Gluconeogenesis	3/217	67/9000	0.218998	0.37303	0.256741	60525/11669/68738	3
mmu04630	mmu04630	JAK-STAT signaling pathway	6/217	168/9000	0.219514	0.37303	0.256741	14580/23797/20846/18710/16880/18708	6
mmu04916	mmu04916	Melanogenesis	4/217	100/9000	0.221347	0.373703	0.257205	18750/18795/14365/14371	4
mmu05211	mmu05211	Renal cell carcinoma	3/217	68/9000	0.225356	0.378017	0.260174	23797/18710/18708	3
mmu04310	mmu04310	Wnt signaling pathway	6/217	171/9000	0.231226	0.383791	0.264147	18750/26414/18795/208846/14365/14371	6
mmu05031	mmu05031	Amphetamine addiction	3/217	69/9000	0.23175	0.383791	0.264147	18750/11909/14800	3
mmu04622	mmu04622	RIG-I-like receptor signaling pathway	3/217	70/9000	0.238177	0.389473	0.268058	100038882/26414/230073	3
mmu05140	mmu05140	Leishmaniasis	3/217	70/9000	0.238177	0.389473	0.268058	13627/20846/68652	3
mmu05143	mmu05143	African trypanosomiasis	2/217	39/9000	0.241948	0.392151	0.269901	18750/18795	2
mmu05022	mmu05022	Pathways of neurodegeneration - multiple diseases	14/217	471/9000	0.24623	0.392151	0.269901	21937/18750/215114/26414/18795/14828/22223/14800/110083/22272/14365/22142/23997/14371	14
mmu04064	mmu04064	NF-kappa B signaling pathway	4/217	105/9000	0.247333	0.392151	0.269901	21937/17096/68652/230073	4
mmu04659	mmu04659	Th17 cell differentiation	4/217	105/9000	0.247333	0.392151	0.269901	20846/15516/26414/19883	4
mmu05415	mmu05415	Diabetic cardiomyopathy	7/217	211/9000	0.247357	0.392151	0.269901	18750/23797/26414/18795/18710/18708/22272	7
mmu05033	mmu05033	Nicotine addiction	2/217	40/9000	0.250934	0.393321	0.270707	14406/14800	2
mmu00480	mmu00480	Glutathione metabolism	3/217	72/9000	0.25112	0.393321	0.270707	625249/14857/269951	3
mmu00760	mmu00760	Nicotinate and nicotinamide metabolism	2/217	41/9000	0.25993	0.404681	0.278526	18950/226518	2
mmu04971	mmu04971	Gastric acid secretion	3/217	75/9000	0.270719	0.41897	0.28836	11932/18750/18795	3
mmu05220	mmu05220	Chronic myeloid leukemia	3/217	76/9000	0.277292	0.426602	0.293613	23797/18710/18708	3
mmu05208	mmu05208	Chemical carcinogenesis - reactive oxygen species	7/217	222/9000	0.288422	0.441117	0.303603	23797/26414/14857/18710/18708/22272/19271	7
mmu04066	mmu04066	HIF-1 signaling pathway	4/217	114/9000	0.295571	0.449407	0.309308	18750/23797/18710/18708	4
mmu04921	mmu04921	Oxytocin signaling pathway	5/217	153/9000	0.309343	0.467612	0.321838	12294/234889/18750/108099/18795	5
mmu05203	mmu05203	Viral carcinogenesis	7/217	229/9000	0.315357	0.473947	0.326198	19106/114713/17096/18710/11909/18708/56463	7
mmu05020	mmu05020	Prion disease	8/217	268/9000	0.319417	0.476742	0.328122	26414/14828/18710/11909/18708/22272/22142/23997	8
mmu00565	mmu00565	Ether lipid metabolism	2/217	48/9000	0.322718	0.476742	0.328122	27226/18606	2
mmu05030	mmu05030	Cocaine addiction	2/217	48/9000	0.322718	0.476742	0.328122	11909/14800	2
mmu03460	mmu03460	Fanconi anemia pathway	2/217	51/9000	0.349279	0.511449	0.352009	19714/17350	2
mmu04260	mmu04260	Cardiac muscle contraction	3/217	87/9000	0.350146	0.511449	0.352009	11932/12294/22272	3
mmu00071	mmu00071	Fatty acid degradation	2/217	52/9000	0.358058	0.520084	0.357952	11669/50790	2
mmu00061	mmu00061	Fatty acid biosynthesis	1/217	19/9000	0.371359	0.536407	0.369187	50790	1
mmu00270	mmu00270	Cysteine and methionine metabolism	2/217	54/9000	0.375484	0.53772	0.370091	229709/14718	2
mmu04530	mmu04530	Tight junction	5/217	167/9000	0.376404	0.53772	0.370091	75723/108099/26414/21872/22142	5
mmu05414	mmu05414	Dilated cardiomyopathy	3/217	94/9000	0.396245	0.562971	0.38747	12294/16773/24051	3
mmu00360	mmu00360	Phenylalanine metabolism	1/217	21/9000	0.401372	0.56409	0.38824	14718	1
mmu00770	mmu00770	Pantothenate and CoA biosynthesis	1/217	21/9000	0.401372	0.56409	0.38824	11669	1
mmu03430	mmu03430	Mismatch repair	1/217	22/9000	0.415839	0.581281	0.400072	17350	1
mmu04976	mmu04976	Bile secretion	3/217	100/9000	0.435067	0.603978	0.415693	54403/11932/140492	3
mmu01212	mmu01212	Fatty acid metabolism	2/217	62/9000	0.443038	0.603978	0.415693	50790/56473	2
mmu05321	mmu05321	Inflammatory bowel disease	2/217	62/9000	0.443038	0.603978	0.415693	20846/19883	2
mmu05016	mmu05016	Huntington disease	8/217	302/9000	0.444318	0.603978	0.415693	215114/26414/18795/14800/110083/22272/22142/23997	8
mmu04145	mmu04145	Phagosome	5/217	182/9000	0.448183	0.603978	0.415693	12317/22319/108802/22142/140792	5
mmu05217	mmu05217	Basal cell carcinoma	2/217	63/9000	0.451204	0.603978	0.415693	14365/14371	2
mmu05012	mmu05012	Parkinson disease	7/217	264/9000	0.453686	0.603978	0.415693	26414/14828/22223/277468/22272/22142/23997	7
mmu04080	mmu04080	Neuroactive ligand-receptor interaction	10/217	386/9000	0.454256	0.603978	0.415693	110312/15171/21834/11549/54393/12424/14406/110637/14800/30878	10
mmu05202	mmu05202	Transcriptional misregulation in cancer	6/217	224/9000	0.455692	0.603978	0.415693	235320/12393/14048/140780/16599/20185	6
mmu00592	mmu00592	alpha-Linolenic acid metabolism	1/217	25/9000	0.457186	0.603978	0.415693	56473	1
mmu04218	mmu04218	Cellular senescence	5/217	184/9000	0.457629	0.603978	0.415693	23797/18710/12193/18708/17532	5
mmu00340	mmu00340	Histidine metabolism	1/217	26/9000	0.47031	0.614476	0.422919	11669	1
mmu00563	mmu00563	Glycosylphosphatidylinositol (GPI)-anchor biosynthesis	1/217	26/9000	0.47031	0.614476	0.422919	14756	1
mmu04392	mmu04392	Hippo signaling pathway - multiple species	1/217	27/9000	0.483119	0.627864	0.432133	21676	1
mmu04714	mmu04714	Thermogenesis	6/217	231/9000	0.485387	0.627864	0.432133	327826/14182/108099/11909/22272/50790	6
mmu04137	mmu04137	Mitophagy - animal	2/217	68/9000	0.490987	0.631964	0.434955	26414/17532	2
mmu03060	mmu03060	Protein export	1/217	29/9000	0.507818	0.650407	0.447649	14828	1
mmu04927	mmu04927	Cortisol synthesis and secretion	2/217	72/9000	0.521486	0.664639	0.457444	18795/11909	2
mmu04390	mmu04390	Hippo signaling pathway	4/217	157/9000	0.526894	0.668256	0.459933	12385/14365/21676/14371	4
mmu00053	mmu00053	Ascorbate and aldarate metabolism	1/217	31/9000	0.531342	0.670626	0.461564	11669	1
mmu00020	mmu00020	Citrate cycle (TCA cycle)	1/217	32/9000	0.542681	0.678351	0.466881	269951	1
mmu00512	mmu00512	Mucin type O-glycan biosynthesis	1/217	32/9000	0.542681	0.678351	0.466881	171212	1
mmu04924	mmu04924	Renin secretion	2/217	76/9000	0.550745	0.679124	0.467413	234889/18795	2
mmu04934	mmu04934	Cushing syndrome	4/217	162/9000	0.551787	0.679124	0.467413	18795/11909/14365/14371	4
mmu05168	mmu05168	Herpes simplex virus 1 infection	11/217	459/9000	0.552924	0.679124	0.467413	19106/21937/23797/20846/68652/12317/18710/230073/18708/108802/12010	11
mmu04130	mmu04130	SNARE interactions in vesicular transport	1/217	33/9000	0.553747	0.679124	0.467413	22319	1
mmu00500	mmu00500	Starch and sucrose metabolism	1/217	34/9000	0.564546	0.684922	0.471404	19309	1
mmu01040	mmu01040	Biosynthesis of unsaturated fatty acids	1/217	34/9000	0.564546	0.684922	0.471404	56473	1
mmu04613	mmu04613	Neutrophil extracellular trap formation	5/217	208/9000	0.566378	0.684922	0.471404	18750/23797/18795/18710/18708	5
mmu04621	mmu04621	NOD-like receptor signaling pathway	5/217	213/9000	0.587647	0.707353	0.486842	20846/15516/68652/26414/18795	5
mmu01232	mmu01232	Nucleotide metabolism	2/217	84/9000	0.605421	0.725389	0.499256	18950/11717	2
mmu00260	mmu00260	Glycine, serine and threonine metabolism	1/217	40/9000	0.624091	0.739587	0.509028	27364	1
mmu00350	mmu00350	Tyrosine metabolism	1/217	40/9000	0.624091	0.739587	0.509028	14718	1
mmu04658	mmu04658	Th1 and Th2 cell differentiation	2/217	88/9000	0.630819	0.739587	0.509028	20846/26414	2
mmu05416	mmu05416	Viral myocarditis	2/217	88/9000	0.630819	0.739587	0.509028	16773/24051	2
mmu00230	mmu00230	Purine metabolism	3/217	134/9000	0.631494	0.739587	0.509028	234889/18950/11717	3
mmu05152	mmu05152	Tuberculosis	4/217	180/9000	0.63529	0.740697	0.509791	21937/23797/20846/26414	4
mmu00514	mmu00514	Other types of O-glycan biosynthesis	1/217	43/9000	0.65075	0.748651	0.515266	171212	1
mmu00860	mmu00860	Porphyrin metabolism	1/217	43/9000	0.65075	0.748651	0.515266	15203	1
mmu04672	mmu04672	Intestinal immune network for IgA production	1/217	43/9000	0.65075	0.748651	0.515266	69583	1
mmu04742	mmu04742	Taste transduction	2/217	92/9000	0.654932	0.750142	0.516292	54393/18795	2
mmu03022	mmu03022	Basal transcription factors	1/217	44/9000	0.659212	0.751732	0.517387	24074	1
mmu03050	mmu03050	Proteasome	1/217	47/9000	0.68339	0.775902	0.534021	23997	1
mmu04120	mmu04120	Ubiquitin mediated proteolysis	3/217	147/9000	0.692985	0.783374	0.539165	50754/22193/107568	3
mmu00380	mmu00380	Tryptophan metabolism	1/217	52/9000	0.719952	0.810336	0.557721	11669	1
mmu04974	mmu04974	Protein digestion and absorption	2/217	108/9000	0.738998	0.828188	0.570008	107581/11932	2
mmu05134	mmu05134	Legionellosis	1/217	61/9000	0.775492	0.865356	0.595589	13627	1
mmu00561	mmu00561	Glycerolipid metabolism	1/217	63/9000	0.786261	0.869609	0.598516	11669	1
mmu04623	mmu04623	Cytosolic DNA-sensing pathway	1/217	63/9000	0.786261	0.869609	0.598516	230073	1
mmu04144	mmu04144	Endocytosis	5/217	272/9000	0.790435	0.869609	0.598516	211914/12343/12345/109689/107568	5
mmu05014	mmu05014	Amyotrophic lateral sclerosis	7/217	369/9000	0.792682	0.869609	0.598516	21937/14828/14800/110083/22272/22142/23997	7
mmu00970	mmu00970	Aminoacyl-tRNA biosynthesis	1/217	66/9000	0.801457	0.875541	0.602599	234734	1
mmu04514	mmu04514	Cell adhesion molecules	3/217	182/9000	0.819814	0.891848	0.613822	12805/54725/80883	3
mmu00982	mmu00982	Drug metabolism - cytochrome P450	1/217	71/9000	0.824431	0.893133	0.614707	14857	1
mmu04115	mmu04115	p53 signaling pathway	1/217	72/9000	0.828698	0.894031	0.615325	75747	1
mmu00980	mmu00980	Metabolism of xenobiotics by cytochrome P450	1/217	73/9000	0.832861	0.89481	0.615861	14857	1
mmu03040	mmu03040	Spliceosome	2/217	134/9000	0.838354	0.896562	0.617067	20624/101214	2
mmu04142	mmu04142	Lysosome	2/217	135/9000	0.841389	0.896562	0.617067	12512/11776	2
mmu05133	mmu05133	Pertussis	1/217	77/9000	0.848532	0.900483	0.619766	26414	1
mmu05206	mmu05206	MicroRNAs in cancer	5/217	303/9000	0.860761	0.909748	0.626142	18750/18710/18708/14365/74747	5
mmu05204	mmu05204	Chemical carcinogenesis - DNA adducts	1/217	84/9000	0.872518	0.917425	0.631426	14857	1
mmu05034	mmu05034	Alcoholism	3/217	205/9000	0.876462	0.917425	0.631426	18212/11909/14701	3
mmu05323	mmu05323	Rheumatoid arthritis	1/217	87/9000	0.881602	0.917425	0.631426	69583	1
mmu04512	mmu04512	ECM-receptor interaction	1/217	88/9000	0.884485	0.917425	0.631426	16773	1
mmu01240	mmu01240	Biosynthesis of cofactors	2/217	152/9000	0.885668	0.917425	0.631426	11669/226518	2
mmu00983	mmu00983	Drug metabolism - other enzymes	1/217	92/9000	0.895333	0.922725	0.635074	14857	1
mmu04610	mmu04610	Complement and coagulation cascades	1/217	93/9000	0.897883	0.922725	0.635074	232345	1
mmu04061	mmu04061	Viral protein interaction with cytokine and cytokine receptor	1/217	95/9000	0.902798	0.924124	0.636037	21937	1
mmu00830	mmu00830	Retinol metabolism	1/217	97/9000	0.907478	0.925272	0.636827	11668	1
mmu03015	mmu03015	mRNA surveillance pathway	1/217	103/9000	0.920214	0.934592	0.643242	76626	1
mmu04060	mmu04060	Cytokine-cytokine receptor interaction	4/217	292/9000	0.926104	0.936915	0.64484	21937/29820/69583/16880	4
mmu03013	mmu03013	Nucleocytoplasmic transport	1/217	117/9000	0.943548	0.950862	0.654439	13627	1
mmu04114	mmu04114	Oocyte meiosis	1/217	121/9000	0.948866	0.952529	0.655587	208922	1
mmu00190	mmu00190	Oxidative phosphorylation	1/217	135/9000	0.963846	0.963846	0.663376	22272	1

## Sheet: Astrocyte subcluster 1
	ID	Description	GeneRatio	BgRatio	pvalue	p.adjust	qvalue	geneID	Count
mmu05171	mmu05171	Coronavirus disease - COVID-19	37/454	248/9000	2.13613e-09	5.91707e-07	4.15982e-07	67945/19981/66475/26451/56040/19941/22186/100038882/18751/66489/54127/67427/18708/17858/18706/319195/20088/12675/20846/19951/67115/16785/20116/27207/57294/75617/20055/65019/267019/27050/26414/20054/20084/20115/16451/19921/68028	37
mmu04728	mmu04728	Dopaminergic synapse	25/454	135/9000	1.20213e-08	1.48268e-06	1.04235e-06	20265/18751/51792/18749/26932/12287/12322/19056/14800/72930/19055/16519/14812/14704/18798/14682/235542/26931/12288/26414/19046/64337/14802/14700/53623	25
mmu03010	mmu03010	Ribosome	29/454	179/9000	1.92561e-08	1.48268e-06	1.04235e-06	67945/19981/66475/26451/56040/19941/22186/66489/54127/67427/319195/20088/19951/67115/16785/20116/27207/57294/75617/20055/68463/65019/267019/27050/20054/20084/20115/19921/68028	29
mmu04720	mmu04720	Long-term potentiation	17/454	67/9000	2.14105e-08	1.48268e-06	1.04235e-06	12914/18751/18749/12326/12322/19056/14800/19055/14812/14816/18798/14682/12288/110651/328572/19046/108071	17
mmu05017	mmu05017	Spinocerebellar ataxia	25/454	141/9000	2.99169e-08	1.6491e-06	1.15935e-06	19185/18751/29869/14800/18708/74143/18706/56543/56717/14812/59029/22065/14816/18798/16504/14682/23997/20239/11739/228361/26414/20238/26440/19883/53623	25
mmu04724	mmu04724	Glutamatergic synapse	22/454	113/9000	3.57206e-08	1.6491e-06	1.15935e-06	14660/14806/18751/18749/19056/14800/19055/16519/14812/14704/14816/18798/105727/14682/108073/12288/67760/64337/14802/14700/108071/53623	22
mmu04727	mmu04727	GABAergic synapse	19/454	89/9000	6.59897e-08	2.61131e-06	1.8358e-06	14660/14397/18751/18749/18195/12287/242425/14407/14394/14704/14401/105727/268566/14415/14400/12288/67760/64337/14700	19
mmu04723	mmu04723	Retrograde endocannabinoid signaling	25/454	148/9000	8.0915e-08	2.80168e-06	1.96964e-06	14397/18751/18749/12287/14800/23945/14407/67184/16519/14394/14704/14816/14401/18798/14682/68197/14400/12288/116837/26414/64337/14802/14700/108071/53623	25
mmu04360	mmu04360	Axon guidance	26/454	181/9000	1.18922e-06	3.66014e-05	2.57316e-05	13176/65254/80883/12322/19056/14083/18708/18706/13838/243743/241568/69632/19055/13837/12540/16728/22065/13800/13839/117600/19876/237860/19877/18021/231148/19878	26
mmu05032	mmu05032	Morphine addiction	17/454	91/9000	2.37196e-06	6.57034e-05	4.61909e-05	14397/29863/18751/18749/12287/242425/14407/16519/23984/14394/14704/14401/14400/238871/18578/64337/14700	17
mmu05033	mmu05033	Nicotine addiction	11/454	40/9000	2.91334e-06	7.33484e-05	5.15655e-05	14397/12287/14800/14407/14812/14394/14401/11438/14400/14802/53623	11
mmu05016	mmu05016	Huntington disease	35/454	302/9000	3.17755e-06	7.33484e-05	5.15655e-05	12914/19185/22142/12287/29869/14800/56717/12868/67184/15194/14812/59029/227613/66925/16594/18798/19017/12861/14682/71770/73916/68197/23997/11739/228361/26414/328572/22153/26440/14802/20020/12028/22272/108071/53623	35
mmu05022	mmu05022	Pathways of neurodegeneration - multiple diseases	47/454	471/9000	4.64986e-06	9.90778e-05	6.96538e-05	22186/19185/18751/22142/12287/29869/12322/19056/14800/380684/11789/18039/56717/19055/12868/67184/15194/13666/14812/59029/22065/227613/66925/14816/16594/18798/13000/12995/12861/14682/73916/68197/23997/20239/11739/228361/12288/26414/20238/22153/18951/26440/14802/12028/22272/108071/53623	47
mmu04713	mmu04713	Circadian entrainment	16/454	98/9000	2.78493e-05	0.000551018	0.000387377	18751/18749/12322/14800/16519/14812/14704/18798/14682/18628/12288/234889/64337/14802/14700/53623	16
mmu04020	mmu04020	Calcium signaling pathway	27/454	240/9000	7.26901e-05	0.00132016	0.000928103	11941/15560/18751/18749/12326/12287/12322/19056/20541/52163/65973/13869/110893/19055/14816/18798/14682/102093/11739/12288/22339/19229/18213/18679/116873/67972/108071	27
mmu05020	mmu05020	Prion disease	29/454	268/9000	8.01949e-05	0.00132016	0.000928103	19185/18749/22142/12287/19056/18708/18706/19055/12868/67184/13666/14812/59029/227613/66925/16594/13000/12995/12861/68197/23997/11739/12288/26414/22153/26440/12028/22272/18753	29
mmu04921	mmu04921	Oxytocin signaling pathway	20/454	153/9000	8.10209e-05	0.00132016	0.000928103	12298/108099/18751/18749/12326/12322/19056/52163/19055/16519/18798/12296/14682/12288/19877/18021/234889/19046/329251/19878	20
mmu05163	mmu05163	Human cytomegalovirus infection	28/454	256/9000	8.81741e-05	0.0013569	0.000953931	12010/18751/18749/19056/14083/18708/18706/19645/69632/56717/19055/20312/12675/14704/18798/75547/14682/14827/22339/20662/19229/19877/18021/64337/16451/12028/19878/14700	28
mmu05010	mmu05010	Alzheimer disease	37/454	383/9000	9.95394e-05	0.00145118	0.00102021	19185/22142/29869/19056/11816/18708/11789/18706/11785/56717/19055/12868/67184/13666/12675/14812/59029/227613/66925/16594/18798/13000/12995/12861/14682/68197/23997/20168/11739/228361/12288/11487/26414/22153/26440/22272/108071	37
mmu04721	mmu04721	Synaptic vesicle cycle	13/454	77/9000	0.00010973	0.00151976	0.00106843	20614/18195/12287/12889/11975/108124/71770/13430/116837/20979/208898/73834/114143	13
mmu04725	mmu04725	Cholinergic synapse	16/454	112/9000	0.000145812	0.00188656	0.00132629	18751/18749/12326/12287/12322/110862/18708/18706/16519/14704/18798/14682/11438/12288/64337/14700	16
mmu05031	mmu05031	Amphetamine addiction	12/454	69/9000	0.000149835	0.00188656	0.00132629	18751/18749/12326/12322/19056/14800/19055/14812/12288/19046/14802/53623	12
mmu04062	mmu04062	Chemokine signaling pathway	22/454	192/9000	0.000258232	0.00311002	0.00218641	18751/18749/14083/18708/18706/20312/12675/12540/20846/14704/18798/14682/57257/20662/140580/19229/19877/64337/19878/14700/18753/20418	22
mmu04024	mmu04024	cAMP signaling pathway	24/454	220/9000	0.000290333	0.00335093	0.00235577	11941/12914/18749/12326/12322/14800/18708/18706/242425/14812/23984/57257/56188/12288/238871/26414/19877/328572/19046/18578/14802/19878/67972/53623	24
mmu04540	mmu04540	Gap junction	13/454	86/9000	0.000343604	0.00380714	0.0026765	15560/18751/18749/22142/227613/14816/18798/14682/14609/20662/22153/234889/108071	13
mmu05212	mmu05212	Pancreatic cancer	12/454	76/9000	0.000382758	0.00407785	0.00286681	18708/18706/19645/56717/12675/12540/20846/22339/26414/16451/19765/12028	12
mmu05135	mmu05135	Yersinia infection	17/454	135/9000	0.000428433	0.0043954	0.00309006	14083/18708/18706/69632/12675/12540/14682/57257/110596/140580/110651/26414/19229/19877/18720/18021/19878	17
mmu04261	mmu04261	Adrenergic signaling in cardiomyocytes	18/454	152/9000	0.000622022	0.00615358	0.0043261	11941/12298/51792/18749/26932/59069/12322/20541/72930/110893/18798/12296/14682/235542/26931/12288/19046/67972	18
mmu04935	mmu04935	Growth hormone synthesis, secretion and action	15/454	117/9000	0.000761168	0.00727047	0.00511129	12914/18751/18749/14083/18708/18706/56717/20846/18798/14682/12288/20662/26414/328572/20418	15
mmu04961	mmu04961	Endocrine and other factor-regulated calcium reabsorption	10/454	61/9000	0.000857872	0.00792102	0.00556864	11941/18751/18749/20541/110893/18798/14682/71770/13430/67972	10
mmu04070	mmu04070	Phosphatidylinositol signaling system	13/454	96/9000	0.00100733	0.00900101	0.0063279	234515/18751/224020/18708/18706/212111/18704/327655/18798/104015/18711/18720/54384	13
mmu05214	mmu05214	Glioma	11/454	74/9000	0.00111716	0.00967041	0.0067985	18751/12326/12322/52163/18708/18706/19645/56717/20662/12028/20418	11
mmu04071	mmu04071	Sphingolipid signaling pathway	15/454	124/9000	0.0013924	0.0116877	0.00821672	18751/51792/26932/18708/18706/72930/18798/14682/235542/20397/26931/26414/19877/12028/19878	15
mmu05205	mmu05205	Proteoglycans in cancer	21/454	205/9000	0.00153947	0.0125421	0.00881739	18751/18749/12322/14083/18708/18706/69632/13869/56717/12540/286940/57257/22339/20662/11735/19877/109676/19046/329251/19878/12512	21
mmu04810	mmu04810	Regulation of actin cytoskeleton	22/454	220/9000	0.00164076	0.0127712	0.0089784	19241/14083/18708/11789/18706/50884/69632/12540/101314/13800/76884/329165/57257/18711/237860/227753/20662/19877/18720/19046/329251/19878	22
mmu04910	mmu04910	Insulin signaling pathway	16/454	139/9000	0.00165979	0.0127712	0.0089784	108099/20411/18749/18708/18706/212111/56717/14252/19017/102093/14104/20662/26414/19046/18679/20418	16
mmu04152	mmu04152	AMPK signaling pathway	15/454	127/9000	0.00177381	0.0132796	0.00933584	12283/108099/51792/26932/18708/18706/16847/72930/56717/19017/235542/14104/69008/26931/59021	15
mmu05132	mmu05132	Salmonella infection	24/454	253/9000	0.00210732	0.0153613	0.0107993	13427/22142/16842/18706/50884/20336/18704/12675/12540/101314/227613/286940/13426/16594/76884/13430/140580/27050/26414/22153/66482/12028/19878/17920	24
mmu04666	mmu04666	Fc gamma R-mediated phagocytosis	12/454	93/9000	0.00236842	0.0168218	0.0118261	18751/18708/18706/12540/13196/57257/211914/13430/227753/18720/17118/18753	12
mmu05165	mmu05165	Human papillomavirus infection	31/454	362/9000	0.00263083	0.0182185	0.012808	12914/100038882/51792/12695/18749/26932/14083/18708/11789/17858/18706/69116/19645/11975/72930/56717/12675/12540/20846/21960/235542/13383/26931/22339/20662/23859/328572/16451/73834/12028/114143	31
mmu04919	mmu04919	Thyroid hormone signaling pathway	14/454	120/9000	0.00279767	0.0184808	0.0129924	12914/18751/18749/20185/18708/18706/17977/56717/53901/76199/20846/18798/328572/21834	14
mmu04520	mmu04520	Adherens junction	10/454	71/9000	0.00280215	0.0184808	0.0129924	19271/12914/20411/16842/19274/12540/13000/12995/12388/328572	10
mmu00562	mmu00562	Inositol phosphate metabolism	10/454	72/9000	0.00311145	0.0198844	0.0139792	234515/224020/18706/212111/18704/18798/104015/18711/18720/54384	10
mmu04012	mmu04012	ErbB signaling pathway	11/454	84/9000	0.00315854	0.0198844	0.0139792	18751/12322/14083/18708/18706/13869/56717/100042150/20662/26414/20418	11
mmu04371	mmu04371	Apelin signaling pathway	15/454	137/9000	0.00372642	0.0229382	0.016126	17258/108099/18749/12326/20541/56717/110893/14704/30878/18798/19017/14682/208727/64337/14700	15
mmu00310	mmu00310	Lysine degradation	9/454	64/9000	0.00454095	0.0267847	0.0188302	192289/78920/225888/231051/97212/192195/235626/234135/69188	9
mmu05235	mmu05235	PD-L1 expression and PD-1 checkpoint pathway in cancer	11/454	88/9000	0.00454469	0.0267847	0.0188302	19056/18708/18706/56717/19055/12675/20846/13000/12995/18021/16451	11
mmu04912	mmu04912	GnRH signaling pathway	11/454	90/9000	0.00539907	0.0311571	0.0219041	18751/18749/12322/12540/18798/14682/12288/20662/26414/19229/18753	11
mmu04922	mmu04922	Glucagon signaling pathway	12/454	104/9000	0.00596897	0.0329558	0.0231686	12914/108099/18749/12322/19056/19055/18798/19017/14682/102093/328572/18679	12
mmu04141	mmu04141	Protein processing in endoplasmic reticulum	17/454	172/9000	0.00599761	0.0329558	0.0231686	15502/20338/77371/13418/66105/217365/13666/14827/17156/386649/26414/14376/67475/56445/320011/12028/66256	17
mmu01521	mmu01521	EGFR tyrosine kinase inhibitor resistance	10/454	79/9000	0.00611236	0.0329558	0.0231686	18751/18708/18706/56717/100042150/22339/20662/16451/12028/20418	10
mmu04726	mmu04726	Serotonergic synapse	14/454	131/9000	0.00618665	0.0329558	0.0231686	15560/18751/18749/12287/16519/14704/81906/14401/18798/14682/14400/12288/64337/14700	14
mmu04022	mmu04022	cGMP-PKG signaling pathway	17/454	173/9000	0.00635162	0.0331962	0.0233376	11941/17258/19056/20541/110893/19055/14886/18798/14682/11739/12288/19877/18021/234889/19046/19878/67972	17
mmu05014	mmu05014	Amyotrophic lateral sclerosis	30/454	369/9000	0.00647191	0.0331985	0.0233392	19185/22142/29869/19056/14800/380684/18039/13869/56717/19055/12868/67184/13666/14812/59029/227613/100042150/66925/16594/12861/68197/17184/23997/20239/228361/53379/22153/26440/12028/22272	30
mmu01522	mmu01522	Endocrine resistance	11/454	93/9000	0.00691305	0.0348166	0.0244768	18749/20185/14083/18708/18706/19645/56717/20662/26414/12028/20418	11
mmu04662	mmu04662	B cell receptor signaling pathway	10/454	81/9000	0.00728907	0.0360549	0.0253473	18751/19056/18708/18706/12520/19055/12675/57257/20662/18021	10
mmu04722	mmu04722	Neurotrophin signaling pathway	13/454	121/9000	0.00783385	0.0380698	0.0267638	77480/12326/12322/18708/18706/12540/20662/110651/26414/18213/12028/18753/20418	13
mmu04370	mmu04370	VEGF signaling pathway	8/454	58/9000	0.00820422	0.0391822	0.0275459	18751/19056/14083/18708/18706/19055/12540/22339	8
mmu05167	mmu05167	Kaposi sarcoma-associated herpesvirus infection	20/454	224/9000	0.0092677	0.0435111	0.0305892	12914/22186/16842/19056/18708/18706/19645/56717/19055/12675/20846/14704/22339/26414/328572/18021/64337/16451/12028/14700	20
mmu04930	mmu04930	Type II diabetes mellitus	7/454	48/9000	0.00971071	0.0448311	0.0315172	12287/18708/18706/56717/12288/26414/18753	7
mmu04730	mmu04730	Long-term depression	8/454	60/9000	0.0100352	0.0455696	0.0320364	18751/51792/14800/14816/18798/14682/234889/53623	8
mmu04260	mmu04260	Cardiac muscle contraction	10/454	87/9000	0.0118858	0.0530311	0.037282	12298/59069/20541/65973/110893/12868/12296/12861/12288/22272	10
mmu04310	mmu04310	Wnt signaling pathway	16/454	171/9000	0.0124691	0.0530311	0.037282	12914/18751/18749/16842/12322/19056/67772/11789/19055/18798/13000/12995/26414/328572/18021/19878	16
mmu04714	mmu04714	Thermogenesis	20/454	231/9000	0.0127461	0.0530311	0.037282	108099/66379/18749/66272/23945/56717/12868/67184/66925/50790/19017/12861/69487/277250/68197/74205/20662/110651/67155/22272	20
mmu04150	mmu04150	mTOR signaling pathway	15/454	157/9000	0.0127897	0.0530311	0.037282	12283/68441/18751/29869/20393/18708/18706/56430/56717/12675/69008/20662/110651/73834/54170	15
mmu04510	mmu04510	Focal adhesion	18/454	201/9000	0.0128005	0.0530311	0.037282	18751/14083/18708/18706/70549/12540/286940/21960/57257/22339/20662/26414/19877/18720/19046/329251/19878/20418	18
mmu05210	mmu05210	Colorectal cancer	10/454	88/9000	0.012827	0.0530311	0.037282	13176/16842/18708/11789/18706/56717/72993/20662/26414/12028	10
mmu04929	mmu04929	GnRH secretion	8/454	63/9000	0.0133278	0.054291	0.0381677	18751/18708/18706/242425/16519/18798/14682/12288	8
mmu05012	mmu05012	Parkinson disease	22/454	264/9000	0.0140549	0.0563732	0.0396316	22186/19185/18749/22142/12322/12868/67184/13666/59029/227613/66925/16594/12861/68197/23997/11739/26414/22153/18951/26440/12028/22272	22
mmu03015	mmu03015	mRNA surveillance pathway	11/454	103/9000	0.0144495	0.0563732	0.0396316	74320/51792/26932/72930/56215/235542/26931/24018/103677/19046/76626	11
mmu04660	mmu04660	T cell receptor signaling pathway	11/454	103/9000	0.0144495	0.0563732	0.0396316	19056/18708/18706/19055/12675/12540/13383/57257/20662/26414/18021	11
mmu05412	mmu05412	Arrhythmogenic right ventricular cardiomyopathy	9/454	77/9000	0.0149809	0.0576347	0.0405184	12298/16842/20541/24052/110893/12296/12288/14609/12558	9
mmu04137	mmu04137	Mitophagy - animal	8/454	68/9000	0.0204708	0.0766271	0.0538705	22186/13666/13000/12995/228361/59040/26414/17342	8
mmu05211	mmu05211	Renal cell carcinoma	8/454	68/9000	0.0204708	0.0766271	0.0538705	12914/18708/18706/12540/11864/22339/20662/328572	8
mmu04931	mmu04931	Insulin resistance	11/454	110/9000	0.0226037	0.0834829	0.0586902	108099/18751/108155/18708/18706/56717/19017/110651/26414/19046/18753	11
mmu04625	mmu04625	C-type lectin receptor signaling pathway	11/454	112/9000	0.0254542	0.0918857	0.0645976	19056/18708/18706/69632/19055/12675/20846/74256/26414/18021/18753	11
mmu04932	mmu04932	Non-alcoholic fatty liver disease	14/454	156/9000	0.0258143	0.0918857	0.0645976	108099/18708/18706/16847/12868/67184/13666/12540/66925/12861/68197/26414/12028/22272	14
mmu04920	mmu04920	Adipocytokine signaling pathway	8/454	71/9000	0.025874	0.0918857	0.0645976	108099/16847/56717/12675/50790/19017/74205/26414	8
mmu04710	mmu04710	Circadian rhythm	5/454	34/9000	0.0265377	0.0930501	0.0654162	108099/18628/353187/12953/19883	5
mmu04380	mmu04380	Osteoclast differentiation	12/454	128/9000	0.0278401	0.0963964	0.0677687	12326/19056/18708/18706/19055/12675/20846/74256/16478/26414/16451/17342	12
mmu04911	mmu04911	Insulin secretion	9/454	86/9000	0.0287867	0.0984435	0.0692078	20614/26875/18751/18749/12322/116838/18798/14682/12288	9
mmu04933	mmu04933	AGE-RAGE signaling pathway in diabetic complications	10/454	101/9000	0.0307251	0.103791	0.0729672	18751/18708/18706/12540/20846/18798/22339/26414/12028/18753	10
mmu04925	mmu04925	Aldosterone synthesis and secretion	10/454	102/9000	0.0325978	0.10879	0.0764818	11941/18751/18749/12326/12322/52163/18798/14682/12288/67972	10
mmu05170	mmu05170	Human immunodeficiency virus 1 infection	19/454	240/9000	0.0341874	0.11201	0.0787451	12010/18751/19056/14083/18708/18706/56717/19055/12675/14704/14682/14827/75717/26414/19229/18021/64337/12028/14700	19
mmu04120	mmu04120	Ubiquitin mediated proteolysis	13/454	147/9000	0.0343712	0.11201	0.0787451	22186/231380/68729/66105/56469/109161/26374/75717/15204/14897/246710/12211/235439	13
mmu05161	mmu05161	Hepatitis B	14/454	163/9000	0.0357349	0.115099	0.0809174	12914/18751/18708/18706/19645/12675/20846/20662/26414/19229/328572/18021/16451/12028	14
mmu04211	mmu04211	Longevity regulating pathway	9/454	90/9000	0.0371354	0.118236	0.0831223	108099/18749/12326/18708/18706/56717/19017/72993/12028	9
mmu04915	mmu04915	Estrogen signaling pathway	12/454	134/9000	0.0378241	0.11906	0.0837016	18749/18708/18706/242425/17977/16519/14816/18798/14682/20662/18753/20418	12
mmu05160	mmu05160	Hepatitis C	14/454	165/9000	0.0390153	0.12143	0.0853676	51792/18708/17858/18706/19645/12520/72930/13666/12675/56469/20846/20662/16451/12028	14
mmu04960	mmu04960	Aldosterone-regulated sodium reabsorption	5/454	38/9000	0.0406729	0.125182	0.0880057	18751/20393/18708/18706/110784	5
mmu04114	mmu04114	Oocyte meiosis	11/454	121/9000	0.0415514	0.126481	0.0889187	51792/18749/26932/12322/19056/67579/19055/231207/26931/110651/19046	11
mmu04530	mmu04530	Tight junction	14/454	167/9000	0.0425054	0.127978	0.0899715	108099/51792/12695/18749/22142/72930/12540/13383/235442/26414/19877/23859/19878/192786	14
mmu04014	mmu04014	Ras signaling pathway	18/454	235/9000	0.050469	0.14904	0.104779	114713/18751/18749/18708/18706/12675/12540/14812/14704/22339/20662/26414/66482/64337/226525/19765/14700/20418	18
mmu04611	mmu04611	Platelet activation	11/454	125/9000	0.0505769	0.14904	0.104779	18749/18708/18706/69632/70549/18798/14682/19877/234889/19046/19878	11
mmu04978	mmu04978	Mineral absorption	6/454	54/9000	0.0533113	0.155445	0.109281	11941/14319/15369/20541/110893/67972	6
mmu04140	mmu04140	Autophagy - animal	12/454	142/9000	0.0547384	0.157943	0.111037	68441/18749/29869/18708/18706/56717/13666/228361/26414/69635/54170/18753	12
mmu04750	mmu04750	Inflammatory mediator regulation of TRP channels	11/454	127/9000	0.0555512	0.158636	0.111524	15560/18751/18749/12322/18708/18706/18798/14682/26414/19046/18753	11
mmu04144	mmu04144	Endocytosis	20/454	272/9000	0.0578063	0.163391	0.114867	12343/216238/72183/213990/347722/20404/78618/12540/13196/55988/67804/71770/211914/230597/243621/13430/58194/211673/72685/18720	20
mmu05231	mmu05231	Choline metabolism in cancer	9/454	98/9000	0.058479	0.163623	0.115031	18751/12660/18708/18706/56717/20662/26414/18720/100434	9
mmu04270	mmu04270	Vascular smooth muscle contraction	12/454	144/9000	0.0596553	0.165245	0.116171	18751/18749/69632/18798/14682/12288/19877/234889/19046/329251/19878/18753	12
mmu04926	mmu04926	Relaxin signaling pathway	11/454	129/9000	0.0608416	0.166862	0.117308	18749/18708/18706/14704/18798/22339/20662/26414/64337/14700/20418	11
mmu05215	mmu05215	Prostate cancer	9/454	99/9000	0.0616059	0.167302	0.117617	12914/16842/18708/18706/19645/56717/12675/20662/328572	9
mmu04970	mmu04970	Salivary secretion	8/454	85/9000	0.0641369	0.172485	0.12126	13010/11941/18751/18749/18798/14682/234889/67972	8
mmu04916	mmu04916	Melanogenesis	9/454	100/9000	0.0648376	0.172693	0.121407	12914/18751/18749/16842/12322/18798/14682/328572/17342	9
mmu05415	mmu05415	Diabetic cardiomyopathy	16/454	211/9000	0.0672708	0.175465	0.123356	18751/12322/18708/18706/56717/12868/67184/66925/18798/12861/68197/11739/26414/19046/22272/18753	16
mmu04010	mmu04010	MAPK signaling pathway	21/454	294/9000	0.0675525	0.175465	0.123356	114713/12298/18751/18749/12287/19056/330177/13869/19055/12675/12540/286940/12296/12288/22339/20662/110651/16478/26414/18021/16765	21
mmu00061	mmu00061	Fatty acid biosynthesis	3/454	19/9000	0.0677789	0.175465	0.123356	50790/14104/74205	3
mmu05152	mmu05152	Tuberculosis	14/454	180/9000	0.0706597	0.179981	0.12653	18046/12914/216238/12322/19056/69632/11975/19055/20846/26414/328572/16451/12028/114143	14
mmu05213	mmu05213	Endometrial cancer	6/454	58/9000	0.0708227	0.179981	0.12653	16842/18708/11789/18706/20662/12028	6
mmu04072	mmu04072	Phospholipase D signaling pathway	12/454	149/9000	0.0732072	0.184349	0.129601	18708/18706/56717/14816/18798/108073/13430/20662/19229/18720/108071/20418	12
mmu04670	mmu04670	Leukocyte transendothelial migration	10/454	118/9000	0.0740631	0.184824	0.129935	18751/14083/18708/18706/12540/57257/19229/19877/12388/19878	10
mmu05417	mmu05417	Lipid and atherosclerosis	16/454	216/9000	0.0792042	0.195889	0.137714	12322/19056/14083/18708/18706/19055/13666/12675/12540/18798/57257/26414/18021/12028/19878/18986	16
mmu04659	mmu04659	Th17 cell differentiation	9/454	105/9000	0.0825843	0.202441	0.14232	19056/56717/19055/12675/20846/26414/18021/16451/19883	9
mmu03250	mmu03250	Viral life cycle - HIV-1	6/454	61/9000	0.0858857	0.206178	0.144947	12914/17858/12121/268373/72949/328572	6
mmu05410	mmu05410	Hypertrophic cardiomyopathy	8/454	91/9000	0.0877504	0.206178	0.144947	12298/108099/59069/20541/24052/110893/12296/12288	8
mmu04924	mmu04924	Renin secretion	7/454	76/9000	0.0878301	0.206178	0.144947	18749/19056/19055/18798/14682/12288/234889	7
mmu05100	mmu05100	Bacterial invasion of epithelial cells	7/454	76/9000	0.0878301	0.206178	0.144947	14083/18708/18706/12540/13430/140580/20418	7
mmu05220	mmu05220	Chronic myeloid leukemia	7/454	76/9000	0.0878301	0.206178	0.144947	18708/18706/19645/12675/20662/12028/20418	7
mmu04742	mmu04742	Taste transduction	8/454	92/9000	0.0921195	0.21443	0.150748	14397/18749/242425/14394/14816/18798/12288/64337	8
mmu04928	mmu04928	Parathyroid hormone synthesis, secretion and action	9/454	108/9000	0.0945092	0.218061	0.153301	17258/18751/18749/18798/75547/14682/238871/16478/18578	9
mmu05208	mmu05208	Chemical carcinogenesis - reactive oxygen species	16/454	222/9000	0.095254	0.218061	0.153301	19271/14083/18708/18706/12868/67184/12675/66925/12861/68197/11739/22339/20662/26414/22272/18753	16
mmu05414	mmu05414	Dilated cardiomyopathy	8/454	94/9000	0.101226	0.229834	0.161578	12298/18749/59069/20541/24052/110893/12296/12288	8
mmu05162	mmu05162	Measles	11/454	146/9000	0.11902	0.268038	0.188436	18708/17858/18706/13666/12675/20846/13000/12995/26414/16451/12028	11
mmu04015	mmu04015	Rap1 signaling pathway	15/454	214/9000	0.123076	0.274936	0.193286	50791/18751/79264/18708/18706/70549/12540/14812/13800/18798/14682/57257/22339/12388/192786	15
mmu04068	mmu04068	FoxO signaling pathway	10/454	131/9000	0.124928	0.276841	0.194625	12914/108099/20393/18708/18706/12675/14816/20662/26414/328572	10
mmu05166	mmu05166	Human T-cell leukemia virus 1 infection	17/454	250/9000	0.128931	0.283443	0.199266	12010/12914/18749/19056/18708/18706/19645/70549/19055/12675/13383/11739/26414/328572/18021/16451/12028	17
mmu03040	mmu03040	Spliceosome	10/454	134/9000	0.138852	0.302661	0.212777	67958/81898/212880/71702/56215/331401/20637/20462/13204/76936	10
mmu05221	mmu05221	Acute myeloid leukemia	6/454	70/9000	0.140564	0.302661	0.212777	16842/18708/18706/56717/12675/20662	6
mmu04216	mmu04216	Ferroptosis	4/454	40/9000	0.140951	0.302661	0.212777	14319/50790/74205/625249	4
mmu05142	mmu05142	Chagas disease	8/454	103/9000	0.148089	0.315543	0.221833	51792/18708/18706/72930/12675/18798/14682/26414	8
mmu05223	mmu05223	Non-small cell lung cancer	6/454	72/9000	0.154501	0.325449	0.228797	18751/18708/18706/19645/20662/12028	6
mmu04658	mmu04658	Th1 and Th2 cell differentiation	7/454	88/9000	0.155087	0.325449	0.228797	19056/19055/12675/20846/26414/18021/16451	7
mmu04650	mmu04650	Natural killer cell mediated cytotoxicity	9/454	121/9000	0.156943	0.326867	0.229794	18751/19056/18708/18706/19055/57257/20662/19229/20418	9
mmu05225	mmu05225	Hepatocellular carcinoma	12/454	174/9000	0.168526	0.346808	0.243813	18751/16842/18708/11789/18706/77044/19645/56717/20662/67155/12028/20418	12
mmu04917	mmu04917	Prolactin signaling pathway	6/454	74/9000	0.169022	0.346808	0.243813	18708/18706/20846/20662/26414/20418	6
mmu04217	mmu04217	Necroptosis	12/454	176/9000	0.178051	0.361977	0.254478	14319/12322/74006/268373/20846/74256/11739/14084/26414/26926/16451/12028	12
mmu04962	mmu04962	Vasopressin-regulated water reabsorption	4/454	44/9000	0.179995	0.361977	0.254478	13427/18749/18195/13426	4
mmu05203	mmu05203	Viral carcinogenesis	15/454	229/9000	0.180986	0.361977	0.254478	114713/12914/79221/18749/18708/18706/69116/19645/12540/13383/227753/328572/208727/16451/12028	15
mmu04914	mmu04914	Progesterone-mediated oocyte maturation	7/454	92/9000	0.181642	0.361977	0.254478	18749/18708/67579/18706/231207/110651/26414	7
mmu05169	mmu05169	Epstein-Barr virus infection	15/454	231/9000	0.189597	0.375131	0.263725	12010/19185/100038882/18708/18706/19645/20602/12675/59029/20846/14827/23997/26414/16451/12028	15
mmu01212	mmu01212	Fatty acid metabolism	5/454	62/9000	0.202002	0.394046	0.277023	15488/97212/50790/14104/74205	5
mmu04213	mmu04213	Longevity regulating pathway - multiple species	5/454	62/9000	0.202002	0.394046	0.277023	108099/18749/18708/18706/56717	5
mmu00640	mmu00640	Propanoate metabolism	3/454	31/9000	0.204106	0.395366	0.277951	12040/110821/97212	3
mmu05224	mmu05224	Breast cancer	10/454	147/9000	0.207762	0.399654	0.280965	16842/18708/11789/18706/17977/19645/56717/20662/12028/20418	10
mmu03050	mmu03050	Proteasome	4/454	47/9000	0.211363	0.403775	0.283863	19185/59029/23997/26440	4
mmu04066	mmu04066	HIF-1 signaling pathway	8/454	114/9000	0.217035	0.409703	0.28803	12914/18751/12322/18708/18706/56717/22339/328572	8
mmu04215	mmu04215	Apoptosis - multiple species	3/454	32/9000	0.217423	0.409703	0.28803	26414/12028/12211	3
mmu04973	mmu04973	Carbohydrate digestion and absorption	4/454	48/9000	0.222144	0.41577	0.292295	18751/18708/18706/18798	4
mmu04630	mmu04630	JAK-STAT signaling pathway	11/454	168/9000	0.227773	0.423444	0.29769	12914/14580/18708/18706/16847/56717/56469/20846/20662/328572/16451	11
mmu00120	mmu00120	Primary bile acid biosynthesis	2/454	18/9000	0.229419	0.42366	0.297842	15488/13123	2
mmu00230	mmu00230	Purine metabolism	9/454	134/9000	0.234802	0.430729	0.302811	56248/29863/76952/23984/72157/11717/238871/234889/18578	9
mmu04664	mmu04664	Fc epsilon RI signaling pathway	5/454	66/9000	0.239005	0.434047	0.305144	18708/18706/57257/20662/26414	5
mmu00190	mmu00190	Oxidative phosphorylation	9/454	135/9000	0.241311	0.434047	0.305144	11975/12868/67184/66925/12861/68197/73834/114143/22272	9
mmu04142	mmu04142	Lysosome	9/454	135/9000	0.241311	0.434047	0.305144	240283/11975/11782/17775/11777/211329/11775/114143/12512	9
mmu03018	mmu03018	RNA degradation	6/454	84/9000	0.249007	0.444999	0.312844	72587/319885/13209/72162/24127/75901	6
mmu05164	mmu05164	Influenza A	11/454	173/9000	0.256812	0.456006	0.320582	12914/18751/18708/17858/18706/12675/20846/11739/328572/16451/12028	11
mmu05230	mmu05230	Central carbon metabolism in cancer	5/454	69/9000	0.267876	0.472622	0.332263	14660/18708/18706/56717/18213	5
mmu04151	mmu04151	PI3K-Akt signaling pathway	21/454	359/9000	0.270776	0.474715	0.333735	50791/51792/26932/14083/20393/18708/18706/72930/13869/56717/12675/14704/21960/235542/98432/26931/22339/20662/64337/16451/14700	21
mmu05216	mmu05216	Thyroid cancer	3/454	37/9000	0.286116	0.498454	0.350424	59069/16842/12028	3
mmu05146	mmu05146	Amoebiasis	7/454	107/9000	0.294831	0.510426	0.35884	18751/18749/14083/18708/18706/18798/14682	7
mmu05218	mmu05218	Melanoma	5/454	72/9000	0.297461	0.511781	0.359793	18708/18706/19645/12028/17342	5
mmu04080	mmu04080	Neuroactive ligand-receptor interaction	22/454	386/9000	0.306064	0.523331	0.367913	110312/15171/14806/14397/15560/14803/14800/16847/242425/14407/14812/14394/30878/14816/14401/11438/108073/14400/21834/14802/108071/53623	22
mmu04514	mmu04514	Cell adhesion molecules	11/454	182/9000	0.311938	0.530103	0.372673	80883/18191/320840/241568/19274/16728/18189/11658/12558/54725/269116	11
mmu05143	mmu05143	African trypanosomiasis	3/454	39/9000	0.314139	0.530588	0.373015	18751/18798/14682	3
mmu04918	mmu04918	Thyroid hormone synthesis	5/454	74/9000	0.317475	0.532974	0.374692	22139/18751/18749/18798/14682	5
mmu04923	mmu04923	Regulation of lipolysis in adipocytes	4/454	57/9000	0.323951	0.538058	0.378266	18749/18708/18706/23945	4
mmu00515	mmu00515	Mannose type O-glycan biosynthesis	2/454	23/9000	0.32446	0.538058	0.378266	97884/14348	2
mmu04971	mmu04971	Gastric acid secretion	5/454	75/9000	0.327546	0.538058	0.378266	18751/18749/12322/18798/14682	5
mmu05222	mmu05222	Small cell lung cancer	6/454	93/9000	0.328274	0.538058	0.378266	14083/18708/18706/19645/12675/12028	6
mmu04340	mmu04340	Hedgehog signaling pathway	4/454	58/9000	0.335564	0.546772	0.384392	18749/74770/16568/214897	4
mmu05034	mmu05034	Alcoholism	12/454	205/9000	0.339571	0.54927	0.386148	79221/18749/12326/14812/14704/20662/19046/208727/64337/15078/14700/20418	12
mmu05219	mmu05219	Bladder cancer	3/454	41/9000	0.342218	0.54927	0.386148	19645/22339/69635	3
mmu00534	mmu00534	Glycosaminoglycan biosynthesis - heparan sulfate / heparin	2/454	24/9000	0.343228	0.54927	0.386148	14042/23908	2
mmu05226	mmu05226	Gastric cancer	9/454	150/9000	0.345029	0.54927	0.386148	16842/18708/11789/18706/19645/56717/20662/12028/20418	9
mmu05207	mmu05207	Chemical carcinogenesis - receptor activation	13/454	225/9000	0.34717	0.549521	0.386325	18751/18749/12287/18708/18706/71904/19645/56717/11438/12288/22339/20662/110651	13
mmu04330	mmu04330	Notch signaling pathway	4/454	60/9000	0.35883	0.56475	0.397031	12914/20602/20238/328572	4
mmu03013	mmu03013	Nucleocytoplasmic transport	7/454	117/9000	0.377349	0.590541	0.415162	13627/20610/56215/66231/331401/74204/65246	7
mmu04210	mmu04210	Apoptosis	8/454	136/9000	0.379699	0.59088	0.415401	22142/18708/18706/13666/12675/26414/26926/12028	8
mmu00650	mmu00650	Butanoate metabolism	2/454	27/9000	0.398393	0.613083	0.43101	97212/14415	2
mmu04966	mmu04966	Collecting duct acid secretion	2/454	27/9000	0.398393	0.613083	0.43101	11975/73834	2
mmu01523	mmu01523	Antifolate resistance	2/454	29/9000	0.433957	0.657229	0.462046	27416/12675	2
mmu04145	mmu04145	Phagosome	10/454	182/9000	0.437182	0.657229	0.462046	13427/216238/22142/11975/227613/13426/18711/22153/73834/114143	10
mmu04064	mmu04064	NF-kappa B signaling pathway	6/454	105/9000	0.43752	0.657229	0.462046	111173/18751/12675/13000/74256/12995	6
mmu04146	mmu04146	Peroxisome	5/454	86/9000	0.438881	0.657229	0.462046	56273/15488/50790/74205/26874	5
mmu05030	mmu05030	Cocaine addiction	3/454	48/9000	0.438943	0.657229	0.462046	18749/14800/14812	3
mmu04218	mmu04218	Cellular senescence	10/454	184/9000	0.450924	0.671537	0.472105	19056/18708/18706/19645/56717/19055/15258/11739/18021/19046	10
mmu05206	mmu05206	MicroRNAs in cancer	16/454	303/9000	0.4622	0.682479	0.479797	14660/12914/18751/18708/11789/18706/56717/17248/21960/22339/20662/19877/328572/17118/208727/16765	16
mmu05418	mmu05418	Fluid shear stress and atherosclerosis	8/454	147/9000	0.464951	0.682479	0.479797	17258/14083/18708/18706/20610/12675/22339/26414	8
mmu00510	mmu00510	N-Glycan biosynthesis	3/454	50/9000	0.465663	0.682479	0.479797	17156/13481/14376	3
mmu03320	mmu03320	PPAR signaling pathway	5/454	89/9000	0.468737	0.683014	0.480174	13167/12140/20411/50790/74205	5
mmu04622	mmu04622	RIG-I-like receptor signaling pathway	4/454	70/9000	0.473425	0.683014	0.480174	100038882/12675/74256/26414	4
mmu05140	mmu05140	Leishmaniasis	4/454	70/9000	0.473425	0.683014	0.480174	13627/18751/20846/16451	4
mmu04613	mmu04613	Neutrophil extracellular trap formation	11/454	208/9000	0.480552	0.68556	0.481963	79221/18751/12727/18708/18706/56717/18798/11739/208727/12725/15078	11
mmu00020	mmu00020	Citrate cycle (TCA cycle)	2/454	32/9000	0.485089	0.68556	0.481963	78920/66925	2
mmu00410	mmu00410	beta-Alanine metabolism	2/454	32/9000	0.485089	0.68556	0.481963	97212/14415	2
mmu04136	mmu04136	Autophagy - other	2/454	32/9000	0.485089	0.68556	0.481963	29869/56717	2
mmu00071	mmu00071	Fatty acid degradation	3/454	52/9000	0.491808	0.688034	0.483702	97212/50790/74205	3
mmu02010	mmu02010	ABC transporters	3/454	52/9000	0.491808	0.688034	0.483702	27410/27416/26874	3
mmu04927	mmu04927	Cortisol synthesis and secretion	4/454	72/9000	0.495527	0.689753	0.484911	18749/18798/14682/12288	4
mmu04668	mmu04668	TNF signaling pathway	6/454	113/9000	0.508802	0.704691	0.495413	18708/18706/74006/20312/12675/26414	6
mmu00600	mmu00600	Sphingolipid metabolism	3/454	54/9000	0.517308	0.709704	0.498937	20397/56386/66190	3
mmu00500	mmu00500	Starch and sucrose metabolism	2/454	34/9000	0.517546	0.709704	0.498937	70974/72157	2
mmu04350	mmu04350	TGF-beta signaling pathway	5/454	95/9000	0.526804	0.718841	0.505361	12914/51792/230597/19877/328572	5
mmu00604	mmu00604	Glycosphingolipid biosynthesis - ganglio series	1/454	15/9000	0.540235	0.730008	0.513211	11416	1
mmu04390	mmu04390	Hippo signaling pathway	8/454	157/9000	0.540259	0.730008	0.513211	51792/12695/16842/11789/72930/13383/23859/19046	8
mmu00280	mmu00280	Valine, leucine and isoleucine degradation	3/454	57/9000	0.554224	0.745243	0.523922	12040/110821/97212	3
mmu00603	mmu00603	Glycosphingolipid biosynthesis - globo and isoglobo series	1/454	16/9000	0.563466	0.75401	0.530085	14348	1
mmu04936	mmu04936	Alcoholic liver disease	7/454	141/9000	0.572434	0.759129	0.533684	108099/16842/12675/19017/14104/20462/26414	7
mmu04620	mmu04620	Toll-like receptor signaling pathway	5/454	100/9000	0.572975	0.759129	0.533684	18708/18706/12675/20846/26414	5
mmu04934	mmu04934	Cushing syndrome	8/454	162/9000	0.57636	0.759129	0.533684	18749/16842/12322/11789/19645/18798/14682/12288	8
mmu01250	mmu01250	Biosynthesis of nucleotide sugars	2/454	38/9000	0.578254	0.759129	0.533684	218138/72157	2
mmu00250	mmu00250	Alanine, aspartate and glutamate metabolism	2/454	39/9000	0.59253	0.774202	0.54428	14660/14415	2
mmu01232	mmu01232	Nucleotide metabolism	4/454	84/9000	0.618395	0.804204	0.565372	56248/76952/11717/68106	4
mmu05217	mmu05217	Basal cell carcinoma	3/454	63/9000	0.622762	0.806098	0.566704	16842/11789/12028	3
mmu00220	mmu00220	Arginine biosynthesis	1/454	20/9000	0.645252	0.820878	0.577094	14660	1
mmu00514	mmu00514	Other types of O-glycan biosynthesis	2/454	43/9000	0.646009	0.820878	0.577094	108155/212996	2
mmu00860	mmu00860	Porphyrin metabolism	2/454	43/9000	0.646009	0.820878	0.577094	15369/233016	2
mmu05323	mmu05323	Rheumatoid arthritis	4/454	87/9000	0.646034	0.820878	0.577094	11975/22339/73834/114143	4
mmu00770	mmu00770	Pantothenate and CoA biosynthesis	1/454	21/9000	0.663187	0.838826	0.589712	74450	1
mmu00430	mmu00430	Taurine and hypotaurine metabolism	1/454	22/9000	0.680217	0.85258	0.599382	14415	1
mmu04964	mmu04964	Proximal tubule bicarbonate reclamation	1/454	22/9000	0.680217	0.85258	0.599382	14660	1
mmu04972	mmu04972	Pancreatic secretion	5/454	114/9000	0.688363	0.858903	0.603827	11941/18751/18798/14682/67972	5
mmu05202	mmu05202	Transcriptional misregulation in cancer	10/454	224/9000	0.700173	0.869721	0.611433	20185/14083/18516/11864/18647/72949/15078/12028/17342/53623	10
mmu00480	mmu00480	Glutathione metabolism	3/454	72/9000	0.711369	0.875774	0.615688	66073/69049/625249	3
mmu04115	mmu04115	p53 signaling pathway	3/454	72/9000	0.711369	0.875774	0.615688	17248/26374/12028	3
mmu04979	mmu04979	Cholesterol metabolism	2/454	50/9000	0.726023	0.88986	0.62559	11816/30960	2
mmu00520	mmu00520	Amino sugar and nucleotide sugar metabolism	2/454	51/9000	0.736113	0.891418	0.626686	218138/72157	2
mmu00563	mmu00563	Glycosylphosphatidylinositol (GPI)-anchor biosynthesis	1/454	26/9000	0.740167	0.891418	0.626686	13481	1
mmu00601	mmu00601	Glycosphingolipid biosynthesis - lacto and neolacto series	1/454	26/9000	0.740167	0.891418	0.626686	14348	1
mmu00790	mmu00790	Folate biosynthesis	1/454	26/9000	0.740167	0.891418	0.626686	268566	1
mmu00380	mmu00380	Tryptophan metabolism	2/454	52/9000	0.745886	0.894417	0.628794	78920/97212	2
mmu04110	mmu04110	Cell cycle	5/454	125/9000	0.762849	0.910816	0.640323	12914/19357/19645/211586/328572	5
mmu01524	mmu01524	Platinum drug resistance	3/454	80/9000	0.775897	0.920545	0.647163	18708/18706/12028	3
mmu00062	mmu00062	Fatty acid elongation	1/454	29/9000	0.777644	0.920545	0.647163	97212	1
mmu00240	mmu00240	Pyrimidine metabolism	2/454	56/9000	0.781923	0.921671	0.647954	76952/68106	2
mmu00052	mmu00052	Galactose metabolism	1/454	32/9000	0.809727	0.938057	0.659474	72157	1
mmu00512	mmu00512	Mucin type O-glycan biosynthesis	1/454	32/9000	0.809727	0.938057	0.659474	212996	1
mmu00630	mmu00630	Glyoxylate and dicarboxylate metabolism	1/454	32/9000	0.809727	0.938057	0.659474	110821	1
mmu03020	mmu03020	RNA polymerase	1/454	32/9000	0.809727	0.938057	0.659474	20020	1
mmu05145	mmu05145	Toxoplasmosis	4/454	110/9000	0.812757	0.938057	0.659474	12675/20846/26414/16451	4
mmu00030	mmu00030	Pentose phosphate pathway	1/454	33/9000	0.819359	0.941753	0.662072	72157	1
mmu05321	mmu05321	Inflammatory bowel disease	2/454	62/9000	0.82757	0.944428	0.663953	20846/19883	2
mmu01040	mmu01040	Biosynthesis of unsaturated fatty acids	1/454	34/9000	0.828505	0.944428	0.663953	15488	1
mmu04612	mmu04612	Antigen processing and presentation	3/454	90/9000	0.839411	0.951624	0.669012	12010/18046/14827	3
mmu04550	mmu04550	Signaling pathways regulating pluripotency of stem cells	5/454	140/9000	0.841689	0.951624	0.669012	18708/11789/18706/11906/16451	5
mmu00051	mmu00051	Fructose and mannose metabolism	1/454	36/9000	0.845434	0.951972	0.669257	218138	1
mmu00970	mmu00970	Aminoacyl-tRNA biosynthesis	2/454	66/9000	0.853036	0.955162	0.671499	69955/353172	2
mmu04657	mmu04657	IL-17 signaling pathway	3/454	93/9000	0.855163	0.955162	0.671499	12675/16478/26414	3
mmu03008	mmu03008	Ribosome biogenesis in eukaryotes	4/454	121/9000	0.866286	0.9637	0.677501	237107/13000/12995/24127	4
mmu00513	mmu00513	Various types of N-glycan biosynthesis	1/454	40/9000	0.874452	0.965672	0.678888	17156	1
mmu04940	mmu04940	Type I diabetes mellitus	2/454	70/9000	0.875031	0.965672	0.678888	15893/14415	2
mmu00760	mmu00760	Nicotinate and nicotinamide metabolism	1/454	41/9000	0.880814	0.968196	0.680662	76952	1
mmu03022	mmu03022	Basal transcription factors	1/454	44/9000	0.898032	0.983221	0.691225	14886	1
mmu04974	mmu04974	Protein digestion and absorption	3/454	108/9000	0.915233	0.993683	0.69858	20541/110893/67760	3
mmu00565	mmu00565	Ether lipid metabolism	1/454	48/9000	0.917191	0.993683	0.69858	66569	1
mmu04621	mmu04621	NOD-like receptor signaling pathway	7/454	213/9000	0.91835	0.993683	0.69858	74006/12675/20846/18798/26414/16451/18753	7
mmu00270	mmu00270	Cysteine and methionine metabolism	1/454	54/9000	0.939408	0.999996	0.703019	11702	1
mmu00330	mmu00330	Arginine and proline metabolism	1/454	54/9000	0.939408	0.999996	0.703019	11702	1
mmu01200	mmu01200	Carbon metabolism	3/454	121/9000	0.94791	0.999996	0.703019	78920/110821/66925	3
mmu05144	mmu05144	Malaria	1/454	57/9000	0.948173	0.999996	0.703019	12520	1
mmu04610	mmu04610	Complement and coagulation cascades	2/454	93/9000	0.952566	0.999996	0.703019	232345/12759	2
mmu05134	mmu05134	Legionellosis	1/454	61/9000	0.957924	0.999996	0.703019	13627	1
mmu00561	mmu00561	Glycerolipid metabolism	1/454	63/9000	0.96209	0.999996	0.703019	23945	1
mmu04623	mmu04623	Cytosolic DNA-sensing pathway	1/454	63/9000	0.96209	0.999996	0.703019	12675	1
mmu04913	mmu04913	Ovarian steroidogenesis	1/454	63/9000	0.96209	0.999996	0.703019	18749	1
mmu00010	mmu00010	Glycolysis / Gluconeogenesis	1/454	67/9000	0.969227	0.999996	0.703019	72157	1
mmu05133	mmu05133	Pertussis	1/454	77/9000	0.981739	0.999996	0.703019	26414	1
mmu01240	mmu01240	Biosynthesis of cofactors	3/454	152/9000	0.984731	0.999996	0.703019	56248/74450/268566	3
mmu04512	mmu04512	ECM-receptor interaction	1/454	88/9000	0.989722	0.999996	0.703019	21960	1
mmu05416	mmu05416	Viral myocarditis	1/454	88/9000	0.989722	0.999996	0.703019	24052	1
mmu00140	mmu00140	Steroid hormone biosynthesis	1/454	92/9000	0.991662	0.999996	0.703019	13123	1
mmu04061	mmu04061	Viral protein interaction with cytokine and cytokine receptor	1/454	95/9000	0.992873	0.999996	0.703019	20312	1
mmu00564	mmu00564	Glycerophospholipid metabolism	1/454	98/9000	0.993909	0.999996	0.703019	12660	1
mmu04976	mmu04976	Bile secretion	1/454	100/9000	0.994514	0.999996	0.703019	18749	1
mmu05322	mmu05322	Systemic lupus erythematosus	2/454	149/9000	0.996208	0.999996	0.703019	14812/15078	2
mmu05168	mmu05168	Herpes simplex virus 1 infection	12/454	459/9000	0.99718	0.999996	0.703019	12010/18708/18706/56717/13666/12675/20846/14827/19046/16451/12028/18986	12
mmu04060	mmu04060	Cytokine-cytokine receptor interaction	2/454	292/9000	0.999996	0.999996	0.703019	16847/20312	2

## Sheet: Astrocyte subcluster 2
	ID	Description	GeneRatio	BgRatio	pvalue	p.adjust	qvalue	geneID	Count
mmu05171	mmu05171	Coronavirus disease - COVID-19	18/182	248/9000	2.52011e-06	0.000630027	0.000562382	19941/67945/20088/19981/19921/19989/65019/56040/18708/26417/19943/17858/19951/19942/54127/268449/56417/67115	18
mmu03010	mmu03010	Ribosome	14/182	179/9000	1.49066e-05	0.00186332	0.00166326	19941/67945/20088/19981/19921/19989/65019/56040/19943/19951/19942/54127/268449/67115	14
mmu04152	mmu04152	AMPK signaling pathway	9/182	127/9000	0.00106052	0.0630749	0.0563026	18708/16001/74370/72930/68465/105787/20250/384783/69008	9
mmu04932	mmu04932	Non-alcoholic fatty liver disease	10/182	156/9000	0.00122406	0.0630749	0.0563026	12859/12864/12868/18708/66108/68465/105787/68202/384783/12867	10
mmu03250	mmu03250	Viral life cycle - HIV-1	6/182	61/9000	0.00139024	0.0630749	0.0563026	328572/17858/268373/12121/58202/218210	6
mmu04213	mmu04213	Longevity regulating pathway - multiple species	6/182	62/9000	0.0015138	0.0630749	0.0563026	18708/16001/74370/105787/384783/15481	6
mmu04144	mmu04144	Endocytosis	13/182	272/9000	0.00345891	0.123532	0.110269	347722/212285/11844/75788/16001/30948/19157/18762/56440/20844/12757/103967/15481	13
mmu04068	mmu04068	FoxO signaling pathway	8/182	131/9000	0.00501204	0.156626	0.13981	18099/18708/26417/16001/328572/105787/384783/20873	8
mmu04714	mmu04714	Thermogenesis	11/182	231/9000	0.00716491	0.196851	0.175716	12859/12864/12868/239985/74370/66108/105787/68202/12867/68094/18160	11
mmu04724	mmu04724	Glutamatergic synapse	7/182	113/9000	0.00787405	0.196851	0.175716	14708/26417/20510/14806/108069/67760/14709	7
mmu04211	mmu04211	Longevity regulating pathway	6/182	90/9000	0.00964536	0.219213	0.195676	18708/16001/74370/68465/105787/384783	6
mmu05211	mmu05211	Renal cell carcinoma	5/182	68/9000	0.0119444	0.237798	0.212266	18481/18708/26417/328572/22339	5
mmu04070	mmu04070	Phosphatidylinositol signaling system	6/182	96/9000	0.0130122	0.237798	0.212266	101490/227333/18708/72519/219135/18704	6
mmu04520	mmu04520	Adherens junction	5/182	71/9000	0.0142168	0.237798	0.212266	18099/26417/16001/328572/21872	5
mmu05208	mmu05208	Chemical carcinogenesis - reactive oxygen species	10/182	222/9000	0.0145938	0.237798	0.212266	12859/12864/12868/18708/26417/66108/68202/22339/12867/11740	10
mmu04930	mmu04930	Type II diabetes mellitus	4/182	48/9000	0.0157564	0.237798	0.212266	18708/26417/18762/384783	4
mmu05016	mmu05016	Huntington disease	12/182	302/9000	0.019461	0.237798	0.212266	215114/12859/12864/12868/328572/66108/53598/68202/12757/22143/12867/11740	12
mmu00190	mmu00190	Oxidative phosphorylation	7/182	135/9000	0.0195498	0.237798	0.212266	12859/12864/12868/21871/66108/68202/12867	7
mmu04721	mmu04721	Synaptic vesicle cycle	5/182	77/9000	0.0195965	0.237798	0.212266	21871/20510/18195/12757/103967	5
mmu05020	mmu05020	Prion disease	11/182	268/9000	0.0200465	0.237798	0.212266	12859/12864/12868/18708/26417/66108/68202/22143/12867/11740/15481	11
mmu05010	mmu05010	Alzheimer disease	14/182	383/9000	0.0231729	0.237798	0.212266	12859/227059/11785/12864/12868/18708/26417/11820/66108/68202/22143/384783/12867/11740	14
mmu00640	mmu00640	Propanoate metabolism	3/182	31/9000	0.0241393	0.237798	0.212266	13171/12040/13382	3
mmu00020	mmu00020	Citrate cycle (TCA cycle)	3/182	32/9000	0.0262498	0.237798	0.212266	11428/13382/12974	3
mmu00630	mmu00630	Glyoxylate and dicarboxylate metabolism	3/182	32/9000	0.0262498	0.237798	0.212266	11428/13382/12974	3
mmu05415	mmu05415	Diabetic cardiomyopathy	9/182	211/9000	0.0273404	0.237798	0.212266	12859/12864/12868/18708/18762/66108/68202/12867/11740	9
mmu04340	mmu04340	Hedgehog signaling pathway	4/182	58/9000	0.0294362	0.237798	0.212266	56788/75788/214897/70425	4
mmu05418	mmu05418	Fluid shear stress and atherosclerosis	7/182	147/9000	0.0294592	0.237798	0.212266	23938/18708/18762/105787/12168/22339/22329	7
mmu04540	mmu04540	Gap junction	5/182	86/9000	0.0299207	0.237798	0.212266	23938/14745/26417/22143/21872	5
mmu04151	mmu04151	PI3K-Akt signaling pathway	13/182	359/9000	0.0300805	0.237798	0.212266	98432/104099/14708/14745/18708/26417/16001/74370/72930/105787/22629/22339/14709	13
mmu04360	mmu04360	Axon guidance	8/182	181/9000	0.030424	0.237798	0.212266	16886/18481/18708/26417/18762/140571/231637/12168	8
mmu04710	mmu04710	Circadian rhythm	3/182	34/9000	0.0307579	0.237798	0.212266	105787/11865/225998	3
mmu04260	mmu04260	Cardiac muscle contraction	5/182	87/9000	0.031244	0.237798	0.212266	12859/12864/11932/12868/12867	5
mmu04072	mmu04072	Phospholipase D signaling pathway	7/182	149/9000	0.0313893	0.237798	0.212266	14745/227333/18708/26417/19157/108069/103967	7
mmu04810	mmu04810	Regulation of actin cytoskeleton	9/182	220/9000	0.0344355	0.247403	0.22084	104099/16886/14745/18481/18708/26417/231637/232807/232906	9
mmu04919	mmu04919	Thyroid hormone signaling pathway	6/182	120/9000	0.0346364	0.247403	0.22084	11932/53901/18708/26417/328572/76199	6
mmu04150	mmu04150	mTOR signaling pathway	7/182	157/9000	0.0399548	0.276415	0.246737	56430/18708/26417/16001/74370/105787/69008	7
mmu04960	mmu04960	Aldosterone-regulated sodium reabsorption	3/182	38/9000	0.0409095	0.276415	0.246737	11932/18708/26417	3
mmu04926	mmu04926	Relaxin signaling pathway	6/182	129/9000	0.0466099	0.306644	0.27372	14708/18708/26417/18762/22339/14709	6
mmu05230	mmu05230	Central carbon metabolism in cancer	4/182	69/9000	0.0506707	0.31983	0.285491	18708/26417/64384/18213	4
mmu04510	mmu04510	Focal adhesion	8/182	201/9000	0.0511729	0.31983	0.285491	104099/18481/18708/26417/16001/22339/232807/232906	8
mmu04933	mmu04933	AGE-RAGE signaling pathway in diabetic complications	5/182	101/9000	0.0536527	0.327151	0.292025	18708/26417/18762/22339/22329	5
mmu04142	mmu04142	Lysosome	6/182	135/9000	0.0558634	0.33252	0.296818	21871/11881/12757/12492/67963/12512	6
mmu01210	mmu01210	2-Oxocarboxylic acid metabolism	2/182	20/9000	0.0608946	0.34782	0.310475	11428/12974	2
mmu05164	mmu05164	Influenza A	7/182	173/9000	0.0613481	0.34782	0.310475	18708/26417/328572/17858/232989/56417/11740	7
mmu04910	mmu04910	Insulin signaling pathway	6/182	139/9000	0.0626075	0.34782	0.310475	18708/26417/74370/18762/105787/384783	6
mmu04550	mmu04550	Signaling pathways regulating pluripotency of stem cells	6/182	140/9000	0.0643657	0.349814	0.312255	18708/26417/16001/76073/13990/12168	6
mmu04140	mmu04140	Autophagy - animal	6/182	142/9000	0.0679689	0.361537	0.322719	18708/26417/16001/74370/105787/384783	6
mmu01521	mmu01521	EGFR tyrosine kinase inhibitor resistance	4/182	79/9000	0.0756432	0.393975	0.351675	18708/26417/16001/22339	4
mmu04066	mmu04066	HIF-1 signaling pathway	5/182	114/9000	0.081065	0.413597	0.36919	18708/26417/16001/328572/22339	5
mmu05012	mmu05012	Parkinson disease	9/182	264/9000	0.0872041	0.432754	0.38629	12859/227059/12864/12868/66108/68202/22143/12867/11740	9
mmu03013	mmu03013	Nucleocytoplasmic transport	5/182	117/9000	0.0882818	0.432754	0.38629	74204/19069/67878/218210/230673	5
mmu04727	mmu04727	GABAergic synapse	4/182	89/9000	0.105717	0.500009	0.446324	14708/18195/67760/14709	4
mmu00280	mmu00280	Valine, leucine and isoleucine degradation	3/182	57/9000	0.108002	0.500009	0.446324	13171/12040/13382	3
mmu04923	mmu04923	Regulation of lipolysis in adipocytes	3/182	57/9000	0.108002	0.500009	0.446324	18708/384783/18160	3
mmu04370	mmu04370	VEGF signaling pathway	3/182	58/9000	0.112287	0.506581	0.452191	18708/26417/22339	3
mmu05170	mmu05170	Human immunodeficiency virus 1 infection	8/182	240/9000	0.113474	0.506581	0.452191	14708/16886/18481/18708/12317/26417/12010/14709	8
mmu04666	mmu04666	Fc gamma R-mediated phagocytosis	4/182	93/9000	0.119062	0.522202	0.466134	16886/18708/26417/30948	4
mmu04530	mmu04530	Tight junction	6/182	167/9000	0.122573	0.524984	0.468617	17475/18762/72930/105787/22143/21872	6
mmu04961	mmu04961	Endocrine and other factor-regulated calcium reabsorption	3/182	61/9000	0.125522	0.524984	0.468617	11932/12757/103967	3
mmu04350	mmu04350	TGF-beta signaling pathway	4/182	95/9000	0.125996	0.524984	0.468617	75788/26417/328572/12168	4
mmu04929	mmu04929	GnRH secretion	3/182	63/9000	0.134643	0.541146	0.483044	18708/26417/15166	3
mmu04141	mmu04141	Protein processing in endoplasmic reticulum	6/182	172/9000	0.13552	0.541146	0.483044	56445/66861/12317/77371/15481/20338	6
mmu05231	mmu05231	Choline metabolism in cancer	4/182	98/9000	0.136708	0.541146	0.483044	227333/18708/26417/100434	4
mmu05215	mmu05215	Prostate cancer	4/182	99/9000	0.140359	0.541146	0.483044	18708/26417/16001/328572	4
mmu05132	mmu05132	Salmonella infection	8/182	253/9000	0.140698	0.541146	0.483044	18481/26417/18704/19157/53598/218035/22143/235661	8
mmu05142	mmu05142	Chagas disease	4/182	103/9000	0.155343	0.582304	0.519783	18708/12317/26417/72930	4
mmu04024	mmu04024	cAMP signaling pathway	7/182	220/9000	0.157984	0.582304	0.519783	11932/18708/26417/328572/15166/18578/18160	7
mmu04137	mmu04137	Mitophagy - animal	3/182	68/9000	0.158387	0.582304	0.519783	100756/66437/233204	3
mmu05221	mmu05221	Acute myeloid leukemia	3/182	70/9000	0.168224	0.59791	0.533714	235320/18708/26417	3
mmu04920	mmu04920	Adipocytokine signaling pathway	3/182	71/9000	0.173209	0.59791	0.533714	68465/105787/384783	3
mmu00562	mmu00562	Inositol phosphate metabolism	3/182	72/9000	0.178235	0.59791	0.533714	101490/219135/18704	3
mmu05218	mmu05218	Melanoma	3/182	72/9000	0.178235	0.59791	0.533714	18708/26417/16001	3
mmu04723	mmu04723	Retrograde endocannabinoid signaling	5/182	148/9000	0.180363	0.59791	0.533714	14708/26417/66108/68202/14709	5
mmu04931	mmu04931	Insulin resistance	4/182	110/9000	0.182908	0.59791	0.533714	18708/18762/105787/384783	4
mmu04917	mmu04917	Prolactin signaling pathway	3/182	74/9000	0.188406	0.59791	0.533714	18708/26417/21934	3
mmu05214	mmu05214	Glioma	3/182	74/9000	0.188406	0.59791	0.533714	18708/26417/16001	3
mmu04725	mmu04725	Cholinergic synapse	4/182	112/9000	0.191067	0.59791	0.533714	14708/18708/26417/14709	4
mmu04062	mmu04062	Chemokine signaling pathway	6/182	192/9000	0.193189	0.59791	0.533714	14708/18708/26417/18762/14709/57266	6
mmu04216	mmu04216	Ferroptosis	2/182	40/9000	0.193512	0.59791	0.533714	625249/18521	2
mmu04921	mmu04921	Oxytocin signaling pathway	5/182	153/9000	0.197765	0.59791	0.533714	23938/26417/105787/232807/18160	5
mmu04014	mmu04014	Ras signaling pathway	7/182	235/9000	0.198436	0.59791	0.533714	14708/18481/18708/26417/16001/22339/14709	7
mmu05100	mmu05100	Bacterial invasion of epithelial cells	3/182	76/9000	0.198723	0.59791	0.533714	18708/12757/103967	3
mmu05212	mmu05212	Pancreatic cancer	3/182	76/9000	0.198723	0.59791	0.533714	18708/26417/22339	3
mmu05219	mmu05219	Bladder cancer	2/182	41/9000	0.200898	0.59791	0.533714	26417/22339	2
mmu04935	mmu04935	Growth hormone synthesis, secretion and action	4/182	117/9000	0.211946	0.621206	0.554509	18708/26417/328572/384783	4
mmu05014	mmu05014	Amyotrophic lateral sclerosis	10/182	369/9000	0.213695	0.621206	0.554509	12859/12864/19069/12868/66108/53598/68202/22143/218210/12867	10
mmu01524	mmu01524	Platinum drug resistance	3/182	80/9000	0.219744	0.629018	0.561481	18708/26417/22590	3
mmu04962	mmu04962	Vasopressin-regulated water reabsorption	2/182	44/9000	0.223233	0.629018	0.561481	18195/235661	2
mmu01200	mmu01200	Carbon metabolism	4/182	121/9000	0.229092	0.629018	0.561481	11428/13382/72141/12974	4
mmu04722	mmu04722	Neurotrophin signaling pathway	4/182	121/9000	0.229092	0.629018	0.561481	23938/18708/26417/18213	4
mmu05205	mmu05205	Proteoglycans in cancer	6/182	205/9000	0.234935	0.629018	0.561481	18708/26417/16001/22339/232807/12512	6
mmu04012	mmu04012	ErbB signaling pathway	3/182	84/9000	0.241193	0.629018	0.561481	18481/18708/26417	3
mmu05160	mmu05160	Hepatitis C	5/182	165/9000	0.24168	0.629018	0.561481	18708/26417/17858/72930/22629	5
mmu04071	mmu04071	Sphingolipid signaling pathway	4/182	124/9000	0.242176	0.629018	0.561481	18708/26417/18762/72930	4
mmu05166	mmu05166	Human T-cell leukemia virus 1 infection	7/182	250/9000	0.242501	0.629018	0.561481	56310/18708/12317/26417/328572/12010/11740	7
mmu05022	mmu05022	Pathways of neurodegeneration - multiple diseases	12/182	471/9000	0.244615	0.629018	0.561481	215114/12859/12864/12868/26417/11820/66108/53598/68202/22143/12867/11740	12
mmu04110	mmu04110	Cell cycle	4/182	125/9000	0.246575	0.629018	0.561481	328572/22629/26429/20843	4
mmu04611	mmu04611	Platelet activation	4/182	125/9000	0.246575	0.629018	0.561481	18708/26417/18762/232906	4
mmu04973	mmu04973	Carbohydrate digestion and absorption	2/182	48/9000	0.253277	0.63959	0.570918	11932/18708	2
mmu05323	mmu05323	Rheumatoid arthritis	3/182	87/9000	0.257503	0.639601	0.570928	21871/21934/22339	3
mmu04380	mmu04380	Osteoclast differentiation	4/182	128/9000	0.259877	0.639601	0.570928	74256/18708/26417/21934	4
mmu05163	mmu05163	Human cytomegalovirus infection	7/182	256/9000	0.260957	0.639601	0.570928	14708/18708/12317/26417/12010/22339/14709	7
mmu04015	mmu04015	Rap1 signaling pathway	6/182	214/9000	0.26535	0.640985	0.572164	14745/18708/26417/16001/18762/22339	6
mmu04022	mmu04022	cGMP-PKG signaling pathway	5/182	173/9000	0.272307	0.640985	0.572164	11932/26417/384783/11740/18160	5
mmu04726	mmu04726	Serotonergic synapse	4/182	131/9000	0.273317	0.640985	0.572164	14708/26417/11820/14709	4
mmu04612	mmu04612	Antigen processing and presentation	3/182	90/9000	0.273959	0.640985	0.572164	12317/12010/15481	3
mmu05225	mmu05225	Hepatocellular carcinoma	5/182	174/9000	0.276196	0.640985	0.572164	18708/26417/239985/16001/68094	5
mmu00603	mmu00603	Glycosphingolipid biosynthesis - globo and isoglobo series	1/182	16/9000	0.279023	0.640985	0.572164	93961	1
mmu05032	mmu05032	Morphine addiction	3/182	91/9000	0.27947	0.640985	0.572164	14708/18578/14709	3
mmu04914	mmu04914	Progesterone-mediated oocyte maturation	3/182	92/9000	0.284991	0.644724	0.575501	18708/26417/16001	3
mmu00230	mmu00230	Purine metabolism	4/182	134/9000	0.286874	0.644724	0.575501	27369/12499/18578/18160	4
mmu01522	mmu01522	Endocrine resistance	3/182	93/9000	0.290522	0.644724	0.575501	18708/26417/16001	3
mmu04728	mmu04728	Dopaminergic synapse	4/182	135/9000	0.291415	0.644724	0.575501	14708/72930/11865/14709	4
mmu05167	mmu05167	Kaposi sarcoma-associated herpesvirus infection	6/182	224/9000	0.300246	0.65332	0.583174	14708/18708/26417/328572/22339/14709	6
mmu04371	mmu04371	Apelin signaling pathway	4/182	137/9000	0.300527	0.65332	0.583174	14708/26417/105787/14709	4
mmu05165	mmu05165	Human papillomavirus infection	9/182	362/9000	0.31059	0.669375	0.597506	104099/18708/26417/21871/328572/18762/17858/72930/22339	9
mmu00564	mmu00564	Glycerophospholipid metabolism	3/182	98/9000	0.318271	0.674303	0.601904	14555/227333/66586	3
mmu04713	mmu04713	Circadian entrainment	3/182	98/9000	0.318271	0.674303	0.601904	14708/26417/14709	3
mmu05213	mmu05213	Endometrial cancer	2/182	58/9000	0.328366	0.689845	0.615778	18708/26417	2
mmu04270	mmu04270	Vascular smooth muscle contraction	4/182	144/9000	0.332648	0.691936	0.617644	26417/109624/232807/18160	4
mmu00532	mmu00532	Glycosaminoglycan biosynthesis - chondroitin sulfate / dermatan sulfate	1/182	20/9000	0.335703	0.691936	0.617644	72727	1
mmu05162	mmu05162	Measles	4/182	146/9000	0.341867	0.691936	0.617644	18708/17858/56417/15481	4
mmu04330	mmu04330	Notch signaling pathway	2/182	60/9000	0.3432	0.691936	0.617644	328572/80904	2
mmu04730	mmu04730	Long-term depression	2/182	60/9000	0.3432	0.691936	0.617644	26417/16001	2
mmu04660	mmu04660	T cell receptor signaling pathway	3/182	103/9000	0.346064	0.692127	0.617814	18481/18708/26417	3
mmu00531	mmu00531	Glycosaminoglycan degradation	1/182	21/9000	0.349167	0.692791	0.618407	11881	1
mmu04064	mmu04064	NF-kappa B signaling pathway	3/182	105/9000	0.35716	0.703072	0.627584	74256/21934/22329	3
mmu04964	mmu04964	Proximal tubule bicarbonate reclamation	1/182	22/9000	0.362359	0.707732	0.631744	11932	1
mmu00310	mmu00310	Lysine degradation	2/182	64/9000	0.37254	0.711792	0.635368	69188/13382	2
mmu04974	mmu04974	Protein digestion and absorption	3/182	108/9000	0.373758	0.711792	0.635368	11932/20510/67760	3
mmu00900	mmu00900	Terpenoid backbone biosynthesis	1/182	23/9000	0.375285	0.711792	0.635368	14593	1
mmu04010	mmu04010	MAPK signaling pathway	7/182	294/9000	0.384604	0.711792	0.635368	18099/23938/26417/16001/26940/22339/15481	7
mmu04664	mmu04664	Fc epsilon RI signaling pathway	2/182	66/9000	0.387017	0.711792	0.635368	18708/26417	2
mmu00534	mmu00534	Glycosaminoglycan biosynthesis - heparan sulfate / heparin	1/182	24/9000	0.38795	0.711792	0.635368	72727	1
mmu04977	mmu04977	Vitamin digestion and absorption	1/182	24/9000	0.38795	0.711792	0.635368	53320	1
mmu04390	mmu04390	Hippo signaling pathway	4/182	157/9000	0.392582	0.711792	0.635368	18762/72930/12168/22629	4
mmu00010	mmu00010	Glycolysis / Gluconeogenesis	2/182	67/9000	0.394201	0.711792	0.635368	13382/72141	2
mmu04720	mmu04720	Long-term potentiation	2/182	67/9000	0.394201	0.711792	0.635368	26417/328572	2
mmu04625	mmu04625	C-type lectin receptor signaling pathway	3/182	112/9000	0.395756	0.711792	0.635368	74256/18708/26417	3
mmu04668	mmu04668	TNF signaling pathway	3/182	113/9000	0.401226	0.716476	0.639549	18708/26417/22329	3
mmu00563	mmu00563	Glycosylphosphatidylinositol (GPI)-anchor biosynthesis	1/182	26/9000	0.41252	0.724878	0.647049	13481	1
mmu00601	mmu00601	Glycosphingolipid biosynthesis - lacto and neolacto series	1/182	26/9000	0.41252	0.724878	0.647049	93961	1
mmu05206	mmu05206	MicroRNAs in cancer	7/182	303/9000	0.41463	0.724878	0.647049	18708/26417/74370/328572/12168/22339/384783	7
mmu04966	mmu04966	Collecting duct acid secretion	1/182	27/9000	0.424435	0.735483	0.656515	21871	1
mmu04670	mmu04670	Leukocyte transendothelial migration	3/182	118/9000	0.428356	0.735483	0.656515	18708/22329/232906	3
mmu05223	mmu05223	Non-small cell lung cancer	2/182	72/9000	0.429522	0.735483	0.656515	18708/26417	2
mmu04918	mmu04918	Thyroid hormone synthesis	2/182	74/9000	0.443348	0.745686	0.665623	22139/11932	2
mmu05417	mmu05417	Lipid and atherosclerosis	5/182	216/9000	0.444209	0.745686	0.665623	18708/26417/225164/15481/22329	5
mmu04114	mmu04114	Oocyte meiosis	3/182	121/9000	0.444429	0.745686	0.665623	26417/16001/22629	3
mmu03060	mmu03060	Protein export	1/182	29/9000	0.447548	0.745913	0.665825	69019	1
mmu05220	mmu05220	Chronic myeloid leukemia	2/182	76/9000	0.456988	0.756603	0.675368	18708/26417	2
mmu01230	mmu01230	Biosynthesis of amino acids	2/182	79/9000	0.477085	0.770028	0.687351	11428/12974	2
mmu04217	mmu04217	Necroptosis	4/182	176/9000	0.478438	0.770028	0.687351	74256/268373/11740/14084	4
mmu00410	mmu00410	beta-Alanine metabolism	1/182	32/9000	0.480498	0.770028	0.687351	228608	1
mmu00512	mmu00512	Mucin type O-glycan biosynthesis	1/182	32/9000	0.480498	0.770028	0.687351	108760	1
mmu04136	mmu04136	Autophagy - other	1/182	32/9000	0.480498	0.770028	0.687351	74370	1
mmu04662	mmu04662	B cell receptor signaling pathway	2/182	81/9000	0.49023	0.780622	0.696808	18708/26417	2
mmu01040	mmu01040	Biosynthesis of unsaturated fatty acids	1/182	34/9000	0.501371	0.78641	0.701974	20250	1
mmu04145	mmu04145	Phagosome	4/182	182/9000	0.504642	0.78641	0.701974	12317/21871/22143/235661	4
mmu01232	mmu01232	Nucleotide metabolism	2/182	84/9000	0.509558	0.78641	0.701974	27369/12499	2
mmu03040	mmu03040	Spliceosome	3/182	134/9000	0.511817	0.78641	0.701974	66585/20382/15481	3
mmu04915	mmu04915	Estrogen signaling pathway	3/182	134/9000	0.511817	0.78641	0.701974	18708/26417/15481	3
mmu04970	mmu04970	Salivary secretion	2/182	85/9000	0.515894	0.78641	0.701974	11932/13010	2
mmu05135	mmu05135	Yersinia infection	3/182	135/9000	0.516827	0.78641	0.701974	18708/26417/110596	3
mmu04210	mmu04210	Apoptosis	3/182	136/9000	0.521808	0.78641	0.701974	18708/26417/22143	3
mmu04146	mmu04146	Peroxisome	2/182	86/9000	0.522176	0.78641	0.701974	18634/58869	2
mmu05216	mmu05216	Thyroid cancer	1/182	37/9000	0.531127	0.789661	0.704876	26417	1
mmu05210	mmu05210	Colorectal cancer	2/182	88/9000	0.534576	0.789661	0.704876	18708/26417	2
mmu05235	mmu05235	PD-L1 expression and PD-1 checkpoint pathway in cancer	2/182	88/9000	0.534576	0.789661	0.704876	18708/26417	2
mmu01250	mmu01250	Biosynthesis of nucleotide sugars	1/182	38/9000	0.540647	0.789661	0.704876	76355	1
mmu03320	mmu03320	PPAR signaling pathway	2/182	89/9000	0.540694	0.789661	0.704876	12140/20250	2
mmu04936	mmu04936	Alcoholic liver disease	3/182	141/9000	0.546293	0.789661	0.704876	68465/105787/20250	3
mmu00250	mmu00250	Alanine, aspartate and glutamate metabolism	1/182	39/9000	0.549976	0.789661	0.704876	53320	1
mmu05143	mmu05143	African trypanosomiasis	1/182	39/9000	0.549976	0.789661	0.704876	22329	1
mmu05410	mmu05410	Hypertrophic cardiomyopathy	2/182	91/9000	0.552763	0.789661	0.704876	104099/105787	2
mmu00260	mmu00260	Glycine, serine and threonine metabolism	1/182	40/9000	0.559116	0.794199	0.708927	13382	1
mmu00760	mmu00760	Nicotinate and nicotinamide metabolism	1/182	41/9000	0.568072	0.802361	0.716213	64384	1
mmu05224	mmu05224	Breast cancer	3/182	147/9000	0.574698	0.80716	0.720497	18708/26417/16001	3
mmu00514	mmu00514	Other types of O-glycan biosynthesis	1/182	43/9000	0.585443	0.808623	0.721803	108760	1
mmu00860	mmu00860	Porphyrin metabolism	1/182	43/9000	0.585443	0.808623	0.721803	22275	1
mmu03420	mmu03420	Nucleotide excision repair	1/182	43/9000	0.585443	0.808623	0.721803	22590	1
mmu00620	mmu00620	Pyruvate metabolism	1/182	44/9000	0.593867	0.815751	0.728165	13382	1
mmu04261	mmu04261	Adrenergic signaling in cardiomyocytes	3/182	152/9000	0.597513	0.816274	0.728632	11932/26417/72930	3
mmu04620	mmu04620	Toll-like receptor signaling pathway	2/182	100/9000	0.604284	0.8166	0.728923	18708/26417	2
mmu04916	mmu04916	Melanogenesis	2/182	100/9000	0.604284	0.8166	0.728923	26417/328572	2
mmu04925	mmu04925	Aldosterone synthesis and secretion	2/182	102/9000	0.615109	0.82676	0.737992	11932/18160	2
mmu04922	mmu04922	Glucagon signaling pathway	2/182	104/9000	0.625708	0.8279	0.73901	328572/105787	2
mmu00565	mmu00565	Ether lipid metabolism	1/182	48/9000	0.625892	0.8279	0.73901	27226	1
mmu05030	mmu05030	Cocaine addiction	1/182	48/9000	0.625892	0.8279	0.73901	108069	1
mmu00510	mmu00510	N-Glycan biosynthesis	1/182	50/9000	0.64095	0.835376	0.745683	13481	1
mmu04979	mmu04979	Cholesterol metabolism	1/182	50/9000	0.64095	0.835376	0.745683	67963	1
mmu05161	mmu05161	Hepatitis B	3/182	163/9000	0.644845	0.835376	0.745683	18708/26417/328572	3
mmu04928	mmu04928	Parathyroid hormone synthesis, secretion and action	2/182	108/9000	0.646228	0.835376	0.745683	26417/18578	2
mmu03460	mmu03460	Fanconi anemia pathway	1/182	51/9000	0.648252	0.835376	0.745683	67561	1
mmu00380	mmu00380	Tryptophan metabolism	1/182	52/9000	0.655405	0.836929	0.747069	13382	1
mmu05145	mmu05145	Toxoplasmosis	2/182	110/9000	0.656152	0.836929	0.747069	26417/15481	2
mmu04630	mmu04630	JAK-STAT signaling pathway	3/182	168/9000	0.665029	0.840806	0.75053	18708/328572/20844	3
mmu00330	mmu00330	Arginine and proline metabolism	1/182	54/9000	0.669281	0.840806	0.75053	228608	1
mmu04978	mmu04978	Mineral absorption	1/182	54/9000	0.669281	0.840806	0.75053	11932	1
mmu04310	mmu04310	Wnt signaling pathway	3/182	171/9000	0.676736	0.84592	0.755095	18099/328572/107515	3
mmu00240	mmu00240	Pyrimidine metabolism	1/182	56/9000	0.682602	0.847147	0.75619	12499	1
mmu05203	mmu05203	Viral carcinogenesis	4/182	229/9000	0.685368	0.847147	0.75619	18708/26417/328572/22629	4
mmu05144	mmu05144	Malaria	1/182	57/9000	0.68906	0.847147	0.75619	22329	1
mmu03008	mmu03008	Ribosome biogenesis in eukaryotes	2/182	121/9000	0.706814	0.847147	0.75619	24128/66932	2
mmu04650	mmu04650	Natural killer cell mediated cytotoxicity	2/182	121/9000	0.706814	0.847147	0.75619	18708/26417	2
mmu05152	mmu05152	Tuberculosis	3/182	180/9000	0.710049	0.847147	0.75619	26417/21871/328572	3
mmu05134	mmu05134	Legionellosis	1/182	61/9000	0.713614	0.847147	0.75619	15481	1
mmu04514	mmu04514	Cell adhesion molecules	3/182	182/9000	0.717086	0.847147	0.75619	104099/18191/22329	3
mmu01212	mmu01212	Fatty acid metabolism	1/182	62/9000	0.719445	0.847147	0.75619	20250	1
mmu04020	mmu04020	Calcium signaling pathway	4/182	240/9000	0.7203	0.847147	0.75619	116873/18213/22339/11740	4
mmu04218	mmu04218	Cellular senescence	3/182	184/9000	0.723991	0.847147	0.75619	18708/26417/11740	3
mmu00561	mmu00561	Glycerolipid metabolism	1/182	63/9000	0.725158	0.847147	0.75619	227333	1
mmu04623	mmu04623	Cytosolic DNA-sensing pathway	1/182	63/9000	0.725158	0.847147	0.75619	56417	1
mmu04913	mmu04913	Ovarian steroidogenesis	1/182	63/9000	0.725158	0.847147	0.75619	16001	1
mmu04622	mmu04622	RIG-I-like receptor signaling pathway	1/182	70/9000	0.762035	0.881985	0.787288	74256	1
mmu05140	mmu05140	Leishmaniasis	1/182	70/9000	0.762035	0.881985	0.787288	26417	1
mmu00480	mmu00480	Glutathione metabolism	1/182	72/9000	0.771636	0.888982	0.793534	625249	1
mmu05017	mmu05017	Spinocerebellar ataxia	2/182	141/9000	0.783012	0.889419	0.793923	18708/11740	2
mmu04971	mmu04971	Gastric acid secretion	1/182	75/9000	0.785321	0.889419	0.793923	11932	1
mmu05034	mmu05034	Alcoholism	3/182	205/9000	0.78877	0.889419	0.793923	14708/26417/14709	3
mmu04924	mmu04924	Renin secretion	1/182	76/9000	0.789699	0.889419	0.793923	18160	1
mmu05133	mmu05133	Pertussis	1/182	77/9000	0.793988	0.889419	0.793923	26417	1
mmu05412	mmu05412	Arrhythmogenic right ventricular cardiomyopathy	1/182	77/9000	0.793988	0.889419	0.793923	104099	1
mmu04613	mmu04613	Neutrophil extracellular trap formation	3/182	208/9000	0.796919	0.889419	0.793923	18708/26417/11740	3
mmu04120	mmu04120	Ubiquitin mediated proteolysis	2/182	147/9000	0.802234	0.891371	0.795666	75788/70093	2
mmu05226	mmu05226	Gastric cancer	2/182	150/9000	0.81127	0.897422	0.801068	18708/26417	2
mmu01240	mmu01240	Biosynthesis of cofactors	2/182	152/9000	0.817089	0.899877	0.803259	22275/13382	2
mmu03018	mmu03018	RNA degradation	1/182	84/9000	0.82167	0.900954	0.80422	24128	1
mmu04911	mmu04911	Insulin secretion	1/182	86/9000	0.828877	0.901139	0.804385	11932	1
mmu04512	mmu04512	ECM-receptor interaction	1/182	88/9000	0.835794	0.901139	0.804385	104099	1
mmu04658	mmu04658	Th1 and Th2 cell differentiation	1/182	88/9000	0.835794	0.901139	0.804385	26417	1
mmu05207	mmu05207	Chemical carcinogenesis - receptor activation	3/182	225/9000	0.838298	0.901139	0.804385	18708/26417/22339	3
mmu04912	mmu04912	GnRH signaling pathway	1/182	90/9000	0.842432	0.901139	0.804385	26417	1
mmu05169	mmu05169	Epstein-Barr virus infection	3/182	231/9000	0.851073	0.901139	0.804385	18708/12317/12010	3
mmu04657	mmu04657	IL-17 signaling pathway	1/182	93/9000	0.851893	0.901139	0.804385	26417	1
mmu05222	mmu05222	Small cell lung cancer	1/182	93/9000	0.851893	0.901139	0.804385	18708	1
mmu05414	mmu05414	Dilated cardiomyopathy	1/182	94/9000	0.85492	0.901139	0.804385	104099	1
mmu04061	mmu04061	Viral protein interaction with cytokine and cytokine receptor	1/182	95/9000	0.857884	0.901139	0.804385	57266	1
mmu04976	mmu04976	Bile secretion	1/182	100/9000	0.871828	0.911954	0.814039	11932	1
mmu03015	mmu03015	mRNA surveillance pathway	1/182	103/9000	0.879533	0.91618	0.817811	72930	1
mmu04659	mmu04659	Th17 cell differentiation	1/182	105/9000	0.884411	0.917439	0.818935	26417	1
mmu05146	mmu05146	Amoebiasis	1/182	107/9000	0.889093	0.918485	0.819868	18708	1
mmu04080	mmu04080	Neuroactive ligand-receptor interaction	5/182	386/9000	0.896274	0.922093	0.823089	110312/15171/14745/14806/108069	5
mmu04972	mmu04972	Pancreatic secretion	1/182	114/9000	0.904043	0.926274	0.826821	11932	1
mmu04750	mmu04750	Inflammatory mediator regulation of TRP channels	1/182	127/9000	0.926691	0.945603	0.844075	18708	1
mmu04621	mmu04621	NOD-like receptor signaling pathway	2/182	213/9000	0.932695	0.947861	0.846091	26417/56338	2
mmu04060	mmu04060	Cytokine-cytokine receptor interaction	3/182	292/9000	0.938497	0.949896	0.847907	12168/21934/57266	3
mmu05202	mmu05202	Transcriptional misregulation in cancer	2/182	224/9000	0.944226	0.95184	0.849643	235320/16001	2
mmu05168	mmu05168	Herpes simplex virus 1 infection	5/182	459/9000	0.959163	0.963015	0.859617	233060/18708/12317/12010/20382	5
mmu04934	mmu04934	Cushing syndrome	1/182	162/9000	0.964558	0.964558	0.860995	26417	1

## Sheet: Astrocyte subcluster 3
	ID	Description	GeneRatio	BgRatio	pvalue	p.adjust	qvalue	geneID	Count
mmu04911	mmu04911	Insulin secretion	7/157	86/9000	0.000728783	0.0989419	0.0866489	58802/18747/12912/12322/12325/12424/18752	7
mmu05205	mmu05205	Proteoglycans in cancer	11/157	205/9000	0.000898695	0.0989419	0.0866489	21898/56717/18747/17532/21859/319757/12322/12325/15529/192176/18752	11
mmu04713	mmu04713	Circadian entrainment	7/157	98/9000	0.0015769	0.0989419	0.0866489	18747/12912/12322/12325/14678/20192/18752	7
mmu05012	mmu05012	Parkinson disease	12/157	264/9000	0.00220787	0.0989419	0.0866489	66046/18747/12322/12325/66997/67847/22154/22334/14678/20192/26442/66377	12
mmu04371	mmu04371	Apelin signaling pathway	8/157	137/9000	0.00268144	0.0989419	0.0866489	56717/18747/17532/13653/110891/14678/20192/21780	8
mmu04020	mmu04020	Calcium signaling pathway	11/157	240/9000	0.00314707	0.0989419	0.0866489	18747/320707/14165/12322/110891/12325/12767/54635/22334/20192/18752	11
mmu04725	mmu04725	Cholinergic synapse	7/157	112/9000	0.00337305	0.0989419	0.0866489	18747/12912/12322/12325/14360/14678/18752	7
mmu04066	mmu04066	HIF-1 signaling pathway	7/157	114/9000	0.00372209	0.0989419	0.0866489	21898/56717/12322/12325/18033/11600/18752	7
mmu04540	mmu04540	Gap junction	6/157	86/9000	0.00381936	0.0989419	0.0866489	18747/22154/54635/14678/14609/18752	6
mmu04961	mmu04961	Endocrine and other factor-regulated calcium reabsorption	5/157	61/9000	0.00410782	0.0989419	0.0866489	18747/320707/110891/18752/13429	5
mmu04211	mmu04211	Longevity regulating pathway	6/157	90/9000	0.00477863	0.0989419	0.0866489	56717/18747/12912/18033/20656/110147	6
mmu04261	mmu04261	Adrenergic signaling in cardiomyocytes	8/157	152/9000	0.00505194	0.0989419	0.0866489	18747/12912/320707/12322/110891/12325/22003/14678	8
mmu04010	mmu04010	MAPK signaling pathway	12/157	294/9000	0.0052715	0.0989419	0.0866489	18747/17532/21802/30957/14165/18033/54635/192176/16180/11600/56692/18752	12
mmu05031	mmu05031	Amphetamine addiction	5/157	69/9000	0.00694447	0.116549	0.102068	18747/12912/12322/12325/18752	5
mmu05020	mmu05020	Prion disease	11/157	268/9000	0.0071649	0.116549	0.102068	66046/18747/12912/13653/14360/66997/22154/22334/20192/26442/66377	11
mmu04916	mmu04916	Melanogenesis	6/157	100/9000	0.0079405	0.119743	0.104866	18747/12912/12322/12325/14678/18752	6
mmu04925	mmu04925	Aldosterone synthesis and secretion	6/157	102/9000	0.00871949	0.119743	0.104866	18747/12912/320707/12322/12325/18752	6
mmu05214	mmu05214	Glioma	5/157	74/9000	0.00928822	0.119743	0.104866	56717/21802/12322/12325/18752	5
mmu05030	mmu05030	Cocaine addiction	4/157	48/9000	0.00955881	0.119743	0.104866	18747/12912/18033/14678	4
mmu04971	mmu04971	Gastric acid secretion	5/157	75/9000	0.00981503	0.119743	0.104866	18747/12322/12325/14678/18752	5
mmu01521	mmu01521	EGFR tyrosine kinase inhibitor resistance	5/157	79/9000	0.0121278	0.140913	0.123405	56717/21802/54635/26362/18752	5
mmu04724	mmu04724	Glutamatergic synapse	6/157	113/9000	0.0140083	0.151342	0.132538	140919/18747/14823/14678/72961/18752	6
mmu04723	mmu04723	Retrograde endocannabinoid signaling	7/157	148/9000	0.014833	0.151342	0.132538	66046/140919/18747/14678/72961/66377/18752	7
mmu04072	mmu04072	Phospholipase D signaling pathway	7/157	149/9000	0.0153432	0.151342	0.132538	56717/17532/14360/14823/54635/68262/13429	7
mmu04012	mmu04012	ErbB signaling pathway	5/157	84/9000	0.0155063	0.151342	0.132538	56717/21802/12322/12325/18752	5
mmu05022	mmu05022	Pathways of neurodegeneration - multiple diseases	15/157	471/9000	0.0173553	0.161211	0.141181	66046/56717/233908/12322/12325/18033/66997/67847/12460/22154/22334/20192/26442/66377/18752	15
mmu04136	mmu04136	Autophagy - other	3/157	32/9000	0.0178389	0.161211	0.141181	56717/77040/66795	3
mmu05203	mmu05203	Viral carcinogenesis	9/157	229/9000	0.0187186	0.163119	0.142853	22629/18747/12912/170787/54123/18033/15387/68153/227753	9
mmu04720	mmu04720	Long-term potentiation	4/157	67/9000	0.0292411	0.237833	0.208284	18747/12322/12325/18752	4
mmu05215	mmu05215	Prostate cancer	5/157	99/9000	0.0292418	0.237833	0.208284	56717/12912/21802/18033/54635	5
mmu04728	mmu04728	Dopaminergic synapse	6/157	135/9000	0.030587	0.238466	0.208838	18747/12912/12322/12325/14678/18752	6
mmu05415	mmu05415	Diabetic cardiomyopathy	8/157	211/9000	0.0312743	0.238466	0.208838	66046/56717/12322/12325/18033/22334/66377/18752	8
mmu04622	mmu04622	RIG-I-like receptor signaling pathway	4/157	70/9000	0.0336196	0.248581	0.217696	80861/54123/18033/100038882	4
mmu04140	mmu04140	Autophagy - animal	6/157	142/9000	0.0377811	0.252178	0.220846	56717/18747/17532/77040/66795/170749	6
mmu05016	mmu05016	Huntington disease	10/157	302/9000	0.038428	0.252178	0.220846	66046/56717/12912/66997/22154/20656/22334/21780/26442/66377	10
mmu04360	mmu04360	Axon guidance	7/157	181/9000	0.0389661	0.252178	0.220846	319757/12322/12325/14360/12767/14678/107449	7
mmu05146	mmu05146	Amoebiasis	5/157	107/9000	0.0389682	0.252178	0.220846	21898/18747/12826/18033/18752	5
mmu04918	mmu04918	Thyroid hormone synthesis	4/157	74/9000	0.0400219	0.252178	0.220846	22139/18747/12912/18752	4
mmu04928	mmu04928	Parathyroid hormone synthesis, secretion and action	5/157	108/9000	0.0403072	0.252178	0.220846	18747/12912/13653/14678/18752	5
mmu05207	mmu05207	Chemical carcinogenesis - receptor activation	8/157	225/9000	0.0431318	0.263104	0.230414	56717/18747/12912/14165/16646/18033/14678/18752	8
mmu04721	mmu04721	Synaptic vesicle cycle	4/157	77/9000	0.0452489	0.269286	0.235829	140919/11966/72961/13429	4
mmu04921	mmu04921	Oxytocin signaling pathway	6/157	153/9000	0.051124	0.297006	0.260105	18747/12322/12325/14678/20192/18752	6
mmu04014	mmu04014	Ras signaling pathway	8/157	235/9000	0.0532222	0.297314	0.260374	18747/17532/21802/14165/18033/54635/11600/18752	8
mmu04935	mmu04935	Growth hormone synthesis, secretion and action	5/157	117/9000	0.0536139	0.297314	0.260374	56717/18747/12912/14678/18752	5
mmu04150	mmu04150	mTOR signaling pathway	6/157	157/9000	0.05661	0.303563	0.265847	56717/11966/109270/20539/56692/18752	6
mmu01232	mmu01232	Nucleotide metabolism	4/157	84/9000	0.0588574	0.303563	0.265847	22245/229949/66588/12496	4
mmu03018	mmu03018	RNA degradation	4/157	84/9000	0.0588574	0.303563	0.265847	18458/72198/24127/72587	4
mmu03008	mmu03008	Ribosome biogenesis in eukaryotes	5/157	121/9000	0.060258	0.303563	0.265847	54364/24127/105372/55989/68272	5
mmu04970	mmu04970	Salivary secretion	4/157	85/9000	0.0609615	0.303563	0.265847	18747/320707/20192/18752	4
mmu04750	mmu04750	Inflammatory mediator regulation of TRP channels	5/157	127/9000	0.0710652	0.34481	0.301969	18747/12322/12325/16180/18752	5
mmu04912	mmu04912	GnRH signaling pathway	4/157	90/9000	0.072071	0.34481	0.301969	18747/13653/12322/12325	4
mmu04926	mmu04926	Relaxin signaling pathway	5/157	129/9000	0.0748903	0.351408	0.307747	18747/12912/12826/18033/14678	5
mmu04015	mmu04015	Rap1 signaling pathway	7/157	214/9000	0.0805081	0.364597	0.319297	17532/14165/238130/54635/14678/11600/18752	7
mmu04022	mmu04022	cGMP-PKG signaling pathway	6/157	173/9000	0.0819831	0.364597	0.319297	58802/12912/320707/110891/22334/14678	6
mmu04915	mmu04915	Estrogen signaling pathway	5/157	134/9000	0.0849338	0.364597	0.319297	18747/12912/21802/14229/14678	5
mmu04070	mmu04070	Phosphatidylinositol signaling system	4/157	96/9000	0.0866672	0.364597	0.319297	53332/18704/170749/18752	4
mmu04024	mmu04024	cAMP signaling pathway	7/157	220/9000	0.0900771	0.364597	0.319297	18747/12912/320707/12322/12325/18033/14678	7
mmu04810	mmu04810	Regulation of actin cytoskeleton	7/157	220/9000	0.0900771	0.364597	0.319297	17532/14165/30938/76884/12767/54635/227753	7
mmu01523	mmu01523	Antifolate resistance	2/157	29/9000	0.090397	0.364597	0.319297	18033/14590	2
mmu05231	mmu05231	Choline metabolism in cancer	4/157	98/9000	0.0918294	0.364597	0.319297	56717/12660/54635/18752	4
mmu04213	mmu04213	Longevity regulating pathway - multiple species	3/157	62/9000	0.0936421	0.364597	0.319297	56717/18747/20656	3
mmu05321	mmu05321	Inflammatory bowel disease	3/157	62/9000	0.0936421	0.364597	0.319297	21898/16162/18033	3
mmu04151	mmu04151	PI3K-Akt signaling pathway	10/157	359/9000	0.0969554	0.364597	0.319297	21898/22629/56717/12912/21802/14165/12826/18033/54635/11600	10
mmu00561	mmu00561	Glycerolipid metabolism	3/157	63/9000	0.0971262	0.364597	0.319297	13350/68262/193742	3
mmu04623	mmu04623	Cytosolic DNA-sensing pathway	3/157	63/9000	0.0971262	0.364597	0.319297	67486/54123/18033	3
mmu05017	mmu05017	Spinocerebellar ataxia	5/157	141/9000	0.100125	0.37016	0.32417	56717/66997/22334/26442/18752	5
mmu04144	mmu04144	Endocytosis	8/157	272/9000	0.103007	0.37513	0.328522	52348/69178/12767/66201/69710/347722/107338/13429	8
mmu03015	mmu03015	mRNA surveillance pathway	4/157	103/9000	0.105358	0.378051	0.33108	18458/233908/17690/24018	4
mmu04922	mmu04922	Glucagon signaling pathway	4/157	104/9000	0.108168	0.382507	0.334983	18747/12912/12322/12325	4
mmu04710	mmu04710	Circadian rhythm	2/157	34/9000	0.118181	0.411947	0.360764	12912/353187	2
mmu05221	mmu05221	Acute myeloid leukemia	3/157	70/9000	0.122917	0.422418	0.369935	235320/56717/18033	3
mmu01240	mmu01240	Biosynthesis of cofactors	5/157	152/9000	0.126539	0.428828	0.375548	229949/270685/66588/14590/54128	5
mmu00562	mmu00562	Inositol phosphate metabolism	3/157	72/9000	0.130704	0.436872	0.382593	53332/18704/170749	3
mmu04924	mmu04924	Renin secretion	3/157	76/9000	0.146777	0.461382	0.404058	18747/12912/14678	3
mmu05212	mmu05212	Pancreatic cancer	3/157	76/9000	0.146777	0.461382	0.404058	56717/21802/18033	3
mmu05133	mmu05133	Pertussis	3/157	77/9000	0.150893	0.461382	0.404058	21898/18033/14678	3
mmu04934	mmu04934	Cushing syndrome	5/157	162/9000	0.153043	0.461382	0.404058	18747/12912/12322/12325/14678	5
mmu05132	mmu05132	Salmonella infection	7/157	253/9000	0.153412	0.461382	0.404058	21898/16646/18033/18704/76884/22154/192176	7
mmu04216	mmu04216	Ferroptosis	2/157	40/9000	0.153843	0.461382	0.404058	18521/22334	2
mmu05033	mmu05033	Nicotine addiction	2/157	40/9000	0.153843	0.461382	0.404058	140919/72961	2
mmu05161	mmu05161	Hepatitis B	5/157	163/9000	0.155814	0.461382	0.404058	21898/12912/54123/18033/18752	5
mmu04613	mmu04613	Neutrophil extracellular trap formation	6/157	208/9000	0.155852	0.461382	0.404058	21898/56717/170787/18033/22334/18752	6
mmu05163	mmu05163	Human cytomegalovirus infection	7/157	256/9000	0.16001	0.461382	0.404058	56717/18747/12912/18033/12767/14678/18752	7
mmu04114	mmu04114	Oocyte meiosis	4/157	121/9000	0.160727	0.461382	0.404058	22629/18747/12322/12325	4
mmu04722	mmu04722	Neurotrophin signaling pathway	4/157	121/9000	0.160727	0.461382	0.404058	12322/12325/18033/94275	4
mmu04071	mmu04071	Sphingolipid signaling pathway	4/157	124/9000	0.170844	0.484719	0.424495	14360/18033/14678/18752	4
mmu05417	mmu05417	Lipid and atherosclerosis	6/157	216/9000	0.175904	0.49334	0.432045	21898/12322/12325/54123/18033/20656	6
mmu04962	mmu04962	Vasopressin-regulated water reabsorption	2/157	44/9000	0.178631	0.495296	0.433758	18747/12912	2
mmu04141	mmu04141	Protein processing in endoplasmic reticulum	5/157	172/9000	0.181656	0.498023	0.436146	80286/107513/15502/20334/105245	5
mmu04380	mmu04380	Osteoclast differentiation	4/157	128/9000	0.184669	0.500658	0.438453	12912/21682/14360/18033	4
mmu05323	mmu05323	Rheumatoid arthritis	3/157	87/9000	0.193897	0.519899	0.455304	21898/11966/11600	3
mmu03050	mmu03050	Proteasome	2/157	47/9000	0.197599	0.520421	0.455761	66997/26442	2
mmu05235	mmu05235	PD-L1 expression and PD-1 checkpoint pathway in cancer	3/157	88/9000	0.198357	0.520421	0.455761	21898/56717/18033	3
mmu04727	mmu04727	GABAergic synapse	3/157	89/9000	0.202843	0.523736	0.458664	18747/14678/18752	3
mmu05152	mmu05152	Tuberculosis	5/157	180/9000	0.205872	0.523736	0.458664	21898/12912/12322/12325/18033	5
mmu03040	mmu03040	Spliceosome	4/157	134/9000	0.20606	0.523736	0.458664	233908/20637/28000/15387	4
mmu05032	mmu05032	Morphine addiction	3/157	91/9000	0.211884	0.532818	0.466618	18747/14678/18752	3
mmu04714	mmu04714	Thermogenesis	6/157	231/9000	0.216116	0.532818	0.466618	66046/56717/18747/12912/66377/20588	6
mmu04979	mmu04979	Cholesterol metabolism	2/157	50/9000	0.216798	0.532818	0.466618	59045/22334	2
mmu04218	mmu04218	Cellular senescence	5/157	184/9000	0.218368	0.532818	0.466618	56717/17532/18033/22334/15257	5
mmu05010	mmu05010	Alzheimer disease	9/157	383/9000	0.225292	0.539688	0.472634	66046/56717/18033/66997/22154/22334/20192/26442/66377	9
mmu05414	mmu05414	Dilated cardiomyopathy	3/157	94/9000	0.225607	0.539688	0.472634	18747/110891/22003	3
mmu00730	mmu00730	Thiamine metabolism	1/157	15/9000	0.232167	0.549988	0.481655	229949	1
mmu05170	mmu05170	Human immunodeficiency virus 1 infection	6/157	240/9000	0.241645	0.556488	0.487347	21898/56717/18033/12767/14678/18752	6
mmu00330	mmu00330	Arginine and proline metabolism	2/157	54/9000	0.242633	0.556488	0.487347	18242/12716	2
mmu04978	mmu04978	Mineral absorption	2/157	54/9000	0.242633	0.556488	0.487347	320707/110891	2
mmu04062	mmu04062	Chemokine signaling pathway	5/157	192/9000	0.244034	0.556488	0.487347	18747/18033/12767/14678/57266	5
mmu04620	mmu04620	Toll-like receptor signaling pathway	3/157	100/9000	0.253532	0.560146	0.490551	21898/54123/18033	3
mmu04120	mmu04120	Ubiquitin mediated proteolysis	4/157	147/9000	0.2546	0.560146	0.490551	28000/22193/14897/268470	4
mmu00240	mmu00240	Pyrimidine metabolism	2/157	56/9000	0.255607	0.560146	0.490551	22245/66588	2
mmu04933	mmu04933	AGE-RAGE signaling pathway in diabetic complications	3/157	101/9000	0.258236	0.560146	0.490551	12826/13653/18033	3
mmu04923	mmu04923	Regulation of lipolysis in adipocytes	2/157	57/9000	0.2621	0.560146	0.490551	18747/14678	2
mmu05144	mmu05144	Malaria	2/157	57/9000	0.2621	0.560146	0.490551	21898/15529	2
mmu05171	mmu05171	Coronavirus disease - COVID-19	6/157	248/9000	0.265061	0.560146	0.490551	21898/18033/54127/100038882/110954/18752	6
mmu04660	mmu04660	T cell receptor signaling pathway	3/157	103/9000	0.267681	0.560146	0.490551	21682/14360/18033	3
mmu05142	mmu05142	Chagas disease	3/157	103/9000	0.267681	0.560146	0.490551	21898/18033/14678	3
mmu04340	mmu04340	Hedgehog signaling pathway	2/157	58/9000	0.268595	0.560146	0.490551	18747/319757	2
mmu04510	mmu04510	Focal adhesion	5/157	201/9000	0.273808	0.566179	0.495834	12826/14360/54635/192176/18752	5
mmu04659	mmu04659	Th17 cell differentiation	3/157	105/9000	0.277166	0.568307	0.497698	56717/18033/16180	3
mmu04730	mmu04730	Long-term depression	2/157	60/9000	0.28158	0.572547	0.50141	14678/18752	2
mmu00670	mmu00670	One carbon pool by folate	1/157	19/9000	0.284452	0.573607	0.502339	270685	1
mmu05134	mmu05134	Legionellosis	2/157	61/9000	0.288067	0.576135	0.504553	21898/18033	2
mmu04974	mmu04974	Protein digestion and absorption	3/157	108/9000	0.291455	0.578171	0.506336	13717/12826/110891	3
mmu00532	mmu00532	Glycosaminoglycan biosynthesis - chondroitin sulfate / dermatan sulfate	1/157	20/9000	0.296961	0.578321	0.506468	212898	1
mmu05165	mmu05165	Human papillomavirus infection	8/157	362/9000	0.297386	0.578321	0.506468	56717/18747/12912/23962/12826/18033/100038882/11966	8
mmu04931	mmu04931	Insulin resistance	3/157	110/9000	0.301011	0.578321	0.506468	56717/12912/18033	3
mmu05145	mmu05145	Toxoplasmosis	3/157	110/9000	0.301011	0.578321	0.506468	21898/18033/14678	3
mmu04621	mmu04621	NOD-like receptor signaling pathway	5/157	213/9000	0.314598	0.596766	0.52262	21898/54123/18033/77040/22334	5
mmu05014	mmu05014	Amyotrophic lateral sclerosis	8/157	369/9000	0.315503	0.596766	0.52262	66046/56717/233908/66997/12460/22154/26442/66377	8
mmu04972	mmu04972	Pancreatic secretion	3/157	114/9000	0.320168	0.600931	0.526268	320707/12424/18752	3
mmu00900	mmu00900	Terpenoid backbone biosynthesis	1/157	23/9000	0.333199	0.607107	0.531677	14272	1
mmu04137	mmu04137	Mitophagy - animal	2/157	68/9000	0.333209	0.607107	0.531677	17532/59040	2
mmu04670	mmu04670	Leukocyte transendothelial migration	3/157	118/9000	0.339342	0.607107	0.531677	12767/14678/18752	3
mmu05230	mmu05230	Central carbon metabolism in cancer	2/157	69/9000	0.3396	0.607107	0.531677	56717/20539	2
mmu05208	mmu05208	Chemical carcinogenesis - reactive oxygen species	5/157	222/9000	0.345711	0.607107	0.531677	66046/18033/20656/22334/66377	5
mmu05140	mmu05140	Leishmaniasis	2/157	70/9000	0.345973	0.607107	0.531677	21898/18033	2
mmu04310	mmu04310	Wnt signaling pathway	4/157	171/9000	0.348838	0.607107	0.531677	18747/12322/12325/18752	4
mmu04919	mmu04919	Thyroid hormone signaling pathway	3/157	120/9000	0.34892	0.607107	0.531677	56717/18747/18752	3
mmu04920	mmu04920	Adipocytokine signaling pathway	2/157	71/9000	0.352326	0.607107	0.531677	56717/18033	2
mmu04650	mmu04650	Natural killer cell mediated cytotoxicity	3/157	121/9000	0.353704	0.607107	0.531677	12506/14360/18752	3
mmu05164	mmu05164	Influenza A	4/157	173/9000	0.3568	0.607107	0.531677	21898/16646/54123/18033	4
mmu04927	mmu04927	Cortisol synthesis and secretion	2/157	72/9000	0.358659	0.607107	0.531677	18747/12912	2
mmu05218	mmu05218	Melanoma	2/157	72/9000	0.358659	0.607107	0.531677	14165/54635	2
mmu05223	mmu05223	Non-small cell lung cancer	2/157	72/9000	0.358659	0.607107	0.531677	21802/18752	2
mmu05225	mmu05225	Hepatocellular carcinoma	4/157	174/9000	0.360781	0.607107	0.531677	56717/21802/18752/20588	4
mmu00790	mmu00790	Folate biosynthesis	1/157	26/9000	0.367579	0.61206	0.536015	14590	1
mmu04217	mmu04217	Necroptosis	4/157	176/9000	0.368741	0.61206	0.536015	21898/12322/12325/22334	4
mmu04611	mmu04611	Platelet activation	3/157	125/9000	0.372796	0.61461	0.538248	18747/14360/14678	3
mmu05169	mmu05169	Epstein-Barr virus infection	5/157	231/9000	0.377026	0.615927	0.539401	54123/18033/66997/100038882/20602	5
mmu04966	mmu04966	Collecting duct acid secretion	1/157	27/9000	0.378644	0.615927	0.539401	11966	1
mmu04152	mmu04152	AMPK signaling pathway	3/157	127/9000	0.382306	0.617765	0.541011	56717/12912/59021	3
mmu05412	mmu05412	Arrhythmogenic right ventricular cardiomyopathy	2/157	77/9000	0.389962	0.625992	0.548216	110891/14609	2
mmu04514	mmu04514	Cell adhesion molecules	4/157	182/9000	0.392582	0.626078	0.548291	15529/19280/20340/74048	4
mmu04726	mmu04726	Serotonergic synapse	3/157	131/9000	0.401226	0.635709	0.556726	18747/14678/18752	3
mmu00190	mmu00190	Oxidative phosphorylation	3/157	135/9000	0.419987	0.656902	0.575286	66046/11966/66377	3
mmu04142	mmu04142	Lysosome	3/157	135/9000	0.419987	0.656902	0.575286	11432/17775/53599	3
mmu00020	mmu00020	Citrate cycle (TCA cycle)	1/157	32/9000	0.431145	0.661336	0.579168	104112	1
mmu00630	mmu00630	Glyoxylate and dicarboxylate metabolism	1/157	32/9000	0.431145	0.661336	0.579168	104174	1
mmu03020	mmu03020	RNA polymerase	1/157	32/9000	0.431145	0.661336	0.579168	67486	1
mmu05206	mmu05206	MicroRNAs in cancer	6/157	303/9000	0.435265	0.661336	0.579168	56717/21859/18033/15387/22003/18752	6
mmu04910	mmu04910	Insulin signaling pathway	3/157	139/9000	0.438553	0.661336	0.579168	56717/18747/14251	3
mmu00030	mmu00030	Pentose phosphate pathway	1/157	33/9000	0.441104	0.661336	0.579168	232449	1
mmu05166	mmu05166	Human T-cell leukemia virus 1 infection	5/157	250/9000	0.442891	0.661336	0.579168	18747/12912/13653/18033/22334	5
mmu04146	mmu04146	Peroxisome	2/157	86/9000	0.444504	0.661336	0.579168	19300/20656	2
mmu04260	mmu04260	Cardiac muscle contraction	2/157	87/9000	0.450401	0.661996	0.579746	110891/22003	2
mmu04658	mmu04658	Th1 and Th2 cell differentiation	2/157	88/9000	0.456262	0.661996	0.579746	16162/18033	2
mmu05210	mmu05210	Colorectal cancer	2/157	88/9000	0.456262	0.661996	0.579746	56717/21802	2
mmu04270	mmu04270	Vascular smooth muscle contraction	3/157	144/9000	0.461443	0.661996	0.579746	58802/18747/18752	3
mmu00051	mmu00051	Fructose and mannose metabolism	1/157	36/9000	0.469952	0.661996	0.579746	54128	1
mmu05162	mmu05162	Measles	3/157	146/9000	0.470489	0.661996	0.579746	21898/54123/18033	3
mmu05410	mmu05410	Hypertrophic cardiomyopathy	2/157	91/9000	0.47363	0.661996	0.579746	110891/22003	2
mmu00983	mmu00983	Drug metabolism - other enzymes	2/157	92/9000	0.479346	0.661996	0.579746	22245/66588	2
mmu04742	mmu04742	Taste transduction	2/157	92/9000	0.479346	0.661996	0.579746	18747/12496	2
mmu04914	mmu04914	Progesterone-mediated oocyte maturation	2/157	92/9000	0.479346	0.661996	0.579746	18747/14678	2
mmu05034	mmu05034	Alcoholism	4/157	205/9000	0.482164	0.661996	0.579746	18747/12912/170787/14678	4
mmu01522	mmu01522	Endocrine resistance	2/157	93/9000	0.485023	0.661996	0.579746	56717/18747	2
mmu04666	mmu04666	Fc gamma R-mediated phagocytosis	2/157	93/9000	0.485023	0.661996	0.579746	227753/18752	2
mmu05222	mmu05222	Small cell lung cancer	2/157	93/9000	0.485023	0.661996	0.579746	12826/18033	2
mmu01250	mmu01250	Biosynthesis of nucleotide sugars	1/157	38/9000	0.488358	0.661996	0.579746	54128	1
mmu04960	mmu04960	Aldosterone-regulated sodium reabsorption	1/157	38/9000	0.488358	0.661996	0.579746	18752	1
mmu04061	mmu04061	Viral protein interaction with cytokine and cytokine receptor	2/157	95/9000	0.496264	0.666738	0.583899	12767/57266	2
mmu05143	mmu05143	African trypanosomiasis	1/157	39/9000	0.497321	0.666738	0.583899	18752	1
mmu00260	mmu00260	Glycine, serine and threonine metabolism	1/157	40/9000	0.506128	0.667542	0.584603	104174	1
mmu00350	mmu00350	Tyrosine metabolism	1/157	40/9000	0.506128	0.667542	0.584603	14085	1
mmu00513	mmu00513	Various types of N-glycan biosynthesis	1/157	40/9000	0.506128	0.667542	0.584603	80286	1
mmu00564	mmu00564	Glycerophospholipid metabolism	2/157	98/9000	0.512831	0.671518	0.588085	12660/68262	2
mmu04932	mmu04932	Non-alcoholic fatty liver disease	3/157	156/9000	0.514647	0.671518	0.588085	66046/18033/66377	3
mmu04672	mmu04672	Intestinal immune network for IgA production	1/157	43/9000	0.53164	0.68635	0.601074	12767	1
mmu04975	mmu04975	Fat digestion and absorption	1/157	43/9000	0.53164	0.68635	0.601074	13350	1
mmu03022	mmu03022	Basal transcription factors	1/157	44/9000	0.539849	0.69328	0.607144	68153	1
mmu04064	mmu04064	NF-kappa B signaling pathway	2/157	105/9000	0.550081	0.698726	0.611913	21898/18033	2
mmu05167	mmu05167	Kaposi sarcoma-associated herpesvirus infection	4/157	224/9000	0.552124	0.698726	0.611913	56717/12912/54123/18033	4
mmu05160	mmu05160	Hepatitis C	3/157	165/9000	0.552681	0.698726	0.611913	22629/54123/18033	3
mmu04930	mmu04930	Type II diabetes mellitus	1/157	48/9000	0.571282	0.71852	0.629247	56717	1
mmu04625	mmu04625	C-type lectin receptor signaling pathway	2/157	112/9000	0.585301	0.729745	0.639078	17532/18033	2
mmu00510	mmu00510	N-Glycan biosynthesis	1/157	50/9000	0.586189	0.729745	0.639078	80286	1
mmu04668	mmu04668	TNF signaling pathway	2/157	113/9000	0.590165	0.730965	0.640146	12912/18033	2
mmu00520	mmu00520	Amino sugar and nucleotide sugar metabolism	1/157	51/9000	0.593448	0.731319	0.640457	54128	1
mmu02010	mmu02010	ABC transporters	1/157	52/9000	0.60058	0.73639	0.644897	19300	1
mmu03010	mmu03010	Ribosome	3/157	179/9000	0.608226	0.739523	0.647641	54127/27395/110954	3
mmu03013	mmu03013	Nucleocytoplasmic transport	2/157	117/9000	0.609197	0.739523	0.647641	16646/73192	2
mmu04145	mmu04145	Phagosome	3/157	182/9000	0.619522	0.748333	0.655357	21898/22154/11966	3
mmu04370	mmu04370	VEGF signaling pathway	1/157	58/9000	0.640838	0.770268	0.674566	18752	1
mmu04110	mmu04110	Cell cycle	2/157	125/9000	0.645242	0.77176	0.675873	22629/211586	2
mmu04330	mmu04330	Notch signaling pathway	1/157	60/9000	0.65334	0.777634	0.681017	20602	1
mmu03250	mmu03250	Viral life cycle - HIV-1	1/157	61/9000	0.659428	0.78107	0.684026	12767	1
mmu04913	mmu04913	Ovarian steroidogenesis	1/157	63/9000	0.671287	0.783703	0.686332	18747	1
mmu04929	mmu04929	GnRH secretion	1/157	63/9000	0.671287	0.783703	0.686332	18752	1
mmu05217	mmu05217	Basal cell carcinoma	1/157	63/9000	0.671287	0.783703	0.686332	319757	1
mmu00310	mmu00310	Lysine degradation	1/157	64/9000	0.677061	0.784802	0.687294	110147	1
mmu00230	mmu00230	Purine metabolism	2/157	134/9000	0.682618	0.784802	0.687294	229949/12496	2
mmu05135	mmu05135	Yersinia infection	2/157	135/9000	0.686568	0.784802	0.687294	21898/18033	2
mmu00970	mmu00970	Aminoacyl-tRNA biosynthesis	1/157	66/9000	0.68831	0.784802	0.687294	85305	1
mmu04664	mmu04664	Fc epsilon RI signaling pathway	1/157	66/9000	0.68831	0.784802	0.687294	14360	1
mmu05211	mmu05211	Renal cell carcinoma	1/157	68/9000	0.699169	0.793476	0.69489	21802	1
mmu04936	mmu04936	Alcoholic liver disease	2/157	141/9000	0.709429	0.801392	0.701823	21898/18033	2
mmu04520	mmu04520	Adherens junction	1/157	71/9000	0.714757	0.80369	0.703835	14360	1
mmu00480	mmu00480	Glutathione metabolism	1/157	72/9000	0.719772	0.805617	0.705523	11758	1
mmu04917	mmu04917	Prolactin signaling pathway	1/157	74/9000	0.729542	0.806955	0.706695	18033	1
mmu05224	mmu05224	Breast cancer	2/157	147/9000	0.73089	0.806955	0.706695	56717/14165	2
mmu05418	mmu05418	Fluid shear stress and atherosclerosis	2/157	147/9000	0.73089	0.806955	0.706695	18033/15529	2
mmu05100	mmu05100	Bacterial invasion of epithelial cells	1/157	76/9000	0.738973	0.807281	0.70698	13429	1
mmu05220	mmu05220	Chronic myeloid leukemia	1/157	76/9000	0.738973	0.807281	0.70698	18033	1
mmu05226	mmu05226	Gastric cancer	2/157	150/9000	0.741111	0.807281	0.70698	56717/14165	2
mmu05202	mmu05202	Transcriptional misregulation in cancer	3/157	224/9000	0.754272	0.815156	0.713877	235320/233908/18033	3
mmu04060	mmu04060	Cytokine-cytokine receptor interaction	4/157	292/9000	0.755022	0.815156	0.713877	16162/12767/16180/57266	4
mmu04662	mmu04662	B cell receptor signaling pathway	1/157	81/9000	0.761145	0.817275	0.715732	18033	1
mmu04390	mmu04390	Hippo signaling pathway	2/157	157/9000	0.763683	0.817275	0.715732	22629/71228	2
mmu00590	mmu00590	Arachidonic acid metabolism	1/157	86/9000	0.781445	0.830479	0.727296	19215	1
mmu04512	mmu04512	ECM-receptor interaction	1/157	88/9000	0.789076	0.830479	0.727296	12826	1
mmu05416	mmu05416	Viral myocarditis	1/157	88/9000	0.789076	0.830479	0.727296	14360	1
mmu03320	mmu03320	PPAR signaling pathway	1/157	89/9000	0.792792	0.830479	0.727296	14077	1
mmu04630	mmu04630	JAK-STAT signaling pathway	2/157	168/9000	0.795724	0.830479	0.727296	56717/16162	2
mmu04612	mmu04612	Antigen processing and presentation	1/157	90/9000	0.796443	0.830479	0.727296	12912	1
mmu04610	mmu04610	Complement and coagulation cascades	1/157	93/9000	0.807016	0.83371	0.730126	19128	1
mmu04657	mmu04657	IL-17 signaling pathway	1/157	93/9000	0.807016	0.83371	0.730126	18033	1
mmu04080	mmu04080	Neuroactive ligand-receptor interaction	5/157	386/9000	0.809792	0.83371	0.730126	110312/381677/14823/12424/14815	5
mmu00830	mmu00830	Retinol metabolism	1/157	97/9000	0.820269	0.840948	0.736465	13350	1
mmu04976	mmu04976	Bile secretion	1/157	100/9000	0.829612	0.846968	0.741736	18747	1
mmu01200	mmu01200	Carbon metabolism	1/157	121/9000	0.882798	0.897511	0.786	104174	1
mmu04068	mmu04068	FoxO signaling pathway	1/157	131/9000	0.901957	0.913185	0.799726	20656	1
mmu04210	mmu04210	Apoptosis	1/157	136/9000	0.910335	0.917859	0.803819	18033	1
mmu04530	mmu04530	Tight junction	1/157	167/9000	0.948523	0.952426	0.834092	18747	1
mmu05168	mmu05168	Herpes simplex virus 1 infection	3/157	459/9000	0.98843	0.98843	0.865622	56717/54123/18033	3

## Sheet: Astrocyte subcluster 4
	ID	Description	GeneRatio	BgRatio	pvalue	p.adjust	qvalue	geneID	Count
mmu04144	mmu04144	Endocytosis	16/235	272/9000	0.00201802	0.298416	0.274022	74192/211914/67282/11771/16572/67804/106572/72543/319277/69178/15239/227700/68942/13854/243621/22034	16
mmu05171	mmu05171	Coronavirus disease - COVID-19	15/235	248/9000	0.00211643	0.298416	0.274022	19946/100038882/68028/26419/19106/19899/26451/17858/20042/16451/54127/16159/18706/67945/22034	15
mmu00250	mmu00250	Alanine, aspartate and glutamate metabolism	5/235	39/9000	0.00324476	0.305007	0.280074	268860/14645/53320/14415/11566	5
mmu05165	mmu05165	Human papillomavirus infection	18/235	362/9000	0.00653836	0.353951	0.325016	19164/100038882/104099/225849/19106/71978/12006/59032/17858/16451/23962/26941/11972/22421/12387/18706/433759/15205	18
mmu04728	mmu04728	Dopaminergic synapse	9/235	135/9000	0.00876067	0.353951	0.325016	26419/225849/71978/16572/13195/18798/59032/14682/20265	9
mmu05135	mmu05135	Yersinia infection	9/235	135/9000	0.00876067	0.353951	0.325016	74192/26419/20111/14682/110596/19229/18706/57257/22034	9
mmu05160	mmu05160	Hepatitis C	10/235	165/9000	0.011155	0.353951	0.325016	20778/19106/71978/17858/11836/16451/22630/12387/18706/22034	10
mmu04710	mmu04710	Circadian rhythm	4/235	34/9000	0.011365	0.353951	0.325016	27373/13170/108099/104318	4
mmu04919	mmu04919	Thyroid hormone signaling pathway	8/235	120/9000	0.0131456	0.353951	0.325016	18640/15251/18798/17979/12387/18706/433759/20185	8
mmu01210	mmu01210	2-Oxocarboxylic acid metabolism	3/235	20/9000	0.0144292	0.353951	0.325016	12974/170718/15929	3
mmu04071	mmu04071	Sphingolipid signaling pathway	8/235	124/9000	0.0157722	0.353951	0.325016	26419/225849/71978/18798/59032/14682/18706/13244	8
mmu05142	mmu05142	Chagas disease	7/235	103/9000	0.0180084	0.353951	0.325016	26419/71978/18798/14682/16159/18706/22034	7
mmu04360	mmu04360	Axon guidance	10/235	181/9000	0.0201707	0.353951	0.325016	13176/171171/19247/20351/20358/268902/18706/13841/50780/80883	10
mmu03250	mmu03250	Viral life cycle - HIV-1	5/235	61/9000	0.0211416	0.353951	0.325016	17858/58202/218442/15239/18550	5
mmu03440	mmu03440	Homologous recombination	4/235	41/9000	0.0215501	0.353951	0.325016	20184/70681/233826/21976	4
mmu05010	mmu05010	Alzheimer disease	17/235	383/9000	0.0227044	0.353951	0.325016	19164/100504663/27373/26419/19106/19185/234664/16572/12006/18798/14682/11836/22421/108071/12387/18125/18706	17
mmu04977	mmu04977	Vitamin digestion and absorption	3/235	24/9000	0.0237375	0.353951	0.325016	20778/67096/53320	3
mmu04146	mmu04146	Peroxisome	6/235	86/9000	0.0246857	0.353951	0.325016	18631/50790/20280/67528/17117/74043	6
mmu05210	mmu05210	Colorectal cancer	6/235	88/9000	0.0272712	0.353951	0.325016	13176/26419/12006/11836/12387/18706	6
mmu00970	mmu00970	Aminoacyl-tRNA biosynthesis	5/235	66/9000	0.0286285	0.353951	0.325016	109093/229487/71941/214580/71807	5
mmu00563	mmu00563	Glycosylphosphatidylinositol (GPI)-anchor biosynthesis	3/235	26/9000	0.0293568	0.353951	0.325016	241062/230801/14756	3
mmu04720	mmu04720	Long-term potentiation	5/235	67/9000	0.0303031	0.353951	0.325016	20111/18798/14682/11836/108071	5
mmu05211	mmu05211	Renal cell carcinoma	5/235	68/9000	0.0320382	0.353951	0.325016	15251/19247/11836/67923/18706	5
mmu01522	mmu01522	Endocrine resistance	6/235	93/9000	0.0345017	0.353951	0.325016	26419/20416/17979/11836/18706/20185	6
mmu04622	mmu04622	RIG-I-like receptor signaling pathway	5/235	70/9000	0.0356917	0.353951	0.325016	100038882/26419/66641/16159/22034	5
mmu04920	mmu04920	Adipocytokine signaling pathway	5/235	71/9000	0.037611	0.353951	0.325016	26419/50790/19247/108099/68465	5
mmu05225	mmu05225	Hepatocellular carcinoma	9/235	174/9000	0.038557	0.353951	0.325016	50868/12006/20416/11836/93760/22421/12387/18706/83796	9
mmu04120	mmu04120	Ubiquitin mediated proteolysis	8/235	147/9000	0.0385815	0.353951	0.325016	74126/50868/93765/14897/22193/67923/63958/22034	8
mmu05224	mmu05224	Breast cancer	8/235	147/9000	0.0385815	0.353951	0.325016	12006/20416/17979/11836/22421/12387/18706/15205	8
mmu04650	mmu04650	Natural killer cell mediated cytotoxicity	7/235	121/9000	0.0389095	0.353951	0.325016	12506/19247/20416/11836/19229/18706/57257	7
mmu04722	mmu04722	Neurotrophin signaling pathway	7/235	121/9000	0.0389095	0.353951	0.325016	19164/26419/20111/19247/20416/18706/22034	7
mmu04072	mmu04072	Phospholipase D signaling pathway	8/235	149/9000	0.0412637	0.361125	0.331604	18798/19247/20416/19229/108071/380921/18706/54635	8
mmu05231	mmu05231	Choline metabolism in cancer	6/235	98/9000	0.0428692	0.361125	0.331604	26419/15251/100434/380921/18706/54635	6
mmu00520	mmu00520	Amino sugar and nucleotide sugar metabolism	4/235	51/9000	0.0435399	0.361125	0.331604	22235/50798/26384/12764	4
mmu05220	mmu05220	Chronic myeloid leukemia	5/235	76/9000	0.0481462	0.379232	0.348231	19247/20416/11836/18706/433759	5
mmu04152	mmu04152	AMPK signaling pathway	7/235	127/9000	0.0484126	0.379232	0.348231	18640/225849/71978/59032/108099/18706/68465	7
mmu00020	mmu00020	Citrate cycle (TCA cycle)	3/235	32/9000	0.0500077	0.38114	0.349983	12974/170718/15929	3
mmu04922	mmu04922	Glucagon signaling pathway	6/235	104/9000	0.0544649	0.381758	0.35055	235344/15469/18798/14682/68961/108099	6
mmu01230	mmu01230	Biosynthesis of amino acids	5/235	79/9000	0.0552253	0.381758	0.35055	12974/14645/170718/15929/69051	5
mmu01521	mmu01521	EGFR tyrosine kinase inhibitor resistance	5/235	79/9000	0.0552253	0.381758	0.35055	20416/11836/16451/18706/54635	5
mmu04068	mmu04068	FoxO signaling pathway	7/235	131/9000	0.0555038	0.381758	0.35055	27373/26419/15469/11836/20393/108099/18706	7
mmu00240	mmu00240	Pyrimidine metabolism	4/235	56/9000	0.0579486	0.389083	0.357277	22245/68106/22271/57813	4
mmu04340	mmu04340	Hedgehog signaling pathway	4/235	58/9000	0.0643436	0.407085	0.373807	27373/269878/104318/214897	4
mmu05213	mmu05213	Endometrial cancer	4/235	58/9000	0.0643436	0.407085	0.373807	12006/11836/12387/18706	4
mmu01232	mmu01232	Nucleotide metabolism	5/235	84/9000	0.0682907	0.407085	0.373807	22245/68106/22271/57813/11566	5
mmu04730	mmu04730	Long-term depression	4/235	60/9000	0.0710926	0.407085	0.373807	18798/14682/11836/18125	4
mmu05216	mmu05216	Thyroid cancer	3/235	37/9000	0.0713382	0.407085	0.373807	21787/12387/19713	3
mmu04540	mmu04540	Gap junction	5/235	86/9000	0.0739574	0.407085	0.373807	18798/14682/108071/104318/54635	5
mmu04724	mmu04724	Glutamatergic synapse	6/235	113/9000	0.0751069	0.407085	0.373807	67760/18798/14682/14806/108071/14645	6
mmu04936	mmu04936	Alcoholic liver disease	7/235	141/9000	0.0759397	0.407085	0.373807	26419/14245/108099/16159/12387/68465/22034	7
mmu05017	mmu05017	Spinocerebellar ataxia	7/235	141/9000	0.0759397	0.407085	0.373807	100504663/26419/19185/18798/14682/67013/18706	7
mmu01250	mmu01250	Biosynthesis of nucleotide sugars	3/235	38/9000	0.0760227	0.407085	0.373807	22235/50798/12764	3
mmu00120	mmu00120	Primary bile acid biosynthesis	2/235	18/9000	0.0789776	0.407085	0.373807	20280/17117	2
mmu04310	mmu04310	Wnt signaling pathway	8/235	171/9000	0.079064	0.407085	0.373807	19164/27373/26419/12006/18798/67087/22421/12387	8
mmu05235	mmu05235	PD-L1 expression and PD-1 checkpoint pathway in cancer	5/235	88/9000	0.079873	0.407085	0.373807	15251/19247/16451/18706/22034	5
mmu05143	mmu05143	African trypanosomiasis	3/235	39/9000	0.0808395	0.407085	0.373807	18798/14682/16159	3
mmu05162	mmu05162	Measles	7/235	146/9000	0.0876176	0.42912	0.394041	26419/19106/17858/16451/16159/18706/22034	7
mmu04670	mmu04670	Leukocyte transendothelial migration	6/235	118/9000	0.0882587	0.42912	0.394041	19247/19229/11855/12387/18706/57257	6
mmu04914	mmu04914	Progesterone-mediated oocyte maturation	5/235	92/9000	0.0924389	0.438438	0.402597	26419/20111/11836/231207/18706	5
mmu00100	mmu00100	Steroid biosynthesis	2/235	20/9000	0.0948393	0.438438	0.402597	13121/15490	2
mmu00220	mmu00220	Arginine biosynthesis	2/235	20/9000	0.0948393	0.438438	0.402597	14645/18125	2
mmu03010	mmu03010	Ribosome	8/235	179/9000	0.096695	0.439806	0.403853	19946/68028/19899/26451/20042/54127/68611/67945	8
mmu05022	mmu05022	Pathways of neurodegeneration - multiple diseases	17/235	471/9000	0.109412	0.489747	0.449712	19164/100504663/27373/110083/26419/19185/16572/12006/18798/14682/11836/22421/108071/68942/12387/20191/18125	17
mmu00430	mmu00430	Taurine and hypotaurine metabolism	2/235	22/9000	0.111516	0.491368	0.4512	12583/14415	2
mmu04390	mmu04390	Hippo signaling pathway	7/235	157/9000	0.116679	0.498147	0.457425	27373/71978/12006/22630/22421/12387/104318	7
mmu04927	mmu04927	Cortisol synthesis and secretion	4/235	72/9000	0.118593	0.498147	0.457425	20778/18798/14682/218461	4
mmu05223	mmu05223	Non-small cell lung cancer	4/235	72/9000	0.118593	0.498147	0.457425	16572/11836/18706/19713	4
mmu00515	mmu00515	Mannose type O-glycan biosynthesis	2/235	23/9000	0.120121	0.498147	0.457425	97884/215494	2
mmu04934	mmu04934	Cushing syndrome	7/235	162/9000	0.131369	0.533403	0.489799	20778/12006/18798/14682/22421/218461/12387	7
mmu05161	mmu05161	Hepatitis B	7/235	163/9000	0.134413	0.533403	0.489799	26419/11836/16451/22630/19229/18706/22034	7
mmu05100	mmu05100	Bacterial invasion of epithelial cells	4/235	76/9000	0.136856	0.533403	0.489799	74192/20416/12387/18706	4
mmu05212	mmu05212	Pancreatic cancer	4/235	76/9000	0.136856	0.533403	0.489799	26419/11836/16451/18706	4
mmu04915	mmu04915	Estrogen signaling pathway	6/235	134/9000	0.138079	0.533403	0.489799	18798/20416/14229/14682/17979/18706	6
mmu05412	mmu05412	Arrhythmogenic right ventricular cardiomyopathy	4/235	77/9000	0.141591	0.539578	0.495469	104099/16905/12387/20191	4
mmu03460	mmu03460	Fanconi anemia pathway	3/235	51/9000	0.147675	0.555258	0.509867	233826/21976/15205	3
mmu05169	mmu05169	Epstein-Barr virus infection	9/235	231/9000	0.150595	0.556782	0.511266	100038882/26419/19106/19185/16451/18706/433759/15205/22034	9
mmu04510	mmu04510	Focal adhesion	8/235	201/9000	0.155583	0.556782	0.511266	104099/26419/20416/11855/12387/18706/54635/57257	8
mmu04910	mmu04910	Insulin signaling pathway	6/235	139/9000	0.15589	0.556782	0.511266	26419/20416/11836/68961/108099/18706	6
mmu00650	mmu00650	Butanoate metabolism	2/235	27/9000	0.155978	0.556782	0.511266	268860/14415	2
mmu04550	mmu04550	Signaling pathways regulating pluripotency of stem cells	6/235	140/9000	0.15957	0.557663	0.512076	12006/16451/22421/17129/12387/18706	6
mmu04931	mmu04931	Insulin resistance	5/235	110/9000	0.16018	0.557663	0.512076	26419/20111/19247/108099/18706	5
mmu00330	mmu00330	Arginine and proline metabolism	3/235	54/9000	0.166545	0.563393	0.517337	18451/18125/69051	3
mmu04140	mmu04140	Autophagy - animal	6/235	142/9000	0.16704	0.563393	0.517337	100504663/26419/15251/74302/18706/22034	6
mmu05205	mmu05205	Proteoglycans in cancer	8/235	205/9000	0.167819	0.563393	0.517337	15251/19247/11836/22421/12512/12387/18706/57257	8
mmu04020	mmu04020	Calcium signaling pathway	9/235	240/9000	0.176207	0.573805	0.526898	18798/14682/19229/108071/68961/20191/18125/54635/19713	9
mmu04012	mmu04012	ErbB signaling pathway	4/235	84/9000	0.176445	0.573805	0.526898	26419/20416/11836/18706	4
mmu04217	mmu04217	Necroptosis	7/235	176/9000	0.177025	0.573805	0.526898	26419/19106/16451/14084/14645/68942/72542	7
mmu04935	mmu04935	Growth hormone synthesis, secretion and action	5/235	117/9000	0.190801	0.604827	0.555384	26419/18798/20416/14682/18706	5
mmu00640	mmu00640	Propanoate metabolism	2/235	31/9000	0.19353	0.604827	0.555384	268860/12040	2
mmu05226	mmu05226	Gastric cancer	6/235	150/9000	0.198328	0.604827	0.555384	12006/20416/11836/22421/12387/18706	6
mmu03320	mmu03320	PPAR signaling pathway	4/235	89/9000	0.202947	0.604827	0.555384	50790/20280/11520/12896	4
mmu04727	mmu04727	GABAergic synapse	4/235	89/9000	0.202947	0.604827	0.555384	67760/268860/14645/14415	4
mmu00410	mmu00410	beta-Alanine metabolism	2/235	32/9000	0.203098	0.604827	0.555384	268860/14415	2
mmu00630	mmu00630	Glyoxylate and dicarboxylate metabolism	2/235	32/9000	0.203098	0.604827	0.555384	12974/14645	2
mmu04330	mmu04330	Notch signaling pathway	3/235	60/9000	0.206169	0.604827	0.555384	19164/433759/15205	3
mmu04261	mmu04261	Adrenergic signaling in cardiomyocytes	6/235	152/9000	0.206474	0.604827	0.555384	225849/71978/18798/59032/14682/20191	6
mmu04912	mmu04912	GnRH signaling pathway	4/235	90/9000	0.208384	0.604827	0.555384	26419/18798/14682/19229	4
mmu04961	mmu04961	Endocrine and other factor-regulated calcium reabsorption	3/235	61/9000	0.212974	0.604827	0.555384	11771/18798/14682	3
mmu05410	mmu05410	Hypertrophic cardiomyopathy	4/235	91/9000	0.213864	0.604827	0.555384	104099/16905/108099/20191	4
mmu01212	mmu01212	Fatty acid metabolism	3/235	62/9000	0.219828	0.604827	0.555384	50790/20280/12896	3
mmu04213	mmu04213	Longevity regulating pathway - multiple species	3/235	62/9000	0.219828	0.604827	0.555384	108099/18706/433759	3
mmu01040	mmu01040	Biosynthesis of unsaturated fatty acids	2/235	34/9000	0.222381	0.604827	0.555384	20280/70025	2
mmu04666	mmu04666	Fc gamma R-mediated phagocytosis	4/235	93/9000	0.22494	0.604827	0.555384	74192/211914/18706/57257	4
mmu04929	mmu04929	GnRH secretion	3/235	63/9000	0.226726	0.604827	0.555384	18798/14682/18706	3
mmu05217	mmu05217	Basal cell carcinoma	3/235	63/9000	0.226726	0.604827	0.555384	12006/22421/12387	3
mmu04150	mmu04150	mTOR signaling pathway	6/235	157/9000	0.227346	0.604827	0.555384	14245/20111/20393/22421/80909/18706	6
mmu03030	mmu03030	DNA replication	2/235	35/9000	0.232078	0.611645	0.561645	19687/68209	2
mmu04750	mmu04750	Inflammatory mediator regulation of TRP channels	5/235	127/9000	0.237736	0.617672	0.567179	26419/18798/14682/18442/18706	5
mmu00040	mmu00040	Pentose and glucuronate interconversions	2/235	36/9000	0.241801	0.617672	0.567179	102448/22235	2
mmu04070	mmu04070	Phosphatidylinositol signaling system	4/235	96/9000	0.241823	0.617672	0.567179	18798/74302/380921/18706	4
mmu04926	mmu04926	Relaxin signaling pathway	5/235	129/9000	0.247492	0.617672	0.567179	26419/18798/20416/18125/18706	5
mmu04664	mmu04664	Fc epsilon RI signaling pathway	3/235	66/9000	0.247654	0.617672	0.567179	26419/18706/57257	3
mmu00920	mmu00920	Sulfur metabolism	1/235	11/9000	0.252636	0.617672	0.567179	211389	1
mmu04713	mmu04713	Circadian entrainment	4/235	98/9000	0.253237	0.617672	0.567179	18798/14682/20191/18125	4
mmu04714	mmu04714	Thermogenesis	8/235	231/9000	0.256774	0.617672	0.567179	50790/20111/93760/108099/214663/68033/12896/83796	8
mmu05215	mmu05215	Prostate cancer	4/235	99/9000	0.258986	0.617672	0.567179	11836/12387/18706/54635	4
mmu04960	mmu04960	Aldosterone-regulated sodium reabsorption	2/235	38/9000	0.261293	0.617672	0.567179	20393/18706	2
mmu04137	mmu04137	Mitophagy - animal	3/235	68/9000	0.261768	0.617672	0.567179	26419/15251/72542	3
mmu04620	mmu04620	Toll-like receptor signaling pathway	4/235	100/9000	0.26476	0.617672	0.567179	26419/16159/18706/22034	4
mmu04916	mmu04916	Melanogenesis	4/235	100/9000	0.26476	0.617672	0.567179	18798/14682/22421/12387	4
mmu05016	mmu05016	Huntington disease	10/235	302/9000	0.265029	0.617672	0.567179	100504663/110083/26419/11771/19185/16572/18798/14682/108071/433759	10
mmu05230	mmu05230	Central carbon metabolism in cancer	3/235	69/9000	0.268865	0.621474	0.57067	15251/18706/19713	3
mmu05140	mmu05140	Leishmaniasis	3/235	70/9000	0.275983	0.625682	0.574534	16451/16159/22034	3
mmu05221	mmu05221	Acute myeloid leukemia	3/235	70/9000	0.275983	0.625682	0.574534	12395/11836/18706	3
mmu04142	mmu04142	Lysosome	5/235	135/9000	0.277341	0.625682	0.574534	64933/11972/19141/12512/27419	5
mmu03015	mmu03015	mRNA surveillance pathway	4/235	103/9000	0.282222	0.631639	0.580005	225849/71978/59032/74320	4
mmu04371	mmu04371	Apelin signaling pathway	5/235	137/9000	0.287455	0.631688	0.58005	18798/14682/108099/20191/18125	5
mmu00562	mmu00562	Inositol phosphate metabolism	3/235	72/9000	0.290274	0.631688	0.58005	18798/74302/18706	3
mmu05218	mmu05218	Melanoma	3/235	72/9000	0.290274	0.631688	0.58005	11836/18706/54635	3
mmu03450	mmu03450	Non-homologous end-joining	1/235	13/9000	0.291204	0.631688	0.58005	319583	1
mmu04141	mmu04141	Protein processing in endoplasmic reticulum	6/235	172/9000	0.293484	0.631775	0.580129	74126/26419/19106/56085/63958/19358	6
mmu04917	mmu04917	Prolactin signaling pathway	3/235	74/9000	0.304617	0.636918	0.584852	26419/20416/18706	3
mmu04918	mmu04918	Thyroid hormone synthesis	3/235	74/9000	0.304617	0.636918	0.584852	22139/18798/14682	3
mmu05214	mmu05214	Glioma	3/235	74/9000	0.304617	0.636918	0.584852	20416/11836/18706	3
mmu05146	mmu05146	Amoebiasis	4/235	107/9000	0.305763	0.636918	0.584852	18798/14682/16159/18706	4
mmu00533	mmu00533	Glycosaminoglycan biosynthesis - keratan sulfate	1/235	14/9000	0.309738	0.636918	0.584852	53625	1
mmu03420	mmu03420	Nucleotide excision repair	2/235	43/9000	0.309965	0.636918	0.584852	19687/19358	2
mmu04928	mmu04928	Parathyroid hormone synthesis, secretion and action	4/235	108/9000	0.311683	0.636918	0.584852	18798/14682/11836/26941	4
mmu05145	mmu05145	Toxoplasmosis	4/235	110/9000	0.323556	0.652366	0.599037	26419/16451/16159/22034	4
mmu04015	mmu04015	Rap1 signaling pathway	7/235	214/9000	0.326071	0.652366	0.599037	227377/18798/14682/12387/18706/54635/57257	7
mmu05133	mmu05133	Pertussis	3/235	77/9000	0.326183	0.652366	0.599037	26419/16159/22034	3
mmu04625	mmu04625	C-type lectin receptor signaling pathway	4/235	112/9000	0.33546	0.661536	0.607457	26419/19247/16159/18706	4
mmu04725	mmu04725	Cholinergic synapse	4/235	112/9000	0.33546	0.661536	0.607457	18798/14682/18706/16536	4
mmu05418	mmu05418	Fluid shear stress and atherosclerosis	5/235	147/9000	0.338872	0.663625	0.609376	50868/26419/20610/12387/18706	5
mmu04972	mmu04972	Pancreatic secretion	4/235	114/9000	0.347383	0.6756	0.620372	54403/18798/14682/20191	4
mmu04930	mmu04930	Type II diabetes mellitus	2/235	48/9000	0.357968	0.68149	0.62578	26419/18706	2
mmu04973	mmu04973	Carbohydrate digestion and absorption	2/235	48/9000	0.357968	0.68149	0.62578	18798/18706	2
mmu04010	mmu04010	MAPK signaling pathway	9/235	294/9000	0.36098	0.68149	0.62578	26419/20111/11836/216965/13714/54635/17165/22034/26940	9
mmu00450	mmu00450	Selenocompound metabolism	1/235	17/9000	0.362495	0.68149	0.62578	214580	1
mmu00910	mmu00910	Nitrogen metabolism	1/235	17/9000	0.362495	0.68149	0.62578	14645	1
mmu05167	mmu05167	Kaposi sarcoma-associated herpesvirus infection	7/235	224/9000	0.368735	0.684226	0.628293	100504663/26419/19106/15251/16451/12387/18706	7
mmu00510	mmu00510	N-Glycan biosynthesis	2/235	50/9000	0.376846	0.684226	0.628293	140481/13478	2
mmu04979	mmu04979	Cholesterol metabolism	2/235	50/9000	0.376846	0.684226	0.628293	20778/218203	2
mmu00511	mmu00511	Other glycan degradation	1/235	18/9000	0.379172	0.684226	0.628293	230101	1
mmu04970	mmu04970	Salivary secretion	3/235	85/9000	0.383511	0.684226	0.628293	18798/14682/18125	3
mmu04062	mmu04062	Chemokine signaling pathway	6/235	192/9000	0.386369	0.684226	0.628293	18798/20416/14682/19229/18706/57257	6
mmu01200	mmu01200	Carbon metabolism	4/235	121/9000	0.389104	0.684226	0.628293	12974/170718/15929/13885	4
mmu04114	mmu04114	Oocyte meiosis	4/235	121/9000	0.389104	0.684226	0.628293	225849/20111/231207/22630	4
mmu05203	mmu05203	Viral carcinogenesis	7/235	229/9000	0.390235	0.684226	0.628293	19106/170787/16451/22630/11972/18706/433759	7
mmu04911	mmu04911	Insulin secretion	3/235	86/9000	0.390617	0.684226	0.628293	18798/14682/20191	3
mmu00061	mmu00061	Fatty acid biosynthesis	1/235	19/9000	0.395415	0.684226	0.628293	50790	1
mmu00071	mmu00071	Fatty acid degradation	2/235	52/9000	0.395492	0.684226	0.628293	50790/12896	2
mmu02010	mmu02010	ABC transporters	2/235	52/9000	0.395492	0.684226	0.628293	74104/217258	2
mmu04658	mmu04658	Th1 and Th2 cell differentiation	3/235	88/9000	0.404768	0.696003	0.639107	26419/16451/16159	3
mmu00532	mmu00532	Glycosaminoglycan biosynthesis - chondroitin sulfate / dermatan sulfate	1/235	20/9000	0.411235	0.702838	0.645383	234356	1
mmu00600	mmu00600	Sphingolipid metabolism	2/235	54/9000	0.413881	0.703099	0.645623	230101/13244	2
mmu04211	mmu04211	Longevity regulating pathway	3/235	90/9000	0.418823	0.707234	0.649419	108099/18706/68465	3
mmu00360	mmu00360	Phenylalanine metabolism	1/235	21/9000	0.426642	0.70972	0.651702	13195	1
mmu00531	mmu00531	Glycosaminoglycan degradation	1/235	21/9000	0.426642	0.70972	0.651702	27419	1
mmu04380	mmu04380	Osteoclast differentiation	4/235	128/9000	0.430465	0.70972	0.651702	26419/16451/18706/22034	4
mmu00983	mmu00983	Drug metabolism - other enzymes	3/235	92/9000	0.432768	0.70972	0.651702	22245/22271/57813	3
mmu00280	mmu00280	Valine, leucine and isoleucine degradation	2/235	57/9000	0.440931	0.70972	0.651702	268860/12040	2
mmu03430	mmu03430	Mismatch repair	1/235	22/9000	0.441648	0.70972	0.651702	19687	1
mmu04964	mmu04964	Proximal tubule bicarbonate reclamation	1/235	22/9000	0.441648	0.70972	0.651702	54403	1
mmu04530	mmu04530	Tight junction	5/235	167/9000	0.442762	0.70972	0.651702	74192/26419/71978/26941/108099	5
mmu05414	mmu05414	Dilated cardiomyopathy	3/235	94/9000	0.446591	0.70972	0.651702	104099/16905/20191	3
mmu04630	mmu04630	JAK-STAT signaling pathway	5/235	168/9000	0.447895	0.70972	0.651702	14580/19247/16451/16159/18706	5
mmu04726	mmu04726	Serotonergic synapse	4/235	131/9000	0.447979	0.70972	0.651702	13195/18798/14682/11836	4
mmu00900	mmu00900	Terpenoid backbone biosynthesis	1/235	23/9000	0.456263	0.718806	0.660046	52014	1
mmu03040	mmu03040	Spliceosome	4/235	134/9000	0.465325	0.729009	0.669415	76938/66070/20630/27756	4
mmu05164	mmu05164	Influenza A	5/235	173/9000	0.473371	0.733363	0.673413	19106/17858/16451/16159/18706	5
mmu00564	mmu00564	Glycerophospholipid metabolism	3/235	98/9000	0.473823	0.733363	0.673413	14245/66586/380921	3
mmu05134	mmu05134	Legionellosis	2/235	61/9000	0.475906	0.733363	0.673413	15499/16159	2
mmu00561	mmu00561	Glycerolipid metabolism	2/235	63/9000	0.492891	0.739001	0.67859	14245/380921	2
mmu04913	mmu04913	Ovarian steroidogenesis	2/235	63/9000	0.492891	0.739001	0.67859	20778/15490	2
mmu04933	mmu04933	AGE-RAGE signaling pathway in diabetic complications	3/235	101/9000	0.493842	0.739001	0.67859	26419/18798/18706	3
mmu05417	mmu05417	Lipid and atherosclerosis	6/235	216/9000	0.49762	0.739001	0.67859	26419/18798/16159/18706/57257/22034	6
mmu00601	mmu00601	Glycosphingolipid biosynthesis - lacto and neolacto series	1/235	26/9000	0.497862	0.739001	0.67859	53625	1
mmu04925	mmu04925	Aldosterone synthesis and secretion	3/235	102/9000	0.500432	0.739001	0.67859	20778/18798/14682	3
mmu00310	mmu00310	Lysine degradation	2/235	64/9000	0.501254	0.739001	0.67859	18193/192195	2
mmu04660	mmu04660	T cell receptor signaling pathway	3/235	103/9000	0.506978	0.739001	0.67859	26419/18706/57257	3
mmu05152	mmu05152	Tuberculosis	5/235	180/9000	0.508381	0.739001	0.67859	26419/16451/11972/16159/22034	5
mmu04392	mmu04392	Hippo signaling pathway - multiple species	1/235	27/9000	0.511011	0.739001	0.67859	27373	1
mmu04950	mmu04950	Maturity onset diabetes of the young	1/235	27/9000	0.511011	0.739001	0.67859	15205	1
mmu04966	mmu04966	Collecting duct acid secretion	1/235	27/9000	0.511011	0.739001	0.67859	11972	1
mmu04810	mmu04810	Regulation of actin cytoskeleton	6/235	220/9000	0.515599	0.741831	0.681189	74192/104099/11836/18706/54635/57257	6
mmu04659	mmu04659	Th17 cell differentiation	3/235	105/9000	0.519937	0.742901	0.682171	26419/15251/16451	3
mmu04270	mmu04270	Vascular smooth muscle contraction	4/235	144/9000	0.521611	0.742901	0.682171	18798/14682/11836/54598	4
mmu05208	mmu05208	Chemical carcinogenesis - reactive oxygen species	6/235	222/9000	0.524498	0.743259	0.6825	50868/26419/15251/19247/11836/18706	6
mmu00062	mmu00062	Fatty acid elongation	1/235	29/9000	0.53629	0.756169	0.694354	70025	1
mmu05031	mmu05031	Amphetamine addiction	2/235	69/9000	0.541713	0.758525	0.696518	13195/433759	2
mmu04723	mmu04723	Retrograde endocannabinoid signaling	4/235	148/9000	0.54334	0.758525	0.696518	26419/18798/14682/108071	4
mmu04940	mmu04940	Type I diabetes mellitus	2/235	70/9000	0.549529	0.763384	0.70098	16159/14415	2
mmu04520	mmu04520	Adherens junction	2/235	71/9000	0.557251	0.767831	0.705063	227377/12387	2
mmu00053	mmu00053	Ascorbate and aldarate metabolism	1/235	31/9000	0.560267	0.767831	0.705063	22235	1
mmu01240	mmu01240	Biosynthesis of cofactors	4/235	152/9000	0.564558	0.767831	0.705063	79464/66454/22235/11566	4
mmu04921	mmu04921	Oxytocin signaling pathway	4/235	153/9000	0.569778	0.767831	0.705063	18798/14682/108099/20191	4
mmu04668	mmu04668	TNF signaling pathway	3/235	113/9000	0.569855	0.767831	0.705063	26419/72542/18706	3
mmu03020	mmu03020	RNA polymerase	1/235	32/9000	0.571789	0.767831	0.705063	28015	1
mmu04215	mmu04215	Apoptosis - multiple species	1/235	32/9000	0.571789	0.767831	0.705063	26419	1
mmu04066	mmu04066	HIF-1 signaling pathway	3/235	114/9000	0.575868	0.769644	0.706728	15251/67923/18706	3
mmu04014	mmu04014	Ras signaling pathway	6/235	235/9000	0.580625	0.772341	0.709205	26419/19414/19247/20416/18706/54635	6
mmu04932	mmu04932	Non-alcoholic fatty liver disease	4/235	156/9000	0.585229	0.77378	0.710526	26419/108099/18706/68465	4
mmu04971	mmu04971	Gastric acid secretion	2/235	75/9000	0.587194	0.77378	0.710526	18798/14682	2
mmu03013	mmu03013	Nucleocytoplasmic transport	3/235	117/9000	0.59359	0.774659	0.711333	231042/223921/20610	3
mmu04924	mmu04924	Renin secretion	2/235	76/9000	0.594443	0.774659	0.711333	18798/14682	2
mmu04151	mmu04151	PI3K-Akt signaling pathway	9/235	359/9000	0.598279	0.774659	0.711333	104099/225849/71978/59032/20393/16451/22630/18706/54635	9
mmu05170	mmu05170	Human immunodeficiency virus 1 infection	6/235	240/9000	0.601316	0.774659	0.711333	26419/14682/67923/19229/18706/22034	6
mmu04721	mmu04721	Synaptic vesicle cycle	2/235	77/9000	0.601597	0.774659	0.711333	11771/11972	2
mmu00051	mmu00051	Fructose and mannose metabolism	1/235	36/9000	0.614946	0.788249	0.723812	18640	1
mmu05034	mmu05034	Alcoholism	5/235	205/9000	0.624498	0.79687	0.731729	170787/13195/20416/11836/433759	5
mmu04662	mmu04662	B cell receptor signaling pathway	2/235	81/9000	0.629261	0.799331	0.733989	18706/57257	2
mmu04611	mmu04611	Platelet activation	3/235	125/9000	0.638461	0.80508	0.739267	18798/14682/18706	3
mmu03018	mmu03018	RNA degradation	2/235	84/9000	0.649016	0.80508	0.739267	67207/27756	2
mmu05415	mmu05415	Diabetic cardiomyopathy	5/235	211/9000	0.649828	0.80508	0.739267	26419/18798/20191/18706/12896	5
mmu05132	mmu05132	Salmonella infection	6/235	253/9000	0.652445	0.80508	0.739267	74192/26419/16572/12387/18706/22034	6
mmu00350	mmu00350	Tyrosine metabolism	1/235	40/9000	0.65377	0.80508	0.739267	13195	1
mmu00513	mmu00513	Various types of N-glycan biosynthesis	1/235	40/9000	0.65377	0.80508	0.739267	140481	1
mmu04216	mmu04216	Ferroptosis	1/235	40/9000	0.65377	0.80508	0.739267	50790	1
mmu00760	mmu00760	Nicotinate and nicotinamide metabolism	1/235	41/9000	0.662851	0.806693	0.740748	66454	1
mmu05219	mmu05219	Bladder cancer	1/235	41/9000	0.662851	0.806693	0.740748	11836	1
mmu05163	mmu05163	Human cytomegalovirus infection	6/235	256/9000	0.663662	0.806693	0.740748	18798/14682/16451/19229/12387/18706	6
mmu04512	mmu04512	ECM-receptor interaction	2/235	88/9000	0.674051	0.815804	0.749115	104099/242022	2
mmu04975	mmu04975	Fat digestion and absorption	1/235	43/9000	0.680307	0.819858	0.752837	20778	1
mmu03022	mmu03022	Basal transcription factors	1/235	44/9000	0.688695	0.826434	0.758876	21343	1
mmu04210	mmu04210	Apoptosis	3/235	136/9000	0.694335	0.829671	0.761848	26419/16905/18706	3
mmu04657	mmu04657	IL-17 signaling pathway	2/235	93/9000	0.703291	0.829826	0.76199	26419/22034	2
mmu05222	mmu05222	Small cell lung cancer	2/235	93/9000	0.703291	0.829826	0.76199	18706/22034	2
mmu04145	mmu04145	Phagosome	4/235	182/9000	0.704785	0.829826	0.76199	20778/15239/11972/18125	4
mmu05020	mmu05020	Prion disease	6/235	268/9000	0.706235	0.829826	0.76199	26419/19185/16572/20867/20191/18706	6
mmu03050	mmu03050	Proteasome	1/235	47/9000	0.712566	0.83379	0.765631	19185	1
mmu05030	mmu05030	Cocaine addiction	1/235	48/9000	0.72011	0.839137	0.77054	13195	1
mmu04976	mmu04976	Bile secretion	2/235	100/9000	0.740542	0.859394	0.789142	54403/20778	2
mmu00380	mmu00380	Tryptophan metabolism	1/235	52/9000	0.748367	0.864916	0.794212	13195	1
mmu00270	mmu00270	Cysteine and methionine metabolism	1/235	54/9000	0.761412	0.872838	0.801486	12583	1
mmu04978	mmu04978	Mineral absorption	1/235	54/9000	0.761412	0.872838	0.801486	74051	1
mmu04974	mmu04974	Protein digestion and absorption	2/235	108/9000	0.778167	0.883063	0.810876	67760/107581	2
mmu04923	mmu04923	Regulation of lipolysis in adipocytes	1/235	57/9000	0.779726	0.883063	0.810876	18706	1
mmu05144	mmu05144	Malaria	1/235	57/9000	0.779726	0.883063	0.810876	16159	1
mmu04370	mmu04370	VEGF signaling pathway	1/235	58/9000	0.785514	0.884224	0.811941	18706	1
mmu05166	mmu05166	Human T-cell leukemia virus 1 infection	5/235	250/9000	0.787022	0.884224	0.811941	26419/16451/382056/13714/18706	5
mmu04613	mmu04613	Neutrophil extracellular trap formation	4/235	208/9000	0.797416	0.892346	0.8194	170787/18798/18706/433759	4
mmu05321	mmu05321	Inflammatory bowel disease	1/235	62/9000	0.807192	0.898265	0.824835	16159	1
mmu04621	mmu04621	NOD-like receptor signaling pathway	4/235	213/9000	0.812261	0.898265	0.824835	26419/18798/16451/22034	4
mmu05330	mmu05330	Allograft rejection	1/235	63/9000	0.812261	0.898265	0.824835	16159	1
mmu04024	mmu04024	cAMP signaling pathway	4/235	220/9000	0.831546	0.916	0.841119	26419/20191/18706/57257	4
mmu05202	mmu05202	Transcriptional misregulation in cancer	4/235	224/9000	0.841811	0.921	0.845711	12395/13714/433759/20185	4
mmu04110	mmu04110	Cell cycle	2/235	125/9000	0.842617	0.921	0.845711	22630/433759	2
mmu00480	mmu00480	Glutathione metabolism	1/235	72/9000	0.852309	0.922763	0.84733	14768	1
mmu04115	mmu04115	p53 signaling pathway	1/235	72/9000	0.852309	0.922763	0.84733	13663	1
mmu05014	mmu05014	Amyotrophic lateral sclerosis	7/235	369/9000	0.854046	0.922763	0.84733	100504663/110083/19185/16572/56085/68942/18125	7
mmu04514	mmu04514	Cell adhesion molecules	3/235	182/9000	0.859097	0.924676	0.849087	104099/171171/80883	3
mmu00230	mmu00230	Purine metabolism	2/235	134/9000	0.869417	0.932227	0.85602	218461/11566	2
mmu01524	mmu01524	Platinum drug resistance	1/235	80/9000	0.8807	0.940748	0.863845	18706	1
mmu04260	mmu04260	Cardiac muscle contraction	1/235	87/9000	0.901043	0.950427	0.872733	20191	1
mmu05323	mmu05323	Rheumatoid arthritis	1/235	87/9000	0.901043	0.950427	0.872733	11972	1
mmu04612	mmu04612	Antigen processing and presentation	1/235	90/9000	0.908666	0.950427	0.872733	19141	1
mmu05032	mmu05032	Morphine addiction	1/235	91/9000	0.911075	0.950427	0.872733	218461	1
mmu00140	mmu00140	Steroid hormone biosynthesis	1/235	92/9000	0.913421	0.950427	0.872733	15490	1
mmu04742	mmu04742	Taste transduction	1/235	92/9000	0.913421	0.950427	0.872733	18798	1
mmu05168	mmu05168	Herpes simplex virus 1 infection	8/235	459/9000	0.918268	0.950427	0.872733	19106/19247/16451/16159/224045/18706/22034/22688	8
mmu05012	mmu05012	Parkinson disease	4/235	264/9000	0.918453	0.950427	0.872733	50868/26419/19185/16572	4
mmu04350	mmu04350	TGF-beta signaling pathway	1/235	95/9000	0.920095	0.950427	0.872733	17129	1
mmu04064	mmu04064	NF-kappa B signaling pathway	1/235	105/9000	0.938854	0.964167	0.88535	22034	1
mmu04080	mmu04080	Neuroactive ligand-receptor interaction	6/235	386/9000	0.942145	0.964167	0.88535	110312/14806/108071/18442/54598/15171	6
mmu04022	mmu04022	cGMP-PKG signaling pathway	2/235	173/9000	0.943653	0.964167	0.88535	18798/14682	2
mmu05206	mmu05206	MicroRNAs in cancer	4/235	303/9000	0.959388	0.97399	0.894369	20416/18706/433759/53614	4
mmu03008	mmu03008	Ribosome biogenesis in eukaryotes	1/235	121/9000	0.960175	0.97399	0.894369	213773	1
mmu00190	mmu00190	Oxidative phosphorylation	1/235	135/9000	0.972651	0.983109	0.902743	11972	1
mmu05207	mmu05207	Chemical carcinogenesis - receptor activation	2/235	225/9000	0.982693	0.989712	0.908806	20111/18706	2
mmu04218	mmu04218	Cellular senescence	1/235	184/9000	0.992695	0.996227	0.914789	18706	1
mmu04060	mmu04060	Cytokine-cytokine receptor interaction	1/235	292/9000	0.999612	0.999612	0.917897	16159	1
