# Supplementary material for: A Single-Cell Atlas of the Substantia Nigra Reveals Therapeutic Effects of Icaritin in a Rat Model of Parkinson’s Disease
Source: Antioxidants (Basel). 2024 Sep 30;13(10):1183. doi: 10.3390/antiox13101183 (PMC11505506; doi:10.3390/antiox13101183)
Supplement: Supplementary file 1 [file antioxidants-13-01183-s001.zip › Table S6.xlsx]

## Sheet: Table S6 Legend
Table S6. Top five binding sites of icaritin in GPI–PLD

## Sheet: Binding sites
Site	Size	PLB	Hyd	Side	Residues
1	125	3.45	33	56	1:(ASP166 VAL167 LEU168 LEU251 ASP252 ASP253 MET254 ARG318 LYS319 ASN320 ASN322 TYR323 TRP384 VAL385 MET386 ALA387 SER453 ALA454 LEU455 ALA456 VAL457 TRP516 ALA517 LEU518 LEU519 ALA520 GLY582 TYR583 SER584 LEU585 HIS586 PRO601)
2	49	0.33	13	25	1:(LEU248 GLY249 GLY250 LEU251 ASP252 THR265 ASN281 PHE312 SER314 LYS315 ASP316 ILE317 ARG318)
3	56	0.2	20	33	1:(LEU565 LEU669 PRO673 ARG745 THR747 ASP748 THR750 VAL761 TYR762 ILE763 TYR764 ASN765 THR769 THR770)
4	28	-0.04	9	13	1:(TYR330 THR332 PRO337 GLU338 VAL377 TYR379 ALA380 ARG381 LEU382)
5	24	-0.15	18	27	1:(GLU338 TYR373 VAL377 LEU382 TYR406 HIS408 TYR418 LEU427 PRO428 PRO429)
