# Supplementary material for: A Single-Cell Atlas of the Substantia Nigra Reveals Therapeutic Effects of Icaritin in a Rat Model of Parkinson’s Disease
Source: Antioxidants (Basel). 2024 Sep 30;13(10):1183. doi: 10.3390/antiox13101183 (PMC11505506; doi:10.3390/antiox13101183)
Supplement: Supplementary file 1 [file antioxidants-13-01183-s001.zip › Table S7.xlsx]

## Sheet: Table S7 Legend
Table S7. GO analysis showing enriched terms in each indicated gene clusters using the differentially expressed genes (DEGs) among the cell population of the icaritin group compared to the model group

## Sheet: OPC and ODC subcluster 0
	ID	Description	GeneRatio	BgRatio	pvalue	p.adjust	qvalue	geneID	Count
GO:0002181	GO:0002181	cytoplasmic translation	14/357	96/29008	1.36521e-11	4.84648e-08	3.84557e-08	Rpl17/Rpl26/Rplp1/Rpl19/Rpl32/Rpl41/Rpl30/Rpsa/Rps23/Rps28/Rps2/Rpl18a/Rpl24/Zc3h15	14
GO:0050808	GO:0050808	synapse organization	24/357	489/29008	1.2013e-08	1.70019e-05	1.34906e-05	Lrrn3/Grip2/Nectin1/Apoe/Ptpro/Pak1/Filip1/Tsc1/Negr1/Lrrc4c/Ppfibp2/Ssh1/Ndrg1/Dgkz/Lgmn/Mtmr2/Magi2/Pik3r1/Tanc1/Sema3e/Nlgn1/Ntng1/Nrxn1/Nrxn3	24
GO:0006457	GO:0006457	protein folding	14/357	163/29008	1.63978e-08	1.70019e-05	1.34906e-05	Cryab/Ppia/B2m/Cdc37l1/Hsp90ab1/Tbca/Dnajc10/Pdia3/Pfdn2/Calr/Hsp90aa1/Ptges3/Hsph1/Hspa5	14
GO:0042274	GO:0042274	ribosomal small subunit biogenesis	10/357	72/29008	1.9157e-08	1.70019e-05	1.34906e-05	Rps16/Rps27/Rpsa/Rps8/Rps28/Rps2/Rps25/Rps5/Rps24/Ngdn	10
GO:0022613	GO:0022613	ribonucleoprotein complex biogenesis	21/357	412/29008	5.29023e-08	3.75606e-05	2.98035e-05	Rpl26/Rps16/Rps27/Rpl35/Hsp90ab1/Rpsa/Luc7l2/Rps8/Rps28/Rps2/Rps25/Adar/Tsc1/Rps5/Rps24/Rpl3/Ngdn/Hsp90aa1/Rpl24/Xpo1/Ptges3	21
GO:0000028	GO:0000028	ribosomal small subunit assembly	6/357	20/29008	1.11646e-07	6.60575e-05	5.24151e-05	Rps27/Rpsa/Rps28/Rps2/Rps25/Rps5	6
GO:0022618	GO:0022618	ribonucleoprotein complex assembly	13/357	171/29008	2.24024e-07	0.000113612	9.01488e-05	Rps27/Hsp90ab1/Rpsa/Luc7l2/Rps28/Rps2/Rps25/Adar/Rps5/Rpl3/Hsp90aa1/Rpl24/Ptges3	13
GO:0071826	GO:0071826	ribonucleoprotein complex subunit organization	13/357	178/29008	3.56031e-07	0.000157989	0.00012536	Rps27/Hsp90ab1/Rpsa/Luc7l2/Rps28/Rps2/Rps25/Adar/Rps5/Rpl3/Hsp90aa1/Rpl24/Ptges3	13
GO:0031346	GO:0031346	positive regulation of cell projection organization	20/357	441/29008	7.01607e-07	0.000261253	0.000207298	Sgk1/Eef1a1/Apoe/Shtn1/Arsb/Ror1/Lrrc7/Pak1/Negr1/Rab8b/Cx3cl1/Magi2/Pik3r1/Scarb2/Clip1/Nlgn1/Hdac4/Hspa5/Atp1b2/Tnik	20
GO:0050821	GO:0050821	protein stabilization	13/357	190/29008	7.4991e-07	0.000261253	0.000207298	Cryab/Hip1/Cdc37l1/Hsp90ab1/Rpl23/Tsc1/Lamp1/Calr/Hsp90aa1/Pik3r1/Per3/Ptges3/Atp1b2	13
GO:0009755	GO:0009755	hormone-mediated signaling pathway	12/357	161/29008	8.09515e-07	0.000261253	0.000207298	Appl2/Sgk1/Abhd2/Ptpn11/Pak1/Adipor2/Klf9/Kmt2d/Calr/Ddx5/Crebrf/Ptges3	12
GO:0042254	GO:0042254	ribosome biogenesis	16/357	296/29008	9.66929e-07	0.000265045	0.000210307	Rpl26/Rps16/Rps27/Rpl35/Rpsa/Rps8/Rps28/Rps2/Rps25/Tsc1/Rps5/Rps24/Rpl3/Ngdn/Rpl24/Xpo1	16
GO:1901652	GO:1901652	response to peptide	19/357	412/29008	1.04113e-06	0.000265045	0.000210307	Appl2/Sgk1/Stat1/Car2/Gatm/Ptpn11/Sort1/Rpl23/Pak1/Tsc1/Grb14/Rab8b/Pld1/Vgf/Lgmn/Pik3r1/Pde3b/Ptprj/Atp1a3	19
GO:0042255	GO:0042255	ribosome assembly	8/357	63/29008	1.04525e-06	0.000265045	0.000210307	Rps27/Rpsa/Rps28/Rps2/Rps25/Rps5/Rpl3/Rpl24	8
GO:0016311	GO:0016311	dephosphorylation	17/357	345/29008	1.58364e-06	0.000374794	0.000297391	Phlpp1/Ppp1r16b/Ppia/Ppp2r2a/Hsp90ab1/Ptpn11/Ptpro/Tsc1/Ptprm/Ppp3cb/Ssh1/Dusp1/Mtmr2/Plpp1/Magi2/Synj2/Ptprj	17
GO:0006470	GO:0006470	protein dephosphorylation	14/357	239/29008	1.81069e-06	0.000401747	0.000318777	Phlpp1/Ppp1r16b/Ppia/Ppp2r2a/Hsp90ab1/Ptpn11/Ptpro/Tsc1/Ptprm/Ppp3cb/Ssh1/Dusp1/Magi2/Ptprj	14
GO:0007611	GO:0007611	learning or memory	16/357	317/29008	2.3586e-06	0.000492531	0.000390812	Sgk1/Tmod2/B2m/Apoe/Gatm/Atp8a1/Pak1/Rcan2/Cck/Ppt1/Lgmn/Tanc1/Atp1a3/Nrxn1/Nrxn3/Dgki	16
GO:0072578	GO:0072578	neurotransmitter-gated ion channel clustering	5/357	19/29008	2.77007e-06	0.0005214	0.000413719	Grip2/Apoe/Ssh1/Nlgn1/Nrxn1	5
GO:0031098	GO:0031098	stress-activated protein kinase signaling cascade	14/357	248/29008	2.79059e-06	0.0005214	0.000413719	Phlpp1/Errfi1/Cryab/Ppia/Ccdc88c/Tnfrsf19/Klhdc10/Eif2ak2/Map2k6/Map4k4/Dusp1/Taok3/Hsph1/Tnik	14
GO:0043113	GO:0043113	receptor clustering	8/357	73/29008	3.26028e-06	0.0005787	0.000459185	Grip2/Apoe/Lrrc7/Pak1/Ssh1/Magi2/Nlgn1/Nrxn1	8
GO:0051592	GO:0051592	response to calcium ion	10/357	130/29008	5.06645e-06	0.000856471	0.00067959	Slc25a13/Fus/Clic4/S100a16/Adgrv1/Mcoln1/Lgmn/Nlgn1/Syt1/Nrxn1	10
GO:0071277	GO:0071277	cellular response to calcium ion	8/357	78/29008	5.39133e-06	0.000869965	0.000690297	Fus/Clic4/Adgrv1/Mcoln1/Lgmn/Nlgn1/Syt1/Nrxn1	8
GO:0031647	GO:0031647	regulation of protein stability	15/357	307/29008	7.20121e-06	0.00111149	0.000881942	Cryab/Hip1/Cdc37l1/Ccdc88c/Hsp90ab1/Rpl23/Tsc1/Lamp1/Adgrv1/Calr/Hsp90aa1/Pik3r1/Per3/Ptges3/Atp1b2	15
GO:0043434	GO:0043434	response to peptide hormone	16/357	351/29008	8.58018e-06	0.00123048	0.000976356	Appl2/Sgk1/Stat1/Car2/Gatm/Ptpn11/Sort1/Pak1/Tsc1/Grb14/Rab8b/Pld1/Vgf/Pik3r1/Pde3b/Ptprj	16
GO:1990138	GO:1990138	neuron projection extension	12/357	203/29008	9.01168e-06	0.00123048	0.000976356	Apoe/Shtn1/Hsp90ab1/Sh3gl2/Pak1/Vcl/Dip2b/Hsp90aa1/Impact/Sema3e/Smurf1/Syt1	12
GO:0030100	GO:0030100	regulation of endocytosis	13/357	238/29008	9.01196e-06	0.00123048	0.000976356	Appl2/Sh3gl3/B2m/Hip1/Apoe/Arhgap21/Sh3gl2/Ppp3cb/Ppt1/Mtmr2/Magi2/Nlgn1/Kif3a	13
GO:0050890	GO:0050890	cognition	16/357	354/29008	9.53908e-06	0.00125421	0.000995188	Sgk1/Tmod2/B2m/Apoe/Gatm/Atp8a1/Pak1/Rcan2/Cck/Ppt1/Lgmn/Tanc1/Atp1a3/Nrxn1/Nrxn3/Dgki	16
GO:0034329	GO:0034329	cell junction assembly	18/357	439/29008	1.01237e-05	0.00126432	0.00100321	Lrrn3/Nectin1/Mpdz/Ptpn11/Tesk2/Ptpro/Vmp1/Tsc1/Negr1/Vcl/Map4k4/Cdh20/Magi2/Pik3r1/Ptprj/Nlgn1/Nrxn1/Nrxn3	18
GO:0097113	GO:0097113	AMPA glutamate receptor clustering	4/357	12/29008	1.03282e-05	0.00126432	0.00100321	Grip2/Apoe/Ssh1/Nlgn1	4
GO:0007409	GO:0007409	axonogenesis	19/357	487/29008	1.15824e-05	0.00137059	0.00108753	Dscaml1/Nectin1/Apoe/Shtn1/Hsp90ab1/Ptpn11/Ptpro/Pak1/Cck/Lrrc4c/Vcl/Ptprm/Dip2b/Hsp90aa1/Rpl24/Sema3e/Lgr4/Alcam/Ntng1	19
GO:0031589	GO:0031589	cell-substrate adhesion	16/357	366/29008	1.44024e-05	0.00161962	0.00128513	Atrn/Dock1/Spock1/Ptpn11/Tesk2/Tsc1/Vcl/Map4k4/Calr/Pik3r1/Ptprj/Sema3e/Prex1/Ntng1/Rsu1/Atp1b2	16
GO:0097688	GO:0097688	glutamate receptor clustering	4/357	13/29008	1.47737e-05	0.00161962	0.00128513	Grip2/Apoe/Ssh1/Nlgn1	4
GO:0043401	GO:0043401	steroid hormone mediated signaling pathway	9/357	117/29008	1.50556e-05	0.00161962	0.00128513	Sgk1/Abhd2/Pak1/Klf9/Kmt2d/Calr/Ddx5/Crebrf/Ptges3	9
GO:0140694	GO:0140694	non-membrane-bounded organelle assembly	16/357	373/29008	1.8163e-05	0.00189643	0.00150478	Tmod2/Rps27/Stard9/Rpsa/Rps23/Rps28/Rps2/Rps3/Rps25/Rps5/Rpl3/Tmod1/Rpl24/Tnks/Mlh1/Pibf1	16
GO:0007612	GO:0007612	learning	11/357	185/29008	2.01257e-05	0.00203957	0.00161835	Sgk1/Atp8a1/Pak1/Cck/Ppt1/Lgmn/Tanc1/Atp1a3/Nrxn1/Nrxn3/Dgki	11
GO:0046486	GO:0046486	glycerolipid metabolic process	16/357	377/29008	2.0683e-05	0.00203957	0.00161835	Gpd1/Serinc5/Apoe/Abhd2/Ptpn11/Piga/Pgap2/Pld1/Dgkz/Mtmr2/Plpp1/Pik3r1/Synj2/Pik3c3/Mboat2/Dgki	16
GO:0001941	GO:0001941	postsynaptic membrane organization	6/357	47/29008	2.33742e-05	0.00224266	0.0017795	Grip2/Apoe/Ssh1/Magi2/Nlgn1/Nrxn1	6
GO:0010976	GO:0010976	positive regulation of neuron projection development	12/357	224/29008	2.40862e-05	0.00225015	0.00178544	Eef1a1/Apoe/Arsb/Ror1/Lrrc7/Negr1/Cx3cl1/Magi2/Scarb2/Clip1/Hspa5/Atp1b2	12
GO:0045785	GO:0045785	positive regulation of cell adhesion	18/357	471/29008	2.58013e-05	0.00233311	0.00185127	Zbtb16/B2m/Adam19/Prkd2/Dock1/Ptpn11/Rps3/Tsc1/Magi1/Map4k4/Cx3cl1/Calr/Hsp90aa1/Ptprj/Megf10/Prex1/Rsu1/Hsph1	18
GO:0010810	GO:0010810	regulation of cell-substrate adhesion	12/357	226/29008	2.62886e-05	0.00233311	0.00185127	Dock1/Spock1/Ptpn11/Tsc1/Vcl/Map4k4/Calr/Pik3r1/Ptprj/Sema3e/Prex1/Rsu1	12
GO:0007626	GO:0007626	locomotory behavior	13/357	268/29008	3.15123e-05	0.00272851	0.00216501	Selenop/Apoe/Prex2/Gng7/Rcan2/Tsc1/Negr1/Ppp3cb/Pbx3/Tmod1/Ppt1/Atp1a3/Kcnj10	13
GO:0099565	GO:0099565	chemical synaptic transmission, postsynaptic	8/357	100/29008	3.38475e-05	0.00286092	0.00227007	Hcrt/Grip2/Ssh1/Cx3cl1/Mtmr2/Nlgn1/Nrxn1/Dgki	8
GO:0097120	GO:0097120	receptor localization to synapse	7/357	75/29008	3.90317e-05	0.00315045	0.00249981	Grip2/Kif17/Lrrc7/Magi2/Nlgn1/Nrxn1/Tnik	7
GO:0150115	GO:0150115	cell-substrate junction organization	8/357	102/29008	3.90478e-05	0.00315045	0.00249981	Ptpn11/Tesk2/Tsc1/Vcl/Map4k4/Rab8b/Pik3r1/Ptprj	8
GO:0048588	GO:0048588	developmental cell growth	13/357	275/29008	4.1117e-05	0.00324368	0.00257378	Apoe/Shtn1/Hsp90ab1/Sh3gl2/Pak1/Vcl/Kmt2d/Dip2b/Hsp90aa1/Impact/Sema3e/Smurf1/Syt1	13
GO:0031667	GO:0031667	response to nutrient levels	15/357	358/29008	4.32335e-05	0.00328982	0.00261039	Hcrt/Appl2/Apoe/Arsb/Gatm/Bckdhb/Tsc1/Eif2ak2/Cck/Vgf/Wrn/Pdia3/Impact/Pik3c3/Hspa5	15
GO:0051403	GO:0051403	stress-activated MAPK cascade	12/357	238/29008	4.35553e-05	0.00328982	0.00261039	Phlpp1/Cryab/Ppia/Tnfrsf19/Klhdc10/Eif2ak2/Map2k6/Map4k4/Dusp1/Taok3/Hsph1/Tnik	12
GO:0071248	GO:0071248	cellular response to metal ion	10/357	167/29008	4.50033e-05	0.00332837	0.00264098	B2m/Fus/Slc12a2/Clic4/Adgrv1/Mcoln1/Lgmn/Nlgn1/Syt1/Nrxn1	10
GO:0150117	GO:0150117	positive regulation of cell-substrate junction organization	5/357	33/29008	4.90778e-05	0.00344241	0.00273147	Ptpn11/Tsc1/Map4k4/Pik3r1/Ptprj	5
GO:0099173	GO:0099173	postsynapse organization	11/357	204/29008	4.93731e-05	0.00344241	0.00273147	Grip2/Apoe/Ssh1/Ndrg1/Dgkz/Lgmn/Mtmr2/Magi2/Tanc1/Nlgn1/Nrxn1	11
GO:0060560	GO:0060560	developmental growth involved in morphogenesis	13/357	280/29008	4.94543e-05	0.00344241	0.00273147	Apoe/Shtn1/Hsp90ab1/Slc12a2/Sh3gl2/Pak1/Vcl/Dip2b/Hsp90aa1/Impact/Sema3e/Smurf1/Syt1	13
GO:0032868	GO:0032868	response to insulin	12/357	244/29008	5.53847e-05	0.00378107	0.00300019	Appl2/Sgk1/Ptpn11/Sort1/Pak1/Tsc1/Grb14/Rab8b/Vgf/Pik3r1/Pde3b/Ptprj	12
GO:0099560	GO:0099560	synaptic membrane adhesion	5/357	34/29008	5.69619e-05	0.00381537	0.00302741	Lrrc4c/Magi2/Nlgn1/Ntng1/Nrxn1	5
GO:1903320	GO:1903320	regulation of protein modification by small protein conjugation or removal	12/357	248/29008	6.47317e-05	0.00425551	0.00337665	Septin4/Ppia/Hsp90ab1/Rps2/Rps3/Rpl23/Ubxn1/Hsp90aa1/Pias4/Hdac4/Ivns1abp/Hspa5	12
GO:0098742	GO:0098742	cell-cell adhesion via plasma-membrane adhesion molecules	11/357	213/29008	7.284e-05	0.00470149	0.00373053	Dscaml1/Nectin1/Lrrc4c/Ptprm/Cx3cl1/Cdh20/Magi2/Nlgn1/Alcam/Ntng1/Nrxn1	11
GO:0010038	GO:0010038	response to metal ion	13/357	292/29008	7.5704e-05	0.00479909	0.00380797	Slc25a13/B2m/Fus/Gatm/Slc12a2/Clic4/S100a16/Adgrv1/Mcoln1/Lgmn/Nlgn1/Syt1/Nrxn1	13
GO:0030336	GO:0030336	negative regulation of cell migration	13/357	293/29008	7.83555e-05	0.00486849	0.00386303	Lrch1/Apoe/Abhd2/Clic4/Adipor2/Ptprm/Reck/Dusp1/Cx3cl1/Calr/Magi2/Ptprj/Atp1b2	13
GO:0032386	GO:0032386	regulation of intracellular transport	14/357	335/29008	7.95415e-05	0.00486849	0.00386303	Ifi27/Sh3tc2/Cryab/Hsp90ab1/Ptpn11/Ubac2/Pak1/Lamp1/Oaz1/Mtmr2/Pik3r1/Crebrf/Kif3a/Xpo1	14
GO:0099003	GO:0099003	vesicle-mediated transport in synapse	12/357	255/29008	8.43849e-05	0.0050774	0.0040288	Sh3gl3/Grip2/Sh3gl2/Ppp3cb/Pld1/Magi2/Synj2/Nlgn1/Syt1/Nrxn1/Nrxn3/Dgki	12
GO:0008654	GO:0008654	phospholipid biosynthetic process	11/357	217/29008	8.60035e-05	0.00508854	0.00403764	Serinc5/Piga/Pgap2/Pld1/Agpat4/Dgkz/Pik3r1/Pik3c3/Sgms1/Mboat2/Dgki	11
GO:0040013	GO:0040013	negative regulation of locomotion	14/357	341/29008	9.59444e-05	0.00549314	0.00435868	Lrch1/Apoe/Abhd2/Clic4/Adipor2/Ptprm/Reck/Dusp1/Cx3cl1/Calr/Magi2/Ptprj/Sema3e/Atp1b2	14
GO:1901888	GO:1901888	regulation of cell junction assembly	11/357	220/29008	9.71649e-05	0.00549314	0.00435868	Lrrn3/Nectin1/Ptpn11/Tsc1/Negr1/Vcl/Map4k4/Pik3r1/Ptprj/Nlgn1/Nrxn1	11
GO:0060078	GO:0060078	regulation of postsynaptic membrane potential	8/357	116/29008	9.74839e-05	0.00549314	0.00435868	Hcrt/Grip2/Ssh1/Cx3cl1/Mtmr2/Nlgn1/Nrxn1/Dgki	8
GO:0009991	GO:0009991	response to extracellular stimulus	15/357	391/29008	0.000115684	0.00628915	0.0049903	Hcrt/Appl2/Apoe/Arsb/Gatm/Bckdhb/Tsc1/Eif2ak2/Cck/Vgf/Wrn/Pdia3/Impact/Pik3c3/Hspa5	15
GO:1902414	GO:1902414	protein localization to cell junction	8/357	119/29008	0.000116567	0.00628915	0.0049903	Grip2/Nectin1/Vcl/Magi2/Nlgn1/Kif3a/Nrxn1/Tnik	8
GO:2000146	GO:2000146	negative regulation of cell motility	13/357	306/29008	0.000120886	0.00628915	0.0049903	Lrch1/Apoe/Abhd2/Clic4/Adipor2/Ptprm/Reck/Dusp1/Cx3cl1/Calr/Magi2/Ptprj/Atp1b2	13
GO:0009306	GO:0009306	protein secretion	15/357	393/29008	0.000122335	0.00628915	0.0049903	Rab3c/Ppia/Apoe/Nnat/Slc12a2/Ptpn11/Ppp3cb/Rab8b/Vgf/Golph3l/Abca1/Pde3b/Pik3c3/Nrxn1/Cyp51	15
GO:0030595	GO:0030595	leukocyte chemotaxis	11/357	226/29008	0.000123236	0.00628915	0.0049903	Itga9/Ppia/Mtus1/Slc12a2/Ptpro/Dusp1/Cx3cl1/Calr/Lgmn/Ptprj/Prex1	11
GO:0097193	GO:0097193	intrinsic apoptotic signaling pathway	13/357	307/29008	0.000124857	0.00628915	0.0049903	Septin4/Tpt1/Rpl26/Ppia/Rps3/Dnajc10/Pias4/Pik3r1/Ddx5/Ube2k/Ivns1abp/Mlh1/Hsph1	13
GO:0060079	GO:0060079	excitatory postsynaptic potential	7/357	90/29008	0.000125525	0.00628915	0.0049903	Hcrt/Grip2/Ssh1/Mtmr2/Nlgn1/Nrxn1/Dgki	7
GO:0035592	GO:0035592	establishment of protein localization to extracellular region	15/357	394/29008	0.000125783	0.00628915	0.0049903	Rab3c/Ppia/Apoe/Nnat/Slc12a2/Ptpn11/Ppp3cb/Rab8b/Vgf/Golph3l/Abca1/Pde3b/Pik3c3/Nrxn1/Cyp51	15
GO:1901653	GO:1901653	cellular response to peptide	13/357	308/29008	0.00012894	0.00635745	0.00504449	Appl2/Sgk1/Car2/Ptpn11/Rpl23/Pak1/Grb14/Rab8b/Lgmn/Pik3r1/Pde3b/Ptprj/Atp1a3	13
GO:0099504	GO:0099504	synaptic vesicle cycle	11/357	228/29008	0.000133155	0.00647535	0.00513804	Sh3gl3/Sh3gl2/Ppp3cb/Pld1/Magi2/Synj2/Nlgn1/Syt1/Nrxn1/Nrxn3/Dgki	11
GO:0060326	GO:0060326	cell chemotaxis	13/357	312/29008	0.000146443	0.00702531	0.00557442	Itga9/Ppia/Mtus1/Prkd2/Slc12a2/Ptpro/Dock4/Dusp1/Cx3cl1/Calr/Lgmn/Ptprj/Prex1	13
GO:0006611	GO:0006611	protein export from nucleus	6/357	65/29008	0.000149313	0.00706749	0.00560789	Ifi27/Ptpn11/Adar/Calr/Smurf1/Xpo1	6
GO:0071692	GO:0071692	protein localization to extracellular region	15/357	401/29008	0.000152382	0.00711785	0.00564784	Rab3c/Ppia/Apoe/Nnat/Slc12a2/Ptpn11/Ppp3cb/Rab8b/Vgf/Golph3l/Abca1/Pde3b/Pik3c3/Nrxn1/Cyp51	15
GO:1901890	GO:1901890	positive regulation of cell junction assembly	8/357	124/29008	0.00015518	0.00715439	0.00567684	Lrrn3/Ptpn11/Tsc1/Map4k4/Pik3r1/Ptprj/Nlgn1/Nrxn1	8
GO:0051271	GO:0051271	negative regulation of cellular component movement	13/357	315/29008	0.000160879	0.00732204	0.00580987	Lrch1/Apoe/Abhd2/Clic4/Adipor2/Ptprm/Reck/Dusp1/Cx3cl1/Calr/Magi2/Ptprj/Atp1b2	13
GO:0006883	GO:0006883	cellular sodium ion homeostasis	4/357	23/29008	0.000165998	0.00742791	0.00589387	Sgk1/Slc12a2/Atp1a3/Atp1b2	4
GO:0006644	GO:0006644	phospholipid metabolic process	14/357	360/29008	0.000168784	0.00742791	0.00589387	Serinc5/Piga/Pgap2/Pld1/Agpat4/Dgkz/Mtmr2/Plpp1/Pik3r1/Synj2/Pik3c3/Sgms1/Mboat2/Dgki	14
GO:0043254	GO:0043254	regulation of protein-containing complex assembly	16/357	451/29008	0.000169482	0.00742791	0.00589387	Sgk1/Tmod2/Cryab/Apoe/Tmsb4x/Ptpn11/Rps3/Pak1/Eif2ak2/Cck/Ssh1/Tmod1/Hsp90aa1/Impact/Abca1/Clip1	16
GO:0048259	GO:0048259	regulation of receptor-mediated endocytosis	8/357	126/29008	0.000173315	0.00742832	0.0058942	Sh3gl3/B2m/Hip1/Sh3gl2/Ppt1/Mtmr2/Magi2/Kif3a	8
GO:1903532	GO:1903532	positive regulation of secretion by cell	14/357	361/29008	0.000173676	0.00742832	0.0058942	Ppia/Nnat/Slc12a2/Ptpn11/Tnfrsf11a/Lamp1/Cck/Map2k6/Ppp3cb/Rab8b/Golph3l/Nlgn1/Syt1/Nell2	14
GO:0032872	GO:0032872	regulation of stress-activated MAPK cascade	10/357	198/29008	0.000184657	0.00780395	0.00619225	Phlpp1/Ppia/Tnfrsf19/Klhdc10/Eif2ak2/Map4k4/Dusp1/Taok3/Hsph1/Tnik	10
GO:0045807	GO:0045807	positive regulation of endocytosis	8/357	128/29008	0.000193159	0.00806723	0.00640116	Appl2/B2m/Hip1/Apoe/Ppt1/Magi2/Nlgn1/Kif3a	8
GO:1990000	GO:1990000	amyloid fibril formation	4/357	24/29008	0.000197273	0.00813464	0.00645465	Cryab/B2m/Apoe/Pfdn2	4
GO:0042158	GO:0042158	lipoprotein biosynthetic process	7/357	97/29008	0.000200567	0.00813464	0.00645465	Apoe/Piga/Pgap2/Abca1/Zdhhc20/Nmt2/Pik3c3	7
GO:0042157	GO:0042157	lipoprotein metabolic process	8/357	129/29008	0.000203759	0.00813464	0.00645465	Apoe/Piga/Pgap2/Ppt1/Abca1/Zdhhc20/Nmt2/Pik3c3	8
GO:0015800	GO:0015800	acidic amino acid transport	6/357	69/29008	0.000207955	0.00813464	0.00645465	Slc25a13/Slc12a2/Pak1/Cck/Slc6a6/Kcnj10	6
GO:0150116	GO:0150116	regulation of cell-substrate junction organization	6/357	69/29008	0.000207955	0.00813464	0.00645465	Ptpn11/Tsc1/Vcl/Map4k4/Pik3r1/Ptprj	6
GO:0070302	GO:0070302	regulation of stress-activated protein kinase signaling cascade	10/357	201/29008	0.000208522	0.00813464	0.00645465	Phlpp1/Ppia/Tnfrsf19/Klhdc10/Eif2ak2/Map4k4/Dusp1/Taok3/Hsph1/Tnik	10
GO:0071383	GO:0071383	cellular response to steroid hormone stimulus	9/357	165/29008	0.000217951	0.00841005	0.00667318	Sgk1/Abhd2/Pak1/Klf9/Kmt2d/Calr/Ddx5/Crebrf/Ptges3	9
GO:0043087	GO:0043087	regulation of GTPase activity	13/357	326/29008	0.000224776	0.00858016	0.00680815	Lrch1/Dock9/Tsc1/Map4k4/Chn2/Cx3cl1/Usp6nl/Evi5l/Zc3h15/Rasgrp3/Prex1/Rsu1/Dgki	13
GO:0006913	GO:0006913	nucleocytoplasmic transport	13/357	327/29008	0.000231536	0.00865213	0.00686526	Appl2/Ifi27/Hsp90ab1/Ptpn11/Adar/Tsc1/Sem1/Calr/Pik3r1/Txnip/Ddx5/Smurf1/Xpo1	13
GO:0051169	GO:0051169	nuclear transport	13/357	327/29008	0.000231536	0.00865213	0.00686526	Appl2/Ifi27/Hsp90ab1/Ptpn11/Adar/Tsc1/Sem1/Calr/Pik3r1/Txnip/Ddx5/Smurf1/Xpo1	13
GO:0072594	GO:0072594	establishment of protein localization to organelle	15/357	418/29008	0.000238166	0.00872742	0.006925	Appl2/Hsp90ab1/Sort1/Adar/Lamp1/Rab8b/Hsp90aa1/Pik3r1/Txnip/Scarb2/Ddx5/Smurf1/Hsph1/Hspa5/Ssr3	15
GO:0042391	GO:0042391	regulation of membrane potential	16/357	465/29008	0.000238795	0.00872742	0.006925	Hcrt/B2m/Grip2/Shtn1/Pxk/Cck/Ssh1/Cx3cl1/Mtmr2/Nlgn1/Atp1a3/Kcnj10/Hcn2/Nrxn1/Atp1b2/Dgki	16
GO:0048488	GO:0048488	synaptic vesicle endocytosis	6/357	71/29008	0.000243384	0.00872742	0.006925	Sh3gl3/Sh3gl2/Ppp3cb/Synj2/Nlgn1/Syt1	6
GO:0140238	GO:0140238	presynaptic endocytosis	6/357	71/29008	0.000243384	0.00872742	0.006925	Sh3gl3/Sh3gl2/Ppp3cb/Synj2/Nlgn1/Syt1	6
GO:0050795	GO:0050795	regulation of behavior	7/357	101/29008	0.000257528	0.00914223	0.00725415	Pmch/Apoe/Cck/Nlgn1/Hdac4/Per3/Nrxn1	7
GO:0007205	GO:0007205	protein kinase C-activating G protein-coupled receptor signaling pathway	4/357	26/29008	0.000272212	0.00956786	0.00759187	Hcrt/Cck/Dgkz/Dgki	4
GO:0097104	GO:0097104	postsynaptic membrane assembly	3/357	11/29008	0.000283426	0.00976855	0.00775112	Magi2/Nlgn1/Nrxn1	3
GO:1902231	GO:1902231	positive regulation of intrinsic apoptotic signaling pathway in response to DNA damage	3/357	11/29008	0.000283426	0.00976855	0.00775112	Rpl26/Rps3/Pias4	3
GO:0042552	GO:0042552	myelination	9/357	173/29008	0.000309603	0.0105682	0.00838561	Sh3tc2/Serinc5/Tspan2/Atrn/Mpdz/Tsc1/Ndrg1/Mtmr2/Kcnj10	9
GO:1901184	GO:1901184	regulation of ERBB signaling pathway	6/357	75/29008	0.000328395	0.0111029	0.00880987	Sh3tc2/Errfi1/Hip1/Mvb12b/Lgmn/Ptprj	6
GO:1990573	GO:1990573	potassium ion import across plasma membrane	5/357	49/29008	0.00033566	0.0112309	0.00891146	Slc12a2/Atp1a3/Kcnj10/Hcn2/Atp1b2	5
GO:0010811	GO:0010811	positive regulation of cell-substrate adhesion	8/357	139/29008	0.000338509	0.0112309	0.00891146	Dock1/Ptpn11/Tsc1/Map4k4/Calr/Ptprj/Prex1/Rsu1	8
GO:0031396	GO:0031396	regulation of protein ubiquitination	10/357	214/29008	0.000344043	0.0113088	0.00897328	Septin4/Ppia/Hsp90ab1/Rps2/Rps3/Rpl23/Ubxn1/Hsp90aa1/Ivns1abp/Hspa5	10
GO:0007272	GO:0007272	ensheathment of neurons	9/357	176/29008	0.000351299	0.0113196	0.00898185	Sh3tc2/Serinc5/Tspan2/Atrn/Mpdz/Tsc1/Ndrg1/Mtmr2/Kcnj10	9
GO:0008366	GO:0008366	axon ensheathment	9/357	176/29008	0.000351299	0.0113196	0.00898185	Sh3tc2/Serinc5/Tspan2/Atrn/Mpdz/Tsc1/Ndrg1/Mtmr2/Kcnj10	9
GO:1902903	GO:1902903	regulation of supramolecular fiber organization	14/357	388/29008	0.000360946	0.0113196	0.00898185	Sgk1/Tmod2/Cryab/Apoe/Tmsb4x/Rps3/Pak1/Tsc1/Ssh1/Cx3cl1/Pfdn2/Tmod1/Pik3r1/Clip1	14
GO:0051894	GO:0051894	positive regulation of focal adhesion assembly	4/357	28/29008	0.000365651	0.0113196	0.00898185	Ptpn11/Tsc1/Map4k4/Ptprj	4
GO:1901798	GO:1901798	positive regulation of signal transduction by p53 class mediator	4/357	28/29008	0.000365651	0.0113196	0.00898185	Rpl26/Rps20/Rpl23/Ddx5	4
GO:1902904	GO:1902904	negative regulation of supramolecular fiber organization	9/357	177/29008	0.000366186	0.0113196	0.00898185	Sgk1/Tmod2/Cryab/Apoe/Tmsb4x/Ssh1/Pfdn2/Tmod1/Pik3r1	9
GO:0030004	GO:0030004	cellular monovalent inorganic cation homeostasis	7/357	107/29008	0.000366692	0.0113196	0.00898185	Sgk1/Car2/Slc12a2/Clic4/Ppt1/Atp1a3/Atp1b2	7
GO:0019058	GO:0019058	viral life cycle	11/357	257/29008	0.000373243	0.0113618	0.00901529	Ifi27/Ppia/Nectin1/Apoe/Mvb12b/Hsp90ab1/Adar/Eif2ak2/Eea1/Usp6nl/Ddx5	11
GO:1905907	GO:1905907	negative regulation of amyloid fibril formation	3/357	12/29008	0.000374458	0.0113618	0.00901529	Cryab/Apoe/Pfdn2	3
GO:0140056	GO:0140056	organelle localization by membrane tethering	6/357	77/29008	0.000378805	0.0113963	0.00904267	Rab3c/Vmp1/Rab8b/Pacs2/Syt1/Nrxn1	6
GO:0048675	GO:0048675	axon extension	8/357	142/29008	0.000390742	0.0116566	0.00924924	Apoe/Shtn1/Hsp90ab1/Pak1/Vcl/Dip2b/Hsp90aa1/Sema3e	8
GO:0016032	GO:0016032	viral process	13/357	346/29008	0.000397311	0.0117538	0.00932635	Ifi27/Stat1/Ppia/Nectin1/Apoe/Mvb12b/Hsp90ab1/Adar/Eif2ak2/Eea1/Usp6nl/Pias4/Ddx5	13
GO:0051966	GO:0051966	regulation of synaptic transmission, glutamatergic	6/357	78/29008	0.000406177	0.0119168	0.00945568	Gria4/Dgkz/Nlgn1/Syt1/Nrxn1/Dgki	6
GO:0032886	GO:0032886	regulation of microtubule-based process	11/357	262/29008	0.000438894	0.0127711	0.0101336	Sgk1/Mpdz/Rps3/Azin1/Pak1/Lamp1/Clip1/Kif3a/Xpo1/Hsph1/Tacc1	11
GO:0008344	GO:0008344	adult locomotory behavior	7/357	111/29008	0.000458066	0.0130416	0.0103482	Prex2/Tsc1/Pbx3/Tmod1/Ppt1/Atp1a3/Kcnj10	7
GO:0035249	GO:0035249	synaptic transmission, glutamatergic	7/357	111/29008	0.000458066	0.0130416	0.0103482	Gria4/Pak1/Dgkz/Nlgn1/Syt1/Nrxn1/Dgki	7
GO:0051054	GO:0051054	positive regulation of DNA metabolic process	10/357	222/29008	0.000459211	0.0130416	0.0103482	Prkd2/Fus/Hsp90ab1/Fam168a/Rps3/Wrn/Hsp90aa1/Tnks/Mlh1/Ptges3	10
GO:0071353	GO:0071353	cellular response to interleukin-4	4/357	30/29008	0.000480017	0.0134834	0.0106988	Hsp90ab1/Rps2/Rpl3/Hspa5	4
GO:0097090	GO:0097090	presynaptic membrane organization	3/357	13/29008	0.000482363	0.0134834	0.0106988	Apoe/Nlgn1/Nrxn1	3
GO:0033157	GO:0033157	regulation of intracellular protein transport	10/357	224/29008	0.000492528	0.0135598	0.0107594	Ifi27/Sh3tc2/Hsp90ab1/Ptpn11/Ubac2/Pak1/Oaz1/Pik3r1/Kif3a/Xpo1	10
GO:0034248	GO:0034248	regulation of cellular amide metabolic process	15/357	448/29008	0.000492736	0.0135598	0.0107594	Rbm3/Rpl26/Rplp1/Apoe/Sirt3/Rps3/Tsc1/Eif2ak2/Pld1/Calr/Ngdn/Impact/Secisbp2l/Mlh1/Ascc3	15
GO:0038127	GO:0038127	ERBB signaling pathway	7/357	113/29008	0.000510106	0.0139298	0.011053	Sh3tc2/Errfi1/Hip1/Mvb12b/Ptpn11/Lgmn/Ptprj	7
GO:0048545	GO:0048545	response to steroid hormone	10/357	226/29008	0.000527826	0.0141853	0.0112557	Sgk1/Abhd2/Pak1/Klf9/Kmt2d/Calr/Pik3r1/Ddx5/Crebrf/Ptges3	10
GO:0022406	GO:0022406	membrane docking	6/357	82/29008	0.00053145	0.0141853	0.0112557	Rab3c/Vmp1/Rab8b/Pacs2/Syt1/Nrxn1	6
GO:0036465	GO:0036465	synaptic vesicle recycling	6/357	82/29008	0.00053145	0.0141853	0.0112557	Sh3gl3/Sh3gl2/Ppp3cb/Synj2/Nlgn1/Syt1	6
GO:0032801	GO:0032801	receptor catabolic process	4/357	31/29008	0.000545819	0.0144601	0.0114738	Apoe/Lgmn/Mtmr2/Smurf1	4
GO:0030534	GO:0030534	adult behavior	9/357	190/29008	0.000611933	0.0160118	0.012705	Prex2/Tsc1/Pbx3/Tmod1/Ppt1/Atp1a3/Kcnj10/Nrxn1/Nrxn3	9
GO:0070670	GO:0070670	response to interleukin-4	4/357	32/29008	0.000617784	0.0160118	0.012705	Hsp90ab1/Rps2/Rpl3/Hspa5	4
GO:0006650	GO:0006650	glycerophospholipid metabolic process	11/357	273/29008	0.00061792	0.0160118	0.012705	Serinc5/Piga/Pgap2/Pld1/Dgkz/Mtmr2/Pik3r1/Synj2/Pik3c3/Mboat2/Dgki	11
GO:0098815	GO:0098815	modulation of excitatory postsynaptic potential	5/357	56/29008	0.000626786	0.0161238	0.0127939	Grip2/Ssh1/Mtmr2/Nlgn1/Nrxn1	5
GO:0048041	GO:0048041	focal adhesion assembly	6/357	86/29008	0.000684875	0.0174876	0.013876	Ptpn11/Tesk2/Tsc1/Vcl/Map4k4/Ptprj	6
GO:0040036	GO:0040036	regulation of fibroblast growth factor receptor signaling pathway	4/357	33/29008	0.000696226	0.0174876	0.013876	Prkd2/Hhip/Sulf2/Nrxn1	4
GO:0051168	GO:0051168	nuclear export	8/357	155/29008	0.000698243	0.0174876	0.013876	Ifi27/Ptpn11/Adar/Tsc1/Sem1/Calr/Smurf1/Xpo1	8
GO:0051047	GO:0051047	positive regulation of secretion	14/357	415/29008	0.000699505	0.0174876	0.013876	Ppia/Nnat/Slc12a2/Ptpn11/Tnfrsf11a/Lamp1/Cck/Map2k6/Ppp3cb/Rab8b/Golph3l/Nlgn1/Syt1/Nell2	14
GO:0030007	GO:0030007	cellular potassium ion homeostasis	3/357	15/29008	0.000753499	0.0182665	0.014494	Slc12a2/Atp1a3/Atp1b2	3
GO:0032488	GO:0032488	Cdc42 protein signal transduction	3/357	15/29008	0.000753499	0.0182665	0.014494	Apoe/Shtn1/Abca1	3
GO:1905906	GO:1905906	regulation of amyloid fibril formation	3/357	15/29008	0.000753499	0.0182665	0.014494	Cryab/Apoe/Pfdn2	3
GO:0043484	GO:0043484	regulation of RNA splicing	8/357	157/29008	0.000759301	0.0182665	0.014494	Slc38a2/Rbm3/Fus/Khdrbs3/Pcbp4/Rps13/Pik3r1/Ddx5	8
GO:0043547	GO:0043547	positive regulation of GTPase activity	10/357	237/29008	0.000761531	0.0182665	0.014494	Dock9/Tsc1/Map4k4/Chn2/Cx3cl1/Usp6nl/Evi5l/Zc3h15/Prex1/Rsu1	10
GO:0071241	GO:0071241	cellular response to inorganic substance	10/357	237/29008	0.000761531	0.0182665	0.014494	B2m/Fus/Slc12a2/Clic4/Adgrv1/Mcoln1/Lgmn/Nlgn1/Syt1/Nrxn1	10
GO:0035335	GO:0035335	peptidyl-tyrosine dephosphorylation	4/357	34/29008	0.000781462	0.0183721	0.0145778	Ptpn11/Ptpro/Dusp1/Ptprj	4
GO:0051973	GO:0051973	positive regulation of telomerase activity	4/357	34/29008	0.000781462	0.0183721	0.0145778	Hsp90ab1/Hsp90aa1/Tnks/Ptges3	4
GO:0055075	GO:0055075	potassium ion homeostasis	4/357	34/29008	0.000781462	0.0183721	0.0145778	Slc12a2/Atp1a3/Kcnj10/Atp1b2	4
GO:0015914	GO:0015914	phospholipid transport	6/357	89/29008	0.000820861	0.0191714	0.0152121	Apoe/Atp8a1/Atp10b/Abca1/Scarb2/Atp11a	6
GO:0007264	GO:0007264	small GTPase mediated signal transduction	14/357	425/29008	0.00087968	0.0204109	0.0161956	Psd3/Apoe/Shtn1/Dock9/Ccdc88c/Dock1/Cdc42se2/Map4k4/Dock4/Dgkz/Abca1/Rasgrp3/Rsu1/Dgki	14
GO:0006836	GO:0006836	neurotransmitter transport	10/357	244/29008	0.000950385	0.0219082	0.0173837	Hcrt/Pak1/Slc6a6/Ppt1/Nlgn1/Kcnj10/Syt1/Nrxn1/Nrxn3/Dgki	10
GO:0006497	GO:0006497	protein lipidation	6/357	92/29008	0.000976781	0.0223714	0.0177512	Piga/Pgap2/Abca1/Zdhhc20/Nmt2/Pik3c3	6
GO:0055067	GO:0055067	monovalent inorganic cation homeostasis	8/357	164/29008	0.00100765	0.0229306	0.0181949	Sgk1/Car2/Slc12a2/Clic4/Ppt1/Atp1a3/Kcnj10/Atp1b2	8
GO:0022604	GO:0022604	regulation of cell morphogenesis	12/357	337/29008	0.00104684	0.0236705	0.018782	Sgk1/Dock1/Cdc42se2/Calr/Sema3e/Smurf1/Fmnl2/Prex1/Ntng1/Kif3a/Syt1/Tnik	12
GO:0001952	GO:0001952	regulation of cell-matrix adhesion	7/357	128/29008	0.00106779	0.0238378	0.0189147	Ptpn11/Tsc1/Vcl/Map4k4/Pik3r1/Ptprj/Sema3e	7
GO:0014911	GO:0014911	positive regulation of smooth muscle cell migration	5/357	63/29008	0.00107529	0.0238378	0.0189147	Tmsb4x/Pak1/Dock4/Ssh1/Hdac4	5
GO:0048260	GO:0048260	positive regulation of receptor-mediated endocytosis	5/357	63/29008	0.00107529	0.0238378	0.0189147	B2m/Hip1/Ppt1/Magi2/Kif3a	5
GO:2000463	GO:2000463	positive regulation of excitatory postsynaptic potential	4/357	37/29008	0.00108109	0.0238378	0.0189147	Grip2/Ssh1/Nlgn1/Nrxn1	4
GO:0070262	GO:0070262	peptidyl-serine dephosphorylation	3/357	17/29008	0.00110574	0.0242307	0.0192265	Ppp1r16b/Ppp2r2a/Dusp1	3
GO:0007584	GO:0007584	response to nutrient	5/357	64/29008	0.00115482	0.0246639	0.0195702	Arsb/Gatm/Bckdhb/Eif2ak2/Pdia3	5
GO:0048008	GO:0048008	platelet-derived growth factor receptor signaling pathway	5/357	64/29008	0.00115482	0.0246639	0.0195702	Hip1/Ptpn11/Zfand5/Txnip/Ptprj	5
GO:0051893	GO:0051893	regulation of focal adhesion assembly	5/357	64/29008	0.00115482	0.0246639	0.0195702	Ptpn11/Tsc1/Vcl/Map4k4/Ptprj	5
GO:0090109	GO:0090109	regulation of cell-substrate junction assembly	5/357	64/29008	0.00115482	0.0246639	0.0195702	Ptpn11/Tsc1/Vcl/Map4k4/Ptprj	5
GO:0032869	GO:0032869	cellular response to insulin stimulus	9/357	208/29008	0.00116024	0.0246639	0.0195702	Appl2/Sgk1/Ptpn11/Pak1/Grb14/Rab8b/Pik3r1/Pde3b/Ptprj	9
GO:0042176	GO:0042176	regulation of protein catabolic process	13/357	389/29008	0.00116911	0.0247044	0.0196023	Apoe/Hsp90ab1/Rpl23/Azin1/Oaz1/Ubxn1/Rybp/Hsp90aa1/Crebrf/Ube2k/Smurf1/Xpo1/Cyp51	13
GO:0006417	GO:0006417	regulation of translation	13/357	390/29008	0.00119632	0.0249893	0.0198284	Rbm3/Rpl26/Rplp1/Rps3/Tsc1/Eif2ak2/Pld1/Calr/Ngdn/Impact/Secisbp2l/Mlh1/Ascc3	13
GO:1902229	GO:1902229	regulation of intrinsic apoptotic signaling pathway in response to DNA damage	4/357	38/29008	0.00119667	0.0249893	0.0198284	Tpt1/Rpl26/Rps3/Pias4	4
GO:0007044	GO:0007044	cell-substrate junction assembly	6/357	96/29008	0.00121895	0.0253057	0.0200795	Ptpn11/Tesk2/Tsc1/Vcl/Map4k4/Ptprj	6
GO:0050708	GO:0050708	regulation of protein secretion	11/357	298/29008	0.00125833	0.0259714	0.0206077	Ppia/Apoe/Nnat/Slc12a2/Ptpn11/Ppp3cb/Golph3l/Pde3b/Pik3c3/Nrxn1/Cyp51	11
GO:0071897	GO:0071897	DNA biosynthetic process	8/357	170/29008	0.00126879	0.0260358	0.0206588	Prkd2/Hsp90ab1/Spata22/Dusp1/Wrn/Hsp90aa1/Tnks/Ptges3	8
GO:0031345	GO:0031345	negative regulation of cell projection organization	9/357	211/29008	0.00128162	0.0260729	0.0206882	B2m/Apoe/Spock1/Tsc1/Dip2b/Evi5l/Sema3e/Nlgn1/Nrxn1	9
GO:0034976	GO:0034976	response to endoplasmic reticulum stress	10/357	254/29008	0.00128528	0.0260729	0.0206882	Ubac2/Eif2ak2/Ubxn1/Dnajc10/Pdia3/Calr/Pik3r1/Crebrf/Ube2k/Hspa5	10
GO:0042026	GO:0042026	protein refolding	3/357	18/29008	0.00131484	0.0263711	0.0209249	B2m/Hsp90aa1/Hspa5	3
GO:0097091	GO:0097091	synaptic vesicle clustering	3/357	18/29008	0.00131484	0.0263711	0.0209249	Magi2/Nlgn1/Nrxn1	3
GO:0001667	GO:0001667	ameboidal-type cell migration	14/357	444/29008	0.0013307	0.0265393	0.0210583	Appl2/Apoe/Arsb/Prkd2/Dock1/Ptpn11/Pak1/Adipor2/Map4k4/Ptprm/Calr/Lgmn/Zfand5/Sema3e	14
GO:0030258	GO:0030258	lipid modification	9/357	213/29008	0.00136808	0.0271324	0.0215289	Appl2/Apoe/Adipor2/Dgkz/Mtmr2/Plpp1/Synj2/Mboat2/Dgki	9
GO:0006364	GO:0006364	rRNA processing	9/357	214/29008	0.00141304	0.0278683	0.0221128	Rpl26/Rps16/Rps27/Rpl35/Rps8/Rps28/Rps25/Rps24/Ngdn	9
GO:0048520	GO:0048520	positive regulation of behavior	4/357	40/29008	0.00145327	0.0285034	0.0226168	Pmch/Cck/Nlgn1/Hdac4	4
GO:0051131	GO:0051131	chaperone-mediated protein complex assembly	3/357	19/29008	0.00154721	0.0300142	0.0238156	Hsp90ab1/Hsp90aa1/Ptges3	3
GO:1904754	GO:1904754	positive regulation of vascular associated smooth muscle cell migration	3/357	19/29008	0.00154721	0.0300142	0.0238156	Pak1/Dock4/Ssh1	3
GO:2001242	GO:2001242	regulation of intrinsic apoptotic signaling pathway	8/357	176/29008	0.00158116	0.0305061	0.0242059	Septin4/Tpt1/Rpl26/Ppia/Rps3/Pias4/Ivns1abp/Hsph1	8
GO:0032984	GO:0032984	protein-containing complex disassembly	9/357	218/29008	0.00160491	0.030797	0.0244367	Sgk1/Sh3gl3/Tmod2/Sh3gl2/Rpl23/Vmp1/Kif24/Tmod1/Mcoln1	9
GO:0021695	GO:0021695	cerebellar cortex development	5/357	69/29008	0.00161926	0.0309053	0.0245226	Ptpn11/Uqcrq/Faim2/Hspa5/Nrxn1	5
GO:0050807	GO:0050807	regulation of synapse organization	10/357	263/29008	0.00166358	0.0315814	0.0250591	Lrrn3/Nectin1/Apoe/Ptpro/Negr1/Magi2/Pik3r1/Tanc1/Nlgn1/Nrxn1	10
GO:0071375	GO:0071375	cellular response to peptide hormone stimulus	10/357	264/29008	0.00171066	0.0323024	0.0256312	Appl2/Sgk1/Car2/Ptpn11/Pak1/Grb14/Rab8b/Pik3r1/Pde3b/Ptprj	10
GO:0006898	GO:0006898	receptor-mediated endocytosis	10/357	265/29008	0.00175882	0.032775	0.0260062	Sh3gl3/B2m/Hip1/Apoe/Sh3gl2/Ppt1/Mtmr2/Magi2/Scarb2/Kif3a	10
GO:0031503	GO:0031503	protein-containing complex localization	10/357	265/29008	0.00175882	0.032775	0.0260062	Grip2/Kif17/Lrrc7/Tsc1/Sem1/Magi2/Nlgn1/Xpo1/Nrxn1/Tnik	10
GO:0009895	GO:0009895	negative regulation of catabolic process	11/357	311/29008	0.00176339	0.032775	0.0260062	Fus/Hsp90ab1/Rpl23/Azin1/Tsc1/Ubxn1/Rybp/Mtmr2/Pde3b/Hdac4/Cyp51	11
GO:0043116	GO:0043116	negative regulation of vascular permeability	3/357	20/29008	0.00180375	0.0333505	0.0264629	Apoe/Sh3gl2/Ptprj	3
GO:0071674	GO:0071674	mononuclear cell migration	8/357	181/29008	0.00188549	0.0346813	0.0275188	Lrch1/Slc12a2/Ptpro/Dusp1/Cx3cl1/Calr/Lgmn/Ptprj	8
GO:0016072	GO:0016072	rRNA metabolic process	9/357	224/29008	0.00193138	0.0353423	0.0280433	Rpl26/Rps16/Rps27/Rpl35/Rps8/Rps28/Rps25/Rps24/Ngdn	9
GO:0097529	GO:0097529	myeloid leukocyte migration	9/357	226/29008	0.00205128	0.0373438	0.0296314	Itga9/Ppia/Mtus1/Ptpro/Dusp1/Cx3cl1/Lgmn/Ptprj/Prex1	9
GO:0050803	GO:0050803	regulation of synapse structure or activity	10/357	271/29008	0.00207129	0.0374293	0.0296992	Lrrn3/Nectin1/Apoe/Ptpro/Negr1/Magi2/Pik3r1/Tanc1/Nlgn1/Nrxn1	10
GO:0009268	GO:0009268	response to pH	4/357	44/29008	0.00207706	0.0374293	0.0296992	Arsb/Mcoln1/Lgmn/Impact	4
GO:0001503	GO:0001503	ossification	13/357	417/29008	0.0021574	0.0384863	0.030538	Zbtb16/Scube2/Ptpn11/Sort1/Tnfrsf11a/Adar/Map2k6/Adgrv1/Txlng/Ddx5/Hdac4/Smurf1/Lgr4	13
GO:0032535	GO:0032535	regulation of cellular component size	13/357	417/29008	0.0021574	0.0384863	0.030538	Tmod2/Apoe/Shtn1/Hsp90ab1/Tmsb4x/Slc12a2/Pak1/Tsc1/Pex11g/Dip2b/Ssh1/Tmod1/Sema3e	13
GO:0030032	GO:0030032	lamellipodium assembly	5/357	74/29008	0.00220807	0.0391932	0.0310989	Ptpro/Vcl/Pik3r1/Ablim2/Hdac4	5
GO:0017038	GO:0017038	protein import	9/357	229/29008	0.00224218	0.0396007	0.0314222	Appl2/Apoe/Hsp90ab1/Adar/Rab8b/Hsp90aa1/Pik3r1/Txnip/Ddx5	9
GO:0043462	GO:0043462	regulation of ATPase activity	4/357	45/29008	0.00225786	0.0396802	0.0314853	Pxk/Tsc1/Dnajc10/Atp1b2	4
GO:0050673	GO:0050673	epithelial cell proliferation	14/357	471/29008	0.00229186	0.0398033	0.031583	Fabp7/Ppp1r16b/Stat1/Htra1/Errfi1/B2m/Apoe/Prkd2/Azin1/Klf9/Ptprm/Lgr4/Sulf2/Kif3a	14
GO:0006605	GO:0006605	protein targeting	10/357	275/29008	0.0023034	0.0398033	0.031583	Sort1/Pak1/Rab8b/Hsp90aa1/Scarb2/Zdhhc20/Nlgn1/Smurf1/Hspa5/Ssr3	10
GO:0007269	GO:0007269	neurotransmitter secretion	8/357	187/29008	0.00230971	0.0398033	0.031583	Hcrt/Pak1/Ppt1/Nlgn1/Syt1/Nrxn1/Nrxn3/Dgki	8
GO:0099643	GO:0099643	signal release from synapse	8/357	187/29008	0.00230971	0.0398033	0.031583	Hcrt/Pak1/Ppt1/Nlgn1/Syt1/Nrxn1/Nrxn3/Dgki	8
GO:0106027	GO:0106027	neuron projection organization	6/357	109/29008	0.00233153	0.0399773	0.0317211	Apoe/Lgmn/Mtmr2/Tanc1/Nlgn1/Atp1a3	6
GO:1901796	GO:1901796	regulation of signal transduction by p53 class mediator	5/357	75/29008	0.00234233	0.0399773	0.0317211	Rpl26/Rps20/Rpl23/Pcbp4/Ddx5	5
GO:0060055	GO:0060055	angiogenesis involved in wound healing	3/357	22/29008	0.0023927	0.0405395	0.0321672	Slc12a2/Adipor2/Cx3cl1	3
GO:0043161	GO:0043161	proteasome-mediated ubiquitin-dependent protein catabolic process	13/357	423/29008	0.0024403	0.0405395	0.0321672	Ifi27/Hsp90ab1/Klhdc10/Ube2g1/Ubxn1/Dnajc10/Rybp/Calr/Ube2k/Smurf1/Xpo1/Ascc3/Hspa5	13
GO:0016525	GO:0016525	negative regulation of angiogenesis	6/357	110/29008	0.00244102	0.0405395	0.0321672	Stat1/Slc12a2/Hhip/Ptprm/Pde3b/Sema3e	6
GO:0030518	GO:0030518	intracellular steroid hormone receptor signaling pathway	6/357	110/29008	0.00244102	0.0405395	0.0321672	Pak1/Klf9/Kmt2d/Calr/Ddx5/Ptges3	6
GO:0050900	GO:0050900	leukocyte migration	12/357	373/29008	0.00244256	0.0405395	0.0321672	Itga9/Lrch1/Ppia/Mtus1/Slc12a2/Ptpro/Dusp1/Cx3cl1/Calr/Lgmn/Ptprj/Prex1	12
GO:0035307	GO:0035307	positive regulation of protein dephosphorylation	4/357	46/29008	0.00244921	0.0405395	0.0321672	Ppp1r16b/Ppia/Hsp90ab1/Magi2	4
GO:0031644	GO:0031644	regulation of nervous system process	8/357	189/29008	0.00246663	0.0405395	0.0321672	Hcrt/Grip2/Cck/Ssh1/Mtmr2/Nlgn1/Kcnj10/Nrxn1	8
GO:0043409	GO:0043409	negative regulation of MAPK cascade	8/357	189/29008	0.00246663	0.0405395	0.0321672	Phlpp1/Errfi1/Ppia/Apoe/Dusp1/Ptprj/Taok3/Hsph1	8
GO:2000573	GO:2000573	positive regulation of DNA biosynthetic process	5/357	76/29008	0.00248243	0.0406112	0.0322241	Prkd2/Hsp90ab1/Hsp90aa1/Tnks/Ptges3	5
GO:0090407	GO:0090407	organophosphate biosynthetic process	14/357	476/29008	0.0025212	0.0410563	0.0325772	Serinc5/Slc25a13/Npr1/Piga/Pgap2/Pld1/Agpat4/Dgkz/Pik3r1/Ak3/Pik3c3/Sgms1/Mboat2/Dgki	14
GO:0032271	GO:0032271	regulation of protein polymerization	9/357	234/29008	0.00259153	0.0420089	0.0333331	Sgk1/Tmod2/Tmsb4x/Rps3/Pak1/Ssh1/Tmod1/Hsp90aa1/Clip1	9
GO:0009409	GO:0009409	response to cold	4/357	47/29008	0.00265142	0.0427207	0.0338979	Pmch/Appl2/Rbm3/Vgf	4
GO:0021549	GO:0021549	cerebellum development	6/357	112/29008	0.00267155	0.0427207	0.0338979	Atrn/Ptpn11/Uqcrq/Faim2/Hspa5/Nrxn1	6
GO:2000181	GO:2000181	negative regulation of blood vessel morphogenesis	6/357	112/29008	0.00267155	0.0427207	0.0338979	Stat1/Slc12a2/Hhip/Ptprm/Pde3b/Sema3e	6
GO:0006654	GO:0006654	phosphatidic acid biosynthetic process	3/357	23/29008	0.0027267	0.0434072	0.0344426	Pld1/Dgkz/Dgki	3
GO:0031333	GO:0031333	negative regulation of protein-containing complex assembly	7/357	151/29008	0.00274354	0.0434802	0.0345005	Sgk1/Tmod2/Cryab/Tmsb4x/Ssh1/Tmod1/Impact	7
GO:0008543	GO:0008543	fibroblast growth factor receptor signaling pathway	5/357	78/29008	0.00278073	0.0434836	0.0345033	Prkd2/Ptpn11/Hhip/Sulf2/Nrxn1	5
GO:0008630	GO:0008630	intrinsic apoptotic signaling pathway in response to DNA damage	6/357	113/29008	0.00279275	0.0434836	0.0345033	Tpt1/Rpl26/Rps3/Pias4/Pik3r1/Mlh1	6
GO:1901343	GO:1901343	negative regulation of vasculature development	6/357	113/29008	0.00279275	0.0434836	0.0345033	Stat1/Slc12a2/Hhip/Ptprm/Pde3b/Sema3e	6
GO:2001022	GO:2001022	positive regulation of response to DNA damage stimulus	6/357	113/29008	0.00279275	0.0434836	0.0345033	Rpl26/Fus/Fam168a/Rps3/Pias4/Ddx5	6
GO:0007416	GO:0007416	synapse assembly	8/357	193/29008	0.00280544	0.0434904	0.0345086	Lrrn3/Nectin1/Negr1/Magi2/Pik3r1/Nlgn1/Nrxn1/Nrxn3	8
GO:0042593	GO:0042593	glucose homeostasis	10/357	283/29008	0.00283027	0.0436479	0.0346336	Pmch/Appl2/Ptpn11/Adipor2/Ppp3cb/Vgf/Pik3r1/Pde3b/Ptprj/Nrxn1	10
GO:0051092	GO:0051092	positive regulation of NF-kappaB transcription factor activity	7/357	152/29008	0.00284634	0.0436479	0.0346336	Ppia/Prkd2/Ror1/Tnfrsf11a/Rps3/Eif2ak2/Cx3cl1	7
GO:0050856	GO:0050856	regulation of T cell receptor signaling pathway	4/357	48/29008	0.00286478	0.0436479	0.0346336	Prkd2/Rps3/Dgkz/Ptprj	4
GO:0051972	GO:0051972	regulation of telomerase activity	4/357	48/29008	0.00286478	0.0436479	0.0346336	Hsp90ab1/Hsp90aa1/Tnks/Ptges3	4
GO:0033500	GO:0033500	carbohydrate homeostasis	10/357	284/29008	0.0029024	0.0440321	0.0349385	Pmch/Appl2/Ptpn11/Adipor2/Ppp3cb/Vgf/Pik3r1/Pde3b/Ptprj/Nrxn1	10
GO:0046626	GO:0046626	regulation of insulin receptor signaling pathway	5/357	79/29008	0.00293923	0.0444011	0.0352312	Ptpn11/Pak1/Grb14/Pik3r1/Ptprj	5
GO:0007157	GO:0007157	heterophilic cell-cell adhesion via plasma membrane cell adhesion molecules	4/357	49/29008	0.00308959	0.0457249	0.0362816	Nectin1/Nlgn1/Alcam/Nrxn1	4
GO:0030490	GO:0030490	maturation of SSU-rRNA	4/357	49/29008	0.00308959	0.0457249	0.0362816	Rps16/Rps8/Rps28/Ngdn	4
GO:0032873	GO:0032873	negative regulation of stress-activated MAPK cascade	4/357	49/29008	0.00308959	0.0457249	0.0362816	Ppia/Dusp1/Taok3/Hsph1	4
GO:0070303	GO:0070303	negative regulation of stress-activated protein kinase signaling cascade	4/357	49/29008	0.00308959	0.0457249	0.0362816	Ppia/Dusp1/Taok3/Hsph1	4
GO:0033674	GO:0033674	positive regulation of kinase activity	13/357	435/29008	0.00309767	0.0457249	0.0362816	Ppia/Hsp90ab1/Ror1/Tnfrsf11a/Rps3/Pak1/Map2k6/Hsp90aa1/Dgkz/Taok3/Pibf1/Hsph1/Nrxn1	13
GO:1900076	GO:1900076	regulation of cellular response to insulin stimulus	5/357	80/29008	0.00310414	0.0457249	0.0362816	Appl2/Ptpn11/Pak1/Grb14/Ptprj	5
GO:0006986	GO:0006986	response to unfolded protein	6/357	116/29008	0.00318112	0.0462827	0.0367242	Eif2ak2/Hsp90aa1/Pik3r1/Crebrf/Hsph1/Hspa5	6
GO:0008306	GO:0008306	associative learning	6/357	116/29008	0.00318112	0.0462827	0.0367242	Sgk1/Cck/Ppt1/Lgmn/Tanc1/Atp1a3	6
GO:0051897	GO:0051897	positive regulation of protein kinase B signaling	6/357	116/29008	0.00318112	0.0462827	0.0367242	Phlpp1/Hsp90ab1/Cx3cl1/Hsp90aa1/Ptprj/Nrxn1	6
GO:0043405	GO:0043405	regulation of MAP kinase activity	8/357	198/29008	0.00327882	0.0474209	0.0376274	Apoe/Tnfrsf11a/Rps3/Pak1/Map2k6/Dusp1/Ptprj/Taok3	8
GO:0014812	GO:0014812	muscle cell migration	6/357	117/29008	0.00331911	0.0474209	0.0376274	Tmsb4x/Pak1/Dock4/Ssh1/Hdac4/Megf10	6
GO:0033120	GO:0033120	positive regulation of RNA splicing	4/357	50/29008	0.00332614	0.0474209	0.0376274	Slc38a2/Rbm3/Khdrbs3/Pik3r1	4
GO:0060337	GO:0060337	type I interferon signaling pathway	4/357	50/29008	0.00332614	0.0474209	0.0376274	Ifi27/Stat1/Adar/Ube2k	4
GO:0071357	GO:0071357	cellular response to type I interferon	4/357	50/29008	0.00332614	0.0474209	0.0376274	Ifi27/Stat1/Adar/Ube2k	4
GO:0071675	GO:0071675	regulation of mononuclear cell migration	6/357	118/29008	0.00346151	0.0489576	0.0388467	Lrch1/Dusp1/Cx3cl1/Calr/Lgmn/Ptprj	6
GO:2000278	GO:2000278	regulation of DNA biosynthetic process	6/357	118/29008	0.00346151	0.0489576	0.0388467	Prkd2/Hsp90ab1/Dusp1/Hsp90aa1/Tnks/Ptges3	6
GO:0097062	GO:0097062	dendritic spine maintenance	3/357	25/29008	0.00347743	0.0489877	0.0388706	Apoe/Mtmr2/Tanc1	3
GO:0045332	GO:0045332	phospholipid translocation	4/357	51/29008	0.00357472	0.0501592	0.0398001	Atp8a1/Atp10b/Abca1/Atp11a	4
GO:1903362	GO:1903362	regulation of cellular protein catabolic process	9/357	246/29008	0.00360708	0.050393	0.0399857	Apoe/Hsp90ab1/Rpl23/Ubxn1/Rybp/Hsp90aa1/Ube2k/Smurf1/Xpo1	9
GO:0051258	GO:0051258	protein polymerization	10/357	293/29008	0.00361978	0.050393	0.0399857	Sgk1/Tmod2/Tmsb4x/Rps3/Pak1/Ssh1/Tmod1/Hsp90aa1/Clip1/Ube2k	10
GO:0031397	GO:0031397	negative regulation of protein ubiquitination	5/357	83/29008	0.00363886	0.0504608	0.0400394	Ppia/Rps3/Rpl23/Ubxn1/Ivns1abp	5
GO:0060828	GO:0060828	regulation of canonical Wnt signaling pathway	9/357	247/29008	0.00370407	0.0511651	0.0405983	Apoe/Rps12/Ccdc88c/Ubac2/Ptpro/Reck/Lgr4/Tnks/Sulf2	9
GO:0032272	GO:0032272	negative regulation of protein polymerization	5/357	84/29008	0.00383092	0.0525732	0.0417156	Sgk1/Tmod2/Tmsb4x/Ssh1/Tmod1	5
GO:2000059	GO:2000059	negative regulation of ubiquitin-dependent protein catabolic process	4/357	52/29008	0.00383563	0.0525732	0.0417156	Hsp90ab1/Rpl23/Ubxn1/Rybp	4
GO:0065005	GO:0065005	protein-lipid complex assembly	3/357	26/29008	0.00389551	0.0529849	0.0420423	Apoe/Sh3gl2/Abca1	3
GO:1902473	GO:1902473	regulation of protein localization to synapse	3/357	26/29008	0.00389551	0.0529849	0.0420423	Magi2/Nlgn1/Tnik	3
GO:0051963	GO:0051963	regulation of synapse assembly	6/357	121/29008	0.00391602	0.0530606	0.0421023	Lrrn3/Nectin1/Negr1/Pik3r1/Nlgn1/Nrxn1	6
GO:0042326	GO:0042326	negative regulation of phosphorylation	12/357	396/29008	0.0039473	0.053281	0.0422773	Errfi1/Ppia/Apoe/Sh3gl2/Ptpro/Adar/Dnajc10/Dusp1/Impact/Ptprj/Hdac4/Pibf1	12
GO:0016055	GO:0016055	Wnt signaling pathway	13/357	449/29008	0.00404006	0.0539747	0.0428277	Apoe/Rps12/Ccdc88c/Ror1/Ubac2/Ptpro/Daam1/Reck/Pias4/Lgr4/Tnks/Sulf2/Tnik	13
GO:0010977	GO:0010977	negative regulation of neuron projection development	7/357	162/29008	0.0040443	0.0539747	0.0428277	B2m/Apoe/Spock1/Tsc1/Dip2b/Sema3e/Nlgn1	7
GO:2000058	GO:2000058	regulation of ubiquitin-dependent protein catabolic process	7/357	162/29008	0.0040443	0.0539747	0.0428277	Hsp90ab1/Rpl23/Ubxn1/Rybp/Ube2k/Smurf1/Xpo1	7
GO:0015748	GO:0015748	organophosphate ester transport	6/357	122/29008	0.00407691	0.0540039	0.0428508	Apoe/Atp8a1/Atp10b/Abca1/Scarb2/Atp11a	6
GO:0042177	GO:0042177	negative regulation of protein catabolic process	6/357	122/29008	0.00407691	0.0540039	0.0428508	Hsp90ab1/Rpl23/Azin1/Ubxn1/Rybp/Cyp51	6
GO:0008380	GO:0008380	RNA splicing	12/357	398/29008	0.00410725	0.0540274	0.0428695	Slc38a2/Rbm41/Rbm3/Fus/Luc7l2/Srek1/Khdrbs3/Pcbp4/Rps13/Pik3r1/Ddx5/Ivns1abp	12
GO:0034204	GO:0034204	lipid translocation	4/357	53/29008	0.00410912	0.0540274	0.0428695	Atp8a1/Atp10b/Abca1/Atp11a	4
GO:0046474	GO:0046474	glycerophospholipid biosynthetic process	7/357	163/29008	0.00418231	0.0547096	0.0434108	Piga/Pgap2/Pld1/Dgkz/Pik3r1/Pik3c3/Dgki	7
GO:0198738	GO:0198738	cell-cell signaling by wnt	13/357	451/29008	0.00419183	0.0547096	0.0434108	Apoe/Rps12/Ccdc88c/Ror1/Ubac2/Ptpro/Daam1/Reck/Pias4/Lgr4/Tnks/Sulf2/Tnik	13
GO:0035418	GO:0035418	protein localization to synapse	5/357	86/29008	0.00423662	0.0548335	0.0435091	Grip2/Magi2/Nlgn1/Nrxn1/Tnik	5
GO:0046323	GO:0046323	glucose import	5/357	86/29008	0.00423662	0.0548335	0.0435091	Appl2/Ptpn11/Sort1/Adipor2/Tsc1	5
GO:0001933	GO:0001933	negative regulation of protein phosphorylation	11/357	349/29008	0.00424767	0.0548335	0.0435091	Errfi1/Ppia/Apoe/Sh3gl2/Ptpro/Adar/Dnajc10/Dusp1/Impact/Ptprj/Pibf1	11
GO:0006865	GO:0006865	amino acid transport	7/357	164/29008	0.00432386	0.0548592	0.0435295	Slc38a2/Slc25a13/Slc12a2/Pak1/Cck/Slc6a6/Kcnj10	7
GO:0019068	GO:0019068	virion assembly	3/357	27/29008	0.00434289	0.0548592	0.0435295	Apoe/Mvb12b/Usp6nl	3
GO:0032528	GO:0032528	microvillus organization	3/357	27/29008	0.00434289	0.0548592	0.0435295	Ptpn11/Pld1/Tnik	3
GO:0046473	GO:0046473	phosphatidic acid metabolic process	3/357	27/29008	0.00434289	0.0548592	0.0435295	Pld1/Dgkz/Dgki	3
GO:0010563	GO:0010563	negative regulation of phosphorus metabolic process	13/357	453/29008	0.00434818	0.0548592	0.0435295	Ppp1r16b/Errfi1/Ppia/Apoe/Sh3gl2/Ptpro/Adar/Dnajc10/Dusp1/Impact/Ptprj/Hdac4/Pibf1	13
GO:0045936	GO:0045936	negative regulation of phosphate metabolic process	13/357	453/29008	0.00434818	0.0548592	0.0435295	Ppp1r16b/Errfi1/Ppia/Apoe/Sh3gl2/Ptpro/Adar/Dnajc10/Dusp1/Impact/Ptprj/Hdac4/Pibf1	13
GO:0032892	GO:0032892	positive regulation of organic acid transport	4/357	54/29008	0.0043955	0.0548592	0.0435295	Slc12a2/Tnfrsf11a/Cck/Map2k6	4
GO:0045017	GO:0045017	glycerolipid biosynthetic process	8/357	208/29008	0.0044099	0.0548592	0.0435295	Piga/Pgap2/Pld1/Dgkz/Plpp1/Pik3r1/Pik3c3/Dgki	8
GO:0002688	GO:0002688	regulation of leukocyte chemotaxis	6/357	124/29008	0.00441329	0.0548592	0.0435295	Mtus1/Dusp1/Cx3cl1/Calr/Lgmn/Ptprj	6
GO:0051261	GO:0051261	protein depolymerization	6/357	124/29008	0.00441329	0.0548592	0.0435295	Sgk1/Sh3gl3/Tmod2/Sh3gl2/Kif24/Tmod1	6
GO:0022411	GO:0022411	cellular component disassembly	12/357	402/29008	0.00444275	0.0548592	0.0435295	Sgk1/Sh3gl3/Tmod2/Sh3gl2/Rpl23/Vmp1/Map4k4/Kif24/Tmod1/Mcoln1/Pik3r1/Smurf1	12
GO:2001233	GO:2001233	regulation of apoptotic signaling pathway	12/357	402/29008	0.00444275	0.0548592	0.0435295	Septin4/Tpt1/Rpl26/Ppia/Rps3/Cx3cl1/Pdia3/Pias4/Faim2/Ivns1abp/Sgms1/Hsph1	12
GO:0022904	GO:0022904	respiratory electron transport chain	5/357	87/29008	0.00445055	0.0548592	0.0435295	Gpd1/Slc25a13/Cox6a1/Uqcrq/Uqcr10	5
GO:0045765	GO:0045765	regulation of angiogenesis	10/357	302/29008	0.00447119	0.054923	0.0435801	Ppp1r16b/Stat1/Prkd2/Slc12a2/Hhip/Ptprm/Reck/Cx3cl1/Pde3b/Sema3e	10
GO:0050678	GO:0050678	regulation of epithelial cell proliferation	12/357	403/29008	0.00452997	0.0554531	0.0440007	Ppp1r16b/Stat1/Htra1/Errfi1/B2m/Apoe/Prkd2/Azin1/Klf9/Ptprm/Sulf2/Kif3a	12
GO:0090150	GO:0090150	establishment of protein localization to membrane	9/357	256/29008	0.00467197	0.0569949	0.0452241	Grip2/Pak1/Rab8b/Golph3l/Hsp90aa1/Clip1/Zdhhc20/Hspa5/Ssr3	9
GO:0019079	GO:0019079	viral genome replication	6/357	126/29008	0.00476971	0.0575934	0.045699	Ifi27/Ppia/Adar/Eif2ak2/Eea1/Ddx5	6
GO:0022037	GO:0022037	metencephalon development	6/357	126/29008	0.00476971	0.0575934	0.045699	Atrn/Ptpn11/Uqcrq/Faim2/Hspa5/Nrxn1	6
GO:0031109	GO:0031109	microtubule polymerization or depolymerization	6/357	126/29008	0.00476971	0.0575934	0.045699	Sgk1/Cryab/Rps3/Pak1/Kif24/Clip1	6
GO:0001505	GO:0001505	regulation of neurotransmitter levels	9/357	257/29008	0.00479062	0.0576498	0.0457438	Hcrt/Pak1/Ppt1/Nlgn1/Kcnj10/Syt1/Nrxn1/Nrxn3/Dgki	9
GO:0071480	GO:0071480	cellular response to gamma radiation	3/357	28/29008	0.00482016	0.0578093	0.0458703	Rpl26/Cryab/Wrn	3
GO:0006979	GO:0006979	response to oxidative stress	12/357	407/29008	0.00489265	0.0583356	0.0462879	Cst3/Atrn/Cryab/Ppia/Apoe/Rps3/Rcan2/Tsc1/Wrn/Impact/Txnip/Hsph1	12
GO:1901342	GO:1901342	regulation of vasculature development	10/357	306/29008	0.0048969	0.0583356	0.0462879	Ppp1r16b/Stat1/Prkd2/Slc12a2/Hhip/Ptprm/Reck/Cx3cl1/Pde3b/Sema3e	10
GO:0034340	GO:0034340	response to type I interferon	4/357	56/29008	0.00500796	0.0592609	0.0470221	Ifi27/Stat1/Adar/Ube2k	4
GO:0043507	GO:0043507	positive regulation of JUN kinase activity	4/357	56/29008	0.00500796	0.0592609	0.0470221	Tnfrsf11a/Rps3/Pak1/Taok3	4
GO:0008361	GO:0008361	regulation of cell size	8/357	213/29008	0.00507742	0.0598832	0.047516	Apoe/Shtn1/Hsp90ab1/Slc12a2/Pak1/Tsc1/Dip2b/Sema3e	8
GO:0045860	GO:0045860	positive regulation of protein kinase activity	11/357	358/29008	0.00512404	0.0602025	0.0477692	Ppia/Hsp90ab1/Tnfrsf11a/Rps3/Pak1/Map2k6/Hsp90aa1/Taok3/Pibf1/Hsph1/Nrxn1	11
GO:0006835	GO:0006835	dicarboxylic acid transport	5/357	90/29008	0.00513841	0.0602025	0.0477692	Slc25a13/Slc12a2/Pak1/Cck/Kcnj10	5
GO:1903050	GO:1903050	regulation of proteolysis involved in cellular protein catabolic process	8/357	214/29008	0.00521973	0.0609541	0.0483656	Apoe/Hsp90ab1/Rpl23/Ubxn1/Rybp/Ube2k/Smurf1/Xpo1	8
GO:0031113	GO:0031113	regulation of microtubule polymerization	4/357	57/29008	0.00533459	0.0620911	0.0492678	Sgk1/Rps3/Pak1/Clip1	4
GO:0009063	GO:0009063	cellular amino acid catabolic process	5/357	91/29008	0.00538352	0.0624559	0.0495573	Bcat1/Bckdhb/Mccc2/Asrgl1/Qdpr	5
GO:0009615	GO:0009615	response to virus	10/357	312/29008	0.00559445	0.0646916	0.0513312	Ifi27/Serinc5/Mx2/Stat1/Htra1/Adar/Rps15a/Eif2ak2/Hsp90aa1/Ivns1abp	10
GO:0097581	GO:0097581	lamellipodium organization	5/357	92/29008	0.00563678	0.0647807	0.051402	Ptpro/Vcl/Pik3r1/Ablim2/Hdac4	5
GO:0010761	GO:0010761	fibroblast migration	4/357	58/29008	0.00567515	0.0647807	0.051402	Appl2/Pak1/Adipor2/Zfand5	4
GO:0021587	GO:0021587	cerebellum morphogenesis	4/357	58/29008	0.00567515	0.0647807	0.051402	Ptpn11/Faim2/Hspa5/Nrxn1	4
GO:0045778	GO:0045778	positive regulation of ossification	4/357	58/29008	0.00567515	0.0647807	0.051402	Zbtb16/Scube2/Ptpn11/Adgrv1	4
GO:0032874	GO:0032874	positive regulation of stress-activated MAPK cascade	6/357	131/29008	0.00575294	0.0654002	0.0518936	Tnfrsf19/Klhdc10/Eif2ak2/Map4k4/Taok3/Tnik	6
GO:0051896	GO:0051896	regulation of protein kinase B signaling	7/357	173/29008	0.00576628	0.0654002	0.0518936	Phlpp1/Hsp90ab1/Cx3cl1/Hsp90aa1/Magi2/Ptprj/Nrxn1	7
GO:0015849	GO:0015849	organic acid transport	10/357	314/29008	0.00584346	0.0654346	0.0519208	Slc38a2/Slc25a13/Apoe/Slc12a2/Tnfrsf11a/Pak1/Cck/Map2k6/Slc6a6/Kcnj10	10
GO:0046339	GO:0046339	diacylglycerol metabolic process	3/357	30/29008	0.00586651	0.0654346	0.0519208	Dgkz/Plpp1/Dgki	3
GO:1901185	GO:1901185	negative regulation of ERBB signaling pathway	3/357	30/29008	0.00586651	0.0654346	0.0519208	Errfi1/Lgmn/Ptprj	3
GO:1904752	GO:1904752	regulation of vascular associated smooth muscle cell migration	3/357	30/29008	0.00586651	0.0654346	0.0519208	Pak1/Dock4/Ssh1	3
GO:0035304	GO:0035304	regulation of protein dephosphorylation	5/357	93/29008	0.00589833	0.0654346	0.0519208	Ppp1r16b/Ppia/Hsp90ab1/Tsc1/Magi2	5
GO:0044344	GO:0044344	cellular response to fibroblast growth factor stimulus	5/357	93/29008	0.00589833	0.0654346	0.0519208	Prkd2/Ptpn11/Hhip/Sulf2/Nrxn1	5
GO:0140029	GO:0140029	exocytic process	5/357	93/29008	0.00589833	0.0654346	0.0519208	Rab3c/Rab8b/Nlgn1/Syt1/Nrxn1	5
GO:0071356	GO:0071356	cellular response to tumor necrosis factor	7/357	174/29008	0.00594632	0.0657615	0.0521802	Gpd1/Stat1/Tnfrsf11a/Rps3/Cx3cl1/Pias4/Ube2k	7
GO:0002548	GO:0002548	monocyte chemotaxis	4/357	59/29008	0.00602992	0.0660685	0.0524238	Ptpro/Dusp1/Cx3cl1/Lgmn	4
GO:0097035	GO:0097035	regulation of membrane lipid distribution	4/357	59/29008	0.00602992	0.0660685	0.0524238	Atp8a1/Atp10b/Abca1/Atp11a	4
GO:1903793	GO:1903793	positive regulation of anion transport	4/357	59/29008	0.00602992	0.0660685	0.0524238	Slc12a2/Tnfrsf11a/Cck/Map2k6	4
GO:0014910	GO:0014910	regulation of smooth muscle cell migration	5/357	94/29008	0.00616831	0.0661454	0.0524849	Tmsb4x/Pak1/Dock4/Ssh1/Hdac4	5
GO:1903321	GO:1903321	negative regulation of protein modification by small protein conjugation or removal	5/357	94/29008	0.00616831	0.0661454	0.0524849	Ppia/Rps3/Rpl23/Ubxn1/Ivns1abp	5
GO:0035303	GO:0035303	regulation of dephosphorylation	6/357	133/29008	0.00618492	0.0661454	0.0524849	Ppp1r16b/Ppia/Hsp90ab1/Tsc1/Mtmr2/Magi2	6
GO:0070304	GO:0070304	positive regulation of stress-activated protein kinase signaling cascade	6/357	133/29008	0.00618492	0.0661454	0.0524849	Tnfrsf19/Klhdc10/Eif2ak2/Map4k4/Taok3/Tnik	6
GO:0034504	GO:0034504	protein localization to nucleus	10/357	317/29008	0.0062331	0.0661454	0.0524849	Zbtb16/Appl2/Hsp90ab1/Adar/Wrn/Calr/Pik3r1/Txnip/Ddx5/Xpo1	10
GO:0051222	GO:0051222	positive regulation of protein transport	10/357	317/29008	0.0062331	0.0661454	0.0524849	Ppia/Hsp90ab1/Nnat/Pak1/Oaz1/Ppp3cb/Golph3l/Pik3r1/Crebrf/Kif3a	10
GO:0006122	GO:0006122	mitochondrial electron transport, ubiquinol to cytochrome c	2/357	10/29008	0.00636717	0.0661454	0.0524849	Uqcrq/Uqcr10	2
GO:0034380	GO:0034380	high-density lipoprotein particle assembly	2/357	10/29008	0.00636717	0.0661454	0.0524849	Apoe/Abca1	2
GO:0046834	GO:0046834	lipid phosphorylation	2/357	10/29008	0.00636717	0.0661454	0.0524849	Dgkz/Dgki	2
GO:0097105	GO:0097105	presynaptic membrane assembly	2/357	10/29008	0.00636717	0.0661454	0.0524849	Nlgn1/Nrxn1	2
GO:0097119	GO:0097119	postsynaptic density protein 95 clustering	2/357	10/29008	0.00636717	0.0661454	0.0524849	Nlgn1/Nrxn1	2
GO:0099541	GO:0099541	trans-synaptic signaling by lipid	2/357	10/29008	0.00636717	0.0661454	0.0524849	Pak1/Nrxn1	2
GO:0099542	GO:0099542	trans-synaptic signaling by endocannabinoid	2/357	10/29008	0.00636717	0.0661454	0.0524849	Pak1/Nrxn1	2
GO:1990264	GO:1990264	peptidyl-tyrosine dephosphorylation involved in inactivation of protein kinase activity	2/357	10/29008	0.00636717	0.0661454	0.0524849	Ptpro/Ptprj	2
GO:2000807	GO:2000807	regulation of synaptic vesicle clustering	2/357	10/29008	0.00636717	0.0661454	0.0524849	Magi2/Nlgn1	2
GO:1990778	GO:1990778	protein localization to cell periphery	11/357	369/29008	0.00638307	0.0661454	0.0524849	Rab3c/Grip2/Pgap2/Rab8b/Pacs2/Golph3l/Magi2/Pik3r1/Clip1/Nrxn1/Tnik	11
GO:0006278	GO:0006278	RNA-dependent DNA biosynthetic process	4/357	60/29008	0.00639913	0.0661454	0.0524849	Hsp90ab1/Hsp90aa1/Tnks/Ptges3	4
GO:0007004	GO:0007004	telomere maintenance via telomerase	4/357	60/29008	0.00639913	0.0661454	0.0524849	Hsp90ab1/Hsp90aa1/Tnks/Ptges3	4
GO:0055078	GO:0055078	sodium ion homeostasis	4/357	60/29008	0.00639913	0.0661454	0.0524849	Sgk1/Slc12a2/Atp1a3/Atp1b2	4
GO:0042749	GO:0042749	regulation of circadian sleep/wake cycle	3/357	31/29008	0.00643658	0.0661454	0.0524849	Pmch/Nlgn1/Per3	3
GO:0022900	GO:0022900	electron transport chain	5/357	95/29008	0.00644685	0.0661454	0.0524849	Gpd1/Slc25a13/Cox6a1/Uqcrq/Uqcr10	5
GO:0071774	GO:0071774	response to fibroblast growth factor	5/357	95/29008	0.00644685	0.0661454	0.0524849	Prkd2/Ptpn11/Hhip/Sulf2/Nrxn1	5
GO:2001020	GO:2001020	regulation of response to DNA damage stimulus	8/357	222/29008	0.00647069	0.0661987	0.0525271	Tpt1/Rpl26/Fus/Fam168a/Rps3/Pcbp4/Pias4/Ddx5	8
GO:0007033	GO:0007033	vacuole organization	7/357	177/29008	0.00651168	0.0664267	0.052708	Vmp1/Atp10b/Pacs2/Ppt1/Abca1/Smurf1/Pik3c3	7
GO:0035306	GO:0035306	positive regulation of dephosphorylation	4/357	61/29008	0.00678303	0.0686106	0.0544409	Ppp1r16b/Ppia/Hsp90ab1/Magi2	4
GO:0048278	GO:0048278	vesicle docking	4/357	61/29008	0.00678303	0.0686106	0.0544409	Rab3c/Rab8b/Syt1/Nrxn1	4
GO:0009416	GO:0009416	response to light stimulus	10/357	321/29008	0.00678375	0.0686106	0.0544409	Sgk1/Rpl26/Cck/Wrn/Impact/Pik3r1/Gnb1/Tanc1/Atp1a3/Per3	10
GO:0030278	GO:0030278	regulation of ossification	6/357	136/29008	0.00687648	0.0693509	0.0550283	Zbtb16/Scube2/Ptpn11/Adgrv1/Txlng/Smurf1	6
GO:0030902	GO:0030902	hindbrain development	7/357	179/29008	0.0069102	0.0694671	0.0551205	Atrn/Ptpn11/Uqcrq/Faim2/Hspa5/Nrxn1/Atp1b2	7
GO:0060249	GO:0060249	anatomical structure homeostasis	10/357	322/29008	0.00692714	0.0694671	0.0551205	Car2/Slc12a2/Ptpn11/Sh3gl2/Tnfrsf11a/Adgrv1/Cx3cl1/Pbld1/Nell2/Atp1b2	10
GO:0007160	GO:0007160	cell-matrix adhesion	8/357	225/29008	0.00699411	0.0697954	0.055381	Ptpn11/Tesk2/Tsc1/Vcl/Map4k4/Pik3r1/Ptprj/Sema3e	8
GO:0031116	GO:0031116	positive regulation of microtubule polymerization	3/357	32/29008	0.00703853	0.0697954	0.055381	Rps3/Pak1/Clip1	3
GO:0051085	GO:0051085	chaperone cofactor-dependent protein refolding	3/357	32/29008	0.00703853	0.0697954	0.055381	Ptges3/Hsph1/Hspa5	3
GO:1904738	GO:1904738	vascular associated smooth muscle cell migration	3/357	32/29008	0.00703853	0.0697954	0.055381	Pak1/Dock4/Ssh1	3
GO:0006643	GO:0006643	membrane lipid metabolic process	7/357	180/29008	0.00711611	0.0703682	0.0558356	Serinc5/Sirt3/Piga/Pgap2/Elovl1/Plpp1/Sgms1	7
GO:0007163	GO:0007163	establishment or maintenance of cell polarity	8/357	226/29008	0.0071755	0.070625	0.0560393	Shtn1/Hsp90ab1/Lrrc7/Pak1/Hsp90aa1/Fat1/Kif3a/Sdccag8	8
GO:0021575	GO:0021575	hindbrain morphogenesis	4/357	62/29008	0.00718186	0.070625	0.0560393	Ptpn11/Faim2/Hspa5/Nrxn1	4
GO:0035966	GO:0035966	response to topologically incorrect protein	6/357	138/29008	0.00736758	0.0722511	0.0573296	Eif2ak2/Hsp90aa1/Pik3r1/Crebrf/Hsph1/Hspa5	6
GO:0010720	GO:0010720	positive regulation of cell development	11/357	378/29008	0.00758378	0.0740618	0.0587663	Sgk1/Grip2/Apoe/Shtn1/Dock1/Pak1/Cx3cl1/Calr/Prex1/Tnik/Cyp51	11
GO:0021697	GO:0021697	cerebellar cortex formation	3/357	33/29008	0.00767276	0.0740618	0.0587663	Ptpn11/Faim2/Nrxn1	3
GO:0022410	GO:0022410	circadian sleep/wake cycle process	3/357	33/29008	0.00767276	0.0740618	0.0587663	Pmch/Nlgn1/Per3	3
GO:0099068	GO:0099068	postsynapse assembly	3/357	33/29008	0.00767276	0.0740618	0.0587663	Magi2/Nlgn1/Nrxn1	3
GO:0007158	GO:0007158	neuron cell-cell adhesion	2/357	11/29008	0.00771911	0.0740618	0.0587663	Nlgn1/Nrxn1	2
GO:0090037	GO:0090037	positive regulation of protein kinase C signaling	2/357	11/29008	0.00771911	0.0740618	0.0587663	Phlpp1/Adgrv1	2
GO:0090160	GO:0090160	Golgi to lysosome transport	2/357	11/29008	0.00771911	0.0740618	0.0587663	Sort1/Lamp1	2
GO:1903911	GO:1903911	positive regulation of receptor clustering	2/357	11/29008	0.00771911	0.0740618	0.0587663	Grip2/Ssh1	2
GO:0050920	GO:0050920	regulation of chemotaxis	8/357	229/29008	0.007741	0.0740649	0.0587688	Mtus1/Prkd2/Dusp1/Cx3cl1/Calr/Lgmn/Ptprj/Sema3e	8
GO:0007051	GO:0007051	spindle organization	7/357	183/29008	0.00776117	0.0740649	0.0587688	Stard9/Rps3/Dctn2/Tnks/Mlh1/Pibf1/Tacc1	7
GO:0032370	GO:0032370	positive regulation of lipid transport	5/357	100/29008	0.00797283	0.0757116	0.0600754	Apoe/Atp8a1/Tnfrsf11a/Map2k6/Abca1	5
GO:0043524	GO:0043524	negative regulation of neuron apoptotic process	7/357	184/29008	0.00798549	0.0757116	0.0600754	Apoe/Hsp90ab1/Cx3cl1/Ppt1/Lgmn/Faim2/Hsph1	7
GO:0043270	GO:0043270	positive regulation of ion transport	10/357	329/29008	0.00799771	0.0757116	0.0600754	Hcrt/Sgk1/Slc12a2/Tnfrsf11a/Vmp1/Cck/Map2k6/Cx3cl1/Syt1/Atp1b2	10
GO:0001954	GO:0001954	positive regulation of cell-matrix adhesion	4/357	64/29008	0.00802527	0.0757705	0.0601221	Ptpn11/Tsc1/Map4k4/Ptprj	4
GO:0007265	GO:0007265	Ras protein signal transduction	10/357	330/29008	0.0081605	0.0768429	0.060973	Psd3/Apoe/Shtn1/Cdc42se2/Map4k4/Dgkz/Abca1/Rasgrp3/Rsu1/Dgki	10
GO:0097061	GO:0097061	dendritic spine organization	5/357	101/29008	0.00830562	0.0779099	0.0618197	Apoe/Lgmn/Mtmr2/Tanc1/Nlgn1	5
GO:0010758	GO:0010758	regulation of macrophage chemotaxis	3/357	34/29008	0.00833965	0.0779099	0.0618197	Mtus1/Cx3cl1/Ptprj	3
GO:0043516	GO:0043516	regulation of DNA damage response, signal transduction by p53 class mediator	3/357	34/29008	0.00833965	0.0779099	0.0618197	Rpl26/Pcbp4/Ddx5	3
GO:0032388	GO:0032388	positive regulation of intracellular transport	7/357	186/29008	0.00844841	0.0787161	0.0624594	Hsp90ab1/Pak1/Oaz1/Mtmr2/Pik3r1/Crebrf/Kif3a	7
GO:0050854	GO:0050854	regulation of antigen receptor-mediated signaling pathway	4/357	65/29008	0.0084703	0.0787161	0.0624594	Prkd2/Rps3/Dgkz/Ptprj	4
GO:1904951	GO:1904951	positive regulation of establishment of protein localization	10/357	333/29008	0.00866422	0.080308	0.0637225	Ppia/Hsp90ab1/Nnat/Pak1/Oaz1/Ppp3cb/Golph3l/Pik3r1/Crebrf/Kif3a	10
GO:0046488	GO:0046488	phosphatidylinositol metabolic process	6/357	143/29008	0.00870548	0.0804804	0.0638593	Piga/Pgap2/Mtmr2/Pik3r1/Synj2/Pik3c3	6
GO:0001659	GO:0001659	temperature homeostasis	7/357	188/29008	0.00893079	0.0805372	0.0639044	Hcrt/Appl2/Gatm/Tnfrsf11a/Adipor2/Map2k6/Lgr4	7
GO:1903051	GO:1903051	negative regulation of proteolysis involved in cellular protein catabolic process	4/357	66/29008	0.00893117	0.0805372	0.0639044	Hsp90ab1/Rpl23/Ubxn1/Rybp	4
GO:1904950	GO:1904950	negative regulation of establishment of protein localization	6/357	144/29008	0.00899262	0.0805372	0.0639044	Apoe/Ptpn11/Ubac2/Pde3b/Hsph1/Cyp51	6
GO:0007173	GO:0007173	epidermal growth factor receptor signaling pathway	5/357	103/29008	0.00899983	0.0805372	0.0639044	Errfi1/Hip1/Mvb12b/Ptpn11/Ptprj	5
GO:0010770	GO:0010770	positive regulation of cell morphogenesis involved in differentiation	5/357	103/29008	0.00899983	0.0805372	0.0639044	Sgk1/Dock1/Calr/Prex1/Tnik	5
GO:0014909	GO:0014909	smooth muscle cell migration	5/357	103/29008	0.00899983	0.0805372	0.0639044	Tmsb4x/Pak1/Dock4/Ssh1/Hdac4	5
GO:0000462	GO:0000462	maturation of SSU-rRNA from tricistronic rRNA transcript (SSU-rRNA, 5.8S rRNA, LSU-rRNA)	3/357	35/29008	0.00903958	0.0805372	0.0639044	Rps16/Rps8/Ngdn	3
GO:0002021	GO:0002021	response to dietary excess	3/357	35/29008	0.00903958	0.0805372	0.0639044	Appl2/Apoe/Vgf	3
GO:0016339	GO:0016339	calcium-dependent cell-cell adhesion via plasma membrane cell adhesion molecules	3/357	35/29008	0.00903958	0.0805372	0.0639044	Cdh20/Nlgn1/Nrxn1	3
GO:0046825	GO:0046825	regulation of protein export from nucleus	3/357	35/29008	0.00903958	0.0805372	0.0639044	Ifi27/Ptpn11/Xpo1	3
GO:0097106	GO:0097106	postsynaptic density organization	3/357	35/29008	0.00903958	0.0805372	0.0639044	Dgkz/Nlgn1/Nrxn1	3
GO:1990089	GO:1990089	response to nerve growth factor	3/357	35/29008	0.00903958	0.0805372	0.0639044	Sh3gl2/Rps3/Magi2	3
GO:1990090	GO:1990090	cellular response to nerve growth factor stimulus	3/357	35/29008	0.00903958	0.0805372	0.0639044	Sh3gl2/Rps3/Magi2	3
GO:0051052	GO:0051052	regulation of DNA metabolic process	11/357	388/29008	0.00911699	0.0805372	0.0639044	Prkd2/Fus/Hsp90ab1/Fam168a/Rps3/Dusp1/Wrn/Hsp90aa1/Tnks/Mlh1/Ptges3	11
GO:0007168	GO:0007168	receptor guanylyl cyclase signaling pathway	2/357	12/29008	0.00918804	0.0805372	0.0639044	Npr1/Gng7	2
GO:0038094	GO:0038094	Fc-gamma receptor signaling pathway	2/357	12/29008	0.00918804	0.0805372	0.0639044	Appl2/Ptprj	2
GO:0097264	GO:0097264	self proteolysis	2/357	12/29008	0.00918804	0.0805372	0.0639044	Adgrv1/Lgmn	2
GO:0098693	GO:0098693	regulation of synaptic vesicle cycle	2/357	12/29008	0.00918804	0.0805372	0.0639044	Pld1/Nrxn1	2
GO:1902947	GO:1902947	regulation of tau-protein kinase activity	2/357	12/29008	0.00918804	0.0805372	0.0639044	Apoe/Hsp90aa1	2
GO:1903365	GO:1903365	regulation of fear response	2/357	12/29008	0.00918804	0.0805372	0.0639044	Apoe/Cck	2
GO:2000822	GO:2000822	regulation of behavioral fear response	2/357	12/29008	0.00918804	0.0805372	0.0639044	Apoe/Cck	2
GO:0043624	GO:0043624	cellular protein complex disassembly	6/357	145/29008	0.00928646	0.0809999	0.0642715	Sgk1/Sh3gl3/Tmod2/Sh3gl2/Kif24/Tmod1	6
GO:0120161	GO:0120161	regulation of cold-induced thermogenesis	6/357	145/29008	0.00928646	0.0809999	0.0642715	Hcrt/Appl2/Gatm/Adipor2/Map2k6/Lgr4	6
GO:0030968	GO:0030968	endoplasmic reticulum unfolded protein response	4/357	67/29008	0.0094081	0.0818597	0.0649537	Eif2ak2/Pik3r1/Crebrf/Hspa5	4
GO:0006639	GO:0006639	acylglycerol metabolic process	6/357	146/29008	0.0095871	0.0832132	0.0660277	Apoe/Abhd2/Ptpn11/Dgkz/Plpp1/Dgki	6
GO:0036503	GO:0036503	ERAD pathway	5/357	105/29008	0.00973308	0.0836441	0.0663696	Ubac2/Ubxn1/Dnajc10/Calr/Hspa5	5
GO:0006623	GO:0006623	protein targeting to vacuole	3/357	36/29008	0.00977285	0.0836441	0.0663696	Sort1/Scarb2/Smurf1	3
GO:0031112	GO:0031112	positive regulation of microtubule polymerization or depolymerization	3/357	36/29008	0.00977285	0.0836441	0.0663696	Rps3/Pak1/Clip1	3
GO:0051968	GO:0051968	positive regulation of synaptic transmission, glutamatergic	3/357	36/29008	0.00977285	0.0836441	0.0663696	Gria4/Nlgn1/Nrxn1	3
GO:0022409	GO:0022409	positive regulation of cell-cell adhesion	9/357	288/29008	0.00977811	0.0836441	0.0663696	Zbtb16/B2m/Adam19/Rps3/Magi1/Cx3cl1/Hsp90aa1/Megf10/Hsph1	9
GO:0046942	GO:0046942	carboxylic acid transport	9/357	288/29008	0.00977811	0.0836441	0.0663696	Slc38a2/Slc25a13/Slc12a2/Tnfrsf11a/Pak1/Cck/Map2k6/Slc6a6/Kcnj10	9
GO:0106106	GO:0106106	cold-induced thermogenesis	6/357	147/29008	0.00989461	0.0840899	0.0667234	Hcrt/Appl2/Gatm/Adipor2/Map2k6/Lgr4	6
GO:0030837	GO:0030837	negative regulation of actin filament polymerization	4/357	68/29008	0.00990129	0.0840899	0.0667234	Tmod2/Tmsb4x/Ssh1/Tmod1	4
GO:0043954	GO:0043954	cellular component maintenance	4/357	68/29008	0.00990129	0.0840899	0.0667234	Apoe/Dgkz/Mtmr2/Tanc1	4
GO:0006813	GO:0006813	potassium ion transport	8/357	240/29008	0.0101045	0.085611	0.0679304	Hcrt/Kcna6/Slc12a2/Tsc1/Atp1a3/Kcnj10/Hcn2/Atp1b2	8
GO:0006638	GO:0006638	neutral lipid metabolic process	6/357	148/29008	0.0102091	0.0862911	0.0684699	Apoe/Abhd2/Ptpn11/Dgkz/Plpp1/Dgki	6
GO:0010632	GO:0010632	regulation of epithelial cell migration	8/357	241/29008	0.0103432	0.0870995	0.0691114	Apoe/Arsb/Prkd2/Dock1/Map4k4/Ptprm/Calr/Lgmn	8
GO:0001558	GO:0001558	regulation of cell growth	12/357	450/29008	0.0104439	0.0870995	0.0691114	Sgk1/Cryab/Apoe/Shtn1/Pak1/Adipor2/Dip2b/Ppt1/Ptprj/Sema3e/Smurf1/Syt1	12
GO:0098659	GO:0098659	inorganic cation import across plasma membrane	5/357	107/29008	0.0105064	0.0870995	0.0691114	Slc12a2/Atp1a3/Kcnj10/Hcn2/Atp1b2	5
GO:0099587	GO:0099587	inorganic ion import across plasma membrane	5/357	107/29008	0.0105064	0.0870995	0.0691114	Slc12a2/Atp1a3/Kcnj10/Hcn2/Atp1b2	5
GO:0006458	GO:0006458	'de novo' protein folding	3/357	37/29008	0.0105398	0.0870995	0.0691114	Ptges3/Hsph1/Hspa5	3
GO:0032435	GO:0032435	negative regulation of proteasomal ubiquitin-dependent protein catabolic process	3/357	37/29008	0.0105398	0.0870995	0.0691114	Hsp90ab1/Ubxn1/Rybp	3
GO:0051084	GO:0051084	'de novo' posttranslational protein folding	3/357	37/29008	0.0105398	0.0870995	0.0691114	Ptges3/Hsph1/Hspa5	3
GO:0019221	GO:0019221	cytokine-mediated signaling pathway	11/357	397/29008	0.0106924	0.0870995	0.0691114	Appl2/Ifi27/Stat1/Tnfrsf11a/Adar/Adipor2/Cx3cl1/Pias4/Zc3h15/Crebrf/Ube2k	11
GO:0002087	GO:0002087	regulation of respiratory gaseous exchange by nervous system process	2/357	13/29008	0.0107709	0.0870995	0.0691114	Pbx3/Nlgn1	2
GO:0002501	GO:0002501	peptide antigen assembly with MHC protein complex	2/357	13/29008	0.0107709	0.0870995	0.0691114	B2m/Calr	2
GO:0010739	GO:0010739	positive regulation of protein kinase A signaling	2/357	13/29008	0.0107709	0.0870995	0.0691114	Adgrv1/Nrxn1	2
GO:0031953	GO:0031953	negative regulation of protein autophosphorylation	2/357	13/29008	0.0107709	0.0870995	0.0691114	Errfi1/Impact	2
GO:0032780	GO:0032780	negative regulation of ATPase activity	2/357	13/29008	0.0107709	0.0870995	0.0691114	Pxk/Tsc1	2
GO:0033148	GO:0033148	positive regulation of intracellular estrogen receptor signaling pathway	2/357	13/29008	0.0107709	0.0870995	0.0691114	Pak1/Kmt2d	2
GO:0034497	GO:0034497	protein localization to phagophore assembly site	2/357	13/29008	0.0107709	0.0870995	0.0691114	Pacs2/Pik3c3	2
GO:0043517	GO:0043517	positive regulation of DNA damage response, signal transduction by p53 class mediator	2/357	13/29008	0.0107709	0.0870995	0.0691114	Rpl26/Ddx5	2
GO:0048548	GO:0048548	regulation of pinocytosis	2/357	13/29008	0.0107709	0.0870995	0.0691114	Appl2/Ppt1	2
GO:0060368	GO:0060368	regulation of Fc receptor mediated stimulatory signaling pathway	2/357	13/29008	0.0107709	0.0870995	0.0691114	Appl2/Ptprj	2
GO:1900121	GO:1900121	negative regulation of receptor binding	2/357	13/29008	0.0107709	0.0870995	0.0691114	B2m/Crtac1	2
GO:0032102	GO:0032102	negative regulation of response to external stimulus	11/357	398/29008	0.0108796	0.087449	0.0693888	Fabp7/Htra1/Tnfaip6/Apoe/Slc12a2/Adar/Cck/Dusp1/Cx3cl1/Sema3e/Nrxn1	11
GO:0090263	GO:0090263	positive regulation of canonical Wnt signaling pathway	5/357	108/29008	0.0109083	0.087449	0.0693888	Rps12/Reck/Lgr4/Tnks/Sulf2	5
GO:0042058	GO:0042058	regulation of epidermal growth factor receptor signaling pathway	4/357	70/29008	0.0109373	0.087449	0.0693888	Errfi1/Hip1/Mvb12b/Ptprj	4
GO:0070936	GO:0070936	protein K48-linked ubiquitination	4/357	70/29008	0.0109373	0.087449	0.0693888	Ifi27/Ppia/Ube2g1/Ube2k	4
GO:2001244	GO:2001244	positive regulation of intrinsic apoptotic signaling pathway	4/357	70/29008	0.0109373	0.087449	0.0693888	Septin4/Rpl26/Rps3/Pias4	4
GO:0034612	GO:0034612	response to tumor necrosis factor	7/357	196/29008	0.0110639	0.0882624	0.0700341	Gpd1/Stat1/Tnfrsf11a/Rps3/Cx3cl1/Pias4/Ube2k	7
GO:0030010	GO:0030010	establishment of cell polarity	6/357	151/29008	0.011195	0.0891085	0.0707055	Shtn1/Hsp90ab1/Pak1/Hsp90aa1/Fat1/Sdccag8	6
GO:0034446	GO:0034446	substrate adhesion-dependent cell spreading	5/357	109/29008	0.0113207	0.0897727	0.0712325	Atrn/Dock1/Calr/Prex1/Ntng1	5
GO:0006814	GO:0006814	sodium ion transport	8/357	245/29008	0.0113401	0.0897727	0.0712325	Slc38a2/Sgk1/Slc12a2/Slc5a11/Slc6a6/Atp1a3/Hcn2/Atp1b2	8
GO:0061351	GO:0061351	neural precursor cell proliferation	7/357	197/29008	0.0113543	0.0897727	0.0712325	Appl2/Fabp7/Hhip/Cx3cl1/Kif3a/Rsu1/Tacc1	7
GO:1990868	GO:1990868	response to chemokine	4/357	71/29008	0.0114805	0.0903674	0.0717044	Lrch1/Slc12a2/Dusp1/Cx3cl1	4
GO:1990869	GO:1990869	cellular response to chemokine	4/357	71/29008	0.0114805	0.0903674	0.0717044	Lrch1/Slc12a2/Dusp1/Cx3cl1	4
GO:0071900	GO:0071900	regulation of protein serine/threonine kinase activity	10/357	349/29008	0.0117651	0.0924025	0.0733192	Apoe/Hsp90ab1/Tnfrsf11a/Rps3/Pak1/Map2k6/Dusp1/Ptprj/Taok3/Nrxn1	10
GO:0032368	GO:0032368	regulation of lipid transport	6/357	153/29008	0.0118886	0.0930459	0.0738298	Apoe/Atp8a1/Ptpn11/Tnfrsf11a/Map2k6/Abca1	6
GO:0031669	GO:0031669	cellular response to nutrient levels	7/357	199/29008	0.0119518	0.0930459	0.0738298	Tsc1/Eif2ak2/Wrn/Pdia3/Impact/Pik3c3/Hspa5	7
GO:0120032	GO:0120032	regulation of plasma membrane bounded cell projection assembly	7/357	199/29008	0.0119518	0.0930459	0.0738298	Pld1/Pik3r1/Evi5l/Nlgn1/Hdac4/Nrxn1/Sdccag8	7
GO:1905475	GO:1905475	regulation of protein localization to membrane	7/357	199/29008	0.0119518	0.0930459	0.0738298	Grip2/Pak1/Ssh1/Magi2/Pik3r1/Nrxn1/Tnik	7
GO:0007566	GO:0007566	embryo implantation	4/357	72/29008	0.0120407	0.0931253	0.0738928	Vmp1/Klf9/Reck/Calr	4
GO:0042273	GO:0042273	ribosomal large subunit biogenesis	4/357	72/29008	0.0120407	0.0931253	0.0738928	Rpl26/Rpl35/Rpl3/Rpl24	4
GO:0043506	GO:0043506	regulation of JUN kinase activity	4/357	72/29008	0.0120407	0.0931253	0.0738928	Tnfrsf11a/Rps3/Pak1/Taok3	4
GO:0021680	GO:0021680	cerebellar Purkinje cell layer development	3/357	39/29008	0.0121756	0.0935508	0.0742304	Uqcrq/Faim2/Hspa5	3
GO:0042745	GO:0042745	circadian sleep/wake cycle	3/357	39/29008	0.0121756	0.0935508	0.0742304	Pmch/Nlgn1/Per3	3
GO:0051452	GO:0051452	intracellular pH reduction	3/357	39/29008	0.0121756	0.0935508	0.0742304	Car2/Clic4/Ppt1	3
GO:0046578	GO:0046578	regulation of Ras protein signal transduction	7/357	200/29008	0.0122589	0.0935508	0.0742304	Psd3/Apoe/Cdc42se2/Map4k4/Dgkz/Abca1/Dgki	7
GO:0090287	GO:0090287	regulation of cellular response to growth factor stimulus	9/357	299/29008	0.0122628	0.0935508	0.0742304	Htra1/Prkd2/Hsp90ab1/Hhip/Smurf1/Sulf2/Pbld1/Hspa5/Nrxn1	9
GO:0017157	GO:0017157	regulation of exocytosis	8/357	249/29008	0.0124062	0.0935508	0.0742304	Rab3c/Septin4/Lamp1/Rab8b/Nlgn1/Syt1/Nrxn3/Dgki	8
GO:0002396	GO:0002396	MHC protein complex assembly	2/357	14/29008	0.0124647	0.0935508	0.0742304	B2m/Calr	2
GO:0009083	GO:0009083	branched-chain amino acid catabolic process	2/357	14/29008	0.0124647	0.0935508	0.0742304	Bcat1/Bckdhb	2
GO:0010225	GO:0010225	response to UV-C	2/357	14/29008	0.0124647	0.0935508	0.0742304	Wrn/Impact	2
GO:0032328	GO:0032328	alanine transport	2/357	14/29008	0.0124647	0.0935508	0.0742304	Slc38a2/Slc6a6	2
GO:0036376	GO:0036376	sodium ion export across plasma membrane	2/357	14/29008	0.0124647	0.0935508	0.0742304	Atp1a3/Atp1b2	2
GO:0045906	GO:0045906	negative regulation of vasoconstriction	2/357	14/29008	0.0124647	0.0935508	0.0742304	Dock4/Cx3cl1	2
GO:2000644	GO:2000644	regulation of receptor catabolic process	2/357	14/29008	0.0124647	0.0935508	0.0742304	Apoe/Mtmr2	2
GO:2001140	GO:2001140	positive regulation of phospholipid transport	2/357	14/29008	0.0124647	0.0935508	0.0742304	Apoe/Atp8a1	2
GO:0008542	GO:0008542	visual learning	4/357	73/29008	0.0126182	0.0943042	0.0748282	Sgk1/Cck/Tanc1/Atp1a3	4
GO:0033209	GO:0033209	tumor necrosis factor-mediated signaling pathway	4/357	73/29008	0.0126182	0.0943042	0.0748282	Stat1/Tnfrsf11a/Pias4/Ube2k	4
GO:0072659	GO:0072659	protein localization to plasma membrane	9/357	301/29008	0.0127609	0.0951708	0.0755158	Rab3c/Grip2/Pgap2/Rab8b/Pacs2/Golph3l/Pik3r1/Nrxn1/Tnik	9
GO:0030308	GO:0030308	negative regulation of cell growth	7/357	202/29008	0.0128901	0.0957321	0.0759612	Cryab/Pak1/Adipor2/Dip2b/Ppt1/Ptprj/Sema3e	7
GO:0060491	GO:0060491	regulation of cell projection assembly	7/357	202/29008	0.0128901	0.0957321	0.0759612	Pld1/Pik3r1/Evi5l/Nlgn1/Hdac4/Nrxn1/Sdccag8	7
GO:0008643	GO:0008643	carbohydrate transport	6/357	156/29008	0.0129848	0.0962342	0.0763596	Appl2/Ptpn11/Sort1/Adipor2/Tsc1/Slc5a11	6
GO:0006284	GO:0006284	base-excision repair	3/357	40/29008	0.013045	0.096278	0.0763943	Fam168a/Rps3/Wrn	3
GO:0030431	GO:0030431	sleep	3/357	40/29008	0.013045	0.096278	0.0763943	Pmch/Hcrt/Per3	3
GO:0030516	GO:0030516	regulation of axon extension	5/357	113/29008	0.0130762	0.096308	0.0764182	Apoe/Shtn1/Pak1/Dip2b/Sema3e	5
GO:0001885	GO:0001885	endothelial cell development	4/357	74/29008	0.013213	0.0967235	0.0767478	Ppp1r16b/Clic4/Hapln2/Vcl	4
GO:0010833	GO:0010833	telomere maintenance via telomere lengthening	4/357	74/29008	0.013213	0.0967235	0.0767478	Hsp90ab1/Hsp90aa1/Tnks/Ptges3	4
GO:0006469	GO:0006469	negative regulation of protein kinase activity	7/357	203/29008	0.0132143	0.0967235	0.0767478	Errfi1/Ppia/Apoe/Ptpro/Adar/Dusp1/Ptprj	7
GO:0060070	GO:0060070	canonical Wnt signaling pathway	9/357	303/29008	0.013274	0.09696	0.0769355	Apoe/Rps12/Ccdc88c/Ubac2/Ptpro/Reck/Lgr4/Tnks/Sulf2	9
GO:0007613	GO:0007613	memory	6/357	158/29008	0.0137539	0.0995002	0.0789511	Sgk1/Apoe/Rcan2/Cck/Lgmn/Atp1a3	6
GO:0030512	GO:0030512	negative regulation of transforming growth factor beta receptor signaling pathway	4/357	75/29008	0.0138255	0.0995002	0.0789511	Htra1/Smurf1/Pbld1/Hspa5	4
GO:0043491	GO:0043491	protein kinase B signaling	7/357	205/29008	0.0138803	0.0995002	0.0789511	Phlpp1/Hsp90ab1/Cx3cl1/Hsp90aa1/Magi2/Ptprj/Nrxn1	7
GO:0010762	GO:0010762	regulation of fibroblast migration	3/357	41/29008	0.0139489	0.0995002	0.0789511	Appl2/Pak1/Adipor2	3
GO:0038179	GO:0038179	neurotrophin signaling pathway	3/357	41/29008	0.0139489	0.0995002	0.0789511	Ptpn11/Sort1/Magi2	3
GO:0099084	GO:0099084	postsynaptic specialization organization	3/357	41/29008	0.0139489	0.0995002	0.0789511	Dgkz/Nlgn1/Nrxn1	3
GO:0002062	GO:0002062	chondrocyte differentiation	5/357	115/29008	0.0140192	0.0995002	0.0789511	Zbtb16/Scube2/Ptpn11/Sulf2/Mboat2	5
GO:0051225	GO:0051225	spindle assembly	5/357	115/29008	0.0140192	0.0995002	0.0789511	Stard9/Rps3/Tnks/Mlh1/Pibf1	5
GO:0010631	GO:0010631	epithelial cell migration	9/357	306/29008	0.014072	0.0995002	0.0789511	Apoe/Arsb/Prkd2/Dock1/Ptpn11/Map4k4/Ptprm/Calr/Lgmn	9
GO:0051962	GO:0051962	positive regulation of nervous system development	10/357	359/29008	0.0140896	0.0995002	0.0789511	Sgk1/Lrrn3/Apoe/Shtn1/Pak1/Cx3cl1/Pik3r1/Nlgn1/Nrxn1/Tnik	10
GO:0007411	GO:0007411	axon guidance	8/357	255/29008	0.0141409	0.0995002	0.0789511	Dscaml1/Nectin1/Ptpro/Ptprm/Rpl24/Sema3e/Lgr4/Alcam	8
GO:0051607	GO:0051607	defense response to virus	8/357	255/29008	0.0141409	0.0995002	0.0789511	Ifi27/Serinc5/Mx2/Stat1/Htra1/Adar/Eif2ak2/Hsp90aa1	8
GO:0140546	GO:0140546	defense response to symbiont	8/357	255/29008	0.0141409	0.0995002	0.0789511	Ifi27/Serinc5/Mx2/Stat1/Htra1/Adar/Eif2ak2/Hsp90aa1	8
GO:1901215	GO:1901215	negative regulation of neuron death	8/357	255/29008	0.0141409	0.0995002	0.0789511	Apoe/Hsp90ab1/Tsc1/Cx3cl1/Ppt1/Lgmn/Faim2/Hsph1	8
GO:0034250	GO:0034250	positive regulation of cellular amide metabolic process	6/357	159/29008	0.0141501	0.0995002	0.0789511	Rbm3/Rpl26/Apoe/Sirt3/Pld1/Impact	6
GO:0070507	GO:0070507	regulation of microtubule cytoskeleton organization	6/357	159/29008	0.0141501	0.0995002	0.0789511	Sgk1/Mpdz/Rps3/Pak1/Clip1/Hsph1	6
GO:0071902	GO:0071902	positive regulation of protein serine/threonine kinase activity	7/357	206/29008	0.0142221	0.0995002	0.0789511	Hsp90ab1/Tnfrsf11a/Rps3/Pak1/Map2k6/Taok3/Nrxn1	7
GO:0002566	GO:0002566	somatic diversification of immune receptors via somatic mutation	2/357	15/29008	0.0142664	0.0995002	0.0789511	Adar/Mlh1	2
GO:0006596	GO:0006596	polyamine biosynthetic process	2/357	15/29008	0.0142664	0.0995002	0.0789511	Azin1/Oaz1	2
GO:0032308	GO:0032308	positive regulation of prostaglandin secretion	2/357	15/29008	0.0142664	0.0995002	0.0789511	Tnfrsf11a/Map2k6	2
GO:0033235	GO:0033235	positive regulation of protein sumoylation	2/357	15/29008	0.0142664	0.0995002	0.0789511	Pias4/Hdac4	2
GO:0033700	GO:0033700	phospholipid efflux	2/357	15/29008	0.0142664	0.0995002	0.0789511	Apoe/Abca1	2
GO:2001138	GO:2001138	regulation of phospholipid transport	2/357	15/29008	0.0142664	0.0995002	0.0789511	Apoe/Atp8a1	2
GO:0097485	GO:0097485	neuron projection guidance	8/357	256/29008	0.0144464	0.100467	0.0797179	Dscaml1/Nectin1/Ptpro/Ptprm/Rpl24/Sema3e/Lgr4/Alcam	8
GO:0006887	GO:0006887	exocytosis	11/357	415/29008	0.0144615	0.100467	0.0797179	Rab3c/Septin4/Pak1/Lamp1/Ppp3cb/Rab8b/Nlgn1/Syt1/Nrxn1/Nrxn3/Dgki	11
GO:1904659	GO:1904659	glucose transmembrane transport	5/357	116/29008	0.0145074	0.100588	0.0798145	Appl2/Ptpn11/Sort1/Adipor2/Tsc1	5
GO:0021953	GO:0021953	central nervous system neuron differentiation	7/357	207/29008	0.0145699	0.100825	0.0800022	B2m/Hsp90ab1/Spock1/Uqcrq/Hsp90aa1/Faim2/Nrxn1	7
GO:0090132	GO:0090132	epithelium migration	9/357	308/29008	0.0146234	0.100998	0.0801397	Apoe/Arsb/Prkd2/Dock1/Ptpn11/Map4k4/Ptprm/Calr/Lgmn	9
GO:0034470	GO:0034470	ncRNA processing	10/357	362/29008	0.0148498	0.102226	0.0811143	Rpl26/Rps16/Rps27/Rpl35/Rps8/Rps28/Rps25/Adar/Rps24/Ngdn	10
GO:0006904	GO:0006904	vesicle docking involved in exocytosis	3/357	42/29008	0.0148876	0.102226	0.0811143	Rab3c/Rab8b/Nrxn1	3
GO:1900744	GO:1900744	regulation of p38MAPK cascade	3/357	42/29008	0.0148876	0.102226	0.0811143	Phlpp1/Dusp1/Hsph1	3
GO:0008645	GO:0008645	hexose transmembrane transport	5/357	117/29008	0.0150069	0.102648	0.0814489	Appl2/Ptpn11/Sort1/Adipor2/Tsc1	5
GO:0044070	GO:0044070	regulation of anion transport	5/357	117/29008	0.0150069	0.102648	0.0814489	Car2/Slc12a2/Tnfrsf11a/Cck/Map2k6	5
GO:0007632	GO:0007632	visual behavior	4/357	77/29008	0.0151037	0.102914	0.0816598	Sgk1/Cck/Tanc1/Atp1a3	4
GO:1903363	GO:1903363	negative regulation of cellular protein catabolic process	4/357	77/29008	0.0151037	0.102914	0.0816598	Hsp90ab1/Rpl23/Ubxn1/Rybp	4
GO:0090130	GO:0090130	tissue migration	9/357	310/29008	0.0151906	0.103308	0.0819722	Apoe/Arsb/Prkd2/Dock1/Ptpn11/Map4k4/Ptprm/Calr/Lgmn	9
GO:1990845	GO:1990845	adaptive thermogenesis	6/357	162/29008	0.0153863	0.104076	0.082582	Hcrt/Appl2/Gatm/Adipor2/Map2k6/Lgr4	6
GO:0046034	GO:0046034	ATP metabolic process	8/357	259/29008	0.0153915	0.104076	0.082582	Gpd1/Adpgk/Slc25a13/Cox6a1/Uqcrq/Uqcr10/Ak3/Hdac4	8
GO:0051348	GO:0051348	negative regulation of transferase activity	8/357	259/29008	0.0153915	0.104076	0.082582	Errfi1/Ppia/Apoe/Ptpro/Rpl23/Adar/Dusp1/Ptprj	8
GO:0097484	GO:0097484	dendrite extension	3/357	43/29008	0.0158612	0.106845	0.084779	Sh3gl2/Smurf1/Syt1	3
GO:1900026	GO:1900026	positive regulation of substrate adhesion-dependent cell spreading	3/357	43/29008	0.0158612	0.106845	0.084779	Dock1/Calr/Prex1	3
GO:0006612	GO:0006612	protein targeting to membrane	5/357	119/29008	0.0160401	0.107317	0.0851536	Pak1/Rab8b/Zdhhc20/Hspa5/Ssr3	5
GO:0015749	GO:0015749	monosaccharide transmembrane transport	5/357	119/29008	0.0160401	0.107317	0.0851536	Appl2/Ptpn11/Sort1/Adipor2/Tsc1	5
GO:0031987	GO:0031987	locomotion involved in locomotory behavior	2/357	16/29008	0.0161731	0.107317	0.0851536	Rcan2/Ppp3cb	2
GO:0035729	GO:0035729	cellular response to hepatocyte growth factor stimulus	2/357	16/29008	0.0161731	0.107317	0.0851536	Appl2/Lgmn	2
GO:0042159	GO:0042159	lipoprotein catabolic process	2/357	16/29008	0.0161731	0.107317	0.0851536	Apoe/Ppt1	2
GO:0044065	GO:0044065	regulation of respiratory system process	2/357	16/29008	0.0161731	0.107317	0.0851536	Pbx3/Nlgn1	2
GO:0061042	GO:0061042	vascular wound healing	2/357	16/29008	0.0161731	0.107317	0.0851536	Slc12a2/Adipor2	2
GO:0098696	GO:0098696	regulation of neurotransmitter receptor localization to postsynaptic specialization membrane	2/357	16/29008	0.0161731	0.107317	0.0851536	Magi2/Tnik	2
GO:0015833	GO:0015833	peptide transport	9/357	314/29008	0.0163733	0.108443	0.0860468	Car2/Nnat/Ptpn11/Ppp3cb/Rab8b/Vgf/Abca1/Pde3b/Nrxn1	9
GO:0033143	GO:0033143	regulation of intracellular steroid hormone receptor signaling pathway	4/357	79/29008	0.0164541	0.108573	0.0861498	Pak1/Kmt2d/Calr/Ddx5	4
GO:0050709	GO:0050709	negative regulation of protein secretion	4/357	79/29008	0.0164541	0.108573	0.0861498	Apoe/Ptpn11/Pde3b/Cyp51	4
GO:0034219	GO:0034219	carbohydrate transmembrane transport	5/357	120/29008	0.016574	0.109161	0.0866165	Appl2/Ptpn11/Sort1/Adipor2/Tsc1	5
GO:0045851	GO:0045851	pH reduction	3/357	44/29008	0.0168698	0.110698	0.0878366	Car2/Clic4/Ppt1	3
GO:0046839	GO:0046839	phospholipid dephosphorylation	3/357	44/29008	0.0168698	0.110698	0.0878366	Mtmr2/Plpp1/Synj2	3
GO:0003012	GO:0003012	muscle system process	11/357	425/29008	0.0169478	0.111005	0.0880801	Errfi1/Tmod2/Grip2/Gatm/Pak1/Map2k6/Dock4/Tmod1/Hdac4/Atp1a3/Sulf2	11
GO:0010769	GO:0010769	regulation of cell morphogenesis involved in differentiation	5/357	121/29008	0.0171196	0.11155	0.0885125	Sgk1/Dock1/Calr/Prex1/Tnik	5
GO:0017015	GO:0017015	regulation of transforming growth factor beta receptor signaling pathway	5/357	121/29008	0.0171196	0.11155	0.0885125	Htra1/Hsp90ab1/Smurf1/Pbld1/Hspa5	5
GO:0006414	GO:0006414	translational elongation	4/357	80/29008	0.0171567	0.11155	0.0885125	Rplp1/Eef1a1/Secisbp2l/Ascc3	4
GO:0051965	GO:0051965	positive regulation of synapse assembly	4/357	80/29008	0.0171567	0.11155	0.0885125	Lrrn3/Pik3r1/Nlgn1/Nrxn1	4
GO:0030111	GO:0030111	regulation of Wnt signaling pathway	9/357	317/29008	0.0173037	0.1123	0.0891075	Apoe/Rps12/Ccdc88c/Ubac2/Ptpro/Reck/Lgr4/Tnks/Sulf2	9
GO:0009266	GO:0009266	response to temperature stimulus	6/357	167/29008	0.0176096	0.113439	0.0900109	Pmch/Appl2/Rbm3/Hsp90ab1/Vgf/Hsp90aa1	6
GO:0042770	GO:0042770	signal transduction in response to DNA damage	6/357	167/29008	0.0176096	0.113439	0.0900109	Rpl26/Ptpn11/Pcbp4/Dgkz/Ddx5/Taok3	6
GO:0045926	GO:0045926	negative regulation of growth	8/357	266/29008	0.0177701	0.113439	0.0900109	Cryab/Pak1/Adipor2/Dip2b/Ppt1/Lgmn/Ptprj/Sema3e	8
GO:0071385	GO:0071385	cellular response to glucocorticoid stimulus	3/357	45/29008	0.0179135	0.113439	0.0900109	Sgk1/Klf9/Crebrf	3
GO:0071825	GO:0071825	protein-lipid complex subunit organization	3/357	45/29008	0.0179135	0.113439	0.0900109	Apoe/Sh3gl2/Abca1	3
GO:0072583	GO:0072583	clathrin-dependent endocytosis	3/357	45/29008	0.0179135	0.113439	0.0900109	Sh3gl3/Hip1/Sh3gl2	3
GO:1905521	GO:1905521	regulation of macrophage migration	3/357	45/29008	0.0179135	0.113439	0.0900109	Mtus1/Cx3cl1/Ptprj	3
GO:0051091	GO:0051091	positive regulation of DNA-binding transcription factor activity	8/357	267/29008	0.0181302	0.113439	0.0900109	Ppia/Prkd2/Ror1/Tnfrsf11a/Rps3/Eif2ak2/Cx3cl1/Hdac4	8
GO:0002431	GO:0002431	Fc receptor mediated stimulatory signaling pathway	2/357	17/29008	0.0181821	0.113439	0.0900109	Appl2/Ptprj	2
GO:0006978	GO:0006978	DNA damage response, signal transduction by p53 class mediator resulting in transcription of p21 class mediator	2/357	17/29008	0.0181821	0.113439	0.0900109	Rpl26/Pcbp4	2
GO:0009081	GO:0009081	branched-chain amino acid metabolic process	2/357	17/29008	0.0181821	0.113439	0.0900109	Bcat1/Bckdhb	2
GO:0021681	GO:0021681	cerebellar granular layer development	2/357	17/29008	0.0181821	0.113439	0.0900109	Faim2/Nrxn1	2
GO:0032306	GO:0032306	regulation of prostaglandin secretion	2/357	17/29008	0.0181821	0.113439	0.0900109	Tnfrsf11a/Map2k6	2
GO:0035728	GO:0035728	response to hepatocyte growth factor	2/357	17/29008	0.0181821	0.113439	0.0900109	Appl2/Lgmn	2
GO:0038093	GO:0038093	Fc receptor signaling pathway	2/357	17/29008	0.0181821	0.113439	0.0900109	Appl2/Ptprj	2
GO:0046855	GO:0046855	inositol phosphate dephosphorylation	2/357	17/29008	0.0181821	0.113439	0.0900109	Mtmr2/Synj2	2
GO:0061000	GO:0061000	negative regulation of dendritic spine development	2/357	17/29008	0.0181821	0.113439	0.0900109	Apoe/Nlgn1	2
GO:0071428	GO:0071428	rRNA-containing ribonucleoprotein complex export from nucleus	2/357	17/29008	0.0181821	0.113439	0.0900109	Tsc1/Xpo1	2
GO:0098760	GO:0098760	response to interleukin-7	2/357	17/29008	0.0181821	0.113439	0.0900109	Stip1/Pdia3	2
GO:0098761	GO:0098761	cellular response to interleukin-7	2/357	17/29008	0.0181821	0.113439	0.0900109	Stip1/Pdia3	2
GO:0098814	GO:0098814	spontaneous synaptic transmission	2/357	17/29008	0.0181821	0.113439	0.0900109	Slc12a2/Syt1	2
GO:2001028	GO:2001028	positive regulation of endothelial cell chemotaxis	2/357	17/29008	0.0181821	0.113439	0.0900109	Prkd2/Lgmn	2
GO:1905954	GO:1905954	positive regulation of lipid localization	5/357	123/29008	0.0182462	0.113639	0.0901697	Apoe/Atp8a1/Tnfrsf11a/Map2k6/Abca1	5
GO:0009314	GO:0009314	response to radiation	11/357	430/29008	0.0183047	0.113803	0.0903002	Sgk1/Rpl26/Cryab/Cck/Wrn/Impact/Pik3r1/Gnb1/Tanc1/Atp1a3/Per3	11
GO:0046928	GO:0046928	regulation of neurotransmitter secretion	5/357	124/29008	0.0188274	0.116645	0.0925548	Hcrt/Nlgn1/Syt1/Nrxn3/Dgki	5
GO:1903844	GO:1903844	regulation of cellular response to transforming growth factor beta stimulus	5/357	124/29008	0.0188274	0.116645	0.0925548	Htra1/Hsp90ab1/Smurf1/Pbld1/Hspa5	5
GO:0051898	GO:0051898	negative regulation of protein kinase B signaling	3/357	46/29008	0.0189924	0.117054	0.0928796	Phlpp1/Magi2/Ptprj	3
GO:0071709	GO:0071709	membrane assembly	3/357	46/29008	0.0189924	0.117054	0.0928796	Magi2/Nlgn1/Nrxn1	3
GO:1900077	GO:1900077	negative regulation of cellular response to insulin stimulus	3/357	46/29008	0.0189924	0.117054	0.0928796	Appl2/Grb14/Ptprj	3
GO:0046785	GO:0046785	microtubule polymerization	4/357	83/29008	0.0193759	0.119004	0.0944272	Sgk1/Rps3/Pak1/Clip1	4
GO:0051384	GO:0051384	response to glucocorticoid	4/357	83/29008	0.0193759	0.119004	0.0944272	Sgk1/Klf9/Pik3r1/Crebrf	4
GO:0000723	GO:0000723	telomere maintenance	5/357	125/29008	0.0194207	0.119073	0.0944819	Hsp90ab1/Wrn/Hsp90aa1/Tnks/Ptges3	5
GO:0003016	GO:0003016	respiratory system process	3/357	47/29008	0.0201066	0.121265	0.096221	Pbx3/Zfand5/Nlgn1	3
GO:0021696	GO:0021696	cerebellar cortex morphogenesis	3/357	47/29008	0.0201066	0.121265	0.096221	Ptpn11/Faim2/Nrxn1	3
GO:0043114	GO:0043114	regulation of vascular permeability	3/357	47/29008	0.0201066	0.121265	0.096221	Apoe/Sh3gl2/Ptprj	3
GO:0050000	GO:0050000	chromosome localization	4/357	84/29008	0.0201532	0.121265	0.096221	Dctn2/Iffo1/Mlh1/Pibf1	4
GO:0030033	GO:0030033	microvillus assembly	2/357	18/29008	0.0202905	0.121265	0.096221	Pld1/Tnik	2
GO:0032230	GO:0032230	positive regulation of synaptic transmission, GABAergic	2/357	18/29008	0.0202905	0.121265	0.096221	Car2/Nlgn1	2
GO:0035633	GO:0035633	maintenance of blood-brain barrier	2/357	18/29008	0.0202905	0.121265	0.096221	Slc12a2/Sh3gl2	2
GO:0042772	GO:0042772	DNA damage response, signal transduction resulting in transcription	2/357	18/29008	0.0202905	0.121265	0.096221	Rpl26/Pcbp4	2
GO:0043217	GO:0043217	myelin maintenance	2/357	18/29008	0.0202905	0.121265	0.096221	Sh3tc2/Ndrg1	2
GO:0044406	GO:0044406	adhesion of symbiont to host	2/357	18/29008	0.0202905	0.121265	0.096221	Nectin1/Hsp90ab1	2
GO:0050862	GO:0050862	positive regulation of T cell receptor signaling pathway	2/357	18/29008	0.0202905	0.121265	0.096221	Prkd2/Rps3	2
GO:0060134	GO:0060134	prepulse inhibition	2/357	18/29008	0.0202905	0.121265	0.096221	Fabp7/Nrxn1	2
GO:1900221	GO:1900221	regulation of amyloid-beta clearance	2/357	18/29008	0.0202905	0.121265	0.096221	Apoe/Cyp51	2
GO:1902176	GO:1902176	negative regulation of oxidative stress-induced intrinsic apoptotic signaling pathway	2/357	18/29008	0.0202905	0.121265	0.096221	Ppia/Hsph1	2
GO:2000369	GO:2000369	regulation of clathrin-dependent endocytosis	2/357	18/29008	0.0202905	0.121265	0.096221	Sh3gl3/Sh3gl2	2
GO:0070372	GO:0070372	regulation of ERK1 and ERK2 cascade	9/357	326/29008	0.0203263	0.121274	0.0962284	Phlpp1/Errfi1/Apoe/Prkd2/Ptpn11/Tnfrsf11a/Dusp1/Cx3cl1/Nrxn1	9
GO:0007623	GO:0007623	circadian rhythm	7/357	222/29008	0.0205393	0.122142	0.096917	Pmch/Phlpp1/Tnfrsf11a/Ddx5/Nlgn1/Lgr4/Per3	7
GO:0048017	GO:0048017	inositol lipid-mediated signaling	6/357	173/29008	0.0205571	0.122142	0.096917	Ppp1r16b/Prex2/Ror1/Pld1/Pik3r1/Pik3c3	6
GO:0008286	GO:0008286	insulin receptor signaling pathway	5/357	127/29008	0.0206438	0.122142	0.096917	Ptpn11/Pak1/Grb14/Pik3r1/Ptprj	5
GO:0046467	GO:0046467	membrane lipid biosynthetic process	5/357	127/29008	0.0206438	0.122142	0.096917	Sirt3/Piga/Pgap2/Elovl1/Sgms1	5
GO:0071621	GO:0071621	granulocyte chemotaxis	5/357	127/29008	0.0206438	0.122142	0.096917	Itga9/Ppia/Cx3cl1/Ptprj/Prex1	5
GO:0002685	GO:0002685	regulation of leukocyte migration	7/357	223/29008	0.0209897	0.123982	0.098377	Lrch1/Mtus1/Dusp1/Cx3cl1/Calr/Lgmn/Ptprj	7
GO:0003382	GO:0003382	epithelial cell morphogenesis	3/357	48/29008	0.021256	0.124418	0.0987227	Ccdc88c/Clic4/Fat1	3
GO:0048246	GO:0048246	macrophage chemotaxis	3/357	48/29008	0.021256	0.124418	0.0987227	Mtus1/Cx3cl1/Ptprj	3
GO:0072666	GO:0072666	establishment of protein localization to vacuole	3/357	48/29008	0.021256	0.124418	0.0987227	Sort1/Scarb2/Smurf1	3
GO:0007631	GO:0007631	feeding behavior	5/357	128/29008	0.0212737	0.124418	0.0987227	Pmch/Hcrt/Negr1/Cck/Phf21a	5
GO:0061387	GO:0061387	regulation of extent of cell growth	5/357	128/29008	0.0212737	0.124418	0.0987227	Apoe/Shtn1/Pak1/Dip2b/Sema3e	5
GO:0090101	GO:0090101	negative regulation of transmembrane receptor protein serine/threonine kinase signaling pathway	5/357	128/29008	0.0212737	0.124418	0.0987227	Htra1/Magi2/Smurf1/Pbld1/Hspa5	5
GO:1901214	GO:1901214	regulation of neuron death	10/357	384/29008	0.0213908	0.124897	0.0991026	Apoe/Hsp90ab1/Tsc1/Ssh1/Cx3cl1/Ppt1/Lgmn/Faim2/Hdac4/Hsph1	10
GO:0006606	GO:0006606	protein import into nucleus	6/357	175/29008	0.0216096	0.125559	0.0996281	Appl2/Hsp90ab1/Adar/Pik3r1/Txnip/Ddx5	6
GO:0051494	GO:0051494	negative regulation of cytoskeleton organization	6/357	175/29008	0.0216096	0.125559	0.0996281	Sgk1/Tmod2/Tmsb4x/Ssh1/Tmod1/Pik3r1	6
GO:0043523	GO:0043523	regulation of neuron apoptotic process	8/357	276/29008	0.0216103	0.125559	0.0996281	Apoe/Hsp90ab1/Cx3cl1/Ppt1/Lgmn/Faim2/Hdac4/Hsph1	8
GO:0030168	GO:0030168	platelet activation	4/357	86/29008	0.0217646	0.126043	0.100012	Ppia/Apoe/Cx3cl1/Ptprj	4
GO:2000300	GO:2000300	regulation of synaptic vesicle exocytosis	4/357	86/29008	0.0217646	0.126043	0.100012	Nlgn1/Syt1/Nrxn3/Dgki	4
GO:0046822	GO:0046822	regulation of nucleocytoplasmic transport	5/357	129/29008	0.0219161	0.126713	0.100544	Ifi27/Hsp90ab1/Ptpn11/Pik3r1/Xpo1	5
GO:0001819	GO:0001819	positive regulation of cytokine production	12/357	500/29008	0.0219733	0.12674	0.100566	Stat1/B2m/Prkd2/Ptpn11/Rps3/Eif2ak2/Cx3cl1/Hsp90aa1/Pik3r1/Ptprj/Sulf2/Pibf1	12
GO:0033673	GO:0033673	negative regulation of kinase activity	7/357	226/29008	0.022382	0.12674	0.100566	Errfi1/Ppia/Apoe/Ptpro/Adar/Dusp1/Ptprj	7
GO:0010332	GO:0010332	response to gamma radiation	3/357	49/29008	0.0224408	0.12674	0.100566	Rpl26/Cryab/Wrn	3
GO:0035196	GO:0035196	production of miRNAs involved in gene silencing by miRNA	3/357	49/29008	0.0224408	0.12674	0.100566	Rbm3/Adar/Ddx5	3
GO:0042149	GO:0042149	cellular response to glucose starvation	3/357	49/29008	0.0224408	0.12674	0.100566	Impact/Pik3c3/Hspa5	3
GO:0071384	GO:0071384	cellular response to corticosteroid stimulus	3/357	49/29008	0.0224408	0.12674	0.100566	Sgk1/Klf9/Crebrf	3
GO:1901799	GO:1901799	negative regulation of proteasomal protein catabolic process	3/357	49/29008	0.0224408	0.12674	0.100566	Hsp90ab1/Ubxn1/Rybp	3
GO:0006896	GO:0006896	Golgi to vacuole transport	2/357	19/29008	0.0224956	0.12674	0.100566	Sort1/Lamp1	2
GO:0032011	GO:0032011	ARF protein signal transduction	2/357	19/29008	0.0224956	0.12674	0.100566	Psd3/Map4k4	2
GO:0032012	GO:0032012	regulation of ARF protein signal transduction	2/357	19/29008	0.0224956	0.12674	0.100566	Psd3/Map4k4	2
GO:0033145	GO:0033145	positive regulation of intracellular steroid hormone receptor signaling pathway	2/357	19/29008	0.0224956	0.12674	0.100566	Pak1/Kmt2d	2
GO:0043691	GO:0043691	reverse cholesterol transport	2/357	19/29008	0.0224956	0.12674	0.100566	Apoe/Abca1	2
GO:0046838	GO:0046838	phosphorylated carbohydrate dephosphorylation	2/357	19/29008	0.0224956	0.12674	0.100566	Mtmr2/Synj2	2
GO:0071545	GO:0071545	inositol phosphate catabolic process	2/357	19/29008	0.0224956	0.12674	0.100566	Mtmr2/Synj2	2
GO:0098719	GO:0098719	sodium ion import across plasma membrane	2/357	19/29008	0.0224956	0.12674	0.100566	Slc12a2/Hcn2	2
GO:0032200	GO:0032200	telomere organization	5/357	130/29008	0.0225709	0.12674	0.100566	Hsp90ab1/Wrn/Hsp90aa1/Tnks/Ptges3	5
GO:0033138	GO:0033138	positive regulation of peptidyl-serine phosphorylation	5/357	130/29008	0.0225709	0.12674	0.100566	Prkd2/Hsp90ab1/Pak1/Hsp90aa1/Nrxn1	5
GO:0043406	GO:0043406	positive regulation of MAP kinase activity	5/357	130/29008	0.0225709	0.12674	0.100566	Tnfrsf11a/Rps3/Pak1/Map2k6/Taok3	5
GO:0032890	GO:0032890	regulation of organic acid transport	4/357	87/29008	0.0225991	0.12674	0.100566	Slc12a2/Tnfrsf11a/Cck/Map2k6	4
GO:0110053	GO:0110053	regulation of actin filament organization	8/357	279/29008	0.0228687	0.12805	0.101605	Tmod2/Tmsb4x/Pak1/Tsc1/Ssh1/Cx3cl1/Tmod1/Pik3r1	8
GO:0048660	GO:0048660	regulation of smooth muscle cell proliferation	6/357	178/29008	0.0232557	0.129808	0.103	Apoe/Npr1/Pak1/Cx3cl1/Pik3r1/Hdac4	6
GO:0051260	GO:0051260	protein homooligomerization	6/357	178/29008	0.0232557	0.129808	0.103	Appl2/B2m/Fus/Kcna6/Mcoln1/Kctd3	6
GO:0001894	GO:0001894	tissue homeostasis	8/357	280/29008	0.0232994	0.129847	0.103031	Car2/Slc12a2/Ptpn11/Sh3gl2/Tnfrsf11a/Adgrv1/Pbld1/Atp1b2	8
GO:0034620	GO:0034620	cellular response to unfolded protein	4/357	88/29008	0.0234527	0.130497	0.103546	Eif2ak2/Pik3r1/Crebrf/Hspa5	4
GO:0030520	GO:0030520	intracellular estrogen receptor signaling pathway	3/357	50/29008	0.0236609	0.131039	0.103977	Pak1/Kmt2d/Ddx5	3
GO:0045646	GO:0045646	regulation of erythrocyte differentiation	3/357	50/29008	0.0236609	0.131039	0.103977	Stat1/B2m/Klf13	3
GO:0046164	GO:0046164	alcohol catabolic process	3/357	50/29008	0.0236609	0.131039	0.103977	Apoe/Mtmr2/Synj2	3
GO:0044282	GO:0044282	small molecule catabolic process	9/357	335/29008	0.0237129	0.131123	0.104043	Apoe/Bcat1/Bckdhb/Abhd2/Mccc2/Mtmr2/Asrgl1/Synj2/Qdpr	9
GO:0051170	GO:0051170	import into nucleus	6/357	179/29008	0.0238226	0.131525	0.104362	Appl2/Hsp90ab1/Adar/Pik3r1/Txnip/Ddx5	6
GO:0046683	GO:0046683	response to organophosphorus	4/357	89/29008	0.0243257	0.134094	0.1064	Gpd1/Ssh1/Pik3r1/Hcn2	4
GO:0098739	GO:0098739	import across plasma membrane	6/357	180/29008	0.0243987	0.134288	0.106554	Slc12a2/Slc6a6/Atp1a3/Kcnj10/Hcn2/Atp1b2	6
GO:0002831	GO:0002831	regulation of response to biotic stimulus	9/357	337/29008	0.024517	0.13473	0.106905	Appl2/Stat1/Htra1/Apoe/Adar/Lamp1/Cx3cl1/Hsp90aa1/Ube2k	9
GO:0032434	GO:0032434	regulation of proteasomal ubiquitin-dependent protein catabolic process	5/357	133/29008	0.024611	0.135037	0.107149	Hsp90ab1/Ubxn1/Rybp/Ube2k/Xpo1	5
GO:0001956	GO:0001956	positive regulation of neurotransmitter secretion	2/357	20/29008	0.0247947	0.135042	0.107153	Nlgn1/Syt1	2
GO:0032305	GO:0032305	positive regulation of icosanoid secretion	2/357	20/29008	0.0247947	0.135042	0.107153	Tnfrsf11a/Map2k6	2
GO:0032310	GO:0032310	prostaglandin secretion	2/357	20/29008	0.0247947	0.135042	0.107153	Tnfrsf11a/Map2k6	2
GO:1903909	GO:1903909	regulation of receptor clustering	2/357	20/29008	0.0247947	0.135042	0.107153	Grip2/Ssh1	2
GO:0031668	GO:0031668	cellular response to extracellular stimulus	7/357	231/29008	0.0248422	0.135042	0.107153	Tsc1/Eif2ak2/Wrn/Pdia3/Impact/Pik3c3/Hspa5	7
GO:0031050	GO:0031050	dsRNA processing	3/357	51/29008	0.0249163	0.135042	0.107153	Rbm3/Adar/Ddx5	3
GO:0051289	GO:0051289	protein homotetramerization	3/357	51/29008	0.0249163	0.135042	0.107153	Appl2/B2m/Mcoln1	3
GO:0070918	GO:0070918	production of small RNA involved in gene silencing by RNA	3/357	51/29008	0.0249163	0.135042	0.107153	Rbm3/Adar/Ddx5	3
GO:0061136	GO:0061136	regulation of proteasomal protein catabolic process	6/357	181/29008	0.0249841	0.135203	0.107281	Apoe/Hsp90ab1/Ubxn1/Rybp/Ube2k/Xpo1	6
GO:0031960	GO:0031960	response to corticosteroid	4/357	90/29008	0.0252182	0.136055	0.107957	Sgk1/Klf9/Pik3r1/Crebrf	4
GO:0045069	GO:0045069	regulation of viral genome replication	4/357	90/29008	0.0252182	0.136055	0.107957	Ppia/Adar/Eif2ak2/Ddx5	4
GO:0050852	GO:0050852	T cell receptor signaling pathway	5/357	134/29008	0.0253165	0.136379	0.108213	Mog/Prkd2/Rps3/Dgkz/Ptprj	5
GO:0007015	GO:0007015	actin filament organization	11/357	453/29008	0.0256052	0.137725	0.109282	Tmod2/Hip1/Shtn1/Tmsb4x/Pak1/Tsc1/Ssh1/Cx3cl1/Tmod1/Pik3r1/Fat1	11
GO:0051056	GO:0051056	regulation of small GTPase mediated signal transduction	7/357	233/29008	0.0258763	0.138973	0.110272	Psd3/Apoe/Cdc42se2/Map4k4/Dgkz/Abca1/Dgki	7
GO:1905952	GO:1905952	regulation of lipid localization	6/357	183/29008	0.0261827	0.140324	0.111344	Apoe/Atp8a1/Ptpn11/Tnfrsf11a/Map2k6/Abca1	6
GO:0051954	GO:0051954	positive regulation of amine transport	3/357	52/29008	0.0262069	0.140324	0.111344	Slc12a2/Cck/Syt1	3
GO:0003018	GO:0003018	vascular process in circulatory system	7/357	234/29008	0.0264042	0.141167	0.112013	Grip2/Apoe/Sh3gl2/Ptprm/Dock4/Cx3cl1/Ptprj	7
GO:0042594	GO:0042594	response to starvation	6/357	184/29008	0.0267961	0.14248	0.113055	Hcrt/Eif2ak2/Wrn/Impact/Pik3c3/Hspa5	6
GO:0048659	GO:0048659	smooth muscle cell proliferation	6/357	184/29008	0.0267961	0.14248	0.113055	Apoe/Npr1/Pak1/Cx3cl1/Pik3r1/Hdac4	6
GO:0042886	GO:0042886	amide transport	9/357	343/29008	0.0270456	0.14248	0.113055	Car2/Nnat/Ptpn11/Ppp3cb/Rab8b/Vgf/Abca1/Pde3b/Nrxn1	9
GO:0003333	GO:0003333	amino acid transmembrane transport	4/357	92/29008	0.0270616	0.14248	0.113055	Slc38a2/Slc25a13/Slc6a6/Kcnj10	4
GO:0022407	GO:0022407	regulation of cell-cell adhesion	11/357	457/29008	0.0270638	0.14248	0.113055	Zbtb16/B2m/Adam19/Rps3/Magi1/Cx3cl1/Hsp90aa1/Magi2/Pik3r1/Megf10/Hsph1	11
GO:0006622	GO:0006622	protein targeting to lysosome	2/357	21/29008	0.0271852	0.14248	0.113055	Sort1/Scarb2	2
GO:0010447	GO:0010447	response to acidic pH	2/357	21/29008	0.0271852	0.14248	0.113055	Lgmn/Impact	2
GO:0031290	GO:0031290	retinal ganglion cell axon guidance	2/357	21/29008	0.0271852	0.14248	0.113055	Ptprm/Rpl24	2
GO:0032516	GO:0032516	positive regulation of phosphoprotein phosphatase activity	2/357	21/29008	0.0271852	0.14248	0.113055	Hsp90ab1/Magi2	2
GO:0071676	GO:0071676	negative regulation of mononuclear cell migration	2/357	21/29008	0.0271852	0.14248	0.113055	Lrch1/Dusp1	2
GO:0090036	GO:0090036	regulation of protein kinase C signaling	2/357	21/29008	0.0271852	0.14248	0.113055	Phlpp1/Adgrv1	2
GO:0150146	GO:0150146	cell junction disassembly	2/357	21/29008	0.0271852	0.14248	0.113055	Map4k4/Pik3r1	2
GO:1903975	GO:1903975	regulation of glial cell migration	2/357	21/29008	0.0271852	0.14248	0.113055	Cx3cl1/Atp1b2	2
GO:0030900	GO:0030900	forebrain development	10/357	400/29008	0.027317	0.14248	0.113055	Fabp7/B2m/Pak1/Crtac1/Tsc1/Uqcrq/Btbd3/Kif3a/Atp1b2/Tacc1	10
GO:0050770	GO:0050770	regulation of axonogenesis	6/357	185/29008	0.0274189	0.14248	0.113055	Apoe/Shtn1/Pak1/Lrrc4c/Dip2b/Sema3e	6
GO:0006066	GO:0006066	alcohol metabolic process	9/357	344/29008	0.0274842	0.14248	0.113055	Ttr/Gpd1/Apoe/Mtmr2/Plpp1/Abca1/Synj2/Qdpr/Cyp51	9
GO:0042063	GO:0042063	gliogenesis	9/357	344/29008	0.0274842	0.14248	0.113055	Sh3tc2/Tspan2/Opalin/Ptpn11/Cx3cl1/Ndrg1/Ptprj/Kcnj10/Atp1b2	9
GO:0019646	GO:0019646	aerobic electron transport chain	3/357	53/29008	0.0275328	0.14248	0.113055	Cox6a1/Uqcrq/Uqcr10	3
GO:0032330	GO:0032330	regulation of chondrocyte differentiation	3/357	53/29008	0.0275328	0.14248	0.113055	Zbtb16/Ptpn11/Mboat2	3
GO:0038066	GO:0038066	p38MAPK cascade	3/357	53/29008	0.0275328	0.14248	0.113055	Phlpp1/Dusp1/Hsph1	3
GO:0044091	GO:0044091	membrane biogenesis	3/357	53/29008	0.0275328	0.14248	0.113055	Magi2/Nlgn1/Nrxn1	3
GO:1903202	GO:1903202	negative regulation of oxidative stress-induced cell death	3/357	53/29008	0.0275328	0.14248	0.113055	Ppia/Tsc1/Hsph1	3
GO:0046777	GO:0046777	protein autophosphorylation	7/357	237/29008	0.0280319	0.144531	0.114682	Errfi1/Prkd2/Pak1/Eif2ak2/Impact/Taok3/Tnik	7
GO:0090087	GO:0090087	regulation of peptide transport	7/357	237/29008	0.0280319	0.144531	0.114682	Car2/Nnat/Ptpn11/Ppp3cb/Rab8b/Pde3b/Nrxn1	7
GO:0007179	GO:0007179	transforming growth factor beta receptor signaling pathway	6/357	186/29008	0.0280513	0.144531	0.114682	Appl2/Htra1/Hsp90ab1/Smurf1/Pbld1/Hspa5	6
GO:0006665	GO:0006665	sphingolipid metabolic process	5/357	138/29008	0.0282675	0.145434	0.115399	Serinc5/Sirt3/Elovl1/Plpp1/Sgms1	5
GO:0097191	GO:0097191	extrinsic apoptotic signaling pathway	7/357	238/29008	0.0285892	0.146877	0.116543	Ifi27/Sort1/Cx3cl1/Pdia3/Faim2/Pik3r1/Sgms1	7
GO:0045773	GO:0045773	positive regulation of axon extension	3/357	54/29008	0.0288938	0.14811	0.117521	Apoe/Shtn1/Pak1	3
GO:0002088	GO:0002088	lens development in camera-type eye	4/357	94/29008	0.0289836	0.14811	0.117521	Cryab/Nectin1/Tmod1/Fat1	4
GO:0031110	GO:0031110	regulation of microtubule polymerization or depolymerization	4/357	94/29008	0.0289836	0.14811	0.117521	Sgk1/Rps3/Pak1/Clip1	4
GO:0030177	GO:0030177	positive regulation of Wnt signaling pathway	5/357	139/29008	0.0290378	0.14811	0.117521	Rps12/Reck/Lgr4/Tnks/Sulf2	5
GO:0051224	GO:0051224	negative regulation of protein transport	5/357	139/29008	0.0290378	0.14811	0.117521	Apoe/Ptpn11/Ubac2/Pde3b/Cyp51	5
GO:0048754	GO:0048754	branching morphogenesis of an epithelial tube	6/357	188/29008	0.0293447	0.14946	0.118593	Slc12a2/Clic4/Pak1/Hhip/Sema3e/Lgr4	6
GO:0002790	GO:0002790	peptide secretion	8/357	293/29008	0.0294272	0.149586	0.118693	Nnat/Ptpn11/Ppp3cb/Rab8b/Vgf/Abca1/Pde3b/Nrxn1	8
GO:0006658	GO:0006658	phosphatidylserine metabolic process	2/357	22/29008	0.0296645	0.149586	0.118693	Serinc5/Mboat2	2
GO:0007035	GO:0007035	vacuolar acidification	2/357	22/29008	0.0296645	0.149586	0.118693	Clic4/Ppt1	2
GO:0034377	GO:0034377	plasma lipoprotein particle assembly	2/357	22/29008	0.0296645	0.149586	0.118693	Apoe/Abca1	2
GO:0043576	GO:0043576	regulation of respiratory gaseous exchange	2/357	22/29008	0.0296645	0.149586	0.118693	Pbx3/Nlgn1	2
GO:0050910	GO:0050910	detection of mechanical stimulus involved in sensory perception of sound	2/357	22/29008	0.0296645	0.149586	0.118693	Slc12a2/Adgrv1	2
GO:0071625	GO:0071625	vocalization behavior	2/357	22/29008	0.0296645	0.149586	0.118693	Nrxn1/Nrxn3	2
GO:0051259	GO:0051259	protein complex oligomerization	7/357	240/29008	0.0297264	0.149607	0.11871	Appl2/B2m/Fus/Kcna6/Mcoln1/Kctd3/Syt1	7
GO:0070371	GO:0070371	ERK1 and ERK2 cascade	9/357	349/29008	0.0297529	0.149607	0.11871	Phlpp1/Errfi1/Apoe/Prkd2/Ptpn11/Tnfrsf11a/Dusp1/Cx3cl1/Nrxn1	9
GO:0043588	GO:0043588	skin development	8/357	294/29008	0.0299404	0.150083	0.119087	Errfi1/Tnfrsf19/Clic4/Elovl1/Txnip/Lgr4/Ptges3/Kazn	8
GO:0000045	GO:0000045	autophagosome assembly	4/357	95/29008	0.0299743	0.150083	0.119087	Vmp1/Pacs2/Smurf1/Pik3c3	4
GO:0019935	GO:0019935	cyclic-nucleotide-mediated signaling	4/357	95/29008	0.0299743	0.150083	0.119087	Apoe/Npr1/Pde3b/Pde7b	4
GO:0001662	GO:0001662	behavioral fear response	3/357	55/29008	0.0302899	0.151105	0.119899	Apoe/Gng7/Cck	3
GO:0140353	GO:0140353	lipid export from cell	3/357	55/29008	0.0302899	0.151105	0.119899	Ptpn11/Tnfrsf11a/Map2k6	3
GO:0045664	GO:0045664	regulation of neuron differentiation	7/357	241/29008	0.0303062	0.151105	0.119899	Sh3gl3/B2m/Grip2/Calr/Impact/Nlgn1/Brinp3	7
GO:0071496	GO:0071496	cellular response to external stimulus	8/357	295/29008	0.0304597	0.151658	0.120337	Ptpn11/Tsc1/Eif2ak2/Wrn/Pdia3/Impact/Pik3c3/Hspa5	8
GO:0031023	GO:0031023	microtubule organizing center organization	5/357	141/29008	0.030618	0.152019	0.120624	Mpdz/Azin1/Kif3a/Xpo1/Sdccag8	5
GO:0051588	GO:0051588	regulation of neurotransmitter transport	5/357	141/29008	0.030618	0.152019	0.120624	Hcrt/Nlgn1/Syt1/Nrxn3/Dgki	5
GO:2001234	GO:2001234	negative regulation of apoptotic signaling pathway	7/357	242/29008	0.0308936	0.153174	0.12154	Tpt1/Ppia/Cx3cl1/Faim2/Ivns1abp/Sgms1/Hsph1	7
GO:0006661	GO:0006661	phosphatidylinositol biosynthetic process	4/357	96/29008	0.0309847	0.153411	0.121728	Piga/Pgap2/Pik3r1/Pik3c3	4
GO:0015711	GO:0015711	organic anion transport	9/357	352/29008	0.0311753	0.15414	0.122306	Slc38a2/Slc25a13/Slc12a2/Tnfrsf11a/Pak1/Cck/Map2k6/Slc6a6/Kcnj10	9
GO:0002209	GO:0002209	behavioral defense response	3/357	56/29008	0.031721	0.155349	0.123265	Apoe/Gng7/Cck	3
GO:0048599	GO:0048599	oocyte development	3/357	56/29008	0.031721	0.155349	0.123265	Kmt2d/Grb14/Cyp51	3
GO:0051489	GO:0051489	regulation of filopodium assembly	3/357	56/29008	0.031721	0.155349	0.123265	Pik3r1/Nlgn1/Nrxn1	3
GO:1900271	GO:1900271	regulation of long-term synaptic potentiation	3/357	56/29008	0.031721	0.155349	0.123265	Apoe/Pak1/Lgmn	3
GO:1903539	GO:1903539	protein localization to postsynaptic membrane	3/357	56/29008	0.031721	0.155349	0.123265	Grip2/Magi2/Tnik	3
GO:0006672	GO:0006672	ceramide metabolic process	4/357	97/29008	0.032015	0.155349	0.123265	Sirt3/Elovl1/Plpp1/Sgms1	4
GO:0046330	GO:0046330	positive regulation of JNK cascade	4/357	97/29008	0.032015	0.155349	0.123265	Tnfrsf19/Map4k4/Taok3/Tnik	4
GO:0120162	GO:0120162	positive regulation of cold-induced thermogenesis	4/357	97/29008	0.032015	0.155349	0.123265	Hcrt/Appl2/Gatm/Adipor2	4
GO:0006595	GO:0006595	polyamine metabolic process	2/357	23/29008	0.03223	0.155349	0.123265	Azin1/Oaz1	2
GO:0006907	GO:0006907	pinocytosis	2/357	23/29008	0.03223	0.155349	0.123265	Appl2/Ppt1	2
GO:0007625	GO:0007625	grooming behavior	2/357	23/29008	0.03223	0.155349	0.123265	Ppt1/Nrxn1	2
GO:0010738	GO:0010738	regulation of protein kinase A signaling	2/357	23/29008	0.03223	0.155349	0.123265	Adgrv1/Nrxn1	2
GO:0015812	GO:0015812	gamma-aminobutyric acid transport	2/357	23/29008	0.03223	0.155349	0.123265	Pak1/Slc6a6	2
GO:0046174	GO:0046174	polyol catabolic process	2/357	23/29008	0.03223	0.155349	0.123265	Mtmr2/Synj2	2
GO:0071467	GO:0071467	cellular response to pH	2/357	23/29008	0.03223	0.155349	0.123265	Mcoln1/Impact	2
GO:1900101	GO:1900101	regulation of endoplasmic reticulum unfolded protein response	2/357	23/29008	0.03223	0.155349	0.123265	Pik3r1/Crebrf	2
GO:1900120	GO:1900120	regulation of receptor binding	2/357	23/29008	0.03223	0.155349	0.123265	B2m/Crtac1	2
GO:2001026	GO:2001026	regulation of endothelial cell chemotaxis	2/357	23/29008	0.03223	0.155349	0.123265	Prkd2/Lgmn	2
GO:0046328	GO:0046328	regulation of JNK cascade	5/357	143/29008	0.0322512	0.155349	0.123265	Phlpp1/Tnfrsf19/Map4k4/Taok3/Tnik	5
GO:0031330	GO:0031330	negative regulation of cellular catabolic process	7/357	245/29008	0.0327016	0.157304	0.124817	Fus/Hsp90ab1/Rpl23/Tsc1/Ubxn1/Rybp/Mtmr2	7
GO:0002690	GO:0002690	positive regulation of leukocyte chemotaxis	4/357	98/29008	0.0330652	0.158518	0.125781	Cx3cl1/Calr/Lgmn/Ptprj	4
GO:0062014	GO:0062014	negative regulation of small molecule metabolic process	4/357	98/29008	0.0330652	0.158518	0.125781	Appl2/Apoe/Hdac4/Pibf1	4
GO:0090316	GO:0090316	positive regulation of intracellular protein transport	5/357	144/29008	0.0330879	0.158518	0.125781	Hsp90ab1/Pak1/Oaz1/Pik3r1/Kif3a	5
GO:0043666	GO:0043666	regulation of phosphoprotein phosphatase activity	3/357	57/29008	0.0331869	0.158564	0.125817	Hsp90ab1/Tsc1/Magi2	3
GO:0062237	GO:0062237	protein localization to postsynapse	3/357	57/29008	0.0331869	0.158564	0.125817	Grip2/Magi2/Tnik	3
GO:0043112	GO:0043112	receptor metabolic process	6/357	194/29008	0.0334579	0.159645	0.126674	Apoe/Sh3gl2/Lgmn/Mtmr2/Magi2/Smurf1	6
GO:0072331	GO:0072331	signal transduction by p53 class mediator	5/357	145/29008	0.0339379	0.161501	0.128147	Rpl26/Rps20/Rpl23/Pcbp4/Ddx5	5
GO:1903322	GO:1903322	positive regulation of protein modification by small protein conjugation or removal	5/357	145/29008	0.0339379	0.161501	0.128147	Septin4/Rps2/Pias4/Hdac4/Hspa5	5
GO:0045861	GO:0045861	negative regulation of proteolysis	9/357	358/29008	0.0341609	0.161991	0.128536	Cst3/Cryab/Hsp90ab1/Spock1/Rpl23/Reck/Ubxn1/Rybp/Pik3r1	9
GO:0001764	GO:0001764	neuron migration	6/357	195/29008	0.0341779	0.161991	0.128536	Septin4/Shtn1/Spock1/Cck/Ntng1/Sdccag8	6
GO:0015931	GO:0015931	nucleobase-containing compound transport	6/357	195/29008	0.0341779	0.161991	0.128536	Tsc1/Sem1/Tnks/Xpo1/Ahctf1/Slc29a3	6
GO:0043470	GO:0043470	regulation of carbohydrate catabolic process	3/357	58/29008	0.0346875	0.163568	0.129788	Gpd1/Scarb2/Hdac4	3
GO:0051445	GO:0051445	regulation of meiotic cell cycle	3/357	58/29008	0.0346875	0.163568	0.129788	Spata22/Grb14/Calr	3
GO:0061077	GO:0061077	chaperone-mediated protein folding	3/357	58/29008	0.0346875	0.163568	0.129788	Ptges3/Hsph1/Hspa5	3
GO:0015732	GO:0015732	prostaglandin transport	2/357	24/29008	0.0348792	0.163568	0.129788	Tnfrsf11a/Map2k6	2
GO:0015813	GO:0015813	L-glutamate transmembrane transport	2/357	24/29008	0.0348792	0.163568	0.129788	Slc25a13/Kcnj10	2
GO:0031571	GO:0031571	mitotic G1 DNA damage checkpoint signaling	2/357	24/29008	0.0348792	0.163568	0.129788	Rpl26/Dgkz	2
GO:0031645	GO:0031645	negative regulation of nervous system process	2/357	24/29008	0.0348792	0.163568	0.129788	Hcrt/Mtmr2	2
GO:1900242	GO:1900242	regulation of synaptic vesicle endocytosis	2/357	24/29008	0.0348792	0.163568	0.129788	Ppp3cb/Nlgn1	2
GO:0006892	GO:0006892	post-Golgi vesicle-mediated transport	4/357	100/29008	0.0352255	0.164974	0.130903	Sort1/Sorcs1/Lamp1/Golph3l	4
GO:0050657	GO:0050657	nucleic acid transport	5/357	147/29008	0.0356784	0.166656	0.132238	Tsc1/Sem1/Tnks/Xpo1/Ahctf1	5
GO:0050658	GO:0050658	RNA transport	5/357	147/29008	0.0356784	0.166656	0.132238	Tsc1/Sem1/Tnks/Xpo1/Ahctf1	5
GO:1900024	GO:1900024	regulation of substrate adhesion-dependent cell spreading	3/357	59/29008	0.0362227	0.168837	0.133968	Dock1/Calr/Prex1	3
GO:0046031	GO:0046031	ADP metabolic process	4/357	101/29008	0.0363356	0.168837	0.133968	Gpd1/Adpgk/Ak3/Hdac4	4
GO:1905037	GO:1905037	autophagosome organization	4/357	101/29008	0.0363356	0.168837	0.133968	Vmp1/Pacs2/Smurf1/Pik3c3	4
GO:2001243	GO:2001243	negative regulation of intrinsic apoptotic signaling pathway	4/357	101/29008	0.0363356	0.168837	0.133968	Tpt1/Ppia/Ivns1abp/Hsph1	4
GO:2001056	GO:2001056	positive regulation of cysteine-type endopeptidase activity	5/357	148/29008	0.036569	0.169699	0.134652	Stat1/Hip1/Rps3/Cck/Lgmn	5
GO:0048872	GO:0048872	homeostasis of number of cells	9/357	363/29008	0.0367952	0.170526	0.135309	Stat1/B2m/Ptpn11/Adar/Rps24/Ppp3cb/Lgr4/Kif3a/Klf13	9
GO:0048511	GO:0048511	rhythmic process	8/357	307/29008	0.0371796	0.170908	0.135612	Pmch/Phlpp1/Tnfrsf11a/Klf9/Ddx5/Nlgn1/Lgr4/Per3	8
GO:0030593	GO:0030593	neutrophil chemotaxis	4/357	102/29008	0.0374657	0.170908	0.135612	Itga9/Ppia/Cx3cl1/Prex1	4
GO:0048525	GO:0048525	negative regulation of viral process	4/357	102/29008	0.0374657	0.170908	0.135612	Stat1/Ppia/Adar/Eif2ak2	4
GO:0035725	GO:0035725	sodium ion transmembrane transport	5/357	149/29008	0.0374731	0.170908	0.135612	Slc12a2/Slc6a6/Atp1a3/Hcn2/Atp1b2	5
GO:0010640	GO:0010640	regulation of platelet-derived growth factor receptor signaling pathway	2/357	25/29008	0.0376098	0.170908	0.135612	Hip1/Ptprj	2
GO:0010759	GO:0010759	positive regulation of macrophage chemotaxis	2/357	25/29008	0.0376098	0.170908	0.135612	Cx3cl1/Ptprj	2
GO:0032303	GO:0032303	regulation of icosanoid secretion	2/357	25/29008	0.0376098	0.170908	0.135612	Tnfrsf11a/Map2k6	2
GO:0046628	GO:0046628	positive regulation of insulin receptor signaling pathway	2/357	25/29008	0.0376098	0.170908	0.135612	Ptpn11/Pak1	2
GO:0050860	GO:0050860	negative regulation of T cell receptor signaling pathway	2/357	25/29008	0.0376098	0.170908	0.135612	Dgkz/Ptprj	2
GO:0051590	GO:0051590	positive regulation of neurotransmitter transport	2/357	25/29008	0.0376098	0.170908	0.135612	Nlgn1/Syt1	2
GO:1902683	GO:1902683	regulation of receptor localization to synapse	2/357	25/29008	0.0376098	0.170908	0.135612	Magi2/Tnik	2
GO:2000193	GO:2000193	positive regulation of fatty acid transport	2/357	25/29008	0.0376098	0.170908	0.135612	Tnfrsf11a/Map2k6	2
GO:2000311	GO:2000311	regulation of AMPA receptor activity	2/357	25/29008	0.0376098	0.170908	0.135612	Nlgn1/Nrxn1	2
GO:0019932	GO:0019932	second-messenger-mediated signaling	8/357	308/29008	0.0377811	0.170908	0.135612	Apoe/Npr1/Rcan2/Ppp3cb/Pde3b/Ptprj/Hdac4/Pde7b	8
GO:0009994	GO:0009994	oocyte differentiation	3/357	60/29008	0.0377924	0.170908	0.135612	Kmt2d/Grb14/Cyp51	3
GO:0042596	GO:0042596	fear response	3/357	60/29008	0.0377924	0.170908	0.135612	Apoe/Gng7/Cck	3
GO:0051591	GO:0051591	response to cAMP	3/357	60/29008	0.0377924	0.170908	0.135612	Gpd1/Pik3r1/Hcn2	3
GO:0051932	GO:0051932	synaptic transmission, GABAergic	3/357	60/29008	0.0377924	0.170908	0.135612	Car2/Pak1/Nlgn1	3
GO:0097479	GO:0097479	synaptic vesicle localization	3/357	60/29008	0.0377924	0.170908	0.135612	Magi2/Nlgn1/Nrxn1	3
GO:0034764	GO:0034764	positive regulation of transmembrane transport	7/357	253/29008	0.0378644	0.171016	0.135697	Car2/Ptpn11/Azin1/Vmp1/Adipor2/Cx3cl1/Atp1b2	7
GO:0051402	GO:0051402	neuron apoptotic process	8/357	309/29008	0.0383891	0.172734	0.137061	Apoe/Hsp90ab1/Cx3cl1/Ppt1/Lgmn/Faim2/Hdac4/Hsph1	8
GO:0051147	GO:0051147	regulation of muscle cell differentiation	5/357	150/29008	0.0383908	0.172734	0.137061	Tmsb4x/Pak1/Hdac4/Megf10/Atp11a	5
GO:0051236	GO:0051236	establishment of RNA localization	5/357	150/29008	0.0383908	0.172734	0.137061	Tsc1/Sem1/Tnks/Xpo1/Ahctf1	5
GO:0021761	GO:0021761	limbic system development	4/357	103/29008	0.0386158	0.173527	0.137689	Pak1/Tsc1/Uqcrq/Kif3a	4
GO:0010001	GO:0010001	glial cell differentiation	7/357	255/29008	0.0392341	0.175259	0.139064	Sh3tc2/Tspan2/Opalin/Ptpn11/Ndrg1/Ptprj/Kcnj10	7
GO:0033002	GO:0033002	muscle cell proliferation	7/357	255/29008	0.0392341	0.175259	0.139064	Apoe/Npr1/Pak1/Cx3cl1/Pik3r1/Hdac4/Megf10	7
GO:0030099	GO:0030099	myeloid cell differentiation	10/357	426/29008	0.0393077	0.175259	0.139064	Zbtb16/Stat1/Tspan2/B2m/Car2/Ptpn11/Tnfrsf11a/Adar/Pik3r1/Klf13	10
GO:0050921	GO:0050921	positive regulation of chemotaxis	5/357	151/29008	0.0393222	0.175259	0.139064	Prkd2/Cx3cl1/Calr/Lgmn/Ptprj	5
GO:0010812	GO:0010812	negative regulation of cell-substrate adhesion	3/357	61/29008	0.0393963	0.175259	0.139064	Spock1/Pik3r1/Sema3e	3
GO:0015807	GO:0015807	L-amino acid transport	3/357	61/29008	0.0393963	0.175259	0.139064	Slc38a2/Slc25a13/Kcnj10	3
GO:0035176	GO:0035176	social behavior	3/357	61/29008	0.0393963	0.175259	0.139064	Gng8/Nrxn1/Nrxn3	3
GO:0140115	GO:0140115	export across plasma membrane	3/357	61/29008	0.0393963	0.175259	0.139064	Abca1/Atp1a3/Atp1b2	3
GO:0071805	GO:0071805	potassium ion transmembrane transport	6/357	202/29008	0.0394982	0.175492	0.139249	Kcna6/Slc12a2/Atp1a3/Kcnj10/Hcn2/Atp1b2	6
GO:0032956	GO:0032956	regulation of actin cytoskeleton organization	9/357	368/29008	0.0395655	0.175572	0.139312	Tmod2/Tmsb4x/Pak1/Tsc1/Ssh1/Cx3cl1/Tmod1/Pik3r1/Sema3e	9
GO:0006936	GO:0006936	muscle contraction	8/357	312/29008	0.0402524	0.177094	0.14052	Tmod2/Grip2/Map2k6/Dock4/Tmod1/Hdac4/Atp1a3/Sulf2	8
GO:0006091	GO:0006091	generation of precursor metabolites and energy	10/357	428/29008	0.0403594	0.177094	0.14052	Gpd1/Adpgk/Slc25a13/Sirt3/Cox6a1/Uqcrq/Vgf/Uqcr10/Hdac4/Ptges3	10
GO:0042692	GO:0042692	muscle cell differentiation	10/357	428/29008	0.0403594	0.177094	0.14052	Tmod2/Tmsb4x/Sort1/Pak1/Tsc1/Tmod1/Tanc1/Hdac4/Megf10/Atp11a	10
GO:0070997	GO:0070997	neuron death	10/357	428/29008	0.0403594	0.177094	0.14052	Apoe/Hsp90ab1/Tsc1/Ssh1/Cx3cl1/Ppt1/Lgmn/Faim2/Hdac4/Hsph1	10
GO:0032878	GO:0032878	regulation of establishment or maintenance of cell polarity	2/357	26/29008	0.0404193	0.177094	0.14052	Shtn1/Kif3a	2
GO:0033233	GO:0033233	regulation of protein sumoylation	2/357	26/29008	0.0404193	0.177094	0.14052	Pias4/Hdac4	2
GO:0042753	GO:0042753	positive regulation of circadian rhythm	2/357	26/29008	0.0404193	0.177094	0.14052	Pmch/Nlgn1	2
GO:0044819	GO:0044819	mitotic G1/S transition checkpoint signaling	2/357	26/29008	0.0404193	0.177094	0.14052	Rpl26/Dgkz	2
GO:0045780	GO:0045780	positive regulation of bone resorption	2/357	26/29008	0.0404193	0.177094	0.14052	Car2/Tnfrsf11a	2
GO:0050857	GO:0050857	positive regulation of antigen receptor-mediated signaling pathway	2/357	26/29008	0.0404193	0.177094	0.14052	Prkd2/Rps3	2
GO:0010256	GO:0010256	endomembrane system organization	11/357	488/29008	0.0404574	0.177094	0.14052	Sh3tc2/Shtn1/Arhgap21/Sh3gl2/Vmp1/Usp6nl/Ndrg1/Golph3l/Abca1/Pik3c3/Syt1	11
GO:0021537	GO:0021537	telencephalon development	7/357	257/29008	0.0406358	0.177657	0.140966	Crtac1/Tsc1/Uqcrq/Btbd3/Kif3a/Atp1b2/Tacc1	7
GO:0016358	GO:0016358	dendrite development	8/357	313/29008	0.0408867	0.178083	0.141305	Sgk1/Apoe/Prex2/Pak1/Btbd3/Clip1/Nlgn1/Tnik	8
GO:0009135	GO:0009135	purine nucleoside diphosphate metabolic process	4/357	105/29008	0.0409762	0.178083	0.141305	Gpd1/Adpgk/Ak3/Hdac4	4
GO:0009179	GO:0009179	purine ribonucleoside diphosphate metabolic process	4/357	105/29008	0.0409762	0.178083	0.141305	Gpd1/Adpgk/Ak3/Hdac4	4
GO:0014074	GO:0014074	response to purine-containing compound	4/357	105/29008	0.0409762	0.178083	0.141305	Gpd1/Ssh1/Pik3r1/Hcn2	4
GO:0043407	GO:0043407	negative regulation of MAP kinase activity	3/357	62/29008	0.0410344	0.178083	0.141305	Apoe/Dusp1/Ptprj	3
GO:1905517	GO:1905517	macrophage migration	3/357	62/29008	0.0410344	0.178083	0.141305	Mtus1/Cx3cl1/Ptprj	3
GO:0048167	GO:0048167	regulation of synaptic plasticity	9/357	372/29008	0.0418812	0.181537	0.144045	Pmch/Apoe/Pak1/Ssh1/Vgf/Lgmn/Nlgn1/Kcnj10/Dgki	9
GO:0045833	GO:0045833	negative regulation of lipid metabolic process	4/357	106/29008	0.0421864	0.182636	0.144918	Appl2/Apoe/Pde3b/Pibf1	4
GO:0030865	GO:0030865	cortical cytoskeleton organization	3/357	63/29008	0.0427063	0.184662	0.146525	Calr/Nlgn1/Fmnl2	3
GO:0030307	GO:0030307	positive regulation of cell growth	6/357	206/29008	0.0427616	0.184676	0.146536	Sgk1/Apoe/Shtn1/Pak1/Smurf1/Syt1	6
GO:0051346	GO:0051346	negative regulation of hydrolase activity	9/357	374/29008	0.0430727	0.184777	0.146616	Lrch1/Cst3/Cryab/Pxk/Spock1/Sort1/Tsc1/Reck/Ubxn1	9
GO:0034101	GO:0034101	erythrocyte homeostasis	5/357	155/29008	0.0431846	0.184777	0.146616	Stat1/B2m/Adar/Rps24/Klf13	5
GO:0000027	GO:0000027	ribosomal large subunit assembly	2/357	27/29008	0.0433055	0.184777	0.146616	Rpl3/Rpl24	2
GO:0003094	GO:0003094	glomerular filtration	2/357	27/29008	0.0433055	0.184777	0.146616	Ptpro/Sulf2	2
GO:0014829	GO:0014829	vascular associated smooth muscle contraction	2/357	27/29008	0.0433055	0.184777	0.146616	Grip2/Dock4	2
GO:0015740	GO:0015740	C4-dicarboxylate transport	2/357	27/29008	0.0433055	0.184777	0.146616	Slc25a13/Slc12a2	2
GO:0032781	GO:0032781	positive regulation of ATPase activity	2/357	27/29008	0.0433055	0.184777	0.146616	Dnajc10/Atp1b2	2
GO:0070050	GO:0070050	neuron cellular homeostasis	2/357	27/29008	0.0433055	0.184777	0.146616	Cx3cl1/Nell2	2
GO:0098698	GO:0098698	postsynaptic specialization assembly	2/357	27/29008	0.0433055	0.184777	0.146616	Nlgn1/Nrxn1	2
GO:2000310	GO:2000310	regulation of NMDA receptor activity	2/357	27/29008	0.0433055	0.184777	0.146616	Nlgn1/Nrxn1	2
GO:0009914	GO:0009914	hormone transport	9/357	375/29008	0.0436769	0.186138	0.147696	Ttr/Nnat/Ptpn11/Ppp3cb/Rab8b/Vgf/Pde3b/Nell2/Nrxn1	9
GO:0006281	GO:0006281	DNA repair	11/357	495/29008	0.0440244	0.18717	0.148515	Fus/Fam168a/Rps3/Spata22/Paxx/Sem1/Wrn/Iffo1/Taok3/Mlh1/Ascc3	11
GO:0006820	GO:0006820	anion transport	11/357	495/29008	0.0440244	0.18717	0.148515	Slc38a2/Slc25a13/Car2/Slc12a2/Tnfrsf11a/Clic4/Pak1/Cck/Map2k6/Slc6a6/Kcnj10	11
GO:0010634	GO:0010634	positive regulation of epithelial cell migration	5/357	156/29008	0.0441846	0.187626	0.148877	Prkd2/Dock1/Map4k4/Calr/Lgmn	5
GO:0006303	GO:0006303	double-strand break repair via nonhomologous end joining	3/357	64/29008	0.0444119	0.187693	0.14893	Paxx/Iffo1/Mlh1	3
GO:0048512	GO:0048512	circadian behavior	3/357	64/29008	0.0444119	0.187693	0.14893	Pmch/Nlgn1/Per3	3
GO:0051310	GO:0051310	metaphase plate congression	3/357	64/29008	0.0444119	0.187693	0.14893	Dctn2/Mlh1/Pibf1	3
GO:0051703	GO:0051703	biological process involved in intraspecies interaction between organisms	3/357	64/29008	0.0444119	0.187693	0.14893	Gng8/Nrxn1/Nrxn3	3
GO:0035967	GO:0035967	cellular response to topologically incorrect protein	4/357	108/29008	0.0446671	0.188547	0.149608	Eif2ak2/Pik3r1/Crebrf/Hspa5	4
GO:0097530	GO:0097530	granulocyte migration	5/357	157/29008	0.0451984	0.190337	0.151028	Itga9/Ppia/Cx3cl1/Ptprj/Prex1	5
GO:2001235	GO:2001235	positive regulation of apoptotic signaling pathway	5/357	157/29008	0.0451984	0.190337	0.151028	Septin4/Rpl26/Rps3/Pdia3/Pias4	5
GO:0034249	GO:0034249	negative regulation of cellular amide metabolic process	6/357	209/29008	0.0453173	0.190612	0.151246	Apoe/Rps3/Tsc1/Eif2ak2/Calr/Mlh1	6
GO:0051146	GO:0051146	striated muscle cell differentiation	8/357	320/29008	0.0455129	0.191208	0.151719	Tmod2/Sort1/Pak1/Tsc1/Tmod1/Tanc1/Hdac4/Atp11a	8
GO:0048477	GO:0048477	oogenesis	4/357	109/29008	0.0459374	0.19165	0.15207	Kmt2d/Grb14/Mlh1/Cyp51	4
GO:0032835	GO:0032835	glomerulus development	3/357	65/29008	0.046151	0.19165	0.15207	Ptpro/Lgr4/Sulf2	3
GO:0042775	GO:0042775	mitochondrial ATP synthesis coupled electron transport	3/357	65/29008	0.046151	0.19165	0.15207	Cox6a1/Uqcrq/Uqcr10	3
GO:0072665	GO:0072665	protein localization to vacuole	3/357	65/29008	0.046151	0.19165	0.15207	Sort1/Scarb2/Smurf1	3
GO:0034311	GO:0034311	diol metabolic process	2/357	28/29008	0.0462659	0.19165	0.15207	Plpp1/Qdpr	2
GO:0042059	GO:0042059	negative regulation of epidermal growth factor receptor signaling pathway	2/357	28/29008	0.0462659	0.19165	0.15207	Errfi1/Ptprj	2
GO:0045070	GO:0045070	positive regulation of viral genome replication	2/357	28/29008	0.0462659	0.19165	0.15207	Ppia/Adar	2
GO:0045187	GO:0045187	regulation of circadian sleep/wake cycle, sleep	2/357	28/29008	0.0462659	0.19165	0.15207	Pmch/Per3	2
GO:0045761	GO:0045761	regulation of adenylate cyclase activity	2/357	28/29008	0.0462659	0.19165	0.15207	Gng7/Adgrv1	2
GO:0097205	GO:0097205	renal filtration	2/357	28/29008	0.0462659	0.19165	0.15207	Ptpro/Sulf2	2
GO:1902175	GO:1902175	regulation of oxidative stress-induced intrinsic apoptotic signaling pathway	2/357	28/29008	0.0462659	0.19165	0.15207	Ppia/Hsph1	2
GO:1904861	GO:1904861	excitatory synapse assembly	2/357	28/29008	0.0462659	0.19165	0.15207	Nlgn1/Nrxn1	2
GO:0071214	GO:0071214	cellular response to abiotic stimulus	8/357	322/29008	0.0468953	0.193805	0.153779	Rpl26/Cryab/Efhd1/Ptpn11/Wrn/Mcoln1/Impact/Pik3r1	8
GO:0104004	GO:0104004	cellular response to environmental stimulus	8/357	322/29008	0.0468953	0.193805	0.153779	Rpl26/Cryab/Efhd1/Ptpn11/Wrn/Mcoln1/Impact/Pik3r1	8
GO:0000077	GO:0000077	DNA damage checkpoint signaling	4/357	110/29008	0.0472277	0.194725	0.15451	Rpl26/Ptpn11/Dgkz/Taok3	4
GO:0048024	GO:0048024	regulation of mRNA splicing, via spliceosome	4/357	110/29008	0.0472277	0.194725	0.15451	Rbm3/Khdrbs3/Pcbp4/Ddx5	4
GO:0002064	GO:0002064	epithelial cell development	7/357	266/29008	0.0473455	0.194984	0.154716	Ppp1r16b/Ccdc88c/Clic4/Hapln2/Vcl/Tmod1/Fat1	7
GO:0052547	GO:0052547	regulation of peptidase activity	10/357	441/29008	0.047668	0.196085	0.155589	Stat1/Cst3/Cryab/Hip1/Spock1/Rps3/Cck/Reck/Ubxn1/Lgmn	10
GO:0030330	GO:0030330	DNA damage response, signal transduction by p53 class mediator	3/357	66/29008	0.0479234	0.19668	0.156061	Rpl26/Pcbp4/Ddx5	3
GO:1903307	GO:1903307	positive regulation of regulated secretory pathway	3/357	66/29008	0.0479234	0.19668	0.156061	Lamp1/Nlgn1/Syt1	3
GO:0099175	GO:0099175	regulation of postsynapse organization	4/357	111/29008	0.048538	0.198743	0.157698	Apoe/Tanc1/Nlgn1/Nrxn1	4
GO:1905477	GO:1905477	positive regulation of protein localization to membrane	4/357	111/29008	0.048538	0.198743	0.157698	Grip2/Pak1/Ssh1/Nrxn1	4
GO:0010592	GO:0010592	positive regulation of lamellipodium assembly	2/357	29/29008	0.0492983	0.200929	0.159432	Pik3r1/Hdac4	2
GO:0033119	GO:0033119	negative regulation of RNA splicing	2/357	29/29008	0.0492983	0.200929	0.159432	Pcbp4/Rps13	2
GO:0140058	GO:0140058	neuron projection arborization	2/357	29/29008	0.0492983	0.200929	0.159432	Nlgn1/Ntng1	2
GO:1903861	GO:1903861	positive regulation of dendrite extension	2/357	29/29008	0.0492983	0.200929	0.159432	Smurf1/Syt1	2
GO:0007622	GO:0007622	rhythmic behavior	3/357	67/29008	0.0497288	0.202219	0.160456	Pmch/Nlgn1/Per3	3
GO:0042773	GO:0042773	ATP synthesis coupled electron transport	3/357	67/29008	0.0497288	0.202219	0.160456	Cox6a1/Uqcrq/Uqcr10	3
GO:0007156	GO:0007156	homophilic cell adhesion via plasma membrane adhesion molecules	4/357	112/29008	0.0498683	0.202554	0.160722	Dscaml1/Nectin1/Ptprm/Cdh20	4
GO:0021543	GO:0021543	pallium development	5/357	162/29008	0.0504748	0.204783	0.162491	Tsc1/Uqcrq/Btbd3/Kif3a/Tacc1	5
GO:0045333	GO:0045333	cellular respiration	6/357	215/29008	0.0507089	0.205498	0.163058	Gpd1/Slc25a13/Sirt3/Cox6a1/Uqcrq/Uqcr10	6
GO:0009185	GO:0009185	ribonucleoside diphosphate metabolic process	4/357	113/29008	0.0512185	0.207327	0.164509	Gpd1/Adpgk/Ak3/Hdac4	4
GO:0006869	GO:0006869	lipid transport	9/357	387/29008	0.0513742	0.207554	0.164689	Apoe/Atp8a1/Ptpn11/Tnfrsf11a/Map2k6/Atp10b/Abca1/Scarb2/Atp11a	9
GO:0007585	GO:0007585	respiratory gaseous exchange by respiratory system	3/357	68/29008	0.051567	0.207554	0.164689	Pbx3/Zfand5/Nlgn1	3
GO:0032233	GO:0032233	positive regulation of actin filament bundle assembly	3/357	68/29008	0.051567	0.207554	0.164689	Pak1/Tsc1/Cx3cl1	3
GO:0046513	GO:0046513	ceramide biosynthetic process	3/357	68/29008	0.051567	0.207554	0.164689	Sirt3/Elovl1/Sgms1	3
GO:1901224	GO:1901224	positive regulation of NIK/NF-kappaB signaling	3/357	68/29008	0.051567	0.207554	0.164689	Rps3/Eif2ak2/Calr	3
GO:0046395	GO:0046395	carboxylic acid catabolic process	6/357	216/29008	0.0516441	0.207629	0.164749	Bcat1/Bckdhb/Abhd2/Mccc2/Asrgl1/Qdpr	6
GO:0001516	GO:0001516	prostaglandin biosynthetic process	2/357	30/29008	0.0524006	0.208327	0.165302	Ptges3/Pibf1	2
GO:0046457	GO:0046457	prostanoid biosynthetic process	2/357	30/29008	0.0524006	0.208327	0.165302	Ptges3/Pibf1	2
GO:0046856	GO:0046856	phosphatidylinositol dephosphorylation	2/357	30/29008	0.0524006	0.208327	0.165302	Mtmr2/Synj2	2
GO:0048261	GO:0048261	negative regulation of receptor-mediated endocytosis	2/357	30/29008	0.0524006	0.208327	0.165302	Sh3gl3/Mtmr2	2
GO:0050802	GO:0050802	circadian sleep/wake cycle, sleep	2/357	30/29008	0.0524006	0.208327	0.165302	Pmch/Per3	2
GO:0051957	GO:0051957	positive regulation of amino acid transport	2/357	30/29008	0.0524006	0.208327	0.165302	Slc12a2/Cck	2
GO:0090025	GO:0090025	regulation of monocyte chemotaxis	2/357	30/29008	0.0524006	0.208327	0.165302	Dusp1/Lgmn	2
GO:1900078	GO:1900078	positive regulation of cellular response to insulin stimulus	2/357	30/29008	0.0524006	0.208327	0.165302	Ptpn11/Pak1	2
GO:0032231	GO:0032231	regulation of actin filament bundle assembly	4/357	114/29008	0.0525885	0.208327	0.165302	Pak1/Tsc1/Cx3cl1/Pik3r1	4
GO:0035601	GO:0035601	protein deacylation	4/357	114/29008	0.0525885	0.208327	0.165302	Sirt3/Prkd2/Ppt1/Hdac4	4
GO:0098732	GO:0098732	macromolecule deacylation	4/357	114/29008	0.0525885	0.208327	0.165302	Sirt3/Prkd2/Ppt1/Hdac4	4
GO:0030522	GO:0030522	intracellular receptor signaling pathway	6/357	217/29008	0.0525898	0.208327	0.165302	Pak1/Klf9/Kmt2d/Calr/Ddx5/Ptges3	6
GO:0045088	GO:0045088	regulation of innate immune response	6/357	217/29008	0.0525898	0.208327	0.165302	Appl2/Apoe/Adar/Lamp1/Hsp90aa1/Ube2k	6
GO:0009267	GO:0009267	cellular response to starvation	5/357	164/29008	0.0526824	0.208327	0.165302	Eif2ak2/Wrn/Impact/Pik3c3/Hspa5	5
GO:0050806	GO:0050806	positive regulation of synaptic transmission	8/357	330/29008	0.0526978	0.208327	0.165302	Car2/Apoe/Gria4/Pak1/Lgmn/Nlgn1/Syt1/Nrxn1	8
GO:0001937	GO:0001937	negative regulation of endothelial cell proliferation	3/357	69/29008	0.0534377	0.210548	0.167065	Stat1/Apoe/Ptprm	3
GO:0032481	GO:0032481	positive regulation of type I interferon production	3/357	69/29008	0.0534377	0.210548	0.167065	Stat1/Ptpn11/Hsp90aa1	3
GO:0070972	GO:0070972	protein localization to endoplasmic reticulum	3/357	69/29008	0.0534377	0.210548	0.167065	Ubac2/Hspa5/Ssr3	3
GO:0016054	GO:0016054	organic acid catabolic process	6/357	218/29008	0.0535459	0.210741	0.167218	Bcat1/Bckdhb/Abhd2/Mccc2/Asrgl1/Qdpr	6
GO:0046887	GO:0046887	positive regulation of hormone secretion	5/357	165/29008	0.053807	0.211516	0.167833	Nnat/Ptpn11/Ppp3cb/Rab8b/Nell2	5
GO:0050767	GO:0050767	regulation of neurogenesis	10/357	451/29008	0.053862	0.211516	0.167833	Appl2/Sgk1/B2m/Apoe/Shtn1/Pak1/Dip2b/Cx3cl1/Sema3e/Tnik	10
GO:0019751	GO:0019751	polyol metabolic process	4/357	115/29008	0.0539784	0.211738	0.16801	Mtmr2/Plpp1/Synj2/Qdpr	4
GO:0045637	GO:0045637	regulation of myeloid cell differentiation	6/357	219/29008	0.0545126	0.212352	0.168497	Zbtb16/Stat1/B2m/Car2/Pik3r1/Klf13	6
GO:0001936	GO:0001936	regulation of endothelial cell proliferation	5/357	166/29008	0.0549454	0.212352	0.168497	Ppp1r16b/Stat1/Apoe/Prkd2/Ptprm	5
GO:0033135	GO:0033135	regulation of peptidyl-serine phosphorylation	5/357	166/29008	0.0549454	0.212352	0.168497	Prkd2/Hsp90ab1/Pak1/Hsp90aa1/Nrxn1	5
GO:0034660	GO:0034660	ncRNA metabolic process	10/357	453/29008	0.0551618	0.212352	0.168497	Rpl26/Rps16/Rps27/Rpl35/Rps8/Rps28/Rps25/Adar/Rps24/Ngdn	10
GO:0046324	GO:0046324	regulation of glucose import	3/357	70/29008	0.0553407	0.212352	0.168497	Appl2/Ptpn11/Adipor2	3
GO:0048168	GO:0048168	regulation of neuronal synaptic plasticity	3/357	70/29008	0.0553407	0.212352	0.168497	Pmch/Vgf/Kcnj10	3
GO:0048662	GO:0048662	negative regulation of smooth muscle cell proliferation	3/357	70/29008	0.0553407	0.212352	0.168497	Apoe/Npr1/Pik3r1	3
GO:0071479	GO:0071479	cellular response to ionizing radiation	3/357	70/29008	0.0553407	0.212352	0.168497	Rpl26/Cryab/Wrn	3
GO:1901616	GO:1901616	organic hydroxy compound catabolic process	3/357	70/29008	0.0553407	0.212352	0.168497	Apoe/Mtmr2/Synj2	3
GO:0048709	GO:0048709	oligodendrocyte differentiation	4/357	116/29008	0.0553881	0.212352	0.168497	Tspan2/Opalin/Ptprj/Kcnj10	4
GO:0001649	GO:0001649	osteoblast differentiation	6/357	220/29008	0.0554898	0.212352	0.168497	Scube2/Adar/Map2k6/Ddx5/Hdac4/Lgr4	6
GO:0051651	GO:0051651	maintenance of location in cell	6/357	220/29008	0.0554898	0.212352	0.168497	Apoe/Arhgap21/Tmsb4x/Cx3cl1/Mcoln1/Hspa5	6
GO:0007097	GO:0007097	nuclear migration	2/357	31/29008	0.0555705	0.212352	0.168497	Clmn/Tacc1	2
GO:0010875	GO:0010875	positive regulation of cholesterol efflux	2/357	31/29008	0.0555705	0.212352	0.168497	Apoe/Abca1	2
GO:0021533	GO:0021533	cell differentiation in hindbrain	2/357	31/29008	0.0555705	0.212352	0.168497	Faim2/Nrxn1	2
GO:0034260	GO:0034260	negative regulation of GTPase activity	2/357	31/29008	0.0555705	0.212352	0.168497	Lrch1/Tsc1	2
GO:0035455	GO:0035455	response to interferon-alpha	2/357	31/29008	0.0555705	0.212352	0.168497	Adar/Eif2ak2	2
GO:0035767	GO:0035767	endothelial cell chemotaxis	2/357	31/29008	0.0555705	0.212352	0.168497	Prkd2/Lgmn	2
GO:0042558	GO:0042558	pteridine-containing compound metabolic process	2/357	31/29008	0.0555705	0.212352	0.168497	Folh1/Qdpr	2
GO:0045922	GO:0045922	negative regulation of fatty acid metabolic process	2/357	31/29008	0.0555705	0.212352	0.168497	Appl2/Pibf1	2
GO:0050858	GO:0050858	negative regulation of antigen receptor-mediated signaling pathway	2/357	31/29008	0.0555705	0.212352	0.168497	Dgkz/Ptprj	2
GO:0099633	GO:0099633	protein localization to postsynaptic specialization membrane	2/357	31/29008	0.0555705	0.212352	0.168497	Magi2/Tnik	2
GO:0099645	GO:0099645	neurotransmitter receptor localization to postsynaptic specialization membrane	2/357	31/29008	0.0555705	0.212352	0.168497	Magi2/Tnik	2
GO:1905523	GO:1905523	positive regulation of macrophage migration	2/357	31/29008	0.0555705	0.212352	0.168497	Cx3cl1/Ptprj	2
GO:0031570	GO:0031570	DNA integrity checkpoint signaling	4/357	117/29008	0.0568175	0.216419	0.171723	Rpl26/Ptpn11/Dgkz/Taok3	4
GO:0045446	GO:0045446	endothelial cell differentiation	4/357	117/29008	0.0568175	0.216419	0.171723	Ppp1r16b/Clic4/Hapln2/Vcl	4
GO:0051028	GO:0051028	mRNA transport	4/357	117/29008	0.0568175	0.216419	0.171723	Sem1/Tnks/Xpo1/Ahctf1	4
GO:0061035	GO:0061035	regulation of cartilage development	3/357	71/29008	0.0572757	0.21793	0.172922	Zbtb16/Ptpn11/Mboat2	3
GO:0016236	GO:0016236	macroautophagy	6/357	222/29008	0.0574758	0.218457	0.173341	Vmp1/Tsc1/Pacs2/Mcoln1/Smurf1/Pik3c3	6
GO:0010950	GO:0010950	positive regulation of endopeptidase activity	5/357	169/29008	0.0584441	0.22138	0.17566	Stat1/Hip1/Rps3/Cck/Lgmn	5
GO:0000731	GO:0000731	DNA synthesis involved in DNA repair	2/357	32/29008	0.058806	0.22138	0.17566	Spata22/Wrn	2
GO:0006506	GO:0006506	GPI anchor biosynthetic process	2/357	32/29008	0.058806	0.22138	0.17566	Piga/Pgap2	2
GO:0009649	GO:0009649	entrainment of circadian clock	2/357	32/29008	0.058806	0.22138	0.17566	Phlpp1/Per3	2
GO:0022011	GO:0022011	myelination in peripheral nervous system	2/357	32/29008	0.058806	0.22138	0.17566	Sh3tc2/Ndrg1	2
GO:0032292	GO:0032292	peripheral nervous system axon ensheathment	2/357	32/29008	0.058806	0.22138	0.17566	Sh3tc2/Ndrg1	2
GO:0033273	GO:0033273	response to vitamin	2/357	32/29008	0.058806	0.22138	0.17566	Eif2ak2/Pdia3	2
GO:0048011	GO:0048011	neurotrophin TRK receptor signaling pathway	2/357	32/29008	0.058806	0.22138	0.17566	Ptpn11/Sort1	2
GO:1903859	GO:1903859	regulation of dendrite extension	2/357	32/29008	0.058806	0.22138	0.17566	Smurf1/Syt1	2
GO:0002244	GO:0002244	hematopoietic progenitor cell differentiation	5/357	170/29008	0.059638	0.2238	0.17758	Gpatch4/Dock1/Adar/Eif2ak2/Ssbp3	5
GO:0007254	GO:0007254	JNK cascade	5/357	170/29008	0.059638	0.2238	0.17758	Phlpp1/Tnfrsf19/Map4k4/Taok3/Tnik	5
GO:0048015	GO:0048015	phosphatidylinositol-mediated signaling	5/357	170/29008	0.059638	0.2238	0.17758	Ppp1r16b/Prex2/Ror1/Pik3r1/Pik3c3	5
GO:0021782	GO:0021782	glial cell development	4/357	119/29008	0.0597354	0.223929	0.177682	Sh3tc2/Tspan2/Ndrg1/Kcnj10	4
GO:0002683	GO:0002683	negative regulation of immune system process	10/357	460/29008	0.0598734	0.224209	0.177905	Htra1/Lrch1/Adar/Ppp3cb/Dusp1/Cx3cl1/Dgkz/Pik3r1/Ptprj/Pibf1	10
GO:0035296	GO:0035296	regulation of tube diameter	5/357	171/29008	0.0608458	0.227132	0.180224	Grip2/Apoe/Ptprm/Dock4/Cx3cl1	5
GO:0050680	GO:0050680	negative regulation of epithelial cell proliferation	5/357	171/29008	0.0608458	0.227132	0.180224	Stat1/B2m/Apoe/Klf9/Ptprm	5
GO:0097746	GO:0097746	blood vessel diameter maintenance	5/357	171/29008	0.0608458	0.227132	0.180224	Grip2/Apoe/Ptprm/Dock4/Cx3cl1	5
GO:0010948	GO:0010948	negative regulation of cell cycle process	7/357	282/29008	0.0609333	0.22722	0.180294	Rpl26/Ptpn11/Grb14/Dgkz/Rpl24/Taok3/Tnks	7
GO:0034394	GO:0034394	protein localization to cell surface	3/357	73/29008	0.0612407	0.227887	0.180823	Hsp90ab1/Vcl/Smurf1	3
GO:0051453	GO:0051453	regulation of intracellular pH	3/357	73/29008	0.0612407	0.227887	0.180823	Car2/Clic4/Ppt1	3
GO:0061138	GO:0061138	morphogenesis of a branching epithelium	6/357	226/29008	0.0615745	0.227996	0.18091	Slc12a2/Clic4/Pak1/Hhip/Sema3e/Lgr4	6
GO:0071560	GO:0071560	cellular response to transforming growth factor beta stimulus	6/357	226/29008	0.0615745	0.227996	0.18091	Appl2/Htra1/Hsp90ab1/Smurf1/Pbld1/Hspa5	6
GO:0035150	GO:0035150	regulation of tube size	5/357	172/29008	0.0620674	0.227996	0.18091	Grip2/Apoe/Ptprm/Dock4/Cx3cl1	5
GO:0071478	GO:0071478	cellular response to radiation	5/357	172/29008	0.0620674	0.227996	0.18091	Rpl26/Cryab/Wrn/Impact/Pik3r1	5
GO:0002230	GO:0002230	positive regulation of defense response to virus by host	2/357	33/29008	0.0621049	0.227996	0.18091	Stat1/Hsp90aa1	2
GO:0006505	GO:0006505	GPI anchor metabolic process	2/357	33/29008	0.0621049	0.227996	0.18091	Piga/Pgap2	2
GO:0010614	GO:0010614	negative regulation of cardiac muscle hypertrophy	2/357	33/29008	0.0621049	0.227996	0.18091	Errfi1/Pak1	2
GO:0010803	GO:0010803	regulation of tumor necrosis factor-mediated signaling pathway	2/357	33/29008	0.0621049	0.227996	0.18091	Pias4/Ube2k	2
GO:0044788	GO:0044788	modulation by host of viral process	2/357	33/29008	0.0621049	0.227996	0.18091	Ifi27/Apoe	2
GO:0120033	GO:0120033	negative regulation of plasma membrane bounded cell projection assembly	2/357	33/29008	0.0621049	0.227996	0.18091	Evi5l/Nrxn1	2
GO:1903421	GO:1903421	regulation of synaptic vesicle recycling	2/357	33/29008	0.0621049	0.227996	0.18091	Ppp3cb/Nlgn1	2
GO:1903429	GO:1903429	regulation of cell maturation	2/357	33/29008	0.0621049	0.227996	0.18091	Grip2/Grb14	2
GO:1904646	GO:1904646	cellular response to amyloid-beta	2/357	33/29008	0.0621049	0.227996	0.18091	Lgmn/Atp1a3	2
GO:0051495	GO:0051495	positive regulation of cytoskeleton organization	6/357	227/29008	0.0626256	0.229433	0.18205	Rps3/Pak1/Tsc1/Cx3cl1/Pfdn2/Clip1	6
GO:0070374	GO:0070374	positive regulation of ERK1 and ERK2 cascade	6/357	227/29008	0.0626256	0.229433	0.18205	Apoe/Prkd2/Ptpn11/Tnfrsf11a/Cx3cl1/Nrxn1	6
GO:0016050	GO:0016050	vesicle organization	7/357	284/29008	0.0627835	0.229775	0.182321	Sort1/Eea1/Rab8b/Golph3l/Abca1/Pik3c3/Syt1	7
GO:0046847	GO:0046847	filopodium assembly	3/357	74/29008	0.06327	0.231079	0.183356	Pik3r1/Nlgn1/Nrxn1	3
GO:0050688	GO:0050688	regulation of defense response to virus	3/357	74/29008	0.06327	0.231079	0.183356	Stat1/Htra1/Hsp90aa1	3
GO:0098657	GO:0098657	import into cell	6/357	228/29008	0.0636872	0.232249	0.184284	Slc12a2/Slc6a6/Atp1a3/Kcnj10/Hcn2/Atp1b2	6
GO:0030072	GO:0030072	peptide hormone secretion	7/357	285/29008	0.0637213	0.232249	0.184284	Nnat/Ptpn11/Ppp3cb/Rab8b/Vgf/Pde3b/Nrxn1	7
GO:0001959	GO:0001959	regulation of cytokine-mediated signaling pathway	4/357	122/29008	0.0642588	0.233728	0.185458	Adar/Pias4/Crebrf/Ube2k	4
GO:0042542	GO:0042542	response to hydrogen peroxide	4/357	122/29008	0.0642588	0.233728	0.185458	Cryab/Rps3/Impact/Hsph1	4
GO:0006403	GO:0006403	RNA localization	5/357	174/29008	0.064552	0.234075	0.185733	Tsc1/Sem1/Tnks/Xpo1/Ahctf1	5
GO:0010594	GO:0010594	regulation of endothelial cell migration	5/357	174/29008	0.064552	0.234075	0.185733	Apoe/Prkd2/Ptprm/Calr/Lgmn	5
GO:0050792	GO:0050792	regulation of viral process	5/357	174/29008	0.064552	0.234075	0.185733	Stat1/Ppia/Adar/Eif2ak2/Ddx5	5
GO:0048638	GO:0048638	regulation of developmental growth	9/357	406/29008	0.065292	0.235463	0.186834	Atrn/Apoe/Shtn1/Pak1/Dip2b/Lgmn/Sema3e/Smurf1/Syt1	9
GO:0007040	GO:0007040	lysosome organization	3/357	75/29008	0.0653302	0.235463	0.186834	Atp10b/Ppt1/Abca1	3
GO:0080171	GO:0080171	lytic vacuole organization	3/357	75/29008	0.0653302	0.235463	0.186834	Atp10b/Ppt1/Abca1	3
GO:1905897	GO:1905897	regulation of response to endoplasmic reticulum stress	3/357	75/29008	0.0653302	0.235463	0.186834	Ubxn1/Pik3r1/Crebrf	3
GO:0006972	GO:0006972	hyperosmotic response	2/357	34/29008	0.0654652	0.235463	0.186834	Efhd1/Slc12a2	2
GO:0010922	GO:0010922	positive regulation of phosphatase activity	2/357	34/29008	0.0654652	0.235463	0.186834	Hsp90ab1/Magi2	2
GO:0014047	GO:0014047	glutamate secretion	2/357	34/29008	0.0654652	0.235463	0.186834	Pak1/Cck	2
GO:2000272	GO:2000272	negative regulation of signaling receptor activity	2/357	34/29008	0.0654652	0.235463	0.186834	Errfi1/Ptprj	2
GO:0000075	GO:0000075	cell cycle checkpoint signaling	5/357	175/29008	0.065815	0.235625	0.186963	Rpl26/Ptpn11/Dgkz/Rpl24/Taok3	5
GO:0061572	GO:0061572	actin filament bundle organization	5/357	175/29008	0.065815	0.235625	0.186963	Shtn1/Pak1/Tsc1/Cx3cl1/Pik3r1	5
GO:0030073	GO:0030073	insulin secretion	6/357	230/29008	0.0658422	0.235625	0.186963	Nnat/Ptpn11/Ppp3cb/Vgf/Pde3b/Nrxn1	6
GO:0071559	GO:0071559	response to transforming growth factor beta	6/357	230/29008	0.0658422	0.235625	0.186963	Appl2/Htra1/Hsp90ab1/Smurf1/Pbld1/Hspa5	6
GO:0090276	GO:0090276	regulation of peptide hormone secretion	6/357	230/29008	0.0658422	0.235625	0.186963	Nnat/Ptpn11/Ppp3cb/Rab8b/Pde3b/Nrxn1	6
GO:0007422	GO:0007422	peripheral nervous system development	3/357	76/29008	0.0674209	0.240305	0.190677	Sh3tc2/Hapln2/Ndrg1	3
GO:0021766	GO:0021766	hippocampus development	3/357	76/29008	0.0674209	0.240305	0.190677	Tsc1/Uqcrq/Kif3a	3
GO:0045739	GO:0045739	positive regulation of DNA repair	3/357	76/29008	0.0674209	0.240305	0.190677	Fus/Fam168a/Rps3	3
GO:1905515	GO:1905515	non-motile cilium assembly	3/357	76/29008	0.0674209	0.240305	0.190677	Kcnj10/Kif3a/Pibf1	3
GO:0071695	GO:0071695	anatomical structure maturation	7/357	290/29008	0.0685379	0.243567	0.193265	Zbtb16/Septin4/Grip2/Abhd2/Reck/Grb14/Nrxn1	7
GO:0014044	GO:0014044	Schwann cell development	2/357	35/29008	0.068885	0.243567	0.193265	Sh3tc2/Ndrg1	2
GO:0014741	GO:0014741	negative regulation of muscle hypertrophy	2/357	35/29008	0.068885	0.243567	0.193265	Errfi1/Pak1	2
GO:0019934	GO:0019934	cGMP-mediated signaling	2/357	35/29008	0.068885	0.243567	0.193265	Apoe/Npr1	2
GO:0021846	GO:0021846	cell proliferation in forebrain	2/357	35/29008	0.068885	0.243567	0.193265	Fabp7/Tacc1	2
GO:0031342	GO:0031342	negative regulation of cell killing	2/357	35/29008	0.068885	0.243567	0.193265	Hsp90ab1/Ppp3cb	2
GO:0032369	GO:0032369	negative regulation of lipid transport	2/357	35/29008	0.068885	0.243567	0.193265	Apoe/Ptpn11	2
GO:0048240	GO:0048240	sperm capacitation	2/357	35/29008	0.068885	0.243567	0.193265	Septin4/Abhd2	2
GO:0002090	GO:0002090	regulation of receptor internalization	3/357	77/29008	0.0695419	0.245401	0.19472	Sh3gl2/Mtmr2/Magi2	3
GO:2001021	GO:2001021	negative regulation of response to DNA damage stimulus	3/357	77/29008	0.0695419	0.245401	0.19472	Tpt1/Rps3/Pcbp4	3
GO:0019882	GO:0019882	antigen processing and presentation	4/357	126/29008	0.0705608	0.24875	0.197377	Rab3c/B2m/Rab8b/Calr	4
GO:0010952	GO:0010952	positive regulation of peptidase activity	5/357	179/29008	0.0710045	0.249818	0.198224	Stat1/Hip1/Rps3/Cck/Lgmn	5
GO:0060041	GO:0060041	retina development in camera-type eye	5/357	179/29008	0.0710045	0.249818	0.198224	Nectin1/Clic4/Ptprm/Rpl24/Gnb1	5
GO:0002791	GO:0002791	regulation of peptide secretion	6/357	235/29008	0.0714144	0.251011	0.199171	Nnat/Ptpn11/Ppp3cb/Rab8b/Pde3b/Nrxn1	6
GO:0006919	GO:0006919	activation of cysteine-type endopeptidase activity involved in apoptotic process	3/357	78/29008	0.0716928	0.251602	0.19964	Stat1/Hip1/Cck	3
GO:0018210	GO:0018210	peptidyl-threonine modification	4/357	127/29008	0.0721841	0.251602	0.19964	Prkd2/Ube2k/Tnks/Galnt13	4
GO:0043280	GO:0043280	positive regulation of cysteine-type endopeptidase activity involved in apoptotic process	4/357	127/29008	0.0721841	0.251602	0.19964	Stat1/Hip1/Rps3/Cck	4
GO:0043500	GO:0043500	muscle adaptation	4/357	127/29008	0.0721841	0.251602	0.19964	Errfi1/Gatm/Pak1/Hdac4	4
GO:0051491	GO:0051491	positive regulation of filopodium assembly	2/357	36/29008	0.0723621	0.251602	0.19964	Pik3r1/Nlgn1	2
GO:0060338	GO:0060338	regulation of type I interferon-mediated signaling pathway	2/357	36/29008	0.0723621	0.251602	0.19964	Adar/Ube2k	2
GO:0071539	GO:0071539	protein localization to centrosome	2/357	36/29008	0.0723621	0.251602	0.19964	Dctn2/Pibf1	2
GO:0097242	GO:0097242	amyloid-beta clearance	2/357	36/29008	0.0723621	0.251602	0.19964	Apoe/Cyp51	2
GO:0097352	GO:0097352	autophagosome maturation	2/357	36/29008	0.0723621	0.251602	0.19964	Vmp1/Mcoln1	2
GO:1902745	GO:1902745	positive regulation of lamellipodium organization	2/357	36/29008	0.0723621	0.251602	0.19964	Pik3r1/Hdac4	2
GO:1904037	GO:1904037	positive regulation of epithelial cell apoptotic process	2/357	36/29008	0.0723621	0.251602	0.19964	Sort1/Pias4	2
GO:0031348	GO:0031348	negative regulation of defense response	6/357	236/29008	0.0725605	0.252045	0.199992	Htra1/Tnfaip6/Apoe/Adar/Cck/Cx3cl1	6
GO:0051656	GO:0051656	establishment of organelle localization	9/357	415/29008	0.0726427	0.252084	0.200022	Arhgap21/Clmn/Lamp1/Dctn2/Nlgn1/Mlh1/Xpo1/Pibf1/Tacc1	9
GO:0032970	GO:0032970	regulation of actin filament-based process	9/357	416/29008	0.0734898	0.253872	0.201442	Tmod2/Tmsb4x/Pak1/Tsc1/Ssh1/Cx3cl1/Tmod1/Pik3r1/Sema3e	9
GO:0001935	GO:0001935	endothelial cell proliferation	5/357	181/29008	0.0736813	0.253872	0.201442	Ppp1r16b/Stat1/Apoe/Prkd2/Ptprm	5
GO:0007098	GO:0007098	centrosome cycle	4/357	128/29008	0.0738264	0.253872	0.201442	Azin1/Kif3a/Xpo1/Sdccag8	4
GO:0030216	GO:0030216	keratinocyte differentiation	4/357	128/29008	0.0738264	0.253872	0.201442	Errfi1/Clic4/Txnip/Kazn	4
GO:0042752	GO:0042752	regulation of circadian rhythm	4/357	128/29008	0.0738264	0.253872	0.201442	Pmch/Phlpp1/Nlgn1/Per3	4
GO:1990266	GO:1990266	neutrophil migration	4/357	128/29008	0.0738264	0.253872	0.201442	Itga9/Ppia/Cx3cl1/Prex1	4
GO:2000045	GO:2000045	regulation of G1/S transition of mitotic cell cycle	4/357	128/29008	0.0738264	0.253872	0.201442	Appl2/Rpl17/Rpl26/Dgkz	4
GO:0044773	GO:0044773	mitotic DNA damage checkpoint signaling	3/357	79/29008	0.0738732	0.253872	0.201442	Rpl26/Dgkz/Taok3	3
GO:0071426	GO:0071426	ribonucleoprotein complex export from nucleus	3/357	79/29008	0.0738732	0.253872	0.201442	Tsc1/Sem1/Xpo1	3
GO:1903201	GO:1903201	regulation of oxidative stress-induced cell death	3/357	79/29008	0.0738732	0.253872	0.201442	Ppia/Tsc1/Hsph1	3
GO:0009132	GO:0009132	nucleoside diphosphate metabolic process	4/357	129/29008	0.0754875	0.25797	0.204693	Gpd1/Adpgk/Ak3/Hdac4	4
GO:0048640	GO:0048640	negative regulation of developmental growth	4/357	129/29008	0.0754875	0.25797	0.204693	Pak1/Dip2b/Lgmn/Sema3e	4
GO:0052548	GO:0052548	regulation of endopeptidase activity	8/357	357/29008	0.0755832	0.25797	0.204693	Stat1/Cryab/Hip1/Spock1/Rps3/Cck/Reck/Lgmn	8
GO:0001964	GO:0001964	startle response	2/357	37/29008	0.0758948	0.25797	0.204693	Fabp7/Nrxn1	2
GO:0007031	GO:0007031	peroxisome organization	2/357	37/29008	0.0758948	0.25797	0.204693	Pex11g/Rab8b	2
GO:0032508	GO:0032508	DNA duplex unwinding	2/357	37/29008	0.0758948	0.25797	0.204693	Wrn/Ascc3	2
GO:0032692	GO:0032692	negative regulation of interleukin-1 production	2/357	37/29008	0.0758948	0.25797	0.204693	Errfi1/Cx3cl1	2
GO:0033146	GO:0033146	regulation of intracellular estrogen receptor signaling pathway	2/357	37/29008	0.0758948	0.25797	0.204693	Pak1/Kmt2d	2
GO:0051647	GO:0051647	nucleus localization	2/357	37/29008	0.0758948	0.25797	0.204693	Clmn/Tacc1	2
GO:0071364	GO:0071364	cellular response to epidermal growth factor stimulus	2/357	37/29008	0.0758948	0.25797	0.204693	Eef1a1/Ptpn11	2
GO:2000191	GO:2000191	regulation of fatty acid transport	2/357	37/29008	0.0758948	0.25797	0.204693	Tnfrsf11a/Map2k6	2
GO:2000116	GO:2000116	regulation of cysteine-type endopeptidase activity	6/357	239/29008	0.0760618	0.25797	0.204693	Stat1/Cryab/Hip1/Rps3/Cck/Lgmn	6
GO:0051262	GO:0051262	protein tetramerization	3/357	80/29008	0.076083	0.25797	0.204693	Appl2/B2m/Mcoln1	3
GO:0071166	GO:0071166	ribonucleoprotein complex localization	3/357	80/29008	0.076083	0.25797	0.204693	Tsc1/Sem1/Xpo1	3
GO:0032680	GO:0032680	regulation of tumor necrosis factor production	5/357	183/29008	0.0764125	0.25884	0.205384	Errfi1/Ptpn11/Cx3cl1/Pik3r1/Ptprj	5
GO:0030641	GO:0030641	regulation of cellular pH	3/357	81/29008	0.0783216	0.265054	0.210314	Car2/Clic4/Ppt1	3
GO:0045727	GO:0045727	positive regulation of translation	4/357	131/29008	0.078866	0.266642	0.211574	Rbm3/Rpl26/Pld1/Impact	4
GO:0001953	GO:0001953	negative regulation of cell-matrix adhesion	2/357	38/29008	0.0794812	0.26669	0.211612	Pik3r1/Sema3e	2
GO:0010737	GO:0010737	protein kinase A signaling	2/357	38/29008	0.0794812	0.26669	0.211612	Adgrv1/Nrxn1	2
GO:0030866	GO:0030866	cortical actin cytoskeleton organization	2/357	38/29008	0.0794812	0.26669	0.211612	Calr/Fmnl2	2
GO:0031279	GO:0031279	regulation of cyclase activity	2/357	38/29008	0.0794812	0.26669	0.211612	Gng7/Adgrv1	2
GO:0070528	GO:0070528	protein kinase C signaling	2/357	38/29008	0.0794812	0.26669	0.211612	Phlpp1/Adgrv1	2
GO:0071634	GO:0071634	regulation of transforming growth factor beta production	2/357	38/29008	0.0794812	0.26669	0.211612	Hsp90ab1/Cx3cl1	2
GO:1905508	GO:1905508	protein localization to microtubule organizing center	2/357	38/29008	0.0794812	0.26669	0.211612	Dctn2/Pibf1	2
GO:1905606	GO:1905606	regulation of presynapse assembly	2/357	38/29008	0.0794812	0.26669	0.211612	Nlgn1/Nrxn1	2
GO:0007030	GO:0007030	Golgi organization	4/357	132/29008	0.0805831	0.267948	0.21261	Arhgap21/Vmp1/Usp6nl/Golph3l	4
GO:0051053	GO:0051053	negative regulation of DNA metabolic process	4/357	132/29008	0.0805831	0.267948	0.21261	Rps3/Dusp1/Tnks/Mlh1	4
GO:0060759	GO:0060759	regulation of response to cytokine stimulus	4/357	132/29008	0.0805831	0.267948	0.21261	Adar/Pias4/Crebrf/Ube2k	4
GO:0008625	GO:0008625	extrinsic apoptotic signaling pathway via death domain receptors	3/357	82/29008	0.0805889	0.267948	0.21261	Sort1/Faim2/Pik3r1	3
GO:0051303	GO:0051303	establishment of chromosome localization	3/357	82/29008	0.0805889	0.267948	0.21261	Dctn2/Mlh1/Pibf1	3
GO:0017148	GO:0017148	negative regulation of translation	5/357	186/29008	0.0806108	0.267948	0.21261	Rps3/Tsc1/Eif2ak2/Calr/Mlh1	5
GO:0048813	GO:0048813	dendrite morphogenesis	5/357	186/29008	0.0806108	0.267948	0.21261	Sgk1/Prex2/Btbd3/Nlgn1/Tnik	5
GO:0050796	GO:0050796	regulation of insulin secretion	5/357	186/29008	0.0806108	0.267948	0.21261	Nnat/Ptpn11/Ppp3cb/Pde3b/Nrxn1	5
GO:1903305	GO:1903305	regulation of regulated secretory pathway	5/357	186/29008	0.0806108	0.267948	0.21261	Lamp1/Nlgn1/Syt1/Nrxn3/Dgki	5
GO:1903555	GO:1903555	regulation of tumor necrosis factor superfamily cytokine production	5/357	186/29008	0.0806108	0.267948	0.21261	Errfi1/Ptpn11/Cx3cl1/Pik3r1/Ptprj	5
GO:0031334	GO:0031334	positive regulation of protein-containing complex assembly	6/357	243/29008	0.0808769	0.26833	0.212913	Rps3/Pak1/Cck/Hsp90aa1/Abca1/Clip1	6
GO:0060348	GO:0060348	bone development	6/357	243/29008	0.0808769	0.26833	0.212913	Zbtb16/Scube2/Rpl13/Ptpn11/Map2k6/Sulf2	6
GO:0046883	GO:0046883	regulation of hormone secretion	7/357	302/29008	0.0809655	0.268373	0.212948	Nnat/Ptpn11/Ppp3cb/Rab8b/Pde3b/Nell2/Nrxn1	7
GO:0051090	GO:0051090	regulation of DNA-binding transcription factor activity	9/357	425/29008	0.0813889	0.269525	0.213862	Ppia/Prkd2/Ror1/Tnfrsf11a/Rps3/Eif2ak2/Cx3cl1/Pias4/Hdac4	9
GO:0006302	GO:0006302	double-strand break repair	6/357	244/29008	0.0821068	0.271649	0.215547	Fus/Paxx/Sem1/Wrn/Iffo1/Mlh1	6
GO:0003158	GO:0003158	endothelium development	4/357	133/29008	0.0823186	0.271728	0.21561	Ppp1r16b/Clic4/Hapln2/Vcl	4
GO:0090090	GO:0090090	negative regulation of canonical Wnt signaling pathway	4/357	133/29008	0.0823186	0.271728	0.21561	Apoe/Ccdc88c/Ubac2/Ptpro	4
GO:0010639	GO:0010639	negative regulation of organelle organization	8/357	364/29008	0.0823603	0.271728	0.21561	Sgk1/Tmod2/Tmsb4x/Ssh1/Tmod1/Pik3r1/Evi5l/Tnks	8
GO:0044774	GO:0044774	mitotic DNA integrity checkpoint signaling	3/357	83/29008	0.0828844	0.27246	0.21619	Rpl26/Dgkz/Taok3	3
GO:0070373	GO:0070373	negative regulation of ERK1 and ERK2 cascade	3/357	83/29008	0.0828844	0.27246	0.21619	Phlpp1/Errfi1/Dusp1	3
GO:0002931	GO:0002931	response to ischemia	2/357	39/29008	0.0831193	0.27246	0.21619	Cx3cl1/Faim2	2
GO:0018208	GO:0018208	peptidyl-proline modification	2/357	39/29008	0.0831193	0.27246	0.21619	Ppia/P4ha1	2
GO:0032743	GO:0032743	positive regulation of interleukin-2 production	2/357	39/29008	0.0831193	0.27246	0.21619	Prkd2/Rps3	2
GO:0071320	GO:0071320	cellular response to cAMP	2/357	39/29008	0.0831193	0.27246	0.21619	Gpd1/Hcn2	2
GO:1904645	GO:1904645	response to amyloid-beta	2/357	39/29008	0.0831193	0.27246	0.21619	Lgmn/Atp1a3	2
GO:0032103	GO:0032103	positive regulation of response to external stimulus	9/357	427/29008	0.0832115	0.272483	0.216209	Prkd2/Tnfrsf11a/Lamp1/Cx3cl1/Calr/Hsp90aa1/Lgmn/Ptprj/Ube2k	9
GO:0001763	GO:0001763	morphogenesis of a branching structure	6/357	245/29008	0.0833471	0.272483	0.216209	Slc12a2/Clic4/Pak1/Hhip/Sema3e/Lgr4	6
GO:0018209	GO:0018209	peptidyl-serine modification	8/357	365/29008	0.0833569	0.272483	0.216209	Sgk1/Prkd2/Hsp90ab1/Pak1/Hsp90aa1/Tnks/Galnt13/Nrxn1	8
GO:0032640	GO:0032640	tumor necrosis factor production	5/357	188/29008	0.0834768	0.272624	0.216321	Errfi1/Ptpn11/Cx3cl1/Pik3r1/Ptprj	5
GO:0014902	GO:0014902	myotube differentiation	4/357	134/29008	0.0840726	0.273814	0.217265	Sort1/Tanc1/Hdac4/Atp11a	4
GO:0032273	GO:0032273	positive regulation of protein polymerization	4/357	134/29008	0.0840726	0.273814	0.217265	Rps3/Pak1/Hsp90aa1/Clip1	4
GO:1905039	GO:1905039	carboxylic acid transmembrane transport	4/357	134/29008	0.0840726	0.273814	0.217265	Slc38a2/Slc25a13/Slc6a6/Kcnj10	4
GO:0015980	GO:0015980	energy derivation by oxidation of organic compounds	7/357	305/29008	0.0842634	0.274184	0.217559	Gpd1/Slc25a13/Sirt3/Cox6a1/Uqcrq/Uqcr10/Ptges3	7
GO:0030433	GO:0030433	ubiquitin-dependent ERAD pathway	3/357	84/29008	0.0852077	0.276497	0.219394	Dnajc10/Calr/Hspa5	3
GO:0050766	GO:0050766	positive regulation of phagocytosis	3/357	84/29008	0.0852077	0.276497	0.219394	Appl2/Calr/Ptprj	3
GO:0061178	GO:0061178	regulation of insulin secretion involved in cellular response to glucose stimulus	3/357	84/29008	0.0852077	0.276497	0.219394	Ppp3cb/Pde3b/Nrxn1	3
GO:0045786	GO:0045786	negative regulation of cell cycle	8/357	367/29008	0.0853714	0.276522	0.219414	Rpl26/Ptpn11/Grb14/Dgkz/Rpl24/Taok3/Tnks/Brinp3	8
GO:0046879	GO:0046879	hormone secretion	8/357	367/29008	0.0853714	0.276522	0.219414	Nnat/Ptpn11/Ppp3cb/Rab8b/Vgf/Pde3b/Nell2/Nrxn1	8
GO:1903825	GO:1903825	organic acid transmembrane transport	4/357	135/29008	0.0858447	0.277802	0.220429	Slc38a2/Slc25a13/Slc6a6/Kcnj10	4
GO:0001654	GO:0001654	eye development	9/357	430/29008	0.0859912	0.278022	0.220604	Cryab/Nectin1/Clic4/Ptprm/Pbx3/Tmod1/Rpl24/Gnb1/Fat1	9
GO:0010543	GO:0010543	regulation of platelet activation	2/357	40/29008	0.0868075	0.278632	0.221088	Apoe/Ptprj	2
GO:0010591	GO:0010591	regulation of lamellipodium assembly	2/357	40/29008	0.0868075	0.278632	0.221088	Pik3r1/Hdac4	2
GO:0032228	GO:0032228	regulation of synaptic transmission, GABAergic	2/357	40/29008	0.0868075	0.278632	0.221088	Car2/Nlgn1	2
GO:0045022	GO:0045022	early endosome to late endosome transport	2/357	40/29008	0.0868075	0.278632	0.221088	Mtmr2/Pik3c3	2
GO:0045047	GO:0045047	protein targeting to ER	2/357	40/29008	0.0868075	0.278632	0.221088	Hspa5/Ssr3	2
GO:0051154	GO:0051154	negative regulation of striated muscle cell differentiation	2/357	40/29008	0.0868075	0.278632	0.221088	Pak1/Hdac4	2
GO:0070849	GO:0070849	response to epidermal growth factor	2/357	40/29008	0.0868075	0.278632	0.221088	Eef1a1/Ptpn11	2
GO:1903573	GO:1903573	negative regulation of response to endoplasmic reticulum stress	2/357	40/29008	0.0868075	0.278632	0.221088	Ubxn1/Crebrf	2
GO:0000209	GO:0000209	protein polyubiquitination	6/357	248/29008	0.0871302	0.279415	0.221709	Ifi27/Ppia/Ube2g1/Ube2k/Smurf1/Tnks	6
GO:0022412	GO:0022412	cellular process involved in reproduction in multicellular organism	10/357	495/29008	0.0873015	0.279519	0.221791	Zbtb16/Septin4/Abhd2/Spata22/Kmt2d/Oca2/Grb14/Foxj3/Mlh1/Cyp51	10
GO:0010921	GO:0010921	regulation of phosphatase activity	3/357	85/29008	0.0875587	0.279519	0.221791	Hsp90ab1/Tsc1/Magi2	3
GO:0050805	GO:0050805	negative regulation of synaptic transmission	3/357	85/29008	0.0875587	0.279519	0.221791	Pmch/Mtmr2/Dgki	3
GO:0051899	GO:0051899	membrane depolarization	3/357	85/29008	0.0875587	0.279519	0.221791	B2m/Shtn1/Cck	3
GO:0007093	GO:0007093	mitotic cell cycle checkpoint signaling	4/357	136/29008	0.087635	0.279519	0.221791	Rpl26/Dgkz/Rpl24/Taok3	4
GO:0014065	GO:0014065	phosphatidylinositol 3-kinase signaling	4/357	136/29008	0.087635	0.279519	0.221791	Ppp1r16b/Prex2/Ror1/Pik3r1	4
GO:0071706	GO:0071706	tumor necrosis factor superfamily cytokine production	5/357	191/29008	0.0878757	0.280035	0.222201	Errfi1/Ptpn11/Cx3cl1/Pik3r1/Ptprj	5
GO:0150063	GO:0150063	visual system development	9/357	433/29008	0.0888258	0.282809	0.224402	Cryab/Nectin1/Clic4/Ptprm/Pbx3/Tmod1/Rpl24/Gnb1/Fat1	9
GO:0050731	GO:0050731	positive regulation of peptidyl-tyrosine phosphorylation	5/357	192/29008	0.0893684	0.284281	0.22557	Ptpn11/Cck/Ptprj/Pibf1/Hsph1	5
GO:0007162	GO:0007162	negative regulation of cell adhesion	7/357	310/29008	0.0899289	0.285808	0.226782	Dscaml1/Spock1/Ptpn11/Dusp1/Pik3r1/Pde3b/Sema3e	7
GO:0006636	GO:0006636	unsaturated fatty acid biosynthetic process	2/357	41/29008	0.0905438	0.286225	0.227113	Ptges3/Pibf1	2
GO:0046627	GO:0046627	negative regulation of insulin receptor signaling pathway	2/357	41/29008	0.0905438	0.286225	0.227113	Grb14/Ptprj	2
GO:0051339	GO:0051339	regulation of lyase activity	2/357	41/29008	0.0905438	0.286225	0.227113	Gng7/Adgrv1	2
GO:0051693	GO:0051693	actin filament capping	2/357	41/29008	0.0905438	0.286225	0.227113	Tmod2/Tmod1	2
GO:0071604	GO:0071604	transforming growth factor beta production	2/357	41/29008	0.0905438	0.286225	0.227113	Hsp90ab1/Cx3cl1	2
GO:0071827	GO:0071827	plasma lipoprotein particle organization	2/357	41/29008	0.0905438	0.286225	0.227113	Apoe/Abca1	2
GO:0007266	GO:0007266	Rho protein signal transduction	4/357	138/29008	0.0912694	0.288262	0.228729	Apoe/Shtn1/Cdc42se2/Abca1	4
GO:0015908	GO:0015908	fatty acid transport	3/357	87/29008	0.0923417	0.291034	0.230929	Apoe/Tnfrsf11a/Map2k6	3
GO:0045638	GO:0045638	negative regulation of myeloid cell differentiation	3/357	87/29008	0.0923417	0.291034	0.230929	Zbtb16/Pik3r1/Klf13	3
GO:0000082	GO:0000082	G1/S transition of mitotic cell cycle	5/357	194/29008	0.0923932	0.291034	0.230929	Appl2/Rpl17/Rpl26/Cdk17/Dgkz	5
GO:0007281	GO:0007281	germ cell development	8/357	374/29008	0.0926455	0.291197	0.231058	Zbtb16/Septin4/Abhd2/Kmt2d/Oca2/Grb14/Mlh1/Cyp51	8
GO:0010876	GO:0010876	lipid localization	9/357	437/29008	0.0926908	0.291197	0.231058	Apoe/Atp8a1/Ptpn11/Tnfrsf11a/Map2k6/Atp10b/Abca1/Scarb2/Atp11a	9
GO:0048880	GO:0048880	sensory system development	9/357	437/29008	0.0926908	0.291197	0.231058	Cryab/Nectin1/Clic4/Ptprm/Pbx3/Tmod1/Rpl24/Gnb1/Fat1	9
GO:0016079	GO:0016079	synaptic vesicle exocytosis	4/357	139/29008	0.0931133	0.292007	0.231701	Nlgn1/Syt1/Nrxn3/Dgki	4
GO:0031341	GO:0031341	regulation of cell killing	4/357	139/29008	0.0931133	0.292007	0.231701	B2m/Hsp90ab1/Lamp1/Ppp3cb	4
GO:0090092	GO:0090092	regulation of transmembrane receptor protein serine/threonine kinase signaling pathway	6/357	253/29008	0.0936416	0.293369	0.232782	Htra1/Hsp90ab1/Magi2/Smurf1/Pbld1/Hspa5	6
GO:0044782	GO:0044782	cilium organization	8/357	375/29008	0.0937129	0.293369	0.232782	Kif17/Kif24/Evi5l/Kcnj10/Kif3a/Jhy/Pibf1/Sdccag8	8
GO:0007616	GO:0007616	long-term memory	2/357	42/29008	0.0943266	0.293479	0.232869	Sgk1/Apoe	2
GO:0009309	GO:0009309	amine biosynthetic process	2/357	42/29008	0.0943266	0.293479	0.232869	Azin1/Oaz1	2
GO:0010874	GO:0010874	regulation of cholesterol efflux	2/357	42/29008	0.0943266	0.293479	0.232869	Apoe/Abca1	2
GO:0014037	GO:0014037	Schwann cell differentiation	2/357	42/29008	0.0943266	0.293479	0.232869	Sh3tc2/Ndrg1	2
GO:0042401	GO:0042401	cellular biogenic amine biosynthetic process	2/357	42/29008	0.0943266	0.293479	0.232869	Azin1/Oaz1	2
GO:0098927	GO:0098927	vesicle-mediated transport between endosomal compartments	2/357	42/29008	0.0943266	0.293479	0.232869	Mtmr2/Pik3c3	2
GO:0099174	GO:0099174	regulation of presynapse organization	2/357	42/29008	0.0943266	0.293479	0.232869	Nlgn1/Nrxn1	2
GO:0007218	GO:0007218	neuropeptide signaling pathway	3/357	88/29008	0.094773	0.29461	0.233766	Pmch/Hcrt/Sort1	3
GO:0002262	GO:0002262	myeloid cell homeostasis	5/357	196/29008	0.0954701	0.296517	0.235279	Stat1/B2m/Adar/Rps24/Klf13	5
GO:0016052	GO:0016052	carbohydrate catabolic process	4/357	141/29008	0.0968538	0.300289	0.238272	Gpd1/Adpgk/Scarb2/Hdac4	4
GO:1904375	GO:1904375	regulation of protein localization to cell periphery	4/357	141/29008	0.0968538	0.300289	0.238272	Magi2/Pik3r1/Nrxn1/Tnik	4
GO:0034644	GO:0034644	cellular response to UV	3/357	89/29008	0.0972305	0.301194	0.23899	Rpl26/Impact/Pik3r1	3
GO:0006520	GO:0006520	cellular amino acid metabolic process	6/357	256/29008	0.097671	0.302295	0.239864	Bcat1/Bckdhb/Azin1/Mccc2/Asrgl1/Qdpr	6
GO:0010765	GO:0010765	positive regulation of sodium ion transport	2/357	43/29008	0.0981542	0.302472	0.240004	Sgk1/Atp1b2	2
GO:0016925	GO:0016925	protein sumoylation	2/357	43/29008	0.0981542	0.302472	0.240004	Pias4/Hdac4	2
GO:0021955	GO:0021955	central nervous system neuron axonogenesis	2/357	43/29008	0.0981542	0.302472	0.240004	Hsp90ab1/Hsp90aa1	2
GO:0061462	GO:0061462	protein localization to lysosome	2/357	43/29008	0.0981542	0.302472	0.240004	Sort1/Scarb2	2
GO:0085029	GO:0085029	extracellular matrix assembly	2/357	43/29008	0.0981542	0.302472	0.240004	Hapln2/Ntng1	2
GO:0030705	GO:0030705	cytoskeleton-dependent intracellular transport	5/357	198/29008	0.0985988	0.303578	0.240882	Arhgap21/Ccdc88c/Kif17/Lamp1/Kif3a	5
GO:0010827	GO:0010827	regulation of glucose transmembrane transport	3/357	90/29008	0.0997137	0.306479	0.243184	Appl2/Ptpn11/Adipor2	3
GO:1900407	GO:1900407	regulation of cellular response to oxidative stress	3/357	90/29008	0.0997137	0.306479	0.243184	Ppia/Tsc1/Hsph1	3
GO:0043010	GO:0043010	camera-type eye development	8/357	381/29008	0.100265	0.307908	0.244318	Cryab/Nectin1/Clic4/Ptprm/Tmod1/Rpl24/Gnb1/Fat1	8
GO:0030218	GO:0030218	erythrocyte differentiation	4/357	143/29008	0.100664	0.308865	0.245077	Stat1/B2m/Adar/Klf13	4
GO:0032392	GO:0032392	DNA geometric change	2/357	44/29008	0.102025	0.311694	0.247322	Wrn/Ascc3	2
GO:0046326	GO:0046326	positive regulation of glucose import	2/357	44/29008	0.102025	0.311694	0.247322	Ptpn11/Adipor2	2
GO:0050919	GO:0050919	negative chemotaxis	2/357	44/29008	0.102025	0.311694	0.247322	Sema3e/Lgr4	2
GO:0072599	GO:0072599	establishment of protein localization to endoplasmic reticulum	2/357	44/29008	0.102025	0.311694	0.247322	Hspa5/Ssr3	2
GO:1902742	GO:1902742	apoptotic process involved in development	2/357	44/29008	0.102025	0.311694	0.247322	Cryab/Megf10	2
GO:0035023	GO:0035023	regulation of Rho protein signal transduction	3/357	91/29008	0.102222	0.31176	0.247374	Apoe/Cdc42se2/Abca1	3
GO:0070301	GO:0070301	cellular response to hydrogen peroxide	3/357	91/29008	0.102222	0.31176	0.247374	Rps3/Impact/Hsph1	3
GO:0001906	GO:0001906	cell killing	6/357	260/29008	0.103185	0.314426	0.24949	B2m/Rpl30/Hsp90ab1/Hmgn2/Lamp1/Ppp3cb	6
GO:0006096	GO:0006096	glycolytic process	3/357	92/29008	0.104756	0.318666	0.252854	Gpd1/Adpgk/Hdac4	3
GO:0030148	GO:0030148	sphingolipid biosynthetic process	3/357	92/29008	0.104756	0.318666	0.252854	Sirt3/Elovl1/Sgms1	3
GO:0002686	GO:0002686	negative regulation of leukocyte migration	2/357	45/29008	0.105937	0.318979	0.253103	Lrch1/Dusp1	2
GO:0006509	GO:0006509	membrane protein ectodomain proteolysis	2/357	45/29008	0.105937	0.318979	0.253103	Adam19/Apoe	2
GO:0007215	GO:0007215	glutamate receptor signaling pathway	2/357	45/29008	0.105937	0.318979	0.253103	Cx3cl1/Atp1a3	2
GO:0010830	GO:0010830	regulation of myotube differentiation	2/357	45/29008	0.105937	0.318979	0.253103	Hdac4/Atp11a	2
GO:0032373	GO:0032373	positive regulation of sterol transport	2/357	45/29008	0.105937	0.318979	0.253103	Apoe/Abca1	2
GO:0032376	GO:0032376	positive regulation of cholesterol transport	2/357	45/29008	0.105937	0.318979	0.253103	Apoe/Abca1	2
GO:0034198	GO:0034198	cellular response to amino acid starvation	2/357	45/29008	0.105937	0.318979	0.253103	Eif2ak2/Impact	2
GO:0035136	GO:0035136	forelimb morphogenesis	2/357	45/29008	0.105937	0.318979	0.253103	Zbtb16/Reck	2
GO:0045197	GO:0045197	establishment or maintenance of epithelial cell apical/basal polarity	2/357	45/29008	0.105937	0.318979	0.253103	Lrrc7/Fat1	2
GO:0050691	GO:0050691	regulation of defense response to virus by host	2/357	45/29008	0.105937	0.318979	0.253103	Stat1/Hsp90aa1	2
GO:0050918	GO:0050918	positive chemotaxis	2/357	45/29008	0.105937	0.318979	0.253103	Cx3cl1/Ptprj	2
GO:0071300	GO:0071300	cellular response to retinoic acid	2/357	45/29008	0.105937	0.318979	0.253103	Abca1/Brinp3	2
GO:0010469	GO:0010469	regulation of signaling receptor activity	4/357	146/29008	0.106507	0.320423	0.254248	Errfi1/Ptprj/Nlgn1/Nrxn1	4
GO:0007178	GO:0007178	transmembrane receptor protein serine/threonine kinase signaling pathway	8/357	387/29008	0.107069	0.32176	0.255309	Appl2/Htra1/Hsp90ab1/Magi2/Ddx5/Smurf1/Pbld1/Hspa5	8
GO:0006757	GO:0006757	ATP generation from ADP	3/357	93/29008	0.107314	0.32176	0.255309	Gpd1/Adpgk/Hdac4	3
GO:0021954	GO:0021954	central nervous system neuron development	3/357	93/29008	0.107314	0.32176	0.255309	Hsp90ab1/Uqcrq/Hsp90aa1	3
GO:0099072	GO:0099072	regulation of postsynaptic membrane neurotransmitter receptor levels	3/357	93/29008	0.107314	0.32176	0.255309	Grip2/Magi2/Tnik	3
GO:0008631	GO:0008631	intrinsic apoptotic signaling pathway in response to oxidative stress	2/357	46/29008	0.109889	0.326496	0.259067	Ppia/Hsph1	2
GO:0010824	GO:0010824	regulation of centrosome duplication	2/357	46/29008	0.109889	0.326496	0.259067	Azin1/Xpo1	2
GO:0031952	GO:0031952	regulation of protein autophosphorylation	2/357	46/29008	0.109889	0.326496	0.259067	Errfi1/Impact	2
GO:0045494	GO:0045494	photoreceptor cell maintenance	2/357	46/29008	0.109889	0.326496	0.259067	Adgrv1/Atp1b2	2
GO:0046854	GO:0046854	phosphatidylinositol phosphate biosynthetic process	2/357	46/29008	0.109889	0.326496	0.259067	Pik3r1/Pik3c3	2
GO:0050974	GO:0050974	detection of mechanical stimulus involved in sensory perception	2/357	46/29008	0.109889	0.326496	0.259067	Slc12a2/Adgrv1	2
GO:0060122	GO:0060122	inner ear receptor cell stereocilium organization	2/357	46/29008	0.109889	0.326496	0.259067	Adgrv1/Kif3a	2
GO:0060323	GO:0060323	head morphogenesis	2/357	46/29008	0.109889	0.326496	0.259067	Ptpn11/Ssbp3	2
GO:0035773	GO:0035773	insulin secretion involved in cellular response to glucose stimulus	3/357	94/29008	0.109896	0.326496	0.259067	Ppp3cb/Pde3b/Nrxn1	3
GO:0010721	GO:0010721	negative regulation of cell development	5/357	205/29008	0.109949	0.326496	0.259067	Appl2/B2m/Grb14/Dip2b/Sema3e	5
GO:2000241	GO:2000241	regulation of reproductive process	5/357	205/29008	0.109949	0.326496	0.259067	Spata22/Grb14/Calr/Hdac4/Cyp51	5
GO:0050684	GO:0050684	regulation of mRNA processing	4/357	148/29008	0.110486	0.326496	0.259067	Rbm3/Khdrbs3/Pcbp4/Ddx5	4
GO:0050730	GO:0050730	regulation of peptidyl-tyrosine phosphorylation	6/357	266/29008	0.111754	0.326496	0.259067	Errfi1/Ptpn11/Cck/Ptprj/Pibf1/Hsph1	6
GO:0009411	GO:0009411	response to UV	4/357	149/29008	0.1125	0.326496	0.259067	Rpl26/Wrn/Impact/Pik3r1	4
GO:0001961	GO:0001961	positive regulation of cytokine-mediated signaling pathway	2/357	47/29008	0.113879	0.326496	0.259067	Crebrf/Ube2k	2
GO:0006110	GO:0006110	regulation of glycolytic process	2/357	47/29008	0.113879	0.326496	0.259067	Gpd1/Hdac4	2
GO:0015804	GO:0015804	neutral amino acid transport	2/357	47/29008	0.113879	0.326496	0.259067	Slc38a2/Slc6a6	2
GO:0030835	GO:0030835	negative regulation of actin filament depolymerization	2/357	47/29008	0.113879	0.326496	0.259067	Tmod2/Tmod1	2
GO:0089718	GO:0089718	amino acid import across plasma membrane	2/357	47/29008	0.113879	0.326496	0.259067	Slc6a6/Kcnj10	2
GO:0120163	GO:0120163	negative regulation of cold-induced thermogenesis	2/357	47/29008	0.113879	0.326496	0.259067	Map2k6/Lgr4	2
GO:0007034	GO:0007034	vacuolar transport	4/357	150/29008	0.11453	0.326496	0.259067	Sort1/Lamp1/Scarb2/Smurf1	4
GO:1902806	GO:1902806	regulation of cell cycle G1/S phase transition	4/357	150/29008	0.11453	0.326496	0.259067	Appl2/Rpl17/Rpl26/Dgkz	4
GO:0072330	GO:0072330	monocarboxylic acid biosynthetic process	5/357	208/29008	0.114999	0.326496	0.259067	Gatm/Abhd2/Elovl1/Ptges3/Pibf1	5
GO:0099111	GO:0099111	microtubule-based transport	5/357	208/29008	0.114999	0.326496	0.259067	Arhgap21/Kif17/Lamp1/Kif3a/Jhy	5
GO:1902905	GO:1902905	positive regulation of supramolecular fiber organization	5/357	208/29008	0.114999	0.326496	0.259067	Rps3/Pak1/Tsc1/Cx3cl1/Clip1	5
GO:1901222	GO:1901222	regulation of NIK/NF-kappaB signaling	3/357	96/29008	0.115132	0.326496	0.259067	Rps3/Eif2ak2/Calr	3
GO:0060562	GO:0060562	epithelial tube morphogenesis	8/357	394/29008	0.115321	0.326496	0.259067	Slc12a2/Clic4/Pak1/Hhip/Tsc1/Sema3e/Lgr4/Kif3a	8
GO:0000056	GO:0000056	ribosomal small subunit export from nucleus	1/357	10/29008	0.11649	0.326496	0.259067	Xpo1	1
GO:0002084	GO:0002084	protein depalmitoylation	1/357	10/29008	0.11649	0.326496	0.259067	Ppt1	1
GO:0002934	GO:0002934	desmosome organization	1/357	10/29008	0.11649	0.326496	0.259067	Nectin1	1
GO:0003056	GO:0003056	regulation of vascular associated smooth muscle contraction	1/357	10/29008	0.11649	0.326496	0.259067	Dock4	1
GO:0006450	GO:0006450	regulation of translational fidelity	1/357	10/29008	0.11649	0.326496	0.259067	Rps5	1
GO:0006591	GO:0006591	ornithine metabolic process	1/357	10/29008	0.11649	0.326496	0.259067	Azin1	1
GO:0006686	GO:0006686	sphingomyelin biosynthetic process	1/357	10/29008	0.11649	0.326496	0.259067	Sgms1	1
GO:0006707	GO:0006707	cholesterol catabolic process	1/357	10/29008	0.11649	0.326496	0.259067	Apoe	1
GO:0007128	GO:0007128	meiotic prophase I	1/357	10/29008	0.11649	0.326496	0.259067	Mlh1	1
GO:0007270	GO:0007270	neuron-neuron synaptic transmission	1/357	10/29008	0.11649	0.326496	0.259067	Tmod2	1
GO:0007603	GO:0007603	phototransduction, visible light	1/357	10/29008	0.11649	0.326496	0.259067	Gnb1	1
GO:0010612	GO:0010612	regulation of cardiac muscle adaptation	1/357	10/29008	0.11649	0.326496	0.259067	Errfi1	1
GO:0010753	GO:0010753	positive regulation of cGMP-mediated signaling	1/357	10/29008	0.11649	0.326496	0.259067	Npr1	1
GO:0010873	GO:0010873	positive regulation of cholesterol esterification	1/357	10/29008	0.11649	0.326496	0.259067	Apoe	1
GO:0015858	GO:0015858	nucleoside transport	1/357	10/29008	0.11649	0.326496	0.259067	Slc29a3	1
GO:0016127	GO:0016127	sterol catabolic process	1/357	10/29008	0.11649	0.326496	0.259067	Apoe	1
GO:0022027	GO:0022027	interkinetic nuclear migration	1/357	10/29008	0.11649	0.326496	0.259067	Tacc1	1
GO:0032225	GO:0032225	regulation of synaptic transmission, dopaminergic	1/357	10/29008	0.11649	0.326496	0.259067	Pmch	1
GO:0032594	GO:0032594	protein transport within lipid bilayer	1/357	10/29008	0.11649	0.326496	0.259067	Clip1	1
GO:0032815	GO:0032815	negative regulation of natural killer cell activation	1/357	10/29008	0.11649	0.326496	0.259067	Pibf1	1
GO:0032836	GO:0032836	glomerular basement membrane development	1/357	10/29008	0.11649	0.326496	0.259067	Sulf2	1
GO:0033603	GO:0033603	positive regulation of dopamine secretion	1/357	10/29008	0.11649	0.326496	0.259067	Syt1	1
GO:0034372	GO:0034372	very-low-density lipoprotein particle remodeling	1/357	10/29008	0.11649	0.326496	0.259067	Apoe	1
GO:0035672	GO:0035672	oligopeptide transmembrane transport	1/357	10/29008	0.11649	0.326496	0.259067	Car2	1
GO:0036363	GO:0036363	transforming growth factor beta activation	1/357	10/29008	0.11649	0.326496	0.259067	Hsp90ab1	1
GO:0040009	GO:0040009	regulation of growth rate	1/357	10/29008	0.11649	0.326496	0.259067	Wrn	1
GO:0046543	GO:0046543	development of secondary female sexual characteristics	1/357	10/29008	0.11649	0.326496	0.259067	Nell2	1
GO:0050847	GO:0050847	progesterone receptor signaling pathway	1/357	10/29008	0.11649	0.326496	0.259067	Klf9	1
GO:0051324	GO:0051324	prophase	1/357	10/29008	0.11649	0.326496	0.259067	Mlh1	1
GO:0051971	GO:0051971	positive regulation of transmission of nerve impulse	1/357	10/29008	0.11649	0.326496	0.259067	Hcrt	1
GO:0060392	GO:0060392	negative regulation of SMAD protein signal transduction	1/357	10/29008	0.11649	0.326496	0.259067	Pbld1	1
GO:0060717	GO:0060717	chorion development	1/357	10/29008	0.11649	0.326496	0.259067	Htra1	1
GO:0061043	GO:0061043	regulation of vascular wound healing	1/357	10/29008	0.11649	0.326496	0.259067	Slc12a2	1
GO:0070862	GO:0070862	negative regulation of protein exit from endoplasmic reticulum	1/357	10/29008	0.11649	0.326496	0.259067	Ubac2	1
GO:0071318	GO:0071318	cellular response to ATP	1/357	10/29008	0.11649	0.326496	0.259067	Ssh1	1
GO:0072173	GO:0072173	metanephric tubule morphogenesis	1/357	10/29008	0.11649	0.326496	0.259067	Lgr4	1
GO:0072344	GO:0072344	rescue of stalled ribosome	1/357	10/29008	0.11649	0.326496	0.259067	Ascc3	1
GO:0072674	GO:0072674	multinuclear osteoclast differentiation	1/357	10/29008	0.11649	0.326496	0.259067	Tnfrsf11a	1
GO:0090129	GO:0090129	positive regulation of synapse maturation	1/357	10/29008	0.11649	0.326496	0.259067	Nrxn1	1
GO:0090148	GO:0090148	membrane fission	1/357	10/29008	0.11649	0.326496	0.259067	Sh3gl2	1
GO:0090647	GO:0090647	modulation of age-related behavioral decline	1/357	10/29008	0.11649	0.326496	0.259067	B2m	1
GO:0097067	GO:0097067	cellular response to thyroid hormone stimulus	1/357	10/29008	0.11649	0.326496	0.259067	Klf9	1
GO:0098598	GO:0098598	learned vocalization behavior or vocal learning	1/357	10/29008	0.11649	0.326496	0.259067	Nrxn1	1
GO:0098734	GO:0098734	macromolecule depalmitoylation	1/357	10/29008	0.11649	0.326496	0.259067	Ppt1	1
GO:0098779	GO:0098779	positive regulation of mitophagy in response to mitochondrial depolarization	1/357	10/29008	0.11649	0.326496	0.259067	Smurf1	1
GO:0098887	GO:0098887	neurotransmitter receptor transport, endosome to postsynaptic membrane	1/357	10/29008	0.11649	0.326496	0.259067	Grip2	1
GO:0099640	GO:0099640	axo-dendritic protein transport	1/357	10/29008	0.11649	0.326496	0.259067	Kif3a	1
GO:0106049	GO:0106049	regulation of cellular response to osmotic stress	1/357	10/29008	0.11649	0.326496	0.259067	Efhd1	1
GO:0140627	GO:0140627	ubiquitin-dependent protein catabolic process via the C-end degron rule pathway	1/357	10/29008	0.11649	0.326496	0.259067	Klhdc10	1
GO:1900103	GO:1900103	positive regulation of endoplasmic reticulum unfolded protein response	1/357	10/29008	0.11649	0.326496	0.259067	Pik3r1	1
GO:1902033	GO:1902033	regulation of hematopoietic stem cell proliferation	1/357	10/29008	0.11649	0.326496	0.259067	Eif2ak2	1
GO:1902732	GO:1902732	positive regulation of chondrocyte proliferation	1/357	10/29008	0.11649	0.326496	0.259067	Scube2	1
GO:1903589	GO:1903589	positive regulation of blood vessel endothelial cell proliferation involved in sprouting angiogenesis	1/357	10/29008	0.11649	0.326496	0.259067	Ppp1r16b	1
GO:2000510	GO:2000510	positive regulation of dendritic cell chemotaxis	1/357	10/29008	0.11649	0.326496	0.259067	Calr	1
GO:2000646	GO:2000646	positive regulation of receptor catabolic process	1/357	10/29008	0.11649	0.326496	0.259067	Apoe	1
GO:0072521	GO:0072521	purine-containing compound metabolic process	8/357	395/29008	0.116527	0.326496	0.259067	Ttr/Gpd1/Adpgk/Slc25a13/Npr1/Mccc2/Ak3/Hdac4	8
GO:0070555	GO:0070555	response to interleukin-1	3/357	97/29008	0.117785	0.329322	0.261309	Tnfrsf11a/Cx3cl1/Hdac4	3
GO:0003254	GO:0003254	regulation of membrane depolarization	2/357	48/29008	0.117906	0.329322	0.261309	B2m/Cck	2
GO:0007080	GO:0007080	mitotic metaphase plate congression	2/357	48/29008	0.117906	0.329322	0.261309	Dctn2/Pibf1	2
GO:0030517	GO:0030517	negative regulation of axon extension	2/357	48/29008	0.117906	0.329322	0.261309	Dip2b/Sema3e	2
GO:0031032	GO:0031032	actomyosin structure organization	5/357	210/29008	0.118427	0.330257	0.262051	Tmod2/Pak1/Tsc1/Tmod1/Pik3r1	5
GO:0043281	GO:0043281	regulation of cysteine-type endopeptidase activity involved in apoptotic process	5/357	210/29008	0.118427	0.330257	0.262051	Stat1/Cryab/Hip1/Rps3/Cck	5
GO:0008544	GO:0008544	epidermis development	7/357	333/29008	0.11866	0.330646	0.26236	Errfi1/Tnfrsf19/Clic4/Txnip/Lgr4/Kif3a/Kazn	7
GO:0007346	GO:0007346	regulation of mitotic cell cycle	9/357	462/29008	0.119037	0.331435	0.262986	Appl2/Rpl17/Rpl26/Ptpn11/Dgkz/Lgmn/Rpl24/Taok3/Brinp3	9
GO:0051492	GO:0051492	regulation of stress fiber assembly	3/357	98/29008	0.12046	0.33468	0.265561	Pak1/Tsc1/Pik3r1	3
GO:0002687	GO:0002687	positive regulation of leukocyte migration	4/357	153/29008	0.120717	0.33468	0.265561	Cx3cl1/Calr/Lgmn/Ptprj	4
GO:0006633	GO:0006633	fatty acid biosynthetic process	4/357	153/29008	0.120717	0.33468	0.265561	Abhd2/Elovl1/Ptges3/Pibf1	4
GO:0007043	GO:0007043	cell-cell junction assembly	4/357	153/29008	0.120717	0.33468	0.265561	Mpdz/Ptpro/Vcl/Cdh20	4
GO:1903900	GO:1903900	regulation of viral life cycle	4/357	153/29008	0.120717	0.33468	0.265561	Ppia/Adar/Eif2ak2/Ddx5	4
GO:0051216	GO:0051216	cartilage development	5/357	212/29008	0.121903	0.33468	0.265561	Zbtb16/Scube2/Ptpn11/Sulf2/Mboat2	5
GO:0019098	GO:0019098	reproductive behavior	2/357	49/29008	0.121969	0.33468	0.265561	Crebrf/Hdac4	2
GO:0032309	GO:0032309	icosanoid secretion	2/357	49/29008	0.121969	0.33468	0.265561	Tnfrsf11a/Map2k6	2
GO:0032728	GO:0032728	positive regulation of interferon-beta production	2/357	49/29008	0.121969	0.33468	0.265561	Ptpn11/Hsp90aa1	2
GO:0032814	GO:0032814	regulation of natural killer cell activation	2/357	49/29008	0.121969	0.33468	0.265561	Lamp1/Pibf1	2
GO:0033173	GO:0033173	calcineurin-NFAT signaling cascade	2/357	49/29008	0.121969	0.33468	0.265561	Rcan2/Ppp3cb	2
GO:0045806	GO:0045806	negative regulation of endocytosis	2/357	49/29008	0.121969	0.33468	0.265561	Sh3gl3/Mtmr2	2
GO:1990928	GO:1990928	response to amino acid starvation	2/357	49/29008	0.121969	0.33468	0.265561	Eif2ak2/Impact	2
GO:0045787	GO:0045787	positive regulation of cell cycle	7/357	336/29008	0.122723	0.33468	0.265561	Rpl17/Ptpn11/Azin1/Rps15a/Calr/Lgmn/Cspp1	7
GO:0046434	GO:0046434	organophosphate catabolic process	4/357	154/29008	0.122811	0.33468	0.265561	Gpd1/Pld1/Mtmr2/Synj2	4
GO:0006885	GO:0006885	regulation of pH	3/357	99/29008	0.123158	0.33468	0.265561	Car2/Clic4/Ppt1	3
GO:1902882	GO:1902882	regulation of response to oxidative stress	3/357	99/29008	0.123158	0.33468	0.265561	Ppia/Tsc1/Hsph1	3
GO:0045216	GO:0045216	cell-cell junction organization	5/357	213/29008	0.123659	0.33468	0.265561	Nectin1/Mpdz/Ptpro/Vcl/Cdh20	5
GO:0048469	GO:0048469	cell maturation	5/357	214/29008	0.125426	0.33468	0.265561	Septin4/Grip2/Abhd2/Grb14/Nrxn1	5
GO:0032092	GO:0032092	positive regulation of protein binding	3/357	100/29008	0.125877	0.33468	0.265561	B2m/Apoe/Hsp90ab1	3
GO:0021532	GO:0021532	neural tube patterning	2/357	50/29008	0.126065	0.33468	0.265561	Ssbp3/Kif3a	2
GO:0034332	GO:0034332	adherens junction organization	2/357	50/29008	0.126065	0.33468	0.265561	Vcl/Cdh20	2
GO:0046676	GO:0046676	negative regulation of insulin secretion	2/357	50/29008	0.126065	0.33468	0.265561	Ptpn11/Pde3b	2
GO:1902743	GO:1902743	regulation of lamellipodium organization	2/357	50/29008	0.126065	0.33468	0.265561	Pik3r1/Hdac4	2
GO:1903426	GO:1903426	regulation of reactive oxygen species biosynthetic process	2/357	50/29008	0.126065	0.33468	0.265561	Eef1a1/Hdac4	2
GO:0050679	GO:0050679	positive regulation of epithelial cell proliferation	5/357	215/29008	0.127205	0.33468	0.265561	Ppp1r16b/Htra1/Prkd2/Azin1/Kif3a	5
GO:0002399	GO:0002399	MHC class II protein complex assembly	1/357	11/29008	0.127367	0.33468	0.265561	B2m	1
GO:0002503	GO:0002503	peptide antigen assembly with MHC class II protein complex	1/357	11/29008	0.127367	0.33468	0.265561	B2m	1
GO:0005513	GO:0005513	detection of calcium ion	1/357	11/29008	0.127367	0.33468	0.265561	Syt1	1
GO:0009133	GO:0009133	nucleoside diphosphate biosynthetic process	1/357	11/29008	0.127367	0.33468	0.265561	Ak3	1
GO:0009445	GO:0009445	putrescine metabolic process	1/357	11/29008	0.127367	0.33468	0.265561	Azin1	1
GO:0014889	GO:0014889	muscle atrophy	1/357	11/29008	0.127367	0.33468	0.265561	Gatm	1
GO:0015810	GO:0015810	aspartate transmembrane transport	1/357	11/29008	0.127367	0.33468	0.265561	Slc25a13	1
GO:0016246	GO:0016246	RNA interference	1/357	11/29008	0.127367	0.33468	0.265561	Adar	1
GO:0018401	GO:0018401	peptidyl-proline hydroxylation to 4-hydroxy-L-proline	1/357	11/29008	0.127367	0.33468	0.265561	P4ha1	1
GO:0021684	GO:0021684	cerebellar granular layer formation	1/357	11/29008	0.127367	0.33468	0.265561	Nrxn1	1
GO:0021707	GO:0021707	cerebellar granule cell differentiation	1/357	11/29008	0.127367	0.33468	0.265561	Nrxn1	1
GO:0031620	GO:0031620	regulation of fever generation	1/357	11/29008	0.127367	0.33468	0.265561	Tnfrsf11a	1
GO:0031630	GO:0031630	regulation of synaptic vesicle fusion to presynaptic active zone membrane	1/357	11/29008	0.127367	0.33468	0.265561	Syt1	1
GO:0031642	GO:0031642	negative regulation of myelination	1/357	11/29008	0.127367	0.33468	0.265561	Mtmr2	1
GO:0032908	GO:0032908	regulation of transforming growth factor beta1 production	1/357	11/29008	0.127367	0.33468	0.265561	Cx3cl1	1
GO:0033629	GO:0033629	negative regulation of cell adhesion mediated by integrin	1/357	11/29008	0.127367	0.33468	0.265561	Ptpn11	1
GO:0033689	GO:0033689	negative regulation of osteoblast proliferation	1/357	11/29008	0.127367	0.33468	0.265561	Eif2ak2	1
GO:0034370	GO:0034370	triglyceride-rich lipoprotein particle remodeling	1/357	11/29008	0.127367	0.33468	0.265561	Apoe	1
GO:0034384	GO:0034384	high-density lipoprotein particle clearance	1/357	11/29008	0.127367	0.33468	0.265561	Apoe	1
GO:0034454	GO:0034454	microtubule anchoring at centrosome	1/357	11/29008	0.127367	0.33468	0.265561	Kif3a	1
GO:0036302	GO:0036302	atrioventricular canal development	1/357	11/29008	0.127367	0.33468	0.265561	Ptpn11	1
GO:0038180	GO:0038180	nerve growth factor signaling pathway	1/357	11/29008	0.127367	0.33468	0.265561	Magi2	1
GO:0042118	GO:0042118	endothelial cell activation	1/357	11/29008	0.127367	0.33468	0.265561	Ppia	1
GO:0045647	GO:0045647	negative regulation of erythrocyte differentiation	1/357	11/29008	0.127367	0.33468	0.265561	Klf13	1
GO:0046051	GO:0046051	UTP metabolic process	1/357	11/29008	0.127367	0.33468	0.265561	Ak3	1
GO:0048382	GO:0048382	mesendoderm development	1/357	11/29008	0.127367	0.33468	0.265561	Ssbp3	1
GO:0051458	GO:0051458	corticotropin secretion	1/357	11/29008	0.127367	0.33468	0.265561	Rab8b	1
GO:0051657	GO:0051657	maintenance of organelle location	1/357	11/29008	0.127367	0.33468	0.265561	Arhgap21	1
GO:0051901	GO:0051901	positive regulation of mitochondrial depolarization	1/357	11/29008	0.127367	0.33468	0.265561	Cck	1
GO:0060020	GO:0060020	Bergmann glial cell differentiation	1/357	11/29008	0.127367	0.33468	0.265561	Ptpn11	1
GO:0060052	GO:0060052	neurofilament cytoskeleton organization	1/357	11/29008	0.127367	0.33468	0.265561	Ina	1
GO:0060856	GO:0060856	establishment of blood-brain barrier	1/357	11/29008	0.127367	0.33468	0.265561	Reck	1
GO:0061299	GO:0061299	retina vasculature morphogenesis in camera-type eye	1/357	11/29008	0.127367	0.33468	0.265561	Clic4	1
GO:0061517	GO:0061517	macrophage proliferation	1/357	11/29008	0.127367	0.33468	0.265561	Cx3cl1	1
GO:0061669	GO:0061669	spontaneous neurotransmitter secretion	1/357	11/29008	0.127367	0.33468	0.265561	Syt1	1
GO:0070933	GO:0070933	histone H4 deacetylation	1/357	11/29008	0.127367	0.33468	0.265561	Hdac4	1
GO:0071305	GO:0071305	cellular response to vitamin D	1/357	11/29008	0.127367	0.33468	0.265561	Pdia3	1
GO:0090713	GO:0090713	immunological memory process	1/357	11/29008	0.127367	0.33468	0.265561	Tsc1	1
GO:0097278	GO:0097278	complement-dependent cytotoxicity	1/357	11/29008	0.127367	0.33468	0.265561	Hsp90ab1	1
GO:0097421	GO:0097421	liver regeneration	1/357	11/29008	0.127367	0.33468	0.265561	Sulf2	1
GO:0098762	GO:0098762	meiotic cell cycle phase	1/357	11/29008	0.127367	0.33468	0.265561	Mlh1	1
GO:0098764	GO:0098764	meiosis I cell cycle phase	1/357	11/29008	0.127367	0.33468	0.265561	Mlh1	1
GO:0099545	GO:0099545	trans-synaptic signaling by trans-synaptic complex	1/357	11/29008	0.127367	0.33468	0.265561	Nlgn1	1
GO:0099639	GO:0099639	neurotransmitter receptor transport, endosome to plasma membrane	1/357	11/29008	0.127367	0.33468	0.265561	Grip2	1
GO:0150065	GO:0150065	regulation of deacetylase activity	1/357	11/29008	0.127367	0.33468	0.265561	Prkd2	1
GO:1901632	GO:1901632	regulation of synaptic vesicle membrane organization	1/357	11/29008	0.127367	0.33468	0.265561	Syt1	1
GO:1902513	GO:1902513	regulation of organelle transport along microtubule	1/357	11/29008	0.127367	0.33468	0.265561	Lamp1	1
GO:1902915	GO:1902915	negative regulation of protein polyubiquitination	1/357	11/29008	0.127367	0.33468	0.265561	Ppia	1
GO:1903431	GO:1903431	positive regulation of cell maturation	1/357	11/29008	0.127367	0.33468	0.265561	Grip2	1
GO:1904667	GO:1904667	negative regulation of ubiquitin protein ligase activity	1/357	11/29008	0.127367	0.33468	0.265561	Rpl23	1
GO:0018105	GO:0018105	peptidyl-serine phosphorylation	7/357	340/29008	0.128249	0.335978	0.266591	Sgk1/Prkd2/Hsp90ab1/Pak1/Hsp90aa1/Tnks/Nrxn1	7
GO:1903829	GO:1903829	positive regulation of cellular protein localization	6/357	277/29008	0.128369	0.335978	0.266591	Grip2/Hsp90ab1/Pak1/Ssh1/Pik3r1/Nrxn1	6
GO:0032465	GO:0032465	regulation of cytokinesis	3/357	101/29008	0.128618	0.335978	0.266591	Cspp1/Pik3c3/Ahctf1	3
GO:0032479	GO:0032479	regulation of type I interferon production	3/357	101/29008	0.128618	0.335978	0.266591	Stat1/Ptpn11/Hsp90aa1	3
GO:0036473	GO:0036473	cell death in response to oxidative stress	3/357	101/29008	0.128618	0.335978	0.266591	Ppia/Tsc1/Hsph1	3
GO:0043502	GO:0043502	regulation of muscle adaptation	3/357	101/29008	0.128618	0.335978	0.266591	Errfi1/Pak1/Hdac4	3
GO:0050772	GO:0050772	positive regulation of axonogenesis	3/357	101/29008	0.128618	0.335978	0.266591	Apoe/Shtn1/Pak1	3
GO:0090630	GO:0090630	activation of GTPase activity	3/357	101/29008	0.128618	0.335978	0.266591	Tsc1/Usp6nl/Evi5l	3
GO:0044843	GO:0044843	cell cycle G1/S phase transition	5/357	216/29008	0.128995	0.336468	0.26698	Appl2/Rpl17/Rpl26/Cdk17/Dgkz	5
GO:0050870	GO:0050870	positive regulation of T cell activation	5/357	216/29008	0.128995	0.336468	0.26698	Zbtb16/B2m/Rps3/Hsp90aa1/Hsph1	5
GO:0008360	GO:0008360	regulation of cell shape	4/357	157/29008	0.129185	0.336716	0.267176	Cdc42se2/Sema3e/Fmnl2/Kif3a	4
GO:0060271	GO:0060271	cilium assembly	7/357	341/29008	0.12965	0.337328	0.267662	Kif24/Evi5l/Kcnj10/Kif3a/Jhy/Pibf1/Sdccag8	7
GO:0008038	GO:0008038	neuron recognition	2/357	51/29008	0.130194	0.337328	0.267662	Dscaml1/Crtac1	2
GO:0021879	GO:0021879	forebrain neuron differentiation	2/357	51/29008	0.130194	0.337328	0.267662	B2m/Uqcrq	2
GO:0046456	GO:0046456	icosanoid biosynthetic process	2/357	51/29008	0.130194	0.337328	0.267662	Ptges3/Pibf1	2
GO:0048806	GO:0048806	genitalia development	2/357	51/29008	0.130194	0.337328	0.267662	Ptpn11/Lgr4	2
GO:0051438	GO:0051438	regulation of ubiquitin-protein transferase activity	2/357	51/29008	0.130194	0.337328	0.267662	Rps2/Rpl23	2
GO:0070839	GO:0070839	metal ion export	2/357	51/29008	0.130194	0.337328	0.267662	Atp1a3/Atp1b2	2
GO:0072001	GO:0072001	renal system development	7/357	342/29008	0.131059	0.337328	0.267662	Zbtb16/Stat1/Ptpro/Tsc1/Lgr4/Sulf2/Kif3a	7
GO:0016482	GO:0016482	cytosolic transport	4/357	158/29008	0.13134	0.337328	0.267662	Sort1/Lamp1/Mtmr2/Pik3c3	4
GO:0006476	GO:0006476	protein deacetylation	3/357	102/29008	0.13138	0.337328	0.267662	Sirt3/Prkd2/Hdac4	3
GO:0000375	GO:0000375	RNA splicing, via transesterification reactions	6/357	279/29008	0.131513	0.337328	0.267662	Rbm41/Rbm3/Luc7l2/Khdrbs3/Pcbp4/Ddx5	6
GO:0000377	GO:0000377	RNA splicing, via transesterification reactions with bulged adenosine as nucleophile	6/357	279/29008	0.131513	0.337328	0.267662	Rbm41/Rbm3/Luc7l2/Khdrbs3/Pcbp4/Ddx5	6
GO:0000398	GO:0000398	mRNA splicing, via spliceosome	6/357	279/29008	0.131513	0.337328	0.267662	Rbm41/Rbm3/Luc7l2/Khdrbs3/Pcbp4/Ddx5	6
GO:0043393	GO:0043393	regulation of protein binding	5/357	218/29008	0.132611	0.337328	0.267662	B2m/Apoe/Hsp90ab1/Crtac1/Hdac4	5
GO:0021700	GO:0021700	developmental maturation	7/357	344/29008	0.133899	0.337328	0.267662	Zbtb16/Septin4/Grip2/Abhd2/Reck/Grb14/Nrxn1	7
GO:0032606	GO:0032606	type I interferon production	3/357	103/29008	0.134163	0.337328	0.267662	Stat1/Ptpn11/Hsp90aa1	3
GO:2001237	GO:2001237	negative regulation of extrinsic apoptotic signaling pathway	3/357	103/29008	0.134163	0.337328	0.267662	Cx3cl1/Faim2/Sgms1	3
GO:0035088	GO:0035088	establishment or maintenance of apical/basal cell polarity	2/357	52/29008	0.134353	0.337328	0.267662	Lrrc7/Fat1	2
GO:0042307	GO:0042307	positive regulation of protein import into nucleus	2/357	52/29008	0.134353	0.337328	0.267662	Hsp90ab1/Pik3r1	2
GO:0042755	GO:0042755	eating behavior	2/357	52/29008	0.134353	0.337328	0.267662	Hcrt/Cck	2
GO:0043550	GO:0043550	regulation of lipid kinase activity	2/357	52/29008	0.134353	0.337328	0.267662	Dgkz/Pik3r1	2
GO:0045124	GO:0045124	regulation of bone resorption	2/357	52/29008	0.134353	0.337328	0.267662	Car2/Tnfrsf11a	2
GO:0045911	GO:0045911	positive regulation of DNA recombination	2/357	52/29008	0.134353	0.337328	0.267662	Fus/Mlh1	2
GO:0046605	GO:0046605	regulation of centrosome cycle	2/357	52/29008	0.134353	0.337328	0.267662	Azin1/Xpo1	2
GO:0051955	GO:0051955	regulation of amino acid transport	2/357	52/29008	0.134353	0.337328	0.267662	Slc12a2/Cck	2
GO:0061005	GO:0061005	cell differentiation involved in kidney development	2/357	52/29008	0.134353	0.337328	0.267662	Ptpro/Lgr4	2
GO:0061028	GO:0061028	establishment of endothelial barrier	2/357	52/29008	0.134353	0.337328	0.267662	Ppp1r16b/Vcl	2
GO:0061245	GO:0061245	establishment or maintenance of bipolar cell polarity	2/357	52/29008	0.134353	0.337328	0.267662	Lrrc7/Fat1	2
GO:0035264	GO:0035264	multicellular organism growth	5/357	220/29008	0.136271	0.337328	0.267662	Atrn/Slc12a2/Ptpn11/Clic4/Lgmn	5
GO:1903046	GO:1903046	meiotic cell cycle process	5/357	220/29008	0.136271	0.337328	0.267662	Spata22/Grb14/Calr/Foxj3/Mlh1	5
GO:0051153	GO:0051153	regulation of striated muscle cell differentiation	3/357	104/29008	0.136967	0.337328	0.267662	Pak1/Hdac4/Atp11a	3
GO:0090288	GO:0090288	negative regulation of cellular response to growth factor stimulus	3/357	104/29008	0.136967	0.337328	0.267662	Htra1/Smurf1/Sulf2	3
GO:0009060	GO:0009060	aerobic respiration	4/357	161/29008	0.137892	0.337328	0.267662	Sirt3/Cox6a1/Uqcrq/Uqcr10	4
GO:0000279	GO:0000279	M phase	1/357	12/29008	0.13811	0.337328	0.267662	Mlh1	1
GO:0002664	GO:0002664	regulation of T cell tolerance induction	1/357	12/29008	0.13811	0.337328	0.267662	Phlpp1	1
GO:0006072	GO:0006072	glycerol-3-phosphate metabolic process	1/357	12/29008	0.13811	0.337328	0.267662	Gpd1	1
GO:0006123	GO:0006123	mitochondrial electron transport, cytochrome c to oxygen	1/357	12/29008	0.13811	0.337328	0.267662	Cox6a1	1
GO:0006182	GO:0006182	cGMP biosynthetic process	1/357	12/29008	0.13811	0.337328	0.267662	Npr1	1
GO:0006558	GO:0006558	L-phenylalanine metabolic process	1/357	12/29008	0.13811	0.337328	0.267662	Qdpr	1
GO:0007042	GO:0007042	lysosomal lumen acidification	1/357	12/29008	0.13811	0.337328	0.267662	Ppt1	1
GO:0009068	GO:0009068	aspartate family amino acid catabolic process	1/357	12/29008	0.13811	0.337328	0.267662	Asrgl1	1
GO:0009215	GO:0009215	purine deoxyribonucleoside triphosphate metabolic process	1/357	12/29008	0.13811	0.337328	0.267662	Ak3	1
GO:0010940	GO:0010940	positive regulation of necrotic cell death	1/357	12/29008	0.13811	0.337328	0.267662	Slc6a6	1
GO:0014745	GO:0014745	negative regulation of muscle adaptation	1/357	12/29008	0.13811	0.337328	0.267662	Errfi1	1
GO:0014824	GO:0014824	artery smooth muscle contraction	1/357	12/29008	0.13811	0.337328	0.267662	Grip2	1
GO:0014874	GO:0014874	response to stimulus involved in regulation of muscle adaptation	1/357	12/29008	0.13811	0.337328	0.267662	Hdac4	1
GO:0031392	GO:0031392	regulation of prostaglandin biosynthetic process	1/357	12/29008	0.13811	0.337328	0.267662	Pibf1	1
GO:0032650	GO:0032650	regulation of interleukin-1 alpha production	1/357	12/29008	0.13811	0.337328	0.267662	Cx3cl1	1
GO:0034088	GO:0034088	maintenance of mitotic sister chromatid cohesion	1/357	12/29008	0.13811	0.337328	0.267662	Tnks	1
GO:0034333	GO:0034333	adherens junction assembly	1/357	12/29008	0.13811	0.337328	0.267662	Vcl	1
GO:0035437	GO:0035437	maintenance of protein localization in endoplasmic reticulum	1/357	12/29008	0.13811	0.337328	0.267662	Hspa5	1
GO:0036151	GO:0036151	phosphatidylcholine acyl-chain remodeling	1/357	12/29008	0.13811	0.337328	0.267662	Mboat2	1
GO:0042989	GO:0042989	sequestering of actin monomers	1/357	12/29008	0.13811	0.337328	0.267662	Tmsb4x	1
GO:0043248	GO:0043248	proteasome assembly	1/357	12/29008	0.13811	0.337328	0.267662	Sem1	1
GO:0043320	GO:0043320	natural killer cell degranulation	1/357	12/29008	0.13811	0.337328	0.267662	Lamp1	1
GO:0043471	GO:0043471	regulation of cellular carbohydrate catabolic process	1/357	12/29008	0.13811	0.337328	0.267662	Scarb2	1
GO:0045141	GO:0045141	meiotic telomere clustering	1/357	12/29008	0.13811	0.337328	0.267662	Mlh1	1
GO:0046689	GO:0046689	response to mercury ion	1/357	12/29008	0.13811	0.337328	0.267662	Gatm	1
GO:0048102	GO:0048102	autophagic cell death	1/357	12/29008	0.13811	0.337328	0.267662	Lamp1	1
GO:0048312	GO:0048312	intracellular distribution of mitochondria	1/357	12/29008	0.13811	0.337328	0.267662	Synj2	1
GO:0051132	GO:0051132	NK T cell activation	1/357	12/29008	0.13811	0.337328	0.267662	Hsph1	1
GO:0060430	GO:0060430	lung saccule development	1/357	12/29008	0.13811	0.337328	0.267662	Ptges3	1
GO:0070213	GO:0070213	protein auto-ADP-ribosylation	1/357	12/29008	0.13811	0.337328	0.267662	Tnks	1
GO:0071281	GO:0071281	cellular response to iron ion	1/357	12/29008	0.13811	0.337328	0.267662	B2m	1
GO:0071468	GO:0071468	cellular response to acidic pH	1/357	12/29008	0.13811	0.337328	0.267662	Impact	1
GO:0090209	GO:0090209	negative regulation of triglyceride metabolic process	1/357	12/29008	0.13811	0.337328	0.267662	Apoe	1
GO:0090394	GO:0090394	negative regulation of excitatory postsynaptic potential	1/357	12/29008	0.13811	0.337328	0.267662	Mtmr2	1
GO:0090399	GO:0090399	replicative senescence	1/357	12/29008	0.13811	0.337328	0.267662	Wrn	1
GO:0097201	GO:0097201	negative regulation of transcription from RNA polymerase II promoter in response to stress	1/357	12/29008	0.13811	0.337328	0.267662	Impact	1
GO:1900102	GO:1900102	negative regulation of endoplasmic reticulum unfolded protein response	1/357	12/29008	0.13811	0.337328	0.267662	Crebrf	1
GO:1900244	GO:1900244	positive regulation of synaptic vesicle endocytosis	1/357	12/29008	0.13811	0.337328	0.267662	Nlgn1	1
GO:1900272	GO:1900272	negative regulation of long-term synaptic potentiation	1/357	12/29008	0.13811	0.337328	0.267662	Apoe	1
GO:1901894	GO:1901894	regulation of ATPase-coupled calcium transmembrane transporter activity	1/357	12/29008	0.13811	0.337328	0.267662	Vmp1	1
GO:1902036	GO:1902036	regulation of hematopoietic stem cell differentiation	1/357	12/29008	0.13811	0.337328	0.267662	Eif2ak2	1
GO:1902221	GO:1902221	erythrose 4-phosphate/phosphoenolpyruvate family amino acid metabolic process	1/357	12/29008	0.13811	0.337328	0.267662	Qdpr	1
GO:1903800	GO:1903800	positive regulation of production of miRNAs involved in gene silencing by miRNA	1/357	12/29008	0.13811	0.337328	0.267662	Ddx5	1
GO:1903867	GO:1903867	extraembryonic membrane development	1/357	12/29008	0.13811	0.337328	0.267662	Htra1	1
GO:1903977	GO:1903977	positive regulation of glial cell migration	1/357	12/29008	0.13811	0.337328	0.267662	Cx3cl1	1
GO:1904058	GO:1904058	positive regulation of sensory perception of pain	1/357	12/29008	0.13811	0.337328	0.267662	Cck	1
GO:1904152	GO:1904152	regulation of retrograde protein transport, ER to cytosol	1/357	12/29008	0.13811	0.337328	0.267662	Ubac2	1
GO:1990253	GO:1990253	cellular response to leucine starvation	1/357	12/29008	0.13811	0.337328	0.267662	Impact	1
GO:2000288	GO:2000288	positive regulation of myoblast proliferation	1/357	12/29008	0.13811	0.337328	0.267662	Megf10	1
GO:2000303	GO:2000303	regulation of ceramide biosynthetic process	1/357	12/29008	0.13811	0.337328	0.267662	Sirt3	1
GO:2000508	GO:2000508	regulation of dendritic cell chemotaxis	1/357	12/29008	0.13811	0.337328	0.267662	Calr	1
GO:2000849	GO:2000849	regulation of glucocorticoid secretion	1/357	12/29008	0.13811	0.337328	0.267662	Ptpn11	1
GO:2001225	GO:2001225	regulation of chloride transport	1/357	12/29008	0.13811	0.337328	0.267662	Car2	1
GO:0043542	GO:0043542	endothelial cell migration	5/357	221/29008	0.138119	0.337328	0.267662	Apoe/Prkd2/Ptprm/Calr/Lgmn	5
GO:0045732	GO:0045732	positive regulation of protein catabolic process	5/357	221/29008	0.138119	0.337328	0.267662	Apoe/Oaz1/Hsp90aa1/Crebrf/Smurf1	5
GO:0048639	GO:0048639	positive regulation of developmental growth	5/357	221/29008	0.138119	0.337328	0.267662	Apoe/Shtn1/Pak1/Smurf1/Syt1	5
GO:0055001	GO:0055001	muscle cell development	5/357	221/29008	0.138119	0.337328	0.267662	Tmod2/Pak1/Tmod1/Hdac4/Megf10	5
GO:0010828	GO:0010828	positive regulation of glucose transmembrane transport	2/357	53/29008	0.138542	0.337328	0.267662	Ptpn11/Adipor2	2
GO:0034605	GO:0034605	cellular response to heat	2/357	53/29008	0.138542	0.337328	0.267662	Hsp90ab1/Hsp90aa1	2
GO:0044060	GO:0044060	regulation of endocrine process	2/357	53/29008	0.138542	0.337328	0.267662	Ptpn11/Rab8b	2
GO:0060147	GO:0060147	regulation of posttranscriptional gene silencing	2/357	53/29008	0.138542	0.337328	0.267662	Adar/Ddx5	2
GO:0060760	GO:0060760	positive regulation of response to cytokine stimulus	2/357	53/29008	0.138542	0.337328	0.267662	Crebrf/Ube2k	2
GO:0097720	GO:0097720	calcineurin-mediated signaling	2/357	53/29008	0.138542	0.337328	0.267662	Rcan2/Ppp3cb	2
GO:0007018	GO:0007018	microtubule-based movement	8/357	413/29008	0.139379	0.339133	0.269094	Septin4/Arhgap21/Stard9/Kif17/Lamp1/Kif24/Kif3a/Jhy	8
GO:0009150	GO:0009150	purine ribonucleotide metabolic process	7/357	348/29008	0.139671	0.339203	0.26915	Gpd1/Adpgk/Slc25a13/Npr1/Mccc2/Ak3/Hdac4	7
GO:0045921	GO:0045921	positive regulation of exocytosis	3/357	105/29008	0.13979	0.339203	0.26915	Lamp1/Nlgn1/Syt1	3
GO:0046849	GO:0046849	bone remodeling	3/357	105/29008	0.13979	0.339203	0.26915	Car2/Tnfrsf11a/Lgr4	3
GO:0048661	GO:0048661	positive regulation of smooth muscle cell proliferation	3/357	105/29008	0.13979	0.339203	0.26915	Pak1/Cx3cl1/Hdac4	3
GO:0050714	GO:0050714	positive regulation of protein secretion	4/357	162/29008	0.140106	0.339505	0.269389	Ppia/Nnat/Ppp3cb/Golph3l	4
GO:0050768	GO:0050768	negative regulation of neurogenesis	4/357	162/29008	0.140106	0.339505	0.269389	Appl2/B2m/Dip2b/Sema3e	4
GO:0006165	GO:0006165	nucleoside diphosphate phosphorylation	3/357	106/29008	0.142633	0.340841	0.27045	Gpd1/Adpgk/Hdac4	3
GO:0006821	GO:0006821	chloride transport	3/357	106/29008	0.142633	0.340841	0.27045	Car2/Slc12a2/Clic4	3
GO:0006692	GO:0006692	prostanoid metabolic process	2/357	54/29008	0.142759	0.340841	0.27045	Ptges3/Pibf1	2
GO:0006693	GO:0006693	prostaglandin metabolic process	2/357	54/29008	0.142759	0.340841	0.27045	Ptges3/Pibf1	2
GO:0007019	GO:0007019	microtubule depolymerization	2/357	54/29008	0.142759	0.340841	0.27045	Sgk1/Kif24	2
GO:0043090	GO:0043090	amino acid import	2/357	54/29008	0.142759	0.340841	0.27045	Slc6a6/Kcnj10	2
GO:0048247	GO:0048247	lymphocyte chemotaxis	2/357	54/29008	0.142759	0.340841	0.27045	Slc12a2/Cx3cl1	2
GO:0060966	GO:0060966	regulation of gene silencing by RNA	2/357	54/29008	0.142759	0.340841	0.27045	Adar/Ddx5	2
GO:0099054	GO:0099054	presynapse assembly	2/357	54/29008	0.142759	0.340841	0.27045	Nlgn1/Nrxn1	2
GO:0045862	GO:0045862	positive regulation of proteolysis	7/357	351/29008	0.144078	0.340841	0.27045	Stat1/Hip1/Apoe/Rps3/Cck/Lgmn/Smurf1	7
GO:0006576	GO:0006576	cellular biogenic amine metabolic process	3/357	107/29008	0.145495	0.340841	0.27045	Npr1/Azin1/Oaz1	3
GO:0007041	GO:0007041	lysosomal transport	3/357	107/29008	0.145495	0.340841	0.27045	Sort1/Lamp1/Scarb2	3
GO:0033555	GO:0033555	multicellular organismal response to stress	3/357	107/29008	0.145495	0.340841	0.27045	Apoe/Gng7/Cck	3
GO:0043473	GO:0043473	pigmentation	3/357	107/29008	0.145495	0.340841	0.27045	Atrn/Dctn2/Oca2	3
GO:0072676	GO:0072676	lymphocyte migration	3/357	107/29008	0.145495	0.340841	0.27045	Lrch1/Slc12a2/Cx3cl1	3
GO:0045055	GO:0045055	regulated exocytosis	6/357	288/29008	0.146104	0.340841	0.27045	Lamp1/Ppp3cb/Nlgn1/Syt1/Nrxn3/Dgki	6
GO:0061448	GO:0061448	connective tissue development	6/357	288/29008	0.146104	0.340841	0.27045	Zbtb16/Scube2/Creb5/Ptpn11/Sulf2/Mboat2	6
GO:0002474	GO:0002474	antigen processing and presentation of peptide antigen via MHC class I	2/357	55/29008	0.147003	0.340841	0.27045	B2m/Calr	2
GO:0006493	GO:0006493	protein O-linked glycosylation	2/357	55/29008	0.147003	0.340841	0.27045	Galnt13/Tmtc2	2
GO:0010596	GO:0010596	negative regulation of endothelial cell migration	2/357	55/29008	0.147003	0.340841	0.27045	Apoe/Ptprm	2
GO:0031646	GO:0031646	positive regulation of nervous system process	2/357	55/29008	0.147003	0.340841	0.27045	Hcrt/Cck	2
GO:0035458	GO:0035458	cellular response to interferon-beta	2/357	55/29008	0.147003	0.340841	0.27045	Stat1/Ube2k	2
GO:1902475	GO:1902475	L-alpha-amino acid transmembrane transport	2/357	55/29008	0.147003	0.340841	0.27045	Slc25a13/Kcnj10	2
GO:2000378	GO:2000378	negative regulation of reactive oxygen species metabolic process	2/357	55/29008	0.147003	0.340841	0.27045	Cryab/Eef1a1	2
GO:2001222	GO:2001222	regulation of neuron migration	2/357	55/29008	0.147003	0.340841	0.27045	Shtn1/Ntng1	2
GO:0016197	GO:0016197	endosomal transport	5/357	226/29008	0.147518	0.340841	0.27045	Grip2/Sort1/Reps2/Mcoln1/Abca1	5
GO:0071901	GO:0071901	negative regulation of protein serine/threonine kinase activity	3/357	108/29008	0.148375	0.340841	0.27045	Apoe/Dusp1/Ptprj	3
GO:0001731	GO:0001731	formation of translation preinitiation complex	1/357	13/29008	0.148722	0.340841	0.27045	Rps2	1
GO:0003093	GO:0003093	regulation of glomerular filtration	1/357	13/29008	0.148722	0.340841	0.27045	Ptpro	1
GO:0006895	GO:0006895	Golgi to endosome transport	1/357	13/29008	0.148722	0.340841	0.27045	Sort1	1
GO:0006977	GO:0006977	DNA damage response, signal transduction by p53 class mediator resulting in cell cycle arrest	1/357	13/29008	0.148722	0.340841	0.27045	Rpl26	1
GO:0006983	GO:0006983	ER overload response	1/357	13/29008	0.148722	0.340841	0.27045	Hspa5	1
GO:0010804	GO:0010804	negative regulation of tumor necrosis factor-mediated signaling pathway	1/357	13/29008	0.148722	0.340841	0.27045	Pias4	1
GO:0010872	GO:0010872	regulation of cholesterol esterification	1/357	13/29008	0.148722	0.340841	0.27045	Apoe	1
GO:0016553	GO:0016553	base conversion or substitution editing	1/357	13/29008	0.148722	0.340841	0.27045	Adar	1
GO:0021554	GO:0021554	optic nerve development	1/357	13/29008	0.148722	0.340841	0.27045	Rpl24	1
GO:0021670	GO:0021670	lateral ventricle development	1/357	13/29008	0.148722	0.340841	0.27045	Atp1b2	1
GO:0021683	GO:0021683	cerebellar granular layer morphogenesis	1/357	13/29008	0.148722	0.340841	0.27045	Nrxn1	1
GO:0021794	GO:0021794	thalamus development	1/357	13/29008	0.148722	0.340841	0.27045	Uqcrq	1
GO:0021860	GO:0021860	pyramidal neuron development	1/357	13/29008	0.148722	0.340841	0.27045	Uqcrq	1
GO:0030949	GO:0030949	positive regulation of vascular endothelial growth factor receptor signaling pathway	1/357	13/29008	0.148722	0.340841	0.27045	Prkd2	1
GO:0031223	GO:0031223	auditory behavior	1/357	13/29008	0.148722	0.340841	0.27045	Nrxn1	1
GO:0031340	GO:0031340	positive regulation of vesicle fusion	1/357	13/29008	0.148722	0.340841	0.27045	Syt1	1
GO:0031652	GO:0031652	positive regulation of heat generation	1/357	13/29008	0.148722	0.340841	0.27045	Tnfrsf11a	1
GO:0032610	GO:0032610	interleukin-1 alpha production	1/357	13/29008	0.148722	0.340841	0.27045	Cx3cl1	1
GO:0032905	GO:0032905	transforming growth factor beta1 production	1/357	13/29008	0.148722	0.340841	0.27045	Cx3cl1	1
GO:0032926	GO:0032926	negative regulation of activin receptor signaling pathway	1/357	13/29008	0.148722	0.340841	0.27045	Magi2	1
GO:0034086	GO:0034086	maintenance of sister chromatid cohesion	1/357	13/29008	0.148722	0.340841	0.27045	Tnks	1
GO:0034374	GO:0034374	low-density lipoprotein particle remodeling	1/357	13/29008	0.148722	0.340841	0.27045	Apoe	1
GO:0034375	GO:0034375	high-density lipoprotein particle remodeling	1/357	13/29008	0.148722	0.340841	0.27045	Apoe	1
GO:0034397	GO:0034397	telomere localization	1/357	13/29008	0.148722	0.340841	0.27045	Mlh1	1
GO:0038166	GO:0038166	angiotensin-activated signaling pathway	1/357	13/29008	0.148722	0.340841	0.27045	Car2	1
GO:0040034	GO:0040034	regulation of development, heterochronic	1/357	13/29008	0.148722	0.340841	0.27045	Hmgn2	1
GO:0042532	GO:0042532	negative regulation of tyrosine phosphorylation of STAT protein	1/357	13/29008	0.148722	0.340841	0.27045	Pibf1	1
GO:0042761	GO:0042761	very long-chain fatty acid biosynthetic process	1/357	13/29008	0.148722	0.340841	0.27045	Elovl1	1
GO:0043589	GO:0043589	skin morphogenesis	1/357	13/29008	0.148722	0.340841	0.27045	Errfi1	1
GO:0045136	GO:0045136	development of secondary sexual characteristics	1/357	13/29008	0.148722	0.340841	0.27045	Nell2	1
GO:0048012	GO:0048012	hepatocyte growth factor receptor signaling pathway	1/357	13/29008	0.148722	0.340841	0.27045	Pak1	1
GO:0048304	GO:0048304	positive regulation of isotype switching to IgG isotypes	1/357	13/29008	0.148722	0.340841	0.27045	Mlh1	1
GO:0048385	GO:0048385	regulation of retinoic acid receptor signaling pathway	1/357	13/29008	0.148722	0.340841	0.27045	Calr	1
GO:0048742	GO:0048742	regulation of skeletal muscle fiber development	1/357	13/29008	0.148722	0.340841	0.27045	Hdac4	1
GO:0051549	GO:0051549	positive regulation of keratinocyte migration	1/357	13/29008	0.148722	0.340841	0.27045	Map4k4	1
GO:0060179	GO:0060179	male mating behavior	1/357	13/29008	0.148722	0.340841	0.27045	Hdac4	1
GO:0060340	GO:0060340	positive regulation of type I interferon-mediated signaling pathway	1/357	13/29008	0.148722	0.340841	0.27045	Ube2k	1
GO:0070831	GO:0070831	basement membrane assembly	1/357	13/29008	0.148722	0.340841	0.27045	Ntng1	1
GO:0071236	GO:0071236	cellular response to antibiotic	1/357	13/29008	0.148722	0.340841	0.27045	Rpl23	1
GO:0071635	GO:0071635	negative regulation of transforming growth factor beta production	1/357	13/29008	0.148722	0.340841	0.27045	Hsp90ab1	1
GO:0072393	GO:0072393	microtubule anchoring at microtubule organizing center	1/357	13/29008	0.148722	0.340841	0.27045	Kif3a	1
GO:0090085	GO:0090085	regulation of protein deubiquitination	1/357	13/29008	0.148722	0.340841	0.27045	Ubxn1	1
GO:0090220	GO:0090220	chromosome localization to nuclear envelope involved in homologous chromosome segregation	1/357	13/29008	0.148722	0.340841	0.27045	Mlh1	1
GO:0097066	GO:0097066	response to thyroid hormone	1/357	13/29008	0.148722	0.340841	0.27045	Klf9	1
GO:0098935	GO:0098935	dendritic transport	1/357	13/29008	0.148722	0.340841	0.27045	Kif17	1
GO:0140507	GO:0140507	granzyme-mediated programmed cell death signaling pathway	1/357	13/29008	0.148722	0.340841	0.27045	Lamp1	1
GO:0150011	GO:0150011	regulation of neuron projection arborization	1/357	13/29008	0.148722	0.340841	0.27045	Ntng1	1
GO:0150079	GO:0150079	negative regulation of neuroinflammatory response	1/357	13/29008	0.148722	0.340841	0.27045	Cx3cl1	1
GO:1901298	GO:1901298	regulation of hydrogen peroxide-mediated programmed cell death	1/357	13/29008	0.148722	0.340841	0.27045	Hsph1	1
GO:1902931	GO:1902931	negative regulation of alcohol biosynthetic process	1/357	13/29008	0.148722	0.340841	0.27045	Apoe	1
GO:1902950	GO:1902950	regulation of dendritic spine maintenance	1/357	13/29008	0.148722	0.340841	0.27045	Apoe	1
GO:1903332	GO:1903332	regulation of protein folding	1/357	13/29008	0.148722	0.340841	0.27045	Pdia3	1
GO:1903430	GO:1903430	negative regulation of cell maturation	1/357	13/29008	0.148722	0.340841	0.27045	Grb14	1
GO:1903651	GO:1903651	positive regulation of cytoplasmic transport	1/357	13/29008	0.148722	0.340841	0.27045	Mtmr2	1
GO:1904181	GO:1904181	positive regulation of membrane depolarization	1/357	13/29008	0.148722	0.340841	0.27045	Cck	1
GO:1905048	GO:1905048	regulation of metallopeptidase activity	1/357	13/29008	0.148722	0.340841	0.27045	Reck	1
GO:2000774	GO:2000774	positive regulation of cellular senescence	1/357	13/29008	0.148722	0.340841	0.27045	B2m	1
GO:0001678	GO:0001678	cellular glucose homeostasis	4/357	166/29008	0.149098	0.341042	0.270609	Ppp3cb/Pik3r1/Pde3b/Nrxn1	4
GO:0007292	GO:0007292	female gamete generation	4/357	166/29008	0.149098	0.341042	0.270609	Kmt2d/Grb14/Mlh1/Cyp51	4
GO:0051961	GO:0051961	negative regulation of nervous system development	4/357	166/29008	0.149098	0.341042	0.270609	Appl2/B2m/Dip2b/Sema3e	4
GO:0051606	GO:0051606	detection of stimulus	6/357	290/29008	0.149443	0.341611	0.27106	Slc12a2/Rps3/Pak1/Adgrv1/Gnb1/Syt1	6
GO:0006695	GO:0006695	cholesterol biosynthetic process	2/357	56/29008	0.151273	0.342511	0.271774	Apoe/Cyp51	2
GO:0007129	GO:0007129	homologous chromosome pairing at meiosis	2/357	56/29008	0.151273	0.342511	0.271774	Spata22/Mlh1	2
GO:0007140	GO:0007140	male meiotic nuclear division	2/357	56/29008	0.151273	0.342511	0.271774	Foxj3/Mlh1	2
GO:0007528	GO:0007528	neuromuscular junction development	2/357	56/29008	0.151273	0.342511	0.271774	Pak1/Ppfibp2	2
GO:0007618	GO:0007618	mating	2/357	56/29008	0.151273	0.342511	0.271774	Vgf/Hdac4	2
GO:0030514	GO:0030514	negative regulation of BMP signaling pathway	2/357	56/29008	0.151273	0.342511	0.271774	Htra1/Smurf1	2
GO:0030834	GO:0030834	regulation of actin filament depolymerization	2/357	56/29008	0.151273	0.342511	0.271774	Tmod2/Tmod1	2
GO:0042311	GO:0042311	vasodilation	2/357	56/29008	0.151273	0.342511	0.271774	Apoe/Ptprm	2
GO:0048016	GO:0048016	inositol phosphate-mediated signaling	2/357	56/29008	0.151273	0.342511	0.271774	Rcan2/Ppp3cb	2
GO:1902653	GO:1902653	secondary alcohol biosynthetic process	2/357	56/29008	0.151273	0.342511	0.271774	Apoe/Cyp51	2
GO:0006906	GO:0006906	vesicle fusion	3/357	109/29008	0.151275	0.342511	0.271774	Eea1/Rab8b/Syt1	3
GO:0010595	GO:0010595	positive regulation of endothelial cell migration	3/357	109/29008	0.151275	0.342511	0.271774	Prkd2/Calr/Lgmn	3
GO:0042310	GO:0042310	vasoconstriction	3/357	109/29008	0.151275	0.342511	0.271774	Grip2/Dock4/Cx3cl1	3
GO:0046939	GO:0046939	nucleotide phosphorylation	3/357	109/29008	0.151275	0.342511	0.271774	Gpd1/Adpgk/Hdac4	3
GO:0010970	GO:0010970	transport along microtubule	4/357	167/29008	0.15138	0.342511	0.271774	Arhgap21/Kif17/Lamp1/Kif3a	4
GO:0030178	GO:0030178	negative regulation of Wnt signaling pathway	4/357	167/29008	0.15138	0.342511	0.271774	Apoe/Ccdc88c/Ubac2/Ptpro	4
GO:0001818	GO:0001818	negative regulation of cytokine production	6/357	292/29008	0.152816	0.343369	0.272455	Appl2/Errfi1/Hsp90ab1/Cx3cl1/Lgr4/Pibf1	6
GO:0031214	GO:0031214	biomineral tissue development	4/357	168/29008	0.153676	0.343369	0.272455	Nectin1/Adgrv1/Txlng/Lgr4	4
GO:2001236	GO:2001236	regulation of extrinsic apoptotic signaling pathway	4/357	168/29008	0.153676	0.343369	0.272455	Cx3cl1/Pdia3/Faim2/Sgms1	4
GO:0031532	GO:0031532	actin cytoskeleton reorganization	3/357	110/29008	0.154192	0.343369	0.272455	Pak1/Sema3e/Tnik	3
GO:0032760	GO:0032760	positive regulation of tumor necrosis factor production	3/357	110/29008	0.154192	0.343369	0.272455	Ptpn11/Pik3r1/Ptprj	3
GO:0110020	GO:0110020	regulation of actomyosin structure organization	3/357	110/29008	0.154192	0.343369	0.272455	Pak1/Tsc1/Pik3r1	3
GO:1903311	GO:1903311	regulation of mRNA metabolic process	6/357	293/29008	0.154515	0.343369	0.272455	Rbm3/Fus/Khdrbs3/Pcbp4/Ddx5/Mlh1	6
GO:0001895	GO:0001895	retina homeostasis	2/357	57/29008	0.155567	0.343369	0.272455	Adgrv1/Atp1b2	2
GO:0043647	GO:0043647	inositol phosphate metabolic process	2/357	57/29008	0.155567	0.343369	0.272455	Mtmr2/Synj2	2
GO:0050732	GO:0050732	negative regulation of peptidyl-tyrosine phosphorylation	2/357	57/29008	0.155567	0.343369	0.272455	Errfi1/Pibf1	2
GO:0071622	GO:0071622	regulation of granulocyte chemotaxis	2/357	57/29008	0.155567	0.343369	0.272455	Cx3cl1/Ptprj	2
GO:0071806	GO:0071806	protein transmembrane transport	2/357	57/29008	0.155567	0.343369	0.272455	Abca1/Hspa5	2
GO:0072698	GO:0072698	protein localization to microtubule cytoskeleton	2/357	57/29008	0.155567	0.343369	0.272455	Dctn2/Pibf1	2
GO:1905953	GO:1905953	negative regulation of lipid localization	2/357	57/29008	0.155567	0.343369	0.272455	Apoe/Ptpn11	2
GO:0007565	GO:0007565	female pregnancy	4/357	169/29008	0.155984	0.343369	0.272455	Vmp1/Klf9/Reck/Calr	4
GO:0021987	GO:0021987	cerebral cortex development	3/357	111/29008	0.157127	0.343369	0.272455	Tsc1/Btbd3/Tacc1	3
GO:0071482	GO:0071482	cellular response to light stimulus	3/357	111/29008	0.157127	0.343369	0.272455	Rpl26/Impact/Pik3r1	3
GO:0045930	GO:0045930	negative regulation of mitotic cell cycle	5/357	231/29008	0.157182	0.343369	0.272455	Rpl26/Dgkz/Rpl24/Taok3/Brinp3	5
GO:0046394	GO:0046394	carboxylic acid biosynthetic process	6/357	295/29008	0.157939	0.343369	0.272455	Bcat1/Gatm/Abhd2/Elovl1/Ptges3/Pibf1	6
GO:0007596	GO:0007596	blood coagulation	4/357	170/29008	0.158306	0.343369	0.272455	Ppia/Apoe/Cx3cl1/Ptprj	4
GO:0110148	GO:0110148	biomineralization	4/357	170/29008	0.158306	0.343369	0.272455	Nectin1/Adgrv1/Txlng/Lgr4	4
GO:1903531	GO:1903531	negative regulation of secretion by cell	4/357	170/29008	0.158306	0.343369	0.272455	Apoe/Ptpn11/Pde3b/Cyp51	4
GO:0001660	GO:0001660	fever generation	1/357	14/29008	0.159203	0.343369	0.272455	Tnfrsf11a	1
GO:0002517	GO:0002517	T cell tolerance induction	1/357	14/29008	0.159203	0.343369	0.272455	Phlpp1	1
GO:0006268	GO:0006268	DNA unwinding involved in DNA replication	1/357	14/29008	0.159203	0.343369	0.272455	Wrn	1
GO:0006651	GO:0006651	diacylglycerol biosynthetic process	1/357	14/29008	0.159203	0.343369	0.272455	Plpp1	1
GO:0006999	GO:0006999	nuclear pore organization	1/357	14/29008	0.159203	0.343369	0.272455	Ahctf1	1
GO:0007175	GO:0007175	negative regulation of epidermal growth factor-activated receptor activity	1/357	14/29008	0.159203	0.343369	0.272455	Errfi1	1
GO:0009208	GO:0009208	pyrimidine ribonucleoside triphosphate metabolic process	1/357	14/29008	0.159203	0.343369	0.272455	Ak3	1
GO:0010457	GO:0010457	centriole-centriole cohesion	1/357	14/29008	0.159203	0.343369	0.272455	Kif3a	1
GO:0010459	GO:0010459	negative regulation of heart rate	1/357	14/29008	0.159203	0.343369	0.272455	Pik3r1	1
GO:0010642	GO:0010642	negative regulation of platelet-derived growth factor receptor signaling pathway	1/357	14/29008	0.159203	0.343369	0.272455	Ptprj	1
GO:0010882	GO:0010882	regulation of cardiac muscle contraction by calcium ion signaling	1/357	14/29008	0.159203	0.343369	0.272455	Hdac4	1
GO:0014820	GO:0014820	tonic smooth muscle contraction	1/357	14/29008	0.159203	0.343369	0.272455	Grip2	1
GO:0014831	GO:0014831	gastro-intestinal system smooth muscle contraction	1/357	14/29008	0.159203	0.343369	0.272455	Sulf2	1
GO:0014841	GO:0014841	skeletal muscle satellite cell proliferation	1/357	14/29008	0.159203	0.343369	0.272455	Megf10	1
GO:0016446	GO:0016446	somatic hypermutation of immunoglobulin genes	1/357	14/29008	0.159203	0.343369	0.272455	Mlh1	1
GO:0019511	GO:0019511	peptidyl-proline hydroxylation	1/357	14/29008	0.159203	0.343369	0.272455	P4ha1	1
GO:0021903	GO:0021903	rostrocaudal neural tube patterning	1/357	14/29008	0.159203	0.343369	0.272455	Ssbp3	1
GO:0030497	GO:0030497	fatty acid elongation	1/357	14/29008	0.159203	0.343369	0.272455	Elovl1	1
GO:0030644	GO:0030644	cellular chloride ion homeostasis	1/357	14/29008	0.159203	0.343369	0.272455	Slc12a2	1
GO:0031054	GO:0031054	pre-miRNA processing	1/357	14/29008	0.159203	0.343369	0.272455	Adar	1
GO:0031915	GO:0031915	positive regulation of synaptic plasticity	1/357	14/29008	0.159203	0.343369	0.272455	Ssh1	1
GO:0032099	GO:0032099	negative regulation of appetite	1/357	14/29008	0.159203	0.343369	0.272455	Cck	1
GO:0033280	GO:0033280	response to vitamin D	1/357	14/29008	0.159203	0.343369	0.272455	Pdia3	1
GO:0034756	GO:0034756	regulation of iron ion transport	1/357	14/29008	0.159203	0.343369	0.272455	B2m	1
GO:0035791	GO:0035791	platelet-derived growth factor receptor-beta signaling pathway	1/357	14/29008	0.159203	0.343369	0.272455	Hip1	1
GO:0035933	GO:0035933	glucocorticoid secretion	1/357	14/29008	0.159203	0.343369	0.272455	Ptpn11	1
GO:0035970	GO:0035970	peptidyl-threonine dephosphorylation	1/357	14/29008	0.159203	0.343369	0.272455	Dusp1	1
GO:0036498	GO:0036498	IRE1-mediated unfolded protein response	1/357	14/29008	0.159203	0.343369	0.272455	Hspa5	1
GO:0042559	GO:0042559	pteridine-containing compound biosynthetic process	1/357	14/29008	0.159203	0.343369	0.272455	Qdpr	1
GO:0045793	GO:0045793	positive regulation of cell size	1/357	14/29008	0.159203	0.343369	0.272455	Hsp90ab1	1
GO:0045938	GO:0045938	positive regulation of circadian sleep/wake cycle, sleep	1/357	14/29008	0.159203	0.343369	0.272455	Pmch	1
GO:0051152	GO:0051152	positive regulation of smooth muscle cell differentiation	1/357	14/29008	0.159203	0.343369	0.272455	Tmsb4x	1
GO:0051451	GO:0051451	myoblast migration	1/357	14/29008	0.159203	0.343369	0.272455	Megf10	1
GO:0052646	GO:0052646	alditol phosphate metabolic process	1/357	14/29008	0.159203	0.343369	0.272455	Gpd1	1
GO:0060352	GO:0060352	cell adhesion molecule production	1/357	14/29008	0.159203	0.343369	0.272455	Ppia	1
GO:0061052	GO:0061052	negative regulation of cell growth involved in cardiac muscle cell development	1/357	14/29008	0.159203	0.343369	0.272455	Pak1	1
GO:0072224	GO:0072224	metanephric glomerulus development	1/357	14/29008	0.159203	0.343369	0.272455	Lgr4	1
GO:0090153	GO:0090153	regulation of sphingolipid biosynthetic process	1/357	14/29008	0.159203	0.343369	0.272455	Sirt3	1
GO:0098840	GO:0098840	protein transport along microtubule	1/357	14/29008	0.159203	0.343369	0.272455	Kif3a	1
GO:0099118	GO:0099118	microtubule-based protein transport	1/357	14/29008	0.159203	0.343369	0.272455	Kif3a	1
GO:0099151	GO:0099151	regulation of postsynaptic density assembly	1/357	14/29008	0.159203	0.343369	0.272455	Nrxn1	1
GO:1901163	GO:1901163	regulation of trophoblast cell migration	1/357	14/29008	0.159203	0.343369	0.272455	Calr	1
GO:1902018	GO:1902018	negative regulation of cilium assembly	1/357	14/29008	0.159203	0.343369	0.272455	Evi5l	1
GO:1904925	GO:1904925	positive regulation of autophagy of mitochondrion in response to mitochondrial depolarization	1/357	14/29008	0.159203	0.343369	0.272455	Smurf1	1
GO:1905038	GO:1905038	regulation of membrane lipid metabolic process	1/357	14/29008	0.159203	0.343369	0.272455	Sirt3	1
GO:1905809	GO:1905809	negative regulation of synapse organization	1/357	14/29008	0.159203	0.343369	0.272455	Apoe	1
GO:2000402	GO:2000402	negative regulation of lymphocyte migration	1/357	14/29008	0.159203	0.343369	0.272455	Lrch1	1
GO:2001279	GO:2001279	regulation of unsaturated fatty acid biosynthetic process	1/357	14/29008	0.159203	0.343369	0.272455	Pibf1	1
GO:0042060	GO:0042060	wound healing	7/357	361/29008	0.159237	0.343369	0.272455	Ppia/Apoe/Slc12a2/Pak1/Adipor2/Cx3cl1/Ptprj	7
GO:0048285	GO:0048285	organelle fission	9/357	495/29008	0.159374	0.343369	0.272455	Spata22/Dctn2/Pex11g/Calr/Rpl24/Foxj3/Tnks/Mlh1/Pibf1	9
GO:0016053	GO:0016053	organic acid biosynthetic process	6/357	296/29008	0.159663	0.343369	0.272455	Bcat1/Gatm/Abhd2/Elovl1/Ptges3/Pibf1	6
GO:0001914	GO:0001914	regulation of T cell mediated cytotoxicity	2/357	58/29008	0.159884	0.343369	0.272455	B2m/Ppp3cb	2
GO:0006754	GO:0006754	ATP biosynthetic process	2/357	58/29008	0.159884	0.343369	0.272455	Slc25a13/Ak3	2
GO:0033619	GO:0033619	membrane protein proteolysis	2/357	58/29008	0.159884	0.343369	0.272455	Adam19/Apoe	2
GO:0045071	GO:0045071	negative regulation of viral genome replication	2/357	58/29008	0.159884	0.343369	0.272455	Adar/Eif2ak2	2
GO:0051055	GO:0051055	negative regulation of lipid biosynthetic process	2/357	58/29008	0.159884	0.343369	0.272455	Apoe/Pibf1	2
GO:0051353	GO:0051353	positive regulation of oxidoreductase activity	2/357	58/29008	0.159884	0.343369	0.272455	Apoe/Sirt3	2
GO:0051496	GO:0051496	positive regulation of stress fiber assembly	2/357	58/29008	0.159884	0.343369	0.272455	Pak1/Tsc1	2
GO:0051930	GO:0051930	regulation of sensory perception of pain	2/357	58/29008	0.159884	0.343369	0.272455	Cck/Kcnj10	2
GO:0060632	GO:0060632	regulation of microtubule-based movement	2/357	58/29008	0.159884	0.343369	0.272455	Lamp1/Kif3a	2
GO:0071715	GO:0071715	icosanoid transport	2/357	58/29008	0.159884	0.343369	0.272455	Tnfrsf11a/Map2k6	2
GO:1904591	GO:1904591	positive regulation of protein import	2/357	58/29008	0.159884	0.343369	0.272455	Hsp90ab1/Pik3r1	2
GO:1903557	GO:1903557	positive regulation of tumor necrosis factor superfamily cytokine production	3/357	112/29008	0.160079	0.343579	0.272622	Ptpn11/Pik3r1/Ptprj	3
GO:0034765	GO:0034765	regulation of ion transmembrane transport	9/357	497/29008	0.16201	0.347515	0.275745	Kcna6/Clic4/Vmp1/Cx3cl1/Nlgn1/Kcnj10/Hcn2/Nrxn1/Atp1b2	9
GO:0051017	GO:0051017	actin filament bundle assembly	4/357	172/29008	0.162987	0.348876	0.276825	Pak1/Tsc1/Cx3cl1/Pik3r1	4
GO:0006119	GO:0006119	oxidative phosphorylation	3/357	113/29008	0.163048	0.348876	0.276825	Cox6a1/Uqcrq/Uqcr10	3
GO:0090174	GO:0090174	organelle membrane fusion	3/357	113/29008	0.163048	0.348876	0.276825	Eea1/Rab8b/Syt1	3
GO:0120034	GO:0120034	positive regulation of plasma membrane bounded cell projection assembly	3/357	113/29008	0.163048	0.348876	0.276825	Pik3r1/Nlgn1/Hdac4	3
GO:0050769	GO:0050769	positive regulation of neurogenesis	6/357	298/29008	0.163137	0.348876	0.276825	Sgk1/Apoe/Shtn1/Pak1/Cx3cl1/Tnik	6
GO:0000381	GO:0000381	regulation of alternative mRNA splicing, via spliceosome	2/357	59/29008	0.164223	0.349144	0.277037	Khdrbs3/Ddx5	2
GO:0006826	GO:0006826	iron ion transport	2/357	59/29008	0.164223	0.349144	0.277037	B2m/Nectin1	2
GO:0044458	GO:0044458	motile cilium assembly	2/357	59/29008	0.164223	0.349144	0.277037	Kif3a/Jhy	2
GO:0050775	GO:0050775	positive regulation of dendrite morphogenesis	2/357	59/29008	0.164223	0.349144	0.277037	Sgk1/Tnik	2
GO:0050922	GO:0050922	negative regulation of chemotaxis	2/357	59/29008	0.164223	0.349144	0.277037	Dusp1/Sema3e	2
GO:0051931	GO:0051931	regulation of sensory perception	2/357	59/29008	0.164223	0.349144	0.277037	Cck/Kcnj10	2
GO:0030217	GO:0030217	T cell differentiation	6/357	299/29008	0.164885	0.349144	0.277037	Zbtb16/B2m/Tsc1/Ppp3cb/Hsp90aa1/Prex1	6
GO:0060047	GO:0060047	heart contraction	5/357	235/29008	0.165095	0.349144	0.277037	Pmch/Map2k6/Pik3r1/Hdac4/Atp1a3	5
GO:0007599	GO:0007599	hemostasis	4/357	173/29008	0.165347	0.349144	0.277037	Ppia/Apoe/Cx3cl1/Ptprj	4
GO:0050817	GO:0050817	coagulation	4/357	173/29008	0.165347	0.349144	0.277037	Ppia/Apoe/Cx3cl1/Ptprj	4
GO:0030833	GO:0030833	regulation of actin filament polymerization	4/357	174/29008	0.167718	0.349144	0.277037	Tmod2/Tmsb4x/Ssh1/Tmod1	4
GO:0030042	GO:0030042	actin filament depolymerization	2/357	60/29008	0.168583	0.349144	0.277037	Tmod2/Tmod1	2
GO:0042551	GO:0042551	neuron maturation	2/357	60/29008	0.168583	0.349144	0.277037	Grip2/Nrxn1	2
GO:0042987	GO:0042987	amyloid precursor protein catabolic process	2/357	60/29008	0.168583	0.349144	0.277037	Adam19/Apoe	2
GO:0009259	GO:0009259	ribonucleotide metabolic process	7/357	367/29008	0.168668	0.349144	0.277037	Gpd1/Adpgk/Slc25a13/Npr1/Mccc2/Ak3/Hdac4	7
GO:0003014	GO:0003014	renal system process	3/357	115/29008	0.169034	0.349144	0.277037	Ptpro/Lgmn/Sulf2	3
GO:0016579	GO:0016579	protein deubiquitination	3/357	115/29008	0.169034	0.349144	0.277037	Usp54/Desi2/Ubxn1	3
GO:0030038	GO:0030038	contractile actin filament bundle assembly	3/357	115/29008	0.169034	0.349144	0.277037	Pak1/Tsc1/Pik3r1	3
GO:0043149	GO:0043149	stress fiber assembly	3/357	115/29008	0.169034	0.349144	0.277037	Pak1/Tsc1/Pik3r1	3
GO:0050764	GO:0050764	regulation of phagocytosis	3/357	115/29008	0.169034	0.349144	0.277037	Appl2/Calr/Ptprj	3
GO:0001865	GO:0001865	NK T cell differentiation	1/357	15/29008	0.169556	0.349144	0.277037	Zbtb16	1
GO:0001977	GO:0001977	renal system process involved in regulation of blood volume	1/357	15/29008	0.169556	0.349144	0.277037	Ptpro	1
GO:0002091	GO:0002091	negative regulation of receptor internalization	1/357	15/29008	0.169556	0.349144	0.277037	Mtmr2	1
GO:0007194	GO:0007194	negative regulation of adenylate cyclase activity	1/357	15/29008	0.169556	0.349144	0.277037	Adgrv1	1
GO:0010421	GO:0010421	hydrogen peroxide-mediated programmed cell death	1/357	15/29008	0.169556	0.349144	0.277037	Hsph1	1
GO:0010832	GO:0010832	negative regulation of myotube differentiation	1/357	15/29008	0.169556	0.349144	0.277037	Hdac4	1
GO:0010839	GO:0010839	negative regulation of keratinocyte proliferation	1/357	15/29008	0.169556	0.349144	0.277037	Klf9	1
GO:0014049	GO:0014049	positive regulation of glutamate secretion	1/357	15/29008	0.169556	0.349144	0.277037	Cck	1
GO:0015936	GO:0015936	coenzyme A metabolic process	1/357	15/29008	0.169556	0.349144	0.277037	Mccc2	1
GO:0019755	GO:0019755	one-carbon compound transport	1/357	15/29008	0.169556	0.349144	0.277037	Car2	1
GO:0021548	GO:0021548	pons development	1/357	15/29008	0.169556	0.349144	0.277037	Uqcrq	1
GO:0021859	GO:0021859	pyramidal neuron differentiation	1/357	15/29008	0.169556	0.349144	0.277037	Uqcrq	1
GO:0021932	GO:0021932	hindbrain radial glia guided cell migration	1/357	15/29008	0.169556	0.349144	0.277037	Atp1b2	1
GO:0030320	GO:0030320	cellular monovalent inorganic anion homeostasis	1/357	15/29008	0.169556	0.349144	0.277037	Slc12a2	1
GO:0032096	GO:0032096	negative regulation of response to food	1/357	15/29008	0.169556	0.349144	0.277037	Cck	1
GO:0032105	GO:0032105	negative regulation of response to extracellular stimulus	1/357	15/29008	0.169556	0.349144	0.277037	Cck	1
GO:0032108	GO:0032108	negative regulation of response to nutrient levels	1/357	15/29008	0.169556	0.349144	0.277037	Cck	1
GO:0032372	GO:0032372	negative regulation of sterol transport	1/357	15/29008	0.169556	0.349144	0.277037	Apoe	1
GO:0032375	GO:0032375	negative regulation of cholesterol transport	1/357	15/29008	0.169556	0.349144	0.277037	Apoe	1
GO:0032530	GO:0032530	regulation of microvillus organization	1/357	15/29008	0.169556	0.349144	0.277037	Pld1	1
GO:0035235	GO:0035235	ionotropic glutamate receptor signaling pathway	1/357	15/29008	0.169556	0.349144	0.277037	Atp1a3	1
GO:0035269	GO:0035269	protein O-linked mannosylation	1/357	15/29008	0.169556	0.349144	0.277037	Tmtc2	1
GO:0042976	GO:0042976	activation of Janus kinase activity	1/357	15/29008	0.169556	0.349144	0.277037	Pibf1	1
GO:0043031	GO:0043031	negative regulation of macrophage activation	1/357	15/29008	0.169556	0.349144	0.277037	Cx3cl1	1
GO:0043558	GO:0043558	regulation of translational initiation in response to stress	1/357	15/29008	0.169556	0.349144	0.277037	Impact	1
GO:0045792	GO:0045792	negative regulation of cell size	1/357	15/29008	0.169556	0.349144	0.277037	Tsc1	1
GO:0046322	GO:0046322	negative regulation of fatty acid oxidation	1/357	15/29008	0.169556	0.349144	0.277037	Appl2	1
GO:0051385	GO:0051385	response to mineralocorticoid	1/357	15/29008	0.169556	0.349144	0.277037	Sgk1	1
GO:0051547	GO:0051547	regulation of keratinocyte migration	1/357	15/29008	0.169556	0.349144	0.277037	Map4k4	1
GO:0051645	GO:0051645	Golgi localization	1/357	15/29008	0.169556	0.349144	0.277037	Arhgap21	1
GO:0051782	GO:0051782	negative regulation of cell division	1/357	15/29008	0.169556	0.349144	0.277037	Txnip	1
GO:0055089	GO:0055089	fatty acid homeostasis	1/357	15/29008	0.169556	0.349144	0.277037	Apoe	1
GO:0061450	GO:0061450	trophoblast cell migration	1/357	15/29008	0.169556	0.349144	0.277037	Calr	1
GO:0061469	GO:0061469	regulation of type B pancreatic cell proliferation	1/357	15/29008	0.169556	0.349144	0.277037	Errfi1	1
GO:0070307	GO:0070307	lens fiber cell development	1/357	15/29008	0.169556	0.349144	0.277037	Tmod1	1
GO:0070932	GO:0070932	histone H3 deacetylation	1/357	15/29008	0.169556	0.349144	0.277037	Hdac4	1
GO:0090343	GO:0090343	positive regulation of cell aging	1/357	15/29008	0.169556	0.349144	0.277037	B2m	1
GO:0098712	GO:0098712	L-glutamate import across plasma membrane	1/357	15/29008	0.169556	0.349144	0.277037	Kcnj10	1
GO:0098917	GO:0098917	retrograde trans-synaptic signaling	1/357	15/29008	0.169556	0.349144	0.277037	Nlgn1	1
GO:0099550	GO:0099550	trans-synaptic signaling, modulating synaptic transmission	1/357	15/29008	0.169556	0.349144	0.277037	Pak1	1
GO:1900029	GO:1900029	positive regulation of ruffle assembly	1/357	15/29008	0.169556	0.349144	0.277037	Nlgn1	1
GO:1903729	GO:1903729	regulation of plasma membrane organization	1/357	15/29008	0.169556	0.349144	0.277037	Sh3gl2	1
GO:1903998	GO:1903998	regulation of eating behavior	1/357	15/29008	0.169556	0.349144	0.277037	Cck	1
GO:1904923	GO:1904923	regulation of autophagy of mitochondrion in response to mitochondrial depolarization	1/357	15/29008	0.169556	0.349144	0.277037	Smurf1	1
GO:0051648	GO:0051648	vesicle localization	4/357	175/29008	0.170102	0.350065	0.277768	Dctn2/Magi2/Nlgn1/Nrxn1	4
GO:0030316	GO:0030316	osteoclast differentiation	3/357	116/29008	0.172052	0.353289	0.280326	Car2/Tnfrsf11a/Pik3r1	3
GO:0038061	GO:0038061	NIK/NF-kappaB signaling	3/357	116/29008	0.172052	0.353289	0.280326	Rps3/Eif2ak2/Calr	3
GO:0051952	GO:0051952	regulation of amine transport	3/357	116/29008	0.172052	0.353289	0.280326	Slc12a2/Cck/Syt1	3
GO:0009247	GO:0009247	glycolipid biosynthetic process	2/357	61/29008	0.172962	0.353289	0.280326	Piga/Pgap2	2
GO:0031663	GO:0031663	lipopolysaccharide-mediated signaling pathway	2/357	61/29008	0.172962	0.353289	0.280326	Stat1/Cx3cl1	2
GO:0044380	GO:0044380	protein localization to cytoskeleton	2/357	61/29008	0.172962	0.353289	0.280326	Dctn2/Pibf1	2
GO:0048524	GO:0048524	positive regulation of viral process	2/357	61/29008	0.172962	0.353289	0.280326	Ppia/Adar	2
GO:0050982	GO:0050982	detection of mechanical stimulus	2/357	61/29008	0.172962	0.353289	0.280326	Slc12a2/Adgrv1	2
GO:0051851	GO:0051851	modulation by host of symbiont process	2/357	61/29008	0.172962	0.353289	0.280326	Ifi27/Apoe	2
GO:0060324	GO:0060324	face development	2/357	61/29008	0.172962	0.353289	0.280326	Ptpn11/Zfand5	2
GO:0090278	GO:0090278	negative regulation of peptide hormone secretion	2/357	61/29008	0.172962	0.353289	0.280326	Ptpn11/Pde3b	2
GO:0099172	GO:0099172	presynapse organization	2/357	61/29008	0.172962	0.353289	0.280326	Nlgn1/Nrxn1	2
GO:1903409	GO:1903409	reactive oxygen species biosynthetic process	2/357	61/29008	0.172962	0.353289	0.280326	Eef1a1/Hdac4	2
GO:0009612	GO:0009612	response to mechanical stimulus	4/357	177/29008	0.174905	0.355755	0.282283	Slc12a2/Ptpn11/Adgrv1/Nrxn1	4
GO:0006939	GO:0006939	smooth muscle contraction	3/357	117/29008	0.175084	0.355755	0.282283	Grip2/Dock4/Sulf2	3
GO:0010927	GO:0010927	cellular component assembly involved in morphogenesis	3/357	117/29008	0.175084	0.355755	0.282283	Tmod2/Tmod1/Mtmr2	3
GO:1903039	GO:1903039	positive regulation of leukocyte cell-cell adhesion	5/357	240/29008	0.175205	0.355755	0.282283	Zbtb16/B2m/Rps3/Hsp90aa1/Hsph1	5
GO:0001960	GO:0001960	negative regulation of cytokine-mediated signaling pathway	2/357	62/29008	0.17736	0.355755	0.282283	Adar/Pias4	2
GO:0010171	GO:0010171	body morphogenesis	2/357	62/29008	0.17736	0.355755	0.282283	Ptpn11/Ssbp3	2
GO:0016126	GO:0016126	sterol biosynthetic process	2/357	62/29008	0.17736	0.355755	0.282283	Apoe/Cyp51	2
GO:0021872	GO:0021872	forebrain generation of neurons	2/357	62/29008	0.17736	0.355755	0.282283	B2m/Uqcrq	2
GO:0031122	GO:0031122	cytoplasmic microtubule organization	2/357	62/29008	0.17736	0.355755	0.282283	Ccdc88c/Clip1	2
GO:0033344	GO:0033344	cholesterol efflux	2/357	62/29008	0.17736	0.355755	0.282283	Apoe/Abca1	2
GO:0046850	GO:0046850	regulation of bone remodeling	2/357	62/29008	0.17736	0.355755	0.282283	Car2/Tnfrsf11a	2
GO:0006163	GO:0006163	purine nucleotide metabolic process	7/357	373/29008	0.178339	0.355755	0.282283	Gpd1/Adpgk/Slc25a13/Npr1/Mccc2/Ak3/Hdac4	7
GO:0030098	GO:0030098	lymphocyte differentiation	8/357	441/29008	0.178979	0.355755	0.282283	Zbtb16/B2m/Tsc1/Ppp3cb/Hsp90aa1/Pik3r1/Ptprj/Prex1	8
GO:1901988	GO:1901988	negative regulation of cell cycle phase transition	5/357	242/29008	0.179314	0.355755	0.282283	Rpl26/Ptpn11/Dgkz/Rpl24/Taok3	5
GO:0000054	GO:0000054	ribosomal subunit export from nucleus	1/357	16/29008	0.179781	0.355755	0.282283	Xpo1	1
GO:0000463	GO:0000463	maturation of LSU-rRNA from tricistronic rRNA transcript (SSU-rRNA, 5.8S rRNA, LSU-rRNA)	1/357	16/29008	0.179781	0.355755	0.282283	Rpl35	1
GO:0002024	GO:0002024	diet induced thermogenesis	1/357	16/29008	0.179781	0.355755	0.282283	Appl2	1
GO:0003413	GO:0003413	chondrocyte differentiation involved in endochondral bone morphogenesis	1/357	16/29008	0.179781	0.355755	0.282283	Scube2	1
GO:0006620	GO:0006620	posttranslational protein targeting to endoplasmic reticulum membrane	1/357	16/29008	0.179781	0.355755	0.282283	Hspa5	1
GO:0006857	GO:0006857	oligopeptide transport	1/357	16/29008	0.179781	0.355755	0.282283	Car2	1
GO:0006968	GO:0006968	cellular defense response	1/357	16/29008	0.179781	0.355755	0.282283	B2m	1
GO:0007638	GO:0007638	mechanosensory behavior	1/357	16/29008	0.179781	0.355755	0.282283	Nrxn1	1
GO:0009074	GO:0009074	aromatic amino acid family catabolic process	1/357	16/29008	0.179781	0.355755	0.282283	Qdpr	1
GO:0010831	GO:0010831	positive regulation of myotube differentiation	1/357	16/29008	0.179781	0.355755	0.282283	Atp11a	1
GO:0031115	GO:0031115	negative regulation of microtubule polymerization	1/357	16/29008	0.179781	0.355755	0.282283	Sgk1	1
GO:0031650	GO:0031650	regulation of heat generation	1/357	16/29008	0.179781	0.355755	0.282283	Tnfrsf11a	1
GO:0032429	GO:0032429	regulation of phospholipase A2 activity	1/357	16/29008	0.179781	0.355755	0.282283	Ppt1	1
GO:0033750	GO:0033750	ribosome localization	1/357	16/29008	0.179781	0.355755	0.282283	Xpo1	1
GO:0034433	GO:0034433	steroid esterification	1/357	16/29008	0.179781	0.355755	0.282283	Apoe	1
GO:0034434	GO:0034434	sterol esterification	1/357	16/29008	0.179781	0.355755	0.282283	Apoe	1
GO:0034435	GO:0034435	cholesterol esterification	1/357	16/29008	0.179781	0.355755	0.282283	Apoe	1
GO:0042921	GO:0042921	glucocorticoid receptor signaling pathway	1/357	16/29008	0.179781	0.355755	0.282283	Ptges3	1
GO:0042953	GO:0042953	lipoprotein transport	1/357	16/29008	0.179781	0.355755	0.282283	Vmp1	1
GO:0043084	GO:0043084	penile erection	1/357	16/29008	0.179781	0.355755	0.282283	Vgf	1
GO:0043518	GO:0043518	negative regulation of DNA damage response, signal transduction by p53 class mediator	1/357	16/29008	0.179781	0.355755	0.282283	Pcbp4	1
GO:0043584	GO:0043584	nose development	1/357	16/29008	0.179781	0.355755	0.282283	Gng8	1
GO:0043951	GO:0043951	negative regulation of cAMP-mediated signaling	1/357	16/29008	0.179781	0.355755	0.282283	Pde3b	1
GO:0044794	GO:0044794	positive regulation by host of viral process	1/357	16/29008	0.179781	0.355755	0.282283	Apoe	1
GO:0045717	GO:0045717	negative regulation of fatty acid biosynthetic process	1/357	16/29008	0.179781	0.355755	0.282283	Pibf1	1
GO:0047484	GO:0047484	regulation of response to osmotic stress	1/357	16/29008	0.179781	0.355755	0.282283	Efhd1	1
GO:0051044	GO:0051044	positive regulation of membrane protein ectodomain proteolysis	1/357	16/29008	0.179781	0.355755	0.282283	Apoe	1
GO:0051938	GO:0051938	L-glutamate import	1/357	16/29008	0.179781	0.355755	0.282283	Kcnj10	1
GO:0055091	GO:0055091	phospholipid homeostasis	1/357	16/29008	0.179781	0.355755	0.282283	Abca1	1
GO:0060396	GO:0060396	growth hormone receptor signaling pathway	1/357	16/29008	0.179781	0.355755	0.282283	Pik3r1	1
GO:0061179	GO:0061179	negative regulation of insulin secretion involved in cellular response to glucose stimulus	1/357	16/29008	0.179781	0.355755	0.282283	Pde3b	1
GO:0070593	GO:0070593	dendrite self-avoidance	1/357	16/29008	0.179781	0.355755	0.282283	Dscaml1	1
GO:0071295	GO:0071295	cellular response to vitamin	1/357	16/29008	0.179781	0.355755	0.282283	Pdia3	1
GO:0071378	GO:0071378	cellular response to growth hormone stimulus	1/357	16/29008	0.179781	0.355755	0.282283	Pik3r1	1
GO:0090128	GO:0090128	regulation of synapse maturation	1/357	16/29008	0.179781	0.355755	0.282283	Nrxn1	1
GO:0097468	GO:0097468	programmed cell death in response to reactive oxygen species	1/357	16/29008	0.179781	0.355755	0.282283	Hsph1	1
GO:1902165	GO:1902165	regulation of intrinsic apoptotic signaling pathway in response to DNA damage by p53 class mediator	1/357	16/29008	0.179781	0.355755	0.282283	Rpl26	1
GO:1903423	GO:1903423	positive regulation of synaptic vesicle recycling	1/357	16/29008	0.179781	0.355755	0.282283	Nlgn1	1
GO:1903587	GO:1903587	regulation of blood vessel endothelial cell proliferation involved in sprouting angiogenesis	1/357	16/29008	0.179781	0.355755	0.282283	Ppp1r16b	1
GO:1903978	GO:1903978	regulation of microglial cell activation	1/357	16/29008	0.179781	0.355755	0.282283	Cx3cl1	1
GO:1905168	GO:1905168	positive regulation of double-strand break repair via homologous recombination	1/357	16/29008	0.179781	0.355755	0.282283	Fus	1
GO:2000252	GO:2000252	negative regulation of feeding behavior	1/357	16/29008	0.179781	0.355755	0.282283	Cck	1
GO:0000280	GO:0000280	nuclear division	8/357	442/29008	0.180478	0.356934	0.283219	Spata22/Dctn2/Calr/Rpl24/Foxj3/Tnks/Mlh1/Pibf1	8
GO:0007052	GO:0007052	mitotic spindle organization	3/357	119/29008	0.181193	0.357751	0.283867	Dctn2/Pibf1/Tacc1	3
GO:0018107	GO:0018107	peptidyl-threonine phosphorylation	3/357	119/29008	0.181193	0.357751	0.283867	Prkd2/Ube2k/Tnks	3
GO:0045666	GO:0045666	positive regulation of neuron differentiation	3/357	119/29008	0.181193	0.357751	0.283867	Sh3gl3/Impact/Brinp3	3
GO:0002792	GO:0002792	negative regulation of peptide secretion	2/357	63/29008	0.181775	0.358102	0.284146	Ptpn11/Pde3b	2
GO:0008347	GO:0008347	glial cell migration	2/357	63/29008	0.181775	0.358102	0.284146	Cx3cl1/Atp1b2	2
GO:0035456	GO:0035456	response to interferon-beta	2/357	63/29008	0.181775	0.358102	0.284146	Stat1/Ube2k	2
GO:0072678	GO:0072678	T cell migration	2/357	63/29008	0.181775	0.358102	0.284146	Lrch1/Slc12a2	2
GO:0001910	GO:0001910	regulation of leukocyte mediated cytotoxicity	3/357	120/29008	0.18427	0.362213	0.287408	B2m/Lamp1/Ppp3cb	3
GO:0006090	GO:0006090	pyruvate metabolic process	3/357	120/29008	0.18427	0.362213	0.287408	Gpd1/Adpgk/Hdac4	3
GO:0044106	GO:0044106	cellular amine metabolic process	3/357	120/29008	0.18427	0.362213	0.287408	Npr1/Azin1/Oaz1	3
GO:2000177	GO:2000177	regulation of neural precursor cell proliferation	3/357	120/29008	0.18427	0.362213	0.287408	Appl2/Cx3cl1/Rsu1	3
GO:0003015	GO:0003015	heart process	5/357	245/29008	0.185544	0.364517	0.289236	Pmch/Map2k6/Pik3r1/Hdac4/Atp1a3	5
GO:0045776	GO:0045776	negative regulation of blood pressure	2/357	64/29008	0.186206	0.364959	0.289586	Pmch/Pik3r1	2
GO:0060999	GO:0060999	positive regulation of dendritic spine development	2/357	64/29008	0.186206	0.364959	0.289586	Apoe/Nlgn1	2
GO:0070059	GO:0070059	intrinsic apoptotic signaling pathway in response to endoplasmic reticulum stress	2/357	64/29008	0.186206	0.364959	0.289586	Dnajc10/Ube2k	2
GO:0030198	GO:0030198	extracellular matrix organization	6/357	311/29008	0.186474	0.364959	0.289586	Hapln2/P4ha1/Reck/Adamts4/Ntng1/Sulf2	6
GO:1901987	GO:1901987	regulation of cell cycle phase transition	7/357	378/29008	0.186575	0.364959	0.289586	Appl2/Rpl17/Rpl26/Ptpn11/Dgkz/Rpl24/Taok3	7
GO:0000910	GO:0000910	cytokinesis	4/357	182/29008	0.18711	0.364959	0.289586	Septin4/Cspp1/Pik3c3/Ahctf1	4
GO:0015837	GO:0015837	amine transport	3/357	121/29008	0.18736	0.364959	0.289586	Slc12a2/Cck/Syt1	3
GO:0019216	GO:0019216	regulation of lipid metabolic process	7/357	379/29008	0.188241	0.364959	0.289586	Appl2/Apoe/Sirt3/Dgkz/Mtmr2/Pde3b/Pibf1	7
GO:0019693	GO:0019693	ribose phosphate metabolic process	7/357	379/29008	0.188241	0.364959	0.289586	Gpd1/Adpgk/Slc25a13/Npr1/Mccc2/Ak3/Hdac4	7
GO:0043062	GO:0043062	extracellular structure organization	6/357	312/29008	0.188322	0.364959	0.289586	Hapln2/P4ha1/Reck/Adamts4/Ntng1/Sulf2	6
GO:0000712	GO:0000712	resolution of meiotic recombination intermediates	1/357	17/29008	0.189881	0.364959	0.289586	Mlh1	1
GO:0001886	GO:0001886	endothelial cell morphogenesis	1/357	17/29008	0.189881	0.364959	0.289586	Clic4	1
GO:0001967	GO:0001967	suckling behavior	1/357	17/29008	0.189881	0.364959	0.289586	Phf21a	1
GO:0006491	GO:0006491	N-glycan processing	1/357	17/29008	0.189881	0.364959	0.289586	Ganc	1
GO:0010713	GO:0010713	negative regulation of collagen metabolic process	1/357	17/29008	0.189881	0.364959	0.289586	Errfi1	1
GO:0010752	GO:0010752	regulation of cGMP-mediated signaling	1/357	17/29008	0.189881	0.364959	0.289586	Npr1	1
GO:0014856	GO:0014856	skeletal muscle cell proliferation	1/357	17/29008	0.189881	0.364959	0.289586	Megf10	1
GO:0031280	GO:0031280	negative regulation of cyclase activity	1/357	17/29008	0.189881	0.364959	0.289586	Adgrv1	1
GO:0031958	GO:0031958	corticosteroid receptor signaling pathway	1/357	17/29008	0.189881	0.364959	0.289586	Ptges3	1
GO:0032402	GO:0032402	melanosome transport	1/357	17/29008	0.189881	0.364959	0.289586	Dctn2	1
GO:0032966	GO:0032966	negative regulation of collagen biosynthetic process	1/357	17/29008	0.189881	0.364959	0.289586	Errfi1	1
GO:0032986	GO:0032986	protein-DNA complex disassembly	1/357	17/29008	0.189881	0.364959	0.289586	Rpl23	1
GO:0040015	GO:0040015	negative regulation of multicellular organism growth	1/357	17/29008	0.189881	0.364959	0.289586	Lgmn	1
GO:0042756	GO:0042756	drinking behavior	1/357	17/29008	0.189881	0.364959	0.289586	Pmch	1
GO:0044872	GO:0044872	lipoprotein localization	1/357	17/29008	0.189881	0.364959	0.289586	Vmp1	1
GO:0045820	GO:0045820	negative regulation of glycolytic process	1/357	17/29008	0.189881	0.364959	0.289586	Hdac4	1
GO:0048302	GO:0048302	regulation of isotype switching to IgG isotypes	1/357	17/29008	0.189881	0.364959	0.289586	Mlh1	1
GO:0060100	GO:0060100	positive regulation of phagocytosis, engulfment	1/357	17/29008	0.189881	0.364959	0.289586	Appl2	1
GO:0071243	GO:0071243	cellular response to arsenic-containing substance	1/357	17/29008	0.189881	0.364959	0.289586	Slc38a2	1
GO:0072234	GO:0072234	metanephric nephron tubule development	1/357	17/29008	0.189881	0.364959	0.289586	Lgr4	1
GO:0090083	GO:0090083	regulation of inclusion body assembly	1/357	17/29008	0.189881	0.364959	0.289586	Apoe	1
GO:0090136	GO:0090136	epithelial cell-cell adhesion	1/357	17/29008	0.189881	0.364959	0.289586	Vcl	1
GO:0099558	GO:0099558	maintenance of synapse structure	1/357	17/29008	0.189881	0.364959	0.289586	Dgkz	1
GO:1900452	GO:1900452	regulation of long-term synaptic depression	1/357	17/29008	0.189881	0.364959	0.289586	Dgki	1
GO:1903358	GO:1903358	regulation of Golgi organization	1/357	17/29008	0.189881	0.364959	0.289586	Usp6nl	1
GO:1904355	GO:1904355	positive regulation of telomere capping	1/357	17/29008	0.189881	0.364959	0.289586	Tnks	1
GO:1904889	GO:1904889	regulation of excitatory synapse assembly	1/357	17/29008	0.189881	0.364959	0.289586	Nrxn1	1
GO:1905155	GO:1905155	positive regulation of membrane invagination	1/357	17/29008	0.189881	0.364959	0.289586	Appl2	1
GO:2000047	GO:2000047	regulation of cell-cell adhesion mediated by cadherin	1/357	17/29008	0.189881	0.364959	0.289586	Adam19	1
GO:2000291	GO:2000291	regulation of myoblast proliferation	1/357	17/29008	0.189881	0.364959	0.289586	Megf10	1
GO:0045229	GO:0045229	external encapsulating structure organization	6/357	313/29008	0.190176	0.365056	0.289664	Hapln2/P4ha1/Reck/Adamts4/Ntng1/Sulf2	6
GO:0090277	GO:0090277	positive regulation of peptide hormone secretion	3/357	122/29008	0.190463	0.365056	0.289664	Nnat/Ppp3cb/Rab8b	3
GO:0032387	GO:0032387	negative regulation of intracellular transport	2/357	65/29008	0.190652	0.365056	0.289664	Cryab/Ubac2	2
GO:0051148	GO:0051148	negative regulation of muscle cell differentiation	2/357	65/29008	0.190652	0.365056	0.289664	Pak1/Hdac4	2
GO:0060119	GO:0060119	inner ear receptor cell development	2/357	65/29008	0.190652	0.365056	0.289664	Adgrv1/Kif3a	2
GO:0060986	GO:0060986	endocrine hormone secretion	2/357	65/29008	0.190652	0.365056	0.289664	Ptpn11/Rab8b	2
GO:1902017	GO:1902017	regulation of cilium assembly	2/357	65/29008	0.190652	0.365056	0.289664	Evi5l/Sdccag8	2
GO:0002040	GO:0002040	sprouting angiogenesis	3/357	123/29008	0.193579	0.370063	0.293636	Ppp1r16b/Reck/Sema3e	3
GO:0030282	GO:0030282	bone mineralization	3/357	123/29008	0.193579	0.370063	0.293636	Adgrv1/Txlng/Lgr4	3
GO:0031398	GO:0031398	positive regulation of protein ubiquitination	3/357	123/29008	0.193579	0.370063	0.293636	Septin4/Rps2/Hspa5	3
GO:0006909	GO:0006909	phagocytosis	7/357	383/29008	0.194964	0.371463	0.294747	Appl2/Dock1/Cdc42se2/Calr/Abca1/Ptprj/Megf10	7
GO:0019933	GO:0019933	cAMP-mediated signaling	2/357	66/29008	0.195112	0.371463	0.294747	Pde3b/Pde7b	2
GO:0048286	GO:0048286	lung alveolus development	2/357	66/29008	0.195112	0.371463	0.294747	Errfi1/Ptges3	2
GO:0060761	GO:0060761	negative regulation of response to cytokine stimulus	2/357	66/29008	0.195112	0.371463	0.294747	Adar/Pias4	2
GO:0009749	GO:0009749	response to glucose	4/357	186/29008	0.197067	0.371463	0.294747	Nnat/Ppp3cb/Pde3b/Nrxn1	4
GO:0051302	GO:0051302	regulation of cell division	4/357	186/29008	0.197067	0.371463	0.294747	Txnip/Cspp1/Pik3c3/Ahctf1	4
GO:0001655	GO:0001655	urogenital system development	7/357	385/29008	0.198361	0.371463	0.294747	Zbtb16/Stat1/Ptpro/Tsc1/Lgr4/Sulf2/Kif3a	7
GO:0000768	GO:0000768	syncytium formation by plasma membrane fusion	2/357	67/29008	0.199585	0.371463	0.294747	Stat1/Tanc1	2
GO:0032663	GO:0032663	regulation of interleukin-2 production	2/357	67/29008	0.199585	0.371463	0.294747	Prkd2/Rps3	2
GO:0051817	GO:0051817	modulation of process of other organism involved in symbiotic interaction	2/357	67/29008	0.199585	0.371463	0.294747	Ifi27/Apoe	2
GO:0061951	GO:0061951	establishment of protein localization to plasma membrane	2/357	67/29008	0.199585	0.371463	0.294747	Grip2/Golph3l	2
GO:0090398	GO:0090398	cellular senescence	2/357	67/29008	0.199585	0.371463	0.294747	B2m/Calr	2
GO:0140253	GO:0140253	cell-cell fusion	2/357	67/29008	0.199585	0.371463	0.294747	Stat1/Tanc1	2
GO:0009308	GO:0009308	amine metabolic process	3/357	125/29008	0.19985	0.371463	0.294747	Npr1/Azin1/Oaz1	3
GO:0045931	GO:0045931	positive regulation of mitotic cell cycle	3/357	125/29008	0.19985	0.371463	0.294747	Rpl17/Ptpn11/Lgmn	3
GO:0000083	GO:0000083	regulation of transcription involved in G1/S transition of mitotic cell cycle	1/357	18/29008	0.199857	0.371463	0.294747	Cdk17	1
GO:0002076	GO:0002076	osteoblast development	1/357	18/29008	0.199857	0.371463	0.294747	Hdac4	1
GO:0002689	GO:0002689	negative regulation of leukocyte chemotaxis	1/357	18/29008	0.199857	0.371463	0.294747	Dusp1	1
GO:0006614	GO:0006614	SRP-dependent cotranslational protein targeting to membrane	1/357	18/29008	0.199857	0.371463	0.294747	Ssr3	1
GO:0006625	GO:0006625	protein targeting to peroxisome	1/357	18/29008	0.199857	0.371463	0.294747	Rab8b	1
GO:0006670	GO:0006670	sphingosine metabolic process	1/357	18/29008	0.199857	0.371463	0.294747	Plpp1	1
GO:0007398	GO:0007398	ectoderm development	1/357	18/29008	0.199857	0.371463	0.294747	Tpt1	1
GO:0007614	GO:0007614	short-term memory	1/357	18/29008	0.199857	0.371463	0.294747	Rcan2	1
GO:0009200	GO:0009200	deoxyribonucleoside triphosphate metabolic process	1/357	18/29008	0.199857	0.371463	0.294747	Ak3	1
GO:0014041	GO:0014041	regulation of neuron maturation	1/357	18/29008	0.199857	0.371463	0.294747	Grip2	1
GO:0021702	GO:0021702	cerebellar Purkinje cell differentiation	1/357	18/29008	0.199857	0.371463	0.294747	Faim2	1
GO:0032401	GO:0032401	establishment of melanosome localization	1/357	18/29008	0.199857	0.371463	0.294747	Dctn2	1
GO:0032793	GO:0032793	positive regulation of CREB transcription factor activity	1/357	18/29008	0.199857	0.371463	0.294747	Prkd2	1
GO:0035518	GO:0035518	histone H2A monoubiquitination	1/357	18/29008	0.199857	0.371463	0.294747	Rybp	1
GO:0035751	GO:0035751	regulation of lysosomal lumen pH	1/357	18/29008	0.199857	0.371463	0.294747	Ppt1	1
GO:0042711	GO:0042711	maternal behavior	1/357	18/29008	0.199857	0.371463	0.294747	Crebrf	1
GO:0043278	GO:0043278	response to morphine	1/357	18/29008	0.199857	0.371463	0.294747	Ppp2r2a	1
GO:0045956	GO:0045956	positive regulation of calcium ion-dependent exocytosis	1/357	18/29008	0.199857	0.371463	0.294747	Syt1	1
GO:0046068	GO:0046068	cGMP metabolic process	1/357	18/29008	0.199857	0.371463	0.294747	Npr1	1
GO:0048268	GO:0048268	clathrin coat assembly	1/357	18/29008	0.199857	0.371463	0.294747	Hip1	1
GO:0048291	GO:0048291	isotype switching to IgG isotypes	1/357	18/29008	0.199857	0.371463	0.294747	Mlh1	1
GO:0051004	GO:0051004	regulation of lipoprotein lipase activity	1/357	18/29008	0.199857	0.371463	0.294747	Sort1	1
GO:0051904	GO:0051904	pigment granule transport	1/357	18/29008	0.199857	0.371463	0.294747	Dctn2	1
GO:0060192	GO:0060192	negative regulation of lipase activity	1/357	18/29008	0.199857	0.371463	0.294747	Sort1	1
GO:0060416	GO:0060416	response to growth hormone	1/357	18/29008	0.199857	0.371463	0.294747	Pik3r1	1
GO:0061318	GO:0061318	renal filtration cell differentiation	1/357	18/29008	0.199857	0.371463	0.294747	Ptpro	1
GO:0061744	GO:0061744	motor behavior	1/357	18/29008	0.199857	0.371463	0.294747	Atp1b2	1
GO:0072112	GO:0072112	glomerular visceral epithelial cell differentiation	1/357	18/29008	0.199857	0.371463	0.294747	Ptpro	1
GO:0072311	GO:0072311	glomerular epithelial cell differentiation	1/357	18/29008	0.199857	0.371463	0.294747	Ptpro	1
GO:0072662	GO:0072662	protein localization to peroxisome	1/357	18/29008	0.199857	0.371463	0.294747	Rab8b	1
GO:0072663	GO:0072663	establishment of protein localization to peroxisome	1/357	18/29008	0.199857	0.371463	0.294747	Rab8b	1
GO:0097202	GO:0097202	activation of cysteine-type endopeptidase activity	1/357	18/29008	0.199857	0.371463	0.294747	Lgmn	1
GO:0099150	GO:0099150	regulation of postsynaptic specialization assembly	1/357	18/29008	0.199857	0.371463	0.294747	Nrxn1	1
GO:0099638	GO:0099638	endosome to plasma membrane protein transport	1/357	18/29008	0.199857	0.371463	0.294747	Grip2	1
GO:0110096	GO:0110096	cellular response to aldehyde	1/357	18/29008	0.199857	0.371463	0.294747	Sgk1	1
GO:1900225	GO:1900225	regulation of NLRP3 inflammasome complex assembly	1/357	18/29008	0.199857	0.371463	0.294747	Eif2ak2	1
GO:1902570	GO:1902570	protein localization to nucleolus	1/357	18/29008	0.199857	0.371463	0.294747	Wrn	1
GO:2000641	GO:2000641	regulation of early endosome to late endosome transport	1/357	18/29008	0.199857	0.371463	0.294747	Mtmr2	1
GO:0002793	GO:0002793	positive regulation of peptide secretion	3/357	126/29008	0.203003	0.376915	0.299073	Nnat/Ppp3cb/Rab8b	3
GO:0043123	GO:0043123	positive regulation of I-kappaB kinase/NF-kappaB signaling	3/357	126/29008	0.203003	0.376915	0.299073	Ror1/Tnfrsf19/Cx3cl1	3
GO:0032608	GO:0032608	interferon-beta production	2/357	68/29008	0.204071	0.37699	0.299133	Ptpn11/Hsp90aa1	2
GO:0032648	GO:0032648	regulation of interferon-beta production	2/357	68/29008	0.204071	0.37699	0.299133	Ptpn11/Hsp90aa1	2
GO:0032720	GO:0032720	negative regulation of tumor necrosis factor production	2/357	68/29008	0.204071	0.37699	0.299133	Errfi1/Cx3cl1	2
GO:0097006	GO:0097006	regulation of plasma lipoprotein particle levels	2/357	68/29008	0.204071	0.37699	0.299133	Apoe/Abca1	2
GO:2000242	GO:2000242	negative regulation of reproductive process	2/357	68/29008	0.204071	0.37699	0.299133	Grb14/Calr	2
GO:2000756	GO:2000756	regulation of peptidyl-lysine acetylation	2/357	68/29008	0.204071	0.37699	0.299133	Sirt3/Dip2b	2
GO:0000302	GO:0000302	response to reactive oxygen species	4/357	189/29008	0.204639	0.37699	0.299133	Cryab/Rps3/Impact/Hsph1	4
GO:0009746	GO:0009746	response to hexose	4/357	189/29008	0.204639	0.37699	0.299133	Nnat/Ppp3cb/Pde3b/Nrxn1	4
GO:0045927	GO:0045927	positive regulation of growth	6/357	321/29008	0.205261	0.37699	0.299133	Sgk1/Apoe/Shtn1/Pak1/Smurf1/Syt1	6
GO:0018108	GO:0018108	peptidyl-tyrosine phosphorylation	6/357	322/29008	0.207176	0.37699	0.299133	Errfi1/Ptpn11/Cck/Ptprj/Pibf1/Hsph1	6
GO:0034284	GO:0034284	response to monosaccharide	4/357	190/29008	0.207182	0.37699	0.299133	Nnat/Ppp3cb/Pde3b/Nrxn1	4
GO:0043122	GO:0043122	regulation of I-kappaB kinase/NF-kappaB signaling	4/357	190/29008	0.207182	0.37699	0.299133	Stat1/Ror1/Tnfrsf19/Cx3cl1	4
GO:0006949	GO:0006949	syncytium formation	2/357	69/29008	0.208567	0.37699	0.299133	Stat1/Tanc1	2
GO:0009206	GO:0009206	purine ribonucleoside triphosphate biosynthetic process	2/357	69/29008	0.208567	0.37699	0.299133	Slc25a13/Ak3	2
GO:0030239	GO:0030239	myofibril assembly	2/357	69/29008	0.208567	0.37699	0.299133	Tmod2/Tmod1	2
GO:0032507	GO:0032507	maintenance of protein location in cell	2/357	69/29008	0.208567	0.37699	0.299133	Tmsb4x/Hspa5	2
GO:0045600	GO:0045600	positive regulation of fat cell differentiation	2/357	69/29008	0.208567	0.37699	0.299133	Zbtb16/Wdfy2	2
GO:0055002	GO:0055002	striated muscle cell development	2/357	69/29008	0.208567	0.37699	0.299133	Tmod2/Tmod1	2
GO:0071677	GO:0071677	positive regulation of mononuclear cell migration	2/357	69/29008	0.208567	0.37699	0.299133	Calr/Lgmn	2
GO:0099601	GO:0099601	regulation of neurotransmitter receptor activity	2/357	69/29008	0.208567	0.37699	0.299133	Nlgn1/Nrxn1	2
GO:1903556	GO:1903556	negative regulation of tumor necrosis factor superfamily cytokine production	2/357	69/29008	0.208567	0.37699	0.299133	Errfi1/Cx3cl1	2
GO:0006282	GO:0006282	regulation of DNA repair	3/357	128/29008	0.209345	0.37699	0.299133	Fus/Fam168a/Rps3	3
GO:0060996	GO:0060996	dendritic spine development	3/357	128/29008	0.209345	0.37699	0.299133	Apoe/Pak1/Nlgn1	3
GO:0006613	GO:0006613	cotranslational protein targeting to membrane	1/357	19/29008	0.209711	0.37699	0.299133	Ssr3	1
GO:0009147	GO:0009147	pyrimidine nucleoside triphosphate metabolic process	1/357	19/29008	0.209711	0.37699	0.299133	Ak3	1
GO:0010544	GO:0010544	negative regulation of platelet activation	1/357	19/29008	0.209711	0.37699	0.299133	Apoe	1
GO:0014051	GO:0014051	gamma-aminobutyric acid secretion	1/357	19/29008	0.209711	0.37699	0.299133	Pak1	1
GO:0014072	GO:0014072	response to isoquinoline alkaloid	1/357	19/29008	0.209711	0.37699	0.299133	Ppp2r2a	1
GO:0015669	GO:0015669	gas transport	1/357	19/29008	0.209711	0.37699	0.299133	Car2	1
GO:0015697	GO:0015697	quaternary ammonium group transport	1/357	19/29008	0.209711	0.37699	0.299133	Slc38a2	1
GO:0015919	GO:0015919	peroxisomal membrane transport	1/357	19/29008	0.209711	0.37699	0.299133	Rab8b	1
GO:0021542	GO:0021542	dentate gyrus development	1/357	19/29008	0.209711	0.37699	0.299133	Kif3a	1
GO:0021854	GO:0021854	hypothalamus development	1/357	19/29008	0.209711	0.37699	0.299133	Uqcrq	1
GO:0032570	GO:0032570	response to progesterone	1/357	19/29008	0.209711	0.37699	0.299133	Abhd2	1
GO:0033605	GO:0033605	positive regulation of catecholamine secretion	1/357	19/29008	0.209711	0.37699	0.299133	Syt1	1
GO:0035641	GO:0035641	locomotory exploration behavior	1/357	19/29008	0.209711	0.37699	0.299133	Apoe	1
GO:0040037	GO:0040037	negative regulation of fibroblast growth factor receptor signaling pathway	1/357	19/29008	0.209711	0.37699	0.299133	Sulf2	1
GO:0043652	GO:0043652	engulfment of apoptotic cell	1/357	19/29008	0.209711	0.37699	0.299133	Megf10	1
GO:0044827	GO:0044827	modulation by host of viral genome replication	1/357	19/29008	0.209711	0.37699	0.299133	Ifi27	1
GO:0045198	GO:0045198	establishment of epithelial cell apical/basal polarity	1/357	19/29008	0.209711	0.37699	0.299133	Fat1	1
GO:0045540	GO:0045540	regulation of cholesterol biosynthetic process	1/357	19/29008	0.209711	0.37699	0.299133	Apoe	1
GO:0045821	GO:0045821	positive regulation of glycolytic process	1/357	19/29008	0.209711	0.37699	0.299133	Gpd1	1
GO:0046755	GO:0046755	viral budding	1/357	19/29008	0.209711	0.37699	0.299133	Mvb12b	1
GO:0048245	GO:0048245	eosinophil chemotaxis	1/357	19/29008	0.209711	0.37699	0.299133	Cx3cl1	1
GO:0051350	GO:0051350	negative regulation of lyase activity	1/357	19/29008	0.209711	0.37699	0.299133	Adgrv1	1
GO:0051444	GO:0051444	negative regulation of ubiquitin-protein transferase activity	1/357	19/29008	0.209711	0.37699	0.299133	Rpl23	1
GO:0051905	GO:0051905	establishment of pigment granule localization	1/357	19/29008	0.209711	0.37699	0.299133	Dctn2	1
GO:0060081	GO:0060081	membrane hyperpolarization	1/357	19/29008	0.209711	0.37699	0.299133	Kcnj10	1
GO:0060123	GO:0060123	regulation of growth hormone secretion	1/357	19/29008	0.209711	0.37699	0.299133	Ptpn11	1
GO:0060746	GO:0060746	parental behavior	1/357	19/29008	0.209711	0.37699	0.299133	Crebrf	1
GO:0071636	GO:0071636	positive regulation of transforming growth factor beta production	1/357	19/29008	0.209711	0.37699	0.299133	Cx3cl1	1
GO:0090660	GO:0090660	cerebrospinal fluid circulation	1/357	19/29008	0.209711	0.37699	0.299133	Jhy	1
GO:0106118	GO:0106118	regulation of sterol biosynthetic process	1/357	19/29008	0.209711	0.37699	0.299133	Apoe	1
GO:0140467	GO:0140467	integrated stress response signaling	1/357	19/29008	0.209711	0.37699	0.299133	Impact	1
GO:1901550	GO:1901550	regulation of endothelial cell development	1/357	19/29008	0.209711	0.37699	0.299133	Vcl	1
GO:1902004	GO:1902004	positive regulation of amyloid-beta formation	1/357	19/29008	0.209711	0.37699	0.299133	Apoe	1
GO:1903140	GO:1903140	regulation of establishment of endothelial barrier	1/357	19/29008	0.209711	0.37699	0.299133	Vcl	1
GO:1904292	GO:1904292	regulation of ERAD pathway	1/357	19/29008	0.209711	0.37699	0.299133	Ubxn1	1
GO:1904385	GO:1904385	cellular response to angiotensin	1/357	19/29008	0.209711	0.37699	0.299133	Car2	1
GO:1905874	GO:1905874	regulation of postsynaptic density organization	1/357	19/29008	0.209711	0.37699	0.299133	Nrxn1	1
GO:2000846	GO:2000846	regulation of corticosteroid hormone secretion	1/357	19/29008	0.209711	0.37699	0.299133	Ptpn11	1
GO:0008064	GO:0008064	regulation of actin polymerization or depolymerization	4/357	191/29008	0.209734	0.37699	0.299133	Tmod2/Tmsb4x/Ssh1/Tmod1	4
GO:0030041	GO:0030041	actin filament polymerization	4/357	191/29008	0.209734	0.37699	0.299133	Tmod2/Tmsb4x/Ssh1/Tmod1	4
GO:1901216	GO:1901216	positive regulation of neuron death	3/357	129/29008	0.212532	0.381826	0.30297	Apoe/Ssh1/Hdac4	3
GO:0018212	GO:0018212	peptidyl-tyrosine modification	6/357	325/29008	0.212961	0.381834	0.302976	Errfi1/Ptpn11/Cck/Ptprj/Pibf1/Hsph1	6
GO:0009145	GO:0009145	purine nucleoside triphosphate biosynthetic process	2/357	70/29008	0.213074	0.381834	0.302976	Slc25a13/Ak3	2
GO:0045143	GO:0045143	homologous chromosome segregation	2/357	70/29008	0.213074	0.381834	0.302976	Spata22/Mlh1	2
GO:0050771	GO:0050771	negative regulation of axonogenesis	2/357	70/29008	0.213074	0.381834	0.302976	Dip2b/Sema3e	2
GO:2000134	GO:2000134	negative regulation of G1/S transition of mitotic cell cycle	2/357	70/29008	0.213074	0.381834	0.302976	Rpl26/Dgkz	2
GO:0007127	GO:0007127	meiosis I	3/357	130/29008	0.215729	0.384513	0.305102	Spata22/Foxj3/Mlh1	3
GO:0001822	GO:0001822	kidney development	6/357	327/29008	0.216848	0.384513	0.305102	Zbtb16/Ptpro/Tsc1/Lgr4/Sulf2/Kif3a	6
GO:0030832	GO:0030832	regulation of actin filament length	4/357	194/29008	0.217443	0.384513	0.305102	Tmod2/Tmsb4x/Ssh1/Tmod1	4
GO:0001913	GO:0001913	T cell mediated cytotoxicity	2/357	71/29008	0.21759	0.384513	0.305102	B2m/Ppp3cb	2
GO:0017156	GO:0017156	calcium-ion regulated exocytosis	2/357	71/29008	0.21759	0.384513	0.305102	Ppp3cb/Syt1	2
GO:0032371	GO:0032371	regulation of sterol transport	2/357	71/29008	0.21759	0.384513	0.305102	Apoe/Abca1	2
GO:0032374	GO:0032374	regulation of cholesterol transport	2/357	71/29008	0.21759	0.384513	0.305102	Apoe/Abca1	2
GO:0032922	GO:0032922	circadian regulation of gene expression	2/357	71/29008	0.21759	0.384513	0.305102	Lgr4/Per3	2
GO:0034121	GO:0034121	regulation of toll-like receptor signaling pathway	2/357	71/29008	0.21759	0.384513	0.305102	Appl2/Lgr4	2
GO:0046579	GO:0046579	positive regulation of Ras protein signal transduction	2/357	71/29008	0.21759	0.384513	0.305102	Map4k4/Dgki	2
GO:1901606	GO:1901606	alpha-amino acid catabolic process	2/357	71/29008	0.21759	0.384513	0.305102	Asrgl1/Qdpr	2
GO:0045089	GO:0045089	positive regulation of innate immune response	3/357	131/29008	0.218937	0.384513	0.305102	Lamp1/Hsp90aa1/Ube2k	3
GO:0060048	GO:0060048	cardiac muscle contraction	3/357	131/29008	0.218937	0.384513	0.305102	Map2k6/Hdac4/Atp1a3	3
GO:0002407	GO:0002407	dendritic cell chemotaxis	1/357	20/29008	0.219443	0.384513	0.305102	Calr	1
GO:0002643	GO:0002643	regulation of tolerance induction	1/357	20/29008	0.219443	0.384513	0.305102	Phlpp1	1
GO:0006144	GO:0006144	purine nucleobase metabolic process	1/357	20/29008	0.219443	0.384513	0.305102	Ttr	1
GO:0006390	GO:0006390	mitochondrial transcription	1/357	20/29008	0.219443	0.384513	0.305102	Sirt3	1
GO:0006684	GO:0006684	sphingomyelin metabolic process	1/357	20/29008	0.219443	0.384513	0.305102	Sgms1	1
[truncated: 1,551 more rows]

## Sheet: OPC and ODC subcluster 1
	ID	Description	GeneRatio	BgRatio	pvalue	p.adjust	qvalue	geneID	Count
GO:0002181	GO:0002181	cytoplasmic translation	15/335	96/29008	3.56664e-13	1.20089e-09	1.02644e-09	Rpl32/Rpl41/Rpl26/Rplp1/Rps28/Rpl17/Rps23/Rpl19/Rpsa/Rpl29/Rps2/Rpl30/Rpl24/Zc3h15/Cpeb3	15
GO:0042254	GO:0042254	ribosome biogenesis	19/335	296/29008	2.11296e-09	3.55718e-06	3.04045e-06	Rpl26/Rps28/Rpl14/Rps7/Ngdn/Rps27/Rps25/Rpsa/Rpl3/Rps2/Glul/Rps24/Rpl35/Rps16/Rps8/Nvl/Rpl24/Xpo1/Ncl	19
GO:0022613	GO:0022613	ribonucleoprotein complex biogenesis	22/335	412/29008	3.46629e-09	3.89034e-06	3.32521e-06	Luc7l2/Rpl26/Rps28/Rpl14/Rps7/Ngdn/Rps27/Rps25/Rpsa/Rpl3/Rps2/Glul/Rps24/Hsp90ab1/Rpl35/Rps16/Rps8/Nvl/Rpl24/Xpo1/Adar/Ncl	22
GO:0042274	GO:0042274	ribosomal small subunit biogenesis	10/335	72/29008	1.04981e-08	8.83679e-06	7.55312e-06	Rps28/Rps7/Ngdn/Rps27/Rps25/Rpsa/Rps2/Rps24/Rps16/Rps8	10
GO:0006364	GO:0006364	rRNA processing	13/335	214/29008	1.40865e-06	0.000948585	0.000810789	Rpl26/Rps28/Rpl14/Rps7/Ngdn/Rps27/Rps25/Rps24/Rpl35/Rps16/Rps8/Nvl/Ncl	13
GO:0042158	GO:0042158	lipoprotein biosynthetic process	9/335	97/29008	1.92289e-06	0.00101113	0.000864252	Apoe/Zdhhc20/Piga/Dbi/Glul/Pgap2/Pik3c3/Abca1/Nmt2	9
GO:0016072	GO:0016072	rRNA metabolic process	13/335	224/29008	2.3402e-06	0.00101113	0.000864252	Rpl26/Rps28/Rpl14/Rps7/Ngdn/Rps27/Rps25/Rps24/Rpl35/Rps16/Rps8/Nvl/Ncl	13
GO:0000028	GO:0000028	ribosomal small subunit assembly	5/335	20/29008	2.68072e-06	0.00101113	0.000864252	Rps28/Rps27/Rps25/Rpsa/Rps2	5
GO:0007264	GO:0007264	small GTPase mediated signal transduction	18/335	425/29008	2.70276e-06	0.00101113	0.000864252	Psd2/Apoe/Psd3/Dock9/Cdc42se2/Cdh13/Prag1/Rap1a/Lpar1/Dock4/Shtn1/Arhgap35/Ccdc88c/Wasf2/Abca1/Arhgef10/Rsu1/Robo1	18
GO:0009991	GO:0009991	response to extracellular stimulus	17/335	391/29008	3.61861e-06	0.00121839	0.0010414	Appl2/Hcrt/Arsb/Apoe/Gatm/Sik2/Bckdhb/Wrn/Vgf/Atf2/Glul/Arhgap35/Pik3c3/Eif2ak2/Pdia3/Cck/Aacs	17
GO:0007266	GO:0007266	Rho protein signal transduction	10/335	138/29008	4.9429e-06	0.00138789	0.00118628	Apoe/Cdc42se2/Cdh13/Prag1/Lpar1/Shtn1/Arhgap35/Abca1/Arhgef10/Robo1	10
GO:0031667	GO:0031667	response to nutrient levels	16/335	358/29008	4.94645e-06	0.00138789	0.00118628	Appl2/Hcrt/Arsb/Apoe/Gatm/Sik2/Bckdhb/Wrn/Vgf/Atf2/Glul/Pik3c3/Eif2ak2/Pdia3/Cck/Aacs	16
GO:0007265	GO:0007265	Ras protein signal transduction	15/335	330/29008	7.99172e-06	0.00185853	0.00158855	Psd2/Apoe/Psd3/Cdc42se2/Cdh13/Prag1/Rap1a/Lpar1/Shtn1/Arhgap35/Wasf2/Abca1/Arhgef10/Rsu1/Robo1	15
GO:0042255	GO:0042255	ribosome assembly	7/335	63/29008	8.17621e-06	0.00185853	0.00158855	Rps28/Rps27/Rps25/Rpsa/Rpl3/Rps2/Rpl24	7
GO:0140694	GO:0140694	non-membrane-bounded organelle assembly	16/335	373/29008	8.27977e-06	0.00185853	0.00158855	Limd1/Rps28/Plk4/Rps27/Rps23/Rps25/Rpsa/Tmod2/Rpl3/Rps2/Stard9/Rpl24/Mlh1/Csnk1d/Tmod1/Arhgef10	16
GO:0035023	GO:0035023	regulation of Rho protein signal transduction	8/335	91/29008	1.07602e-05	0.00226436	0.00193543	Apoe/Cdc42se2/Prag1/Lpar1/Arhgap35/Abca1/Arhgef10/Robo1	8
GO:0006497	GO:0006497	protein lipidation	8/335	92/29008	1.16679e-05	0.00231094	0.00197524	Zdhhc20/Piga/Dbi/Glul/Pgap2/Pik3c3/Abca1/Nmt2	8
GO:0009306	GO:0009306	protein secretion	16/335	393/29008	1.57865e-05	0.00274162	0.00234336	Rab3c/Apoe/Ppia/Slc12a2/Nnat/Ptpn11/Stxbp3/Eipr1/Vgf/Glul/Pik3c3/Abca1/Myo18a/Pde1c/Tm7sf3/Aacs	16
GO:0007626	GO:0007626	locomotory behavior	13/335	268/29008	1.62496e-05	0.00274162	0.00234336	Apoe/Prex2/Gng7/Pbx3/Selenop/Ncoa2/Epha4/Gprc5b/Lsamp/Kcnj10/Apba1/Tmod1/Apba2	13
GO:0035592	GO:0035592	establishment of protein localization to extracellular region	16/335	394/29008	1.62852e-05	0.00274162	0.00234336	Rab3c/Apoe/Ppia/Slc12a2/Nnat/Ptpn11/Stxbp3/Eipr1/Vgf/Glul/Pik3c3/Abca1/Myo18a/Pde1c/Tm7sf3/Aacs	16
GO:0042157	GO:0042157	lipoprotein metabolic process	9/335	129/29008	1.99684e-05	0.00296479	0.00253412	Apoe/Zdhhc20/Piga/Dbi/Glul/Pgap2/Pik3c3/Abca1/Nmt2	9
GO:0071692	GO:0071692	protein localization to extracellular region	16/335	401/29008	2.01862e-05	0.00296479	0.00253412	Rab3c/Apoe/Ppia/Slc12a2/Nnat/Ptpn11/Stxbp3/Eipr1/Vgf/Glul/Pik3c3/Abca1/Myo18a/Pde1c/Tm7sf3/Aacs	16
GO:0010977	GO:0010977	negative regulation of neuron projection development	10/335	162/29008	2.02525e-05	0.00296479	0.00253412	Apoe/B2m/Dip2b/Mylip/Prag1/Lpar1/Gfap/Spock1/Epha4/Map2	10
GO:0006457	GO:0006457	protein folding	10/335	163/29008	2.13586e-05	0.00299643	0.00256116	B2m/Cryab/Ppia/Cdc37l1/Hsp90ab1/Dnaja1/Dnajc18/Entpd5/Ero1b/Pdia3	10
GO:0034470	GO:0034470	ncRNA processing	15/335	362/29008	2.36845e-05	0.00318983	0.00272646	Rpl26/Rps28/Rpl14/Rps7/Ngdn/Rps27/Rps25/Rps24/Rpl35/Rps16/Rps8/Urm1/Nvl/Adar/Ncl	15
GO:1901652	GO:1901652	response to peptide	16/335	412/29008	2.80028e-05	0.00362636	0.00309958	Appl2/Grb14/Sgk1/Il18/Gatm/Sik2/Pik3r1/Cacna2d1/Stat1/Ptpn11/Stxbp3/Vgf/Sort1/Epha4/Rpe65/Ptpre	16
GO:0022618	GO:0022618	ribonucleoprotein complex assembly	10/335	171/29008	3.22312e-05	0.00401935	0.00343548	Luc7l2/Rps28/Rps27/Rps25/Rpsa/Rpl3/Rps2/Hsp90ab1/Rpl24/Adar	10
GO:1902904	GO:1902904	negative regulation of supramolecular fiber organization	10/335	177/29008	4.3219e-05	0.00519708	0.00444213	Apoe/Sgk1/Cryab/Pik3r1/Ssh1/Tmod2/Wasf2/Eml2/Tmod1/Map2	10
GO:0071826	GO:0071826	ribonucleoprotein complex subunit organization	10/335	178/29008	4.53301e-05	0.00526299	0.00449846	Luc7l2/Rps28/Rps27/Rps25/Rpsa/Rpl3/Rps2/Hsp90ab1/Rpl24/Adar	10
GO:0042176	GO:0042176	regulation of protein catabolic process	15/335	389/29008	5.38211e-05	0.00604052	0.00516305	Apoe/Rps7/Mylip/Snx1/Rybp/Oaz1/Hsp90ab1/Gfap/Epha4/Xpo1/Crebrf/Azin1/Ubqln1/Csnk1d/Smurf1	15
GO:0007409	GO:0007409	axonogenesis	17/335	487/29008	5.99269e-05	0.00650883	0.00556333	Dscaml1/Apoe/Nectin1/Dip2b/Vcl/Ptpn11/Alcam/Shtn1/Arhgap35/Hsp90ab1/Epha4/Rpl24/Lrrc4c/Nrcam/Robo1/Map2/Cck	17
GO:0097193	GO:0097193	intrinsic apoptotic signaling pathway	13/335	307/29008	6.61374e-05	0.0067787	0.005794	Tpt1/Septin4/Rpl26/Rps7/Pik3r1/Ppia/Aifm1/Atf2/Ddx5/Pias4/Dnaja1/Ubqln1/Mlh1	13
GO:0043434	GO:0043434	response to peptide hormone	14/335	351/29008	6.64381e-05	0.0067787	0.005794	Appl2/Grb14/Sgk1/Il18/Gatm/Sik2/Pik3r1/Stat1/Ptpn11/Stxbp3/Vgf/Sort1/Rpe65/Ptpre	14
GO:0050678	GO:0050678	regulation of epithelial cell proliferation	15/335	403/29008	7.99299e-05	0.00791541	0.00676558	Apoe/Ppp1r16b/B2m/Il18/Htra1/Errfi1/Prkd2/Cdh13/Stat1/Atf2/Glul/Sulf2/Klf9/Azin1/Robo1	15
GO:0007584	GO:0007584	response to nutrient	6/335	64/29008	9.68069e-05	0.00931283	0.00796	Arsb/Gatm/Bckdhb/Eif2ak2/Pdia3/Aacs	6
GO:0006611	GO:0006611	protein export from nucleus	6/335	65/29008	0.000105626	0.00987895	0.00844389	Ifi27/Ptpn11/Ctdspl2/Xpo1/Adar/Smurf1	6
GO:0006470	GO:0006470	protein dephosphorylation	11/335	239/29008	0.000115527	0.010513	0.00898583	Phlpp1/Ppp1r16b/Ppia/Ppp2r2a/Vcan/Ssh1/Ptpn11/Nsmf/Hsp90ab1/Ctdspl2/Ptpre	11
GO:0046578	GO:0046578	regulation of Ras protein signal transduction	10/335	200/29008	0.000119764	0.0106117	0.00907021	Psd2/Apoe/Psd3/Cdc42se2/Prag1/Lpar1/Arhgap35/Abca1/Arhgef10/Robo1	10
GO:0050673	GO:0050673	epithelial cell proliferation	16/335	471/29008	0.000134399	0.011565	0.00988502	Fabp7/Apoe/Ppp1r16b/B2m/Il18/Htra1/Errfi1/Prkd2/Cdh13/Stat1/Atf2/Glul/Sulf2/Klf9/Azin1/Robo1	16
GO:0032868	GO:0032868	response to insulin	11/335	244/29008	0.000138558	0.011565	0.00988502	Appl2/Grb14/Sgk1/Sik2/Pik3r1/Ptpn11/Stxbp3/Vgf/Sort1/Rpe65/Ptpre	11
GO:0046486	GO:0046486	glycerolipid metabolic process	14/335	377/29008	0.000140827	0.011565	0.00988502	Apoe/Gpd1/Pik3r1/Pank2/Serinc5/Piga/Dbi/Ptpn11/Synj2/Dgka/Pgap2/Pik3c3/Cept1/Ip6k2	14
GO:0032386	GO:0032386	regulation of intracellular transport	13/335	335/29008	0.000157759	0.012647	0.0108099	Ifi27/Cryab/Sh3tc2/Pik3r1/Ptpn11/Eipr1/Oaz1/Hsp90ab1/Ubac2/Ctdspl2/Xpo1/Crebrf/Map2	13
GO:0031345	GO:0031345	negative regulation of cell projection organization	10/335	211/29008	0.000185287	0.0141748	0.0121157	Apoe/B2m/Dip2b/Mylip/Prag1/Lpar1/Gfap/Spock1/Epha4/Map2	10
GO:0042273	GO:0042273	ribosomal large subunit biogenesis	6/335	72/29008	0.000186736	0.0141748	0.0121157	Rpl26/Rpl14/Rpl3/Rpl35/Nvl/Rpl24	6
GO:1902903	GO:1902903	regulation of supramolecular fiber organization	14/335	388/29008	0.000189446	0.0141748	0.0121157	Apoe/Sgk1/Cryab/Pik3r1/Ssh1/Lpar1/Tmod2/Arhgap35/Wasf2/Clip1/Eml2/Tmod1/Arhgef10/Map2	14
GO:0098742	GO:0098742	cell-cell adhesion via plasma-membrane adhesion molecules	10/335	213/29008	0.00019996	0.0143264	0.0122453	Dscaml1/Nectin1/Cdh20/Cdh13/Alcam/Lrrc4c/Cdh19/Nrcam/Robo1/Sparcl1	10
GO:0050708	GO:0050708	regulation of protein secretion	12/335	298/29008	0.000199983	0.0143264	0.0122453	Apoe/Ppia/Slc12a2/Nnat/Ptpn11/Eipr1/Glul/Pik3c3/Myo18a/Pde1c/Tm7sf3/Aacs	12
GO:0016311	GO:0016311	dephosphorylation	13/335	345/29008	0.00021017	0.0143558	0.0122704	Phlpp1/Ppp1r16b/Ppia/Ppp2r2a/Vcan/Ssh1/Ptpn11/Synj2/Nsmf/Hsp90ab1/Ctdspl2/Plpp3/Ptpre	13
GO:0031346	GO:0031346	positive regulation of cell projection organization	15/335	441/29008	0.000213566	0.0143558	0.0122704	Arsb/Eef1a1/Apoe/Sgk1/Pik3r1/Rap1a/Shtn1/Arhgap35/Epha4/Wasf2/Scarb2/Gprc5b/Clip1/Ror1/Robo1	15
GO:0016032	GO:0016032	viral process	13/335	346/29008	0.00021615	0.0143558	0.0122704	Ifi27/Mvb12b/Apoe/Nectin1/Eea1/Ppia/Stat1/Pcsk5/Ddx5/Hsp90ab1/Pias4/Adar/Eif2ak2	13
GO:0019058	GO:0019058	viral life cycle	11/335	257/29008	0.000217447	0.0143558	0.0122704	Ifi27/Mvb12b/Apoe/Nectin1/Eea1/Ppia/Pcsk5/Ddx5/Hsp90ab1/Adar/Eif2ak2	11
GO:0060020	GO:0060020	Bergmann glial cell differentiation	3/335	11/29008	0.000235133	0.0152249	0.0130132	Ptpn11/Gfap/Plpp3	3
GO:0050890	GO:0050890	cognition	13/335	354/29008	0.000269463	0.0168878	0.0144346	Slc24a2/Apoe/Atp8a1/B2m/Sgk1/Gatm/Dbi/Tmod2/Setd5/Csmd1/Cpeb3/Kcnab1/Cck	13
GO:0043254	GO:0043254	regulation of protein-containing complex assembly	15/335	451/29008	0.000271149	0.0168878	0.0144346	Apoe/Sgk1/Cryab/Ssh1/Ptpn11/Tmod2/Pcsk5/Wasf2/Abca1/Clip1/Eml2/Eif2ak2/Tmod1/Map2/Cck	15
GO:0033120	GO:0033120	positive regulation of RNA splicing	5/335	50/29008	0.000275863	0.0168878	0.0144346	Slc38a2/Rbm3/Pik3r1/Khdrbs3/Ncl	5
GO:0034660	GO:0034660	ncRNA metabolic process	15/335	453/29008	0.000284148	0.0169741	0.0145083	Rpl26/Rps28/Rpl14/Rps7/Ngdn/Rps27/Rps25/Rps24/Rpl35/Rps16/Rps8/Urm1/Nvl/Adar/Ncl	15
GO:1901798	GO:1901798	positive regulation of signal transduction by p53 class mediator	4/335	28/29008	0.000287354	0.0169741	0.0145083	Rpl26/Rps7/Rps20/Ddx5	4
GO:0008038	GO:0008038	neuron recognition	5/335	51/29008	0.000302982	0.0175886	0.0150336	Dscaml1/Arhgap35/Epha4/Nrcam/Robo1	5
GO:0097113	GO:0097113	AMPA glutamate receptor clustering	3/335	12/29008	0.000310831	0.0177385	0.0151617	Grip2/Apoe/Ssh1	3
GO:0016197	GO:0016197	endosomal transport	10/335	226/29008	0.000321145	0.0180216	0.0154037	Grip2/Mcoln1/Reps2/Snx1/Eipr1/Sort1/Snx4/Plekhj1/Abca1/Washc4	10
GO:0007611	GO:0007611	learning or memory	12/335	317/29008	0.000350654	0.0190428	0.0162765	Slc24a2/Apoe/Atp8a1/B2m/Sgk1/Gatm/Dbi/Tmod2/Csmd1/Cpeb3/Kcnab1/Cck	12
GO:0034504	GO:0034504	protein localization to nucleus	12/335	317/29008	0.000350654	0.0190428	0.0162765	Appl2/Zbtb16/Pik3r1/Wrn/Kpna4/Atf2/Glul/Ddx5/Hsp90ab1/Nvl/Xpo1/Adar	12
GO:0097688	GO:0097688	glutamate receptor clustering	3/335	13/29008	0.000400629	0.0214114	0.0183011	Grip2/Apoe/Ssh1	3
GO:0051056	GO:0051056	regulation of small GTPase mediated signal transduction	10/335	233/29008	0.000408509	0.0214914	0.0183695	Psd2/Apoe/Psd3/Cdc42se2/Prag1/Lpar1/Arhgap35/Abca1/Arhgef10/Robo1	10
GO:0032272	GO:0032272	negative regulation of protein polymerization	6/335	84/29008	0.000432762	0.0224171	0.0191607	Sgk1/Ssh1/Tmod2/Eml2/Tmod1/Map2	6
GO:0006913	GO:0006913	nucleocytoplasmic transport	12/335	327/29008	0.000462732	0.023254	0.019876	Appl2/Ifi27/Pik3r1/Ptpn11/Kpna4/Atf2/Ddx5/Hsp90ab1/Ctdspl2/Xpo1/Adar/Smurf1	12
GO:0051169	GO:0051169	nuclear transport	12/335	327/29008	0.000462732	0.023254	0.019876	Appl2/Ifi27/Pik3r1/Ptpn11/Kpna4/Atf2/Ddx5/Hsp90ab1/Ctdspl2/Xpo1/Adar/Smurf1	12
GO:0030100	GO:0030100	regulation of endocytosis	10/335	238/29008	0.000482331	0.0236942	0.0202522	Appl2/Apoe/B2m/Sh3gl2/Hip1/Actn4/Epn2/Cdh13/Arhgap21/Sh3gl3	10
GO:0042593	GO:0042593	glucose homeostasis	11/335	283/29008	0.000492012	0.0236942	0.0202522	Pmch/Appl2/Pik3r1/Ptpn11/Stxbp3/Vgf/Csmd1/Gprc5b/Ero1b/Pde1c/Aacs	11
GO:0043484	GO:0043484	regulation of RNA splicing	8/335	157/29008	0.000501609	0.0236942	0.0202522	Slc38a2/Rbm3/Pik3r1/Khdrbs3/Ddx5/Rps13/Fus/Ncl	8
GO:2001140	GO:2001140	positive regulation of phospholipid transport	3/335	14/29008	0.000505539	0.0236942	0.0202522	Apoe/Atp8a1/Dbi	3
GO:0033500	GO:0033500	carbohydrate homeostasis	11/335	284/29008	0.000506677	0.0236942	0.0202522	Pmch/Appl2/Pik3r1/Ptpn11/Stxbp3/Vgf/Csmd1/Gprc5b/Ero1b/Pde1c/Aacs	11
GO:0046683	GO:0046683	response to organophosphorus	6/335	89/29008	0.000589621	0.0263692	0.0225387	Gpd1/Pik3r1/Rap1a/Ssh1/Lpar1/Hcn2	6
GO:0009755	GO:0009755	hormone-mediated signaling pathway	8/335	161/29008	0.00059233	0.0263692	0.0225387	Appl2/Sgk1/Ptpn11/Ncoa2/Ddx5/Dnaja1/Crebrf/Klf9	8
GO:0051261	GO:0051261	protein depolymerization	7/335	124/29008	0.000610974	0.0263692	0.0225387	Sgk1/Sh3gl2/Tmod2/Sh3gl3/Kif24/Tmod1/Map2	7
GO:1903362	GO:1903362	regulation of cellular protein catabolic process	10/335	246/29008	0.000623285	0.0263692	0.0225387	Apoe/Rps7/Mylip/Rybp/Hsp90ab1/Epha4/Xpo1/Ubqln1/Csnk1d/Smurf1	10
GO:0006835	GO:0006835	dicarboxylic acid transport	6/335	90/29008	0.000625692	0.0263692	0.0225387	Slc25a13/Slc12a2/Gfap/Kcnj10/Apba1/Cck	6
GO:0006596	GO:0006596	polyamine biosynthetic process	3/335	15/29008	0.000626532	0.0263692	0.0225387	Oaz1/Azin1/Amd1	3
GO:0032488	GO:0032488	Cdc42 protein signal transduction	3/335	15/29008	0.000626532	0.0263692	0.0225387	Apoe/Shtn1/Abca1	3
GO:2001138	GO:2001138	regulation of phospholipid transport	3/335	15/29008	0.000626532	0.0263692	0.0225387	Apoe/Atp8a1/Dbi	3
GO:0002790	GO:0002790	peptide secretion	11/335	293/29008	0.000655893	0.0272641	0.0233036	Nnat/Ptpn11/Stxbp3/Eipr1/Vgf/Glul/Abca1/Pde1c/Cpe/Tm7sf3/Aacs	11
GO:0031109	GO:0031109	microtubule polymerization or depolymerization	7/335	126/29008	0.000672024	0.027594	0.0235856	Sgk1/Cryab/Kif24/Clip1/Eml2/Csnk1d/Map2	7
GO:0046825	GO:0046825	regulation of protein export from nucleus	4/335	35/29008	0.000689585	0.0279739	0.0239103	Ifi27/Ptpn11/Ctdspl2/Xpo1	4
GO:0042063	GO:0042063	gliogenesis	12/335	344/29008	0.000722348	0.0289541	0.0247481	Sh3tc2/Vcan/Dbi/Ptpn11/Tspan2/Gfap/Epha4/Plpp3/Kcnj10/Ndrg1/Dner/Arhgef10	12
GO:0031115	GO:0031115	negative regulation of microtubule polymerization	3/335	16/29008	0.00076454	0.0302848	0.0258855	Sgk1/Eml2/Map2	3
GO:0014911	GO:0014911	positive regulation of smooth muscle cell migration	5/335	63/29008	0.000809879	0.0317077	0.0271017	Il18/Ssh1/Lpar1/Dock4/Pcsk5	5
GO:0010001	GO:0010001	glial cell differentiation	10/335	255/29008	0.0008209	0.0317698	0.0271548	Sh3tc2/Ptpn11/Tspan2/Gfap/Epha4/Plpp3/Kcnj10/Ndrg1/Dner/Arhgef10	10
GO:0048015	GO:0048015	phosphatidylinositol-mediated signaling	8/335	170/29008	0.000845301	0.0323424	0.0276442	Ppp1r16b/Prex2/Il18/Pik3r1/Pik3c3/Plcb4/Ror1/Entpd5	8
GO:0022411	GO:0022411	cellular component disassembly	13/335	402/29008	0.000885049	0.0334827	0.0286189	Mcoln1/Sgk1/Sh3gl2/Pik3r1/Tmod2/Aifm1/Sh3gl3/Kif24/Epha4/Ubqln1/Tmod1/Smurf1/Map2	13
GO:1903050	GO:1903050	regulation of proteolysis involved in cellular protein catabolic process	9/335	214/29008	0.000909147	0.0340122	0.0290715	Apoe/Rps7/Rybp/Hsp90ab1/Epha4/Xpo1/Ubqln1/Csnk1d/Smurf1	9
GO:0042552	GO:0042552	myelination	8/335	173/29008	0.000946652	0.0346454	0.0296127	Atrn/Sh3tc2/Serinc5/Mpdz/Tspan2/Kcnj10/Ndrg1/Arhgef10	8
GO:0048017	GO:0048017	inositol lipid-mediated signaling	8/335	173/29008	0.000946652	0.0346454	0.0296127	Ppp1r16b/Prex2/Il18/Pik3r1/Pik3c3/Plcb4/Ror1/Entpd5	8
GO:1901653	GO:1901653	cellular response to peptide	11/335	308/29008	0.00098514	0.0356663	0.0304852	Appl2/Grb14/Sgk1/Il18/Sik2/Pik3r1/Cacna2d1/Ptpn11/Epha4/Rpe65/Ptpre	11
GO:0008654	GO:0008654	phospholipid biosynthetic process	9/335	217/29008	0.00100251	0.0359091	0.0306927	Pik3r1/Serinc5/Piga/Dgka/Pmvk/Pgap2/Pik3c3/Cept1/Ip6k2	9
GO:0051494	GO:0051494	negative regulation of cytoskeleton organization	8/335	175/29008	0.00101946	0.0359661	0.0307415	Sgk1/Pik3r1/Ssh1/Tmod2/Wasf2/Eml2/Tmod1/Map2	8
GO:0032984	GO:0032984	protein-containing complex disassembly	9/335	218/29008	0.0010353	0.0359661	0.0307415	Mcoln1/Sgk1/Sh3gl2/Tmod2/Sh3gl3/Kif24/Ubqln1/Tmod1/Map2	9
GO:0007272	GO:0007272	ensheathment of neurons	8/335	176/29008	0.00105751	0.0359661	0.0307415	Atrn/Sh3tc2/Serinc5/Mpdz/Tspan2/Kcnj10/Ndrg1/Arhgef10	8
GO:0008366	GO:0008366	axon ensheathment	8/335	176/29008	0.00105751	0.0359661	0.0307415	Atrn/Sh3tc2/Serinc5/Mpdz/Tspan2/Kcnj10/Ndrg1/Arhgef10	8
GO:2001242	GO:2001242	regulation of intrinsic apoptotic signaling pathway	8/335	176/29008	0.00105751	0.0359661	0.0307415	Tpt1/Septin4/Rpl26/Rps7/Ppia/Pias4/Dnaja1/Ubqln1	8
GO:0006644	GO:0006644	phospholipid metabolic process	12/335	360/29008	0.00106861	0.03598	0.0307534	Pik3r1/Serinc5/Piga/Dbi/Synj2/Dgka/Pmvk/Pgap2/Pik3c3/Plpp3/Cept1/Ip6k2	12
GO:0016486	GO:0016486	peptide hormone processing	3/335	18/29008	0.00109514	0.0361504	0.0308991	Pcsk5/Ero1b/Cpe	3
GO:1902570	GO:1902570	protein localization to nucleolus	3/335	18/29008	0.00109514	0.0361504	0.0308991	Wrn/Glul/Nvl	3
GO:0016358	GO:0016358	dendrite development	11/335	313/29008	0.00112135	0.0366562	0.0313314	Apoe/Prex2/Sgk1/Lpar1/Nsmf/Epha4/Clip1/Robo1/Map2/Cpeb3/Btbd3	11
GO:0015833	GO:0015833	peptide transport	11/335	314/29008	0.00115038	0.0372434	0.0318333	Nnat/Ptpn11/Stxbp3/Eipr1/Vgf/Glul/Abca1/Pde1c/Cpe/Tm7sf3/Aacs	11
GO:0015800	GO:0015800	acidic amino acid transport	5/335	69/29008	0.00122409	0.0382858	0.0327242	Slc25a13/Slc12a2/Kcnj10/Apba1/Cck	5
GO:0031589	GO:0031589	cell-substrate adhesion	12/335	366/29008	0.00122977	0.0382858	0.0327242	Atrn/Peak1/Vcl/Pik3r1/Actn4/Tesk2/Cdh13/Ptpn11/Rpl29/Pcsk5/Spock1/Rsu1	12
GO:0032535	GO:0032535	regulation of cellular component size	13/335	417/29008	0.00123146	0.0382858	0.0327242	Pex11a/Apoe/Dip2b/Slc12a2/Ssh1/Tmod2/Shtn1/Arhgap35/Hsp90ab1/Pex11g/Wasf2/Tmod1/Map2	13
GO:0051222	GO:0051222	positive regulation of protein transport	11/335	317/29008	0.00124118	0.0382858	0.0327242	Pik3r1/Ppia/Nnat/Glul/Oaz1/Hsp90ab1/Ctdspl2/Crebrf/Myo18a/Tm7sf3/Aacs	11
GO:0010976	GO:0010976	positive regulation of neuron projection development	9/335	224/29008	0.0012508	0.0382858	0.0327242	Arsb/Eef1a1/Apoe/Rap1a/Arhgap35/Scarb2/Gprc5b/Clip1/Ror1	9
GO:0033157	GO:0033157	regulation of intracellular protein transport	9/335	224/29008	0.0012508	0.0382858	0.0327242	Ifi27/Sh3tc2/Pik3r1/Ptpn11/Oaz1/Hsp90ab1/Ubac2/Ctdspl2/Xpo1	9
GO:0072578	GO:0072578	neurotransmitter-gated ion channel clustering	3/335	19/29008	0.00128941	0.0387629	0.033132	Grip2/Apoe/Ssh1	3
GO:1904754	GO:1904754	positive regulation of vascular associated smooth muscle cell migration	3/335	19/29008	0.00128941	0.0387629	0.033132	Ssh1/Dock4/Pcsk5	3
GO:0010810	GO:0010810	regulation of cell-substrate adhesion	9/335	226/29008	0.00133018	0.0396346	0.0338771	Peak1/Vcl/Pik3r1/Actn4/Cdh13/Ptpn11/Pcsk5/Spock1/Rsu1	9
GO:0006650	GO:0006650	glycerophospholipid metabolic process	10/335	273/29008	0.00137136	0.0405031	0.0346194	Pik3r1/Serinc5/Piga/Dbi/Synj2/Dgka/Pgap2/Pik3c3/Cept1/Ip6k2	10
GO:0071214	GO:0071214	cellular response to abiotic stimulus	11/335	322/29008	0.00140559	0.0407984	0.0348719	Slc24a2/Mcoln1/Rpl26/Cryab/Pik3r1/Wrn/Ptpn11/Nsmf/Efhd1/Zbtb1/Rpe65	11
GO:0104004	GO:0104004	cellular response to environmental stimulus	11/335	322/29008	0.00140559	0.0407984	0.0348719	Slc24a2/Mcoln1/Rpl26/Cryab/Pik3r1/Wrn/Ptpn11/Nsmf/Efhd1/Zbtb1/Rpe65	11
GO:0050770	GO:0050770	regulation of axonogenesis	8/335	185/29008	0.00145357	0.0415686	0.0355302	Apoe/Dip2b/Shtn1/Arhgap35/Epha4/Lrrc4c/Robo1/Map2	8
GO:0017038	GO:0017038	protein import	9/335	229/29008	0.00145682	0.0415686	0.0355302	Appl2/Apoe/Pik3r1/Kpna4/Aifm1/Atf2/Ddx5/Hsp90ab1/Adar	9
GO:0030073	GO:0030073	insulin secretion	9/335	230/29008	0.00150112	0.0416435	0.0355942	Nnat/Ptpn11/Stxbp3/Eipr1/Vgf/Glul/Pde1c/Tm7sf3/Aacs	9
GO:0009299	GO:0009299	mRNA transcription	3/335	20/29008	0.00150405	0.0416435	0.0355942	Atf2/Ddx5/Zbtb1	3
GO:0043116	GO:0043116	negative regulation of vascular permeability	3/335	20/29008	0.00150405	0.0416435	0.0355942	Apoe/Sh3gl2/Arhgap35	3
GO:0009914	GO:0009914	hormone transport	12/335	375/29008	0.00150891	0.0416435	0.0355942	Ttr/Nnat/Ptpn11/Stxbp3/Eipr1/Vgf/Glul/Snx4/Pde1c/Cpe/Tm7sf3/Aacs	12
GO:0043624	GO:0043624	cellular protein complex disassembly	7/335	145/29008	0.0015264	0.0417837	0.035714	Sgk1/Sh3gl2/Tmod2/Sh3gl3/Kif24/Tmod1/Map2	7
GO:0045747	GO:0045747	positive regulation of Notch signaling pathway	4/335	44/29008	0.00164796	0.0445413	0.038071	Tspan5/Epn2/Tspan14/Robo1	4
GO:0060560	GO:0060560	developmental growth involved in morphogenesis	10/335	280/29008	0.0016536	0.0445413	0.038071	Apoe/Sh3gl2/Dip2b/Vcl/Slc12a2/Shtn1/Hsp90ab1/Smurf1/Robo1/Map2	10
GO:0001885	GO:0001885	endothelial cell development	5/335	74/29008	0.00167433	0.0447418	0.0382424	Hapln2/Ppp1r16b/Vcl/Rap1a/Clic4	5
GO:0050821	GO:0050821	protein stabilization	8/335	190/29008	0.00171972	0.045593	0.03897	Hip1/Cryab/Rps7/Pik3r1/Cdc37l1/Hsp90ab1/Epha4/Plpp3	8
GO:0140448	GO:0140448	signaling receptor ligand precursor processing	3/335	21/29008	0.0017398	0.0457649	0.0391169	Pcsk5/Ero1b/Cpe	3
GO:1901184	GO:1901184	regulation of ERBB signaling pathway	5/335	75/29008	0.00177722	0.0463869	0.0396486	Mvb12b/Hip1/Errfi1/Sh3tc2/Cdh13	5
GO:0050808	GO:0050808	synapse organization	14/335	489/29008	0.00180292	0.0466956	0.0399124	Grip2/Apoe/Nectin1/Pik3r1/Ppfibp2/Lrrn3/Ssh1/Setd5/Epha4/Wasf2/Lrrc4c/Nrcam/Ndrg1/Sparcl1	14
GO:1904951	GO:1904951	positive regulation of establishment of protein localization	11/335	333/29008	0.00183066	0.0470523	0.0402173	Pik3r1/Ppia/Nnat/Glul/Oaz1/Hsp90ab1/Ctdspl2/Crebrf/Myo18a/Tm7sf3/Aacs	11
GO:0030072	GO:0030072	peptide hormone secretion	10/335	285/29008	0.00188267	0.0480224	0.0410464	Nnat/Ptpn11/Stxbp3/Eipr1/Vgf/Glul/Pde1c/Cpe/Tm7sf3/Aacs	10
GO:0031333	GO:0031333	negative regulation of protein-containing complex assembly	7/335	151/29008	0.00192372	0.0482	0.0411983	Sgk1/Cryab/Ssh1/Tmod2/Eml2/Tmod1/Map2	7
GO:0034329	GO:0034329	cell junction assembly	13/335	439/29008	0.00193851	0.0482	0.0411983	Nectin1/Peak1/Vcl/Pik3r1/Actn4/Tesk2/Lrrn3/Cdh20/Mpdz/Rap1a/Ptpn11/Setd5/Cdh19	13
GO:0035307	GO:0035307	positive regulation of protein dephosphorylation	4/335	46/29008	0.00194553	0.0482	0.0411983	Ppp1r16b/Ppia/Nsmf/Hsp90ab1	4
GO:0007156	GO:0007156	homophilic cell adhesion via plasma membrane adhesion molecules	6/335	112/29008	0.0019469	0.0482	0.0411983	Dscaml1/Nectin1/Cdh20/Cdh13/Nrcam/Robo1	6
GO:0051602	GO:0051602	response to electrical stimulus	3/335	22/29008	0.00199739	0.0490891	0.0419582	Nsmf/Nrf1/Rpe65	3
GO:0038127	GO:0038127	ERBB signaling pathway	6/335	113/29008	0.00203649	0.0496875	0.0424697	Mvb12b/Hip1/Errfi1/Sh3tc2/Cdh13/Ptpn11	6
GO:0009409	GO:0009409	response to cold	4/335	47/29008	0.0021074	0.050683	0.0433206	Pmch/Appl2/Rbm3/Vgf	4
GO:0043114	GO:0043114	regulation of vascular permeability	4/335	47/29008	0.0021074	0.050683	0.0433206	Apoe/Sh3gl2/Il18/Arhgap35	4
GO:0046626	GO:0046626	regulation of insulin receptor signaling pathway	5/335	79/29008	0.00223557	0.053384	0.0456292	Grb14/Sik2/Pik3r1/Ptpn11/Ptpre	5
GO:0006595	GO:0006595	polyamine metabolic process	3/335	23/29008	0.00227749	0.0540021	0.0461575	Oaz1/Azin1/Amd1	3
GO:0042886	GO:0042886	amide transport	11/335	343/29008	0.00230299	0.0542251	0.0463481	Nnat/Ptpn11/Stxbp3/Eipr1/Vgf/Glul/Abca1/Pde1c/Cpe/Tm7sf3/Aacs	11
GO:0043401	GO:0043401	steroid hormone mediated signaling pathway	6/335	117/29008	0.00242636	0.056733	0.0484918	Sgk1/Ncoa2/Ddx5/Dnaja1/Crebrf/Klf9	6
GO:0030490	GO:0030490	maturation of SSU-rRNA	4/335	49/29008	0.00245857	0.0570897	0.0487966	Rps28/Ngdn/Rps16/Rps8	4
GO:0031098	GO:0031098	stress-activated protein kinase signaling cascade	9/335	248/29008	0.00250164	0.0572996	0.048976	Phlpp1/Cryab/Errfi1/Ppia/Atf2/Tnfrsf19/Ccdc88c/Dnaja1/Eif2ak2	9
GO:1903320	GO:1903320	regulation of protein modification by small protein conjugation or removal	9/335	248/29008	0.00250164	0.0572996	0.048976	Septin4/Rps7/Ppia/Rps2/Hsp90ab1/Pias4/Dnaja1/Dcun1d4/Ubqln1	9
GO:1990000	GO:1990000	amyloid fibril formation	3/335	24/29008	0.00258075	0.058623	0.0501071	Apoe/B2m/Cryab	3
GO:1990138	GO:1990138	neuron projection extension	8/335	203/29008	0.00259425	0.058623	0.0501071	Apoe/Sh3gl2/Dip2b/Vcl/Shtn1/Hsp90ab1/Smurf1/Map2	8
GO:0021782	GO:0021782	glial cell development	6/335	119/29008	0.00264113	0.0589939	0.0504242	Sh3tc2/Tspan2/Gfap/Kcnj10/Ndrg1/Arhgef10	6
GO:0034332	GO:0034332	adherens junction organization	4/335	50/29008	0.00264837	0.0589939	0.0504242	Vcl/Cdh20/Epha4/Cdh19	4
GO:0090287	GO:0090287	regulation of cellular response to growth factor stimulus	10/335	299/29008	0.00266322	0.0589939	0.0504242	Htra1/Hhip/Prkd2/Epn2/Snx1/Hsp90ab1/Sulf2/Ctdspl2/Smurf1/Robo1	10
GO:0046785	GO:0046785	microtubule polymerization	5/335	83/29008	0.00277446	0.0606597	0.051848	Sgk1/Clip1/Eml2/Csnk1d/Map2	5
GO:0048708	GO:0048708	astrocyte differentiation	5/335	83/29008	0.00277446	0.0606597	0.051848	Ptpn11/Tspan2/Gfap/Epha4/Plpp3	5
GO:2000058	GO:2000058	regulation of ubiquitin-dependent protein catabolic process	7/335	162/29008	0.0028556	0.062031	0.0530201	Rps7/Rybp/Hsp90ab1/Xpo1/Ubqln1/Csnk1d/Smurf1	7
GO:0046474	GO:0046474	glycerophospholipid biosynthetic process	7/335	163/29008	0.00295491	0.0637768	0.0545123	Pik3r1/Piga/Dgka/Pgap2/Pik3c3/Cept1/Ip6k2	7
GO:0032869	GO:0032869	cellular response to insulin stimulus	8/335	208/29008	0.00301073	0.0645678	0.0551884	Appl2/Grb14/Sgk1/Sik2/Pik3r1/Ptpn11/Rpe65/Ptpre	8
GO:0006865	GO:0006865	amino acid transport	7/335	164/29008	0.00305684	0.0651417	0.0556789	Slc38a2/Slc25a13/Slc12a2/Gfap/Kcnj10/Apba1/Cck	7
GO:0031647	GO:0031647	regulation of protein stability	10/335	307/29008	0.00321406	0.0677389	0.0578989	Hip1/Cryab/Rps7/Pik3r1/Mylip/Cdc37l1/Hsp90ab1/Ccdc88c/Epha4/Plpp3	10
GO:0046323	GO:0046323	glucose import	5/335	86/29008	0.00323611	0.0677389	0.0578989	Appl2/Rap1a/Ptpn11/Stxbp3/Sort1	5
GO:0007205	GO:0007205	protein kinase C-activating G protein-coupled receptor signaling pathway	3/335	26/29008	0.00325919	0.0677389	0.0578989	Hcrt/Dgka/Cck	3
GO:0065005	GO:0065005	protein-lipid complex assembly	3/335	26/29008	0.00325919	0.0677389	0.0578989	Apoe/Sh3gl2/Abca1	3
GO:1903532	GO:1903532	positive regulation of secretion by cell	11/335	361/29008	0.0033997	0.0702258	0.0600245	Ppia/Slc12a2/Nnat/Ptpn11/Tnfrsf11a/Glul/Snx4/Myo18a/Tm7sf3/Cck/Aacs	11
GO:0019079	GO:0019079	viral genome replication	6/335	126/29008	0.00350632	0.0719865	0.0615294	Ifi27/Eea1/Ppia/Ddx5/Adar/Eif2ak2	6
GO:0031396	GO:0031396	regulation of protein ubiquitination	8/335	214/29008	0.00357728	0.0729982	0.0623942	Septin4/Rps7/Ppia/Rps2/Hsp90ab1/Dnaja1/Dcun1d4/Ubqln1	8
GO:0015740	GO:0015740	C4-dicarboxylate transport	3/335	27/29008	0.00363552	0.0733049	0.0626563	Slc25a13/Slc12a2/Gfap	3
GO:0008286	GO:0008286	insulin receptor signaling pathway	6/335	127/29008	0.00364527	0.0733049	0.0626563	Grb14/Sik2/Pik3r1/Ptpn11/Rpe65/Ptpre	6
GO:0072594	GO:0072594	establishment of protein localization to organelle	12/335	418/29008	0.00365773	0.0733049	0.0626563	Appl2/Pik3r1/Kpna4/Aifm1/Atf2/Sort1/Ddx5/Hsp90ab1/Dnaja1/Scarb2/Adar/Smurf1	12
GO:0071897	GO:0071897	DNA biosynthetic process	7/335	170/29008	0.00372604	0.0733049	0.0626563	Prkd2/Wrn/Spata22/Hsp90ab1/Parm1/Nvl/Zbtb1	7
GO:0001662	GO:0001662	behavioral fear response	4/335	55/29008	0.00374933	0.0733049	0.0626563	Apoe/Gng7/Dbi/Cck	4
GO:0008593	GO:0008593	regulation of Notch signaling pathway	5/335	89/29008	0.00375063	0.0733049	0.0626563	Tspan5/Epn2/Prag1/Tspan14/Robo1	5
GO:0015914	GO:0015914	phospholipid transport	5/335	89/29008	0.00375063	0.0733049	0.0626563	Apoe/Atp8a1/Dbi/Scarb2/Abca1	5
GO:0071375	GO:0071375	cellular response to peptide hormone stimulus	9/335	264/29008	0.00378036	0.0733049	0.0626563	Appl2/Grb14/Sgk1/Il18/Sik2/Pik3r1/Ptpn11/Rpe65/Ptpre	9
GO:0001952	GO:0001952	regulation of cell-matrix adhesion	6/335	128/29008	0.00378826	0.0733049	0.0626563	Peak1/Vcl/Pik3r1/Cdh13/Ptpn11/Pcsk5	6
GO:0046879	GO:0046879	hormone secretion	11/335	367/29008	0.00384658	0.0739132	0.0631763	Nnat/Ptpn11/Stxbp3/Eipr1/Vgf/Glul/Snx4/Pde1c/Cpe/Tm7sf3/Aacs	11
GO:0090407	GO:0090407	organophosphate biosynthetic process	13/335	476/29008	0.0038636	0.0739132	0.0631763	Pik3r1/Slc25a13/Pank2/Serinc5/Piga/Dgka/Acss2/Pmvk/Pgap2/Ak3/Pik3c3/Cept1/Ip6k2	13
GO:0046822	GO:0046822	regulation of nucleocytoplasmic transport	6/335	129/29008	0.00393536	0.0748608	0.0639862	Ifi27/Pik3r1/Ptpn11/Hsp90ab1/Ctdspl2/Xpo1	6
GO:0002209	GO:0002209	behavioral defense response	4/335	56/29008	0.00400158	0.0756928	0.0646973	Apoe/Gng7/Dbi/Cck	4
GO:0071480	GO:0071480	cellular response to gamma radiation	3/335	28/29008	0.0040373	0.0759419	0.0649103	Rpl26/Cryab/Wrn	3
GO:0051592	GO:0051592	response to calcium ion	6/335	130/29008	0.00408666	0.0764432	0.0653387	Mcoln1/Slc25a13/S100a16/Fus/Clic4/Pde1c	6
GO:0035264	GO:0035264	multicellular organism growth	8/335	220/29008	0.00422311	0.078046	0.0667087	Atrn/Slc12a2/Ptpn11/Rpl29/H3f3a/Clic4/Apba1/Apba2	8
GO:1901888	GO:1901888	regulation of cell junction assembly	8/335	220/29008	0.00422311	0.078046	0.0667087	Nectin1/Peak1/Vcl/Pik3r1/Lrrn3/Rap1a/Ptpn11/Setd5	8
GO:0048167	GO:0048167	regulation of synaptic plasticity	11/335	372/29008	0.0042538	0.078046	0.0667087	Pmch/Slc24a2/Apoe/Ssh1/Dbi/Vgf/Nsmf/Gfap/Epha4/Kcnj10/Cpeb3	11
GO:0031113	GO:0031113	regulation of microtubule polymerization	4/335	57/29008	0.00426506	0.078046	0.0667087	Sgk1/Clip1/Eml2/Map2	4
GO:0097581	GO:0097581	lamellipodium organization	5/335	92/29008	0.00432128	0.0785443	0.0671346	Vcl/Pik3r1/Cdh13/Snx1/Wasf2	5
GO:0045732	GO:0045732	positive regulation of protein catabolic process	8/335	221/29008	0.00433895	0.0785443	0.0671346	Apoe/Mylip/Snx1/Oaz1/Crebrf/Ubqln1/Csnk1d/Smurf1	8
GO:0006606	GO:0006606	protein import into nucleus	7/335	175/29008	0.00436418	0.0785786	0.0671639	Appl2/Pik3r1/Kpna4/Atf2/Ddx5/Hsp90ab1/Adar	7
GO:0035304	GO:0035304	regulation of protein dephosphorylation	5/335	93/29008	0.00452452	0.0810322	0.0692611	Ppp1r16b/Ppia/Vcan/Nsmf/Hsp90ab1	5
GO:0014910	GO:0014910	regulation of smooth muscle cell migration	5/335	94/29008	0.00473447	0.0843437	0.0720916	Il18/Ssh1/Lpar1/Dock4/Pcsk5	5
GO:0071353	GO:0071353	cellular response to interleukin-4	3/335	30/29008	0.00491918	0.0864818	0.0739191	Rpl3/Rps2/Hsp90ab1	3
GO:1904752	GO:1904752	regulation of vascular associated smooth muscle cell migration	3/335	30/29008	0.00491918	0.0864818	0.0739191	Ssh1/Dock4/Pcsk5	3
GO:0051170	GO:0051170	import into nucleus	7/335	179/29008	0.00493154	0.0864818	0.0739191	Appl2/Pik3r1/Kpna4/Atf2/Ddx5/Hsp90ab1/Adar	7
GO:0006643	GO:0006643	membrane lipid metabolic process	7/335	180/29008	0.00508167	0.0880007	0.0752173	Sirt3/Elovl1/Serinc5/Piga/Pgap2/Plpp3/St3gal6	7
GO:0014065	GO:0014065	phosphatidylinositol 3-kinase signaling	6/335	136/29008	0.00508636	0.0880007	0.0752173	Ppp1r16b/Prex2/Il18/Pik3r1/Ror1/Entpd5	6
GO:0042596	GO:0042596	fear response	4/335	60/29008	0.00512516	0.0880007	0.0752173	Apoe/Gng7/Dbi/Cck	4
GO:0051591	GO:0051591	response to cAMP	4/335	60/29008	0.00512516	0.0880007	0.0752173	Gpd1/Pik3r1/Rap1a/Hcn2	4
GO:0006661	GO:0006661	phosphatidylinositol biosynthetic process	5/335	96/29008	0.00517497	0.0880007	0.0752173	Pik3r1/Piga/Pgap2/Pik3c3/Ip6k2	5
GO:0007229	GO:0007229	integrin-mediated signaling pathway	5/335	96/29008	0.00517497	0.0880007	0.0752173	Itga9/Ptpn11/Pcsk5/Arhgap35/Plpp3	5
GO:0007219	GO:0007219	Notch signaling pathway	7/335	182/29008	0.00539221	0.0909124	0.077706	Grip2/Tspan5/Epn2/Prag1/Tspan14/Dner/Robo1	7
GO:0032801	GO:0032801	receptor catabolic process	3/335	31/29008	0.0054002	0.0909124	0.077706	Apoe/Mylip/Smurf1	3
GO:0035306	GO:0035306	positive regulation of dephosphorylation	4/335	61/29008	0.0054358	0.0910565	0.0778292	Ppp1r16b/Ppia/Nsmf/Hsp90ab1	4
GO:0034380	GO:0034380	high-density lipoprotein particle assembly	2/335	10/29008	0.00562831	0.0930298	0.0795159	Apoe/Abca1	2
GO:0071257	GO:0071257	cellular response to electrical stimulus	2/335	10/29008	0.00562831	0.0930298	0.0795159	Nsmf/Rpe65	2
GO:0031668	GO:0031668	cellular response to extracellular stimulus	8/335	231/29008	0.00563649	0.0930298	0.0795159	Sik2/Wrn/Atf2/Glul/Arhgap35/Pik3c3/Eif2ak2/Pdia3	8
GO:0042594	GO:0042594	response to starvation	7/335	184/29008	0.00571676	0.0938943	0.0802548	Hcrt/Sik2/Wrn/Atf2/Glul/Pik3c3/Eif2ak2	7
GO:0000731	GO:0000731	DNA synthesis involved in DNA repair	3/335	32/29008	0.0059085	0.0947329	0.0809716	Wrn/Spata22/Zbtb1	3
GO:0022011	GO:0022011	myelination in peripheral nervous system	3/335	32/29008	0.0059085	0.0947329	0.0809716	Sh3tc2/Ndrg1/Arhgef10	3
GO:0032292	GO:0032292	peripheral nervous system axon ensheathment	3/335	32/29008	0.0059085	0.0947329	0.0809716	Sh3tc2/Ndrg1/Arhgef10	3
GO:0070670	GO:0070670	response to interleukin-4	3/335	32/29008	0.0059085	0.0947329	0.0809716	Rpl3/Rps2/Hsp90ab1	3
GO:1904738	GO:1904738	vascular associated smooth muscle cell migration	3/335	32/29008	0.0059085	0.0947329	0.0809716	Ssh1/Dock4/Pcsk5	3
GO:0031023	GO:0031023	microtubule organizing center organization	6/335	141/29008	0.00604765	0.0956317	0.0817398	Plk4/Mpdz/Xpo1/Azin1/Arhgef10/Sdccag8	6
GO:0032388	GO:0032388	positive regulation of intracellular transport	7/335	186/29008	0.00605571	0.0956317	0.0817398	Pik3r1/Eipr1/Oaz1/Hsp90ab1/Ctdspl2/Crebrf/Map2	7
GO:0050796	GO:0050796	regulation of insulin secretion	7/335	186/29008	0.00605571	0.0956317	0.0817398	Nnat/Ptpn11/Eipr1/Glul/Pde1c/Tm7sf3/Aacs	7
GO:0032271	GO:0032271	regulation of protein polymerization	8/335	234/29008	0.00607816	0.0956317	0.0817398	Sgk1/Ssh1/Tmod2/Wasf2/Clip1/Eml2/Tmod1/Map2	8
GO:0032370	GO:0032370	positive regulation of lipid transport	5/335	100/29008	0.00614166	0.0961813	0.0822096	Apoe/Atp8a1/Dbi/Tnfrsf11a/Abca1	5
GO:0048675	GO:0048675	axon extension	6/335	142/29008	0.00625475	0.0974989	0.0833357	Apoe/Dip2b/Vcl/Shtn1/Hsp90ab1/Map2	6
GO:0016055	GO:0016055	Wnt signaling pathway	12/335	449/29008	0.0063809	0.0989739	0.0845965	Limd1/Apoe/Rps12/Ubac2/Sulf2/Ccdc88c/Pias4/Plpp3/Gprc5b/Ror1/Csnk1d/Cpe	12
GO:0040036	GO:0040036	regulation of fibroblast growth factor receptor signaling pathway	3/335	33/29008	0.00644447	0.0989739	0.0845965	Hhip/Prkd2/Sulf2	3
GO:0055094	GO:0055094	response to lipoprotein particle	3/335	33/29008	0.00644447	0.0989739	0.0845965	Apoe/Mylip/Cdh13	3
GO:0046488	GO:0046488	phosphatidylinositol metabolic process	6/335	143/29008	0.00646696	0.0989739	0.0845965	Pik3r1/Piga/Synj2/Pgap2/Pik3c3/Ip6k2	6
GO:0043547	GO:0043547	positive regulation of GTPase activity	8/335	237/29008	0.00654566	0.099725	0.0852385	Dock9/Rap1a/Arhgap35/Epha4/Arhgef10/Rsu1/Zc3h15/Rap1gds1	8
GO:0198738	GO:0198738	cell-cell signaling by wnt	12/335	451/29008	0.00660042	0.100106	0.0855644	Limd1/Apoe/Rps12/Ubac2/Sulf2/Ccdc88c/Pias4/Plpp3/Gprc5b/Ror1/Csnk1d/Cpe	12
GO:0150115	GO:0150115	cell-substrate junction organization	5/335	102/29008	0.00666969	0.100703	0.0860747	Peak1/Vcl/Pik3r1/Tesk2/Ptpn11	5
GO:1902231	GO:1902231	positive regulation of intrinsic apoptotic signaling pathway in response to DNA damage	2/335	11/29008	0.00682679	0.101798	0.0870103	Rpl26/Pias4	2
GO:1903911	GO:1903911	positive regulation of receptor clustering	2/335	11/29008	0.00682679	0.101798	0.0870103	Grip2/Ssh1	2
GO:0019221	GO:0019221	cytokine-mediated signaling pathway	11/335	397/29008	0.00683289	0.101798	0.0870103	Appl2/Ifi27/Il18/Actn4/Stat1/Tnfrsf11a/Pias4/Adar/Crebrf/Robo1/Zc3h15	11
GO:0007173	GO:0007173	epidermal growth factor receptor signaling pathway	5/335	103/29008	0.00694527	0.102565	0.0876655	Mvb12b/Hip1/Errfi1/Cdh13/Ptpn11	5
GO:0014909	GO:0014909	smooth muscle cell migration	5/335	103/29008	0.00694527	0.102565	0.0876655	Il18/Ssh1/Lpar1/Dock4/Pcsk5	5
GO:0051973	GO:0051973	positive regulation of telomerase activity	3/335	34/29008	0.00700848	0.103046	0.0880771	Hsp90ab1/Parm1/Nvl	3
GO:0006066	GO:0006066	alcohol metabolic process	10/335	344/29008	0.00704455	0.103126	0.0881455	Ttr/Apoe/Gpd1/Synj2/Pmvk/Plpp3/Abca1/Ip6k2/Rpe65/Sc5d	10
GO:1903051	GO:1903051	negative regulation of proteolysis involved in cellular protein catabolic process	4/335	66/29008	0.00717814	0.104412	0.089245	Rps7/Rybp/Hsp90ab1/Epha4	4
GO:0010038	GO:0010038	response to metal ion	9/335	292/29008	0.00719444	0.104412	0.089245	Mcoln1/B2m/Gatm/Slc25a13/Slc12a2/S100a16/Fus/Clic4/Pde1c	9
GO:0090288	GO:0090288	negative regulation of cellular response to growth factor stimulus	5/335	104/29008	0.00722871	0.104459	0.0892852	Htra1/Epn2/Sulf2/Ctdspl2/Smurf1	5
GO:0051258	GO:0051258	protein polymerization	9/335	293/29008	0.00734948	0.105317	0.0900186	Sgk1/Ssh1/Tmod2/Wasf2/Clip1/Eml2/Csnk1d/Tmod1/Map2	9
GO:0014074	GO:0014074	response to purine-containing compound	5/335	105/29008	0.00752012	0.105317	0.0900186	Gpd1/Pik3r1/Rap1a/Ssh1/Hcn2	5
GO:0060348	GO:0060348	bone development	8/335	243/29008	0.00756184	0.105317	0.0900186	Scube2/Zbtb16/Rpl13/Ptpn11/Atf2/Sulf2/Wasf2/Dym	8
GO:0000462	GO:0000462	maturation of SSU-rRNA from tricistronic rRNA transcript (SSU-rRNA, 5.8S rRNA, LSU-rRNA)	3/335	35/29008	0.00760088	0.105317	0.0900186	Ngdn/Rps16/Rps8	3
GO:0002021	GO:0002021	response to dietary excess	3/335	35/29008	0.00760088	0.105317	0.0900186	Appl2/Apoe/Vgf	3
GO:0008299	GO:0008299	isoprenoid biosynthetic process	3/335	35/29008	0.00760088	0.105317	0.0900186	Pmvk/Rpe65/Pdss2	3
GO:0014044	GO:0014044	Schwann cell development	3/335	35/29008	0.00760088	0.105317	0.0900186	Sh3tc2/Ndrg1/Arhgef10	3
GO:0016339	GO:0016339	calcium-dependent cell-cell adhesion via plasma membrane cell adhesion molecules	3/335	35/29008	0.00760088	0.105317	0.0900186	Cdh20/Cdh13/Cdh19	3
GO:0035025	GO:0035025	positive regulation of Rho protein signal transduction	3/335	35/29008	0.00760088	0.105317	0.0900186	Prag1/Lpar1/Robo1	3
GO:0071402	GO:0071402	cellular response to lipoprotein particle stimulus	3/335	35/29008	0.00760088	0.105317	0.0900186	Apoe/Mylip/Cdh13	3
GO:0071496	GO:0071496	cellular response to external stimulus	9/335	295/29008	0.00766722	0.105801	0.0904322	Sik2/Wrn/Ptpn11/Atf2/Glul/Arhgap35/Pik3c3/Eif2ak2/Pdia3	9
GO:0002699	GO:0002699	positive regulation of immune effector process	9/335	296/29008	0.00782997	0.107606	0.0919748	Appl2/B2m/Il18/Rap1a/Snx4/Gprc5b/Zbtb1/Myo18a/Mlh1	9
GO:0038094	GO:0038094	Fc-gamma receptor signaling pathway	2/335	12/29008	0.00812998	0.10896	0.0931319	Appl2/Rap1a	2
GO:1900272	GO:1900272	negative regulation of long-term synaptic potentiation	2/335	12/29008	0.00812998	0.10896	0.0931319	Apoe/Epha4	2
GO:1901142	GO:1901142	insulin metabolic process	2/335	12/29008	0.00812998	0.10896	0.0931319	Ero1b/Cpe	2
GO:1903365	GO:1903365	regulation of fear response	2/335	12/29008	0.00812998	0.10896	0.0931319	Apoe/Cck	2
GO:1905907	GO:1905907	negative regulation of amyloid fibril formation	2/335	12/29008	0.00812998	0.10896	0.0931319	Apoe/Cryab	2
GO:2000822	GO:2000822	regulation of behavioral fear response	2/335	12/29008	0.00812998	0.10896	0.0931319	Apoe/Cck	2
GO:0006979	GO:0006979	response to oxidative stress	11/335	407/29008	0.008155	0.10896	0.0931319	Cst3/Atrn/Apoe/Cryab/Ppia/Wrn/Myef2/Kpna4/Aifm1/Atf2/Ubqln1	11
GO:0006623	GO:0006623	protein targeting to vacuole	3/335	36/29008	0.00822197	0.109421	0.0935256	Sort1/Scarb2/Smurf1	3
GO:0060828	GO:0060828	regulation of canonical Wnt signaling pathway	8/335	247/29008	0.00830243	0.109712	0.093775	Limd1/Apoe/Rps12/Ubac2/Sulf2/Ccdc88c/Gprc5b/Csnk1d	8
GO:0042391	GO:0042391	regulation of membrane potential	12/335	465/29008	0.00830907	0.109712	0.093775	Hcrt/Grip2/B2m/Pxk/Cacna2d1/Pank2/Ssh1/Shtn1/Kcnj10/Nrcam/Hcn2/Cck	12
GO:0150116	GO:0150116	regulation of cell-substrate junction organization	4/335	69/29008	0.00838203	0.110243	0.094229	Peak1/Vcl/Pik3r1/Ptpn11	4
GO:0035967	GO:0035967	cellular response to topologically incorrect protein	5/335	108/29008	0.00844329	0.110617	0.0945482	Pik3r1/Dnajc18/Crebrf/Eif2ak2/Tm7sf3	5
GO:0051092	GO:0051092	positive regulation of NF-kappaB transcription factor activity	6/335	152/29008	0.00861848	0.112272	0.0959632	Il18/Prkd2/Ppia/Tnfrsf11a/Ror1/Eif2ak2	6
GO:0031669	GO:0031669	cellular response to nutrient levels	7/335	199/29008	0.00863633	0.112272	0.0959632	Sik2/Wrn/Atf2/Glul/Pik3c3/Eif2ak2/Pdia3	7
GO:0042058	GO:0042058	regulation of epidermal growth factor receptor signaling pathway	4/335	70/29008	0.00881089	0.112799	0.0964137	Mvb12b/Hip1/Errfi1/Cdh13	4
GO:0046324	GO:0046324	regulation of glucose import	4/335	70/29008	0.00881089	0.112799	0.0964137	Appl2/Rap1a/Ptpn11/Stxbp3	4
GO:0048168	GO:0048168	regulation of neuronal synaptic plasticity	4/335	70/29008	0.00881089	0.112799	0.0964137	Pmch/Vgf/Nsmf/Kcnj10	4
GO:2001244	GO:2001244	positive regulation of intrinsic apoptotic signaling pathway	4/335	70/29008	0.00881089	0.112799	0.0964137	Septin4/Rpl26/Rps7/Pias4	4
GO:0071364	GO:0071364	cellular response to epidermal growth factor stimulus	3/335	37/29008	0.00887207	0.112898	0.0964981	Eef1a1/Ptpn11/Ncl	3
GO:0032368	GO:0032368	regulation of lipid transport	6/335	153/29008	0.00888566	0.112898	0.0964981	Apoe/Atp8a1/Dbi/Ptpn11/Tnfrsf11a/Abca1	6
GO:0060070	GO:0060070	canonical Wnt signaling pathway	9/335	303/29008	0.00904411	0.114479	0.0978496	Limd1/Apoe/Rps12/Ubac2/Sulf2/Ccdc88c/Plpp3/Gprc5b/Csnk1d	9
GO:0016525	GO:0016525	negative regulation of angiogenesis	5/335	110/29008	0.00910059	0.114763	0.0980919	Hhip/Epn2/Stat1/Slc12a2/Atf2	5
GO:0045785	GO:0045785	positive regulation of cell adhesion	12/335	471/29008	0.00913959	0.114825	0.0981447	Zbtb16/Adam19/B2m/Il18/Prkd2/Cdh13/Ptpn11/Pcsk5/Epha4/Plpp3/Zbtb1/Rsu1	12
GO:0051047	GO:0051047	positive regulation of secretion	11/335	415/29008	0.00934924	0.116521	0.0995944	Ppia/Slc12a2/Nnat/Ptpn11/Tnfrsf11a/Glul/Snx4/Myo18a/Tm7sf3/Cck/Aacs	11
GO:0051168	GO:0051168	nuclear export	6/335	155/29008	0.00943772	0.116521	0.0995944	Ifi27/Ptpn11/Ctdspl2/Xpo1/Adar/Smurf1	6
GO:0008344	GO:0008344	adult locomotory behavior	5/335	111/29008	0.00944211	0.116521	0.0995944	Prex2/Pbx3/Epha4/Kcnj10/Tmod1	5
GO:0043517	GO:0043517	positive regulation of DNA damage response, signal transduction by p53 class mediator	2/335	13/29008	0.00953532	0.116521	0.0995944	Rpl26/Ddx5	2
GO:0048548	GO:0048548	regulation of pinocytosis	2/335	13/29008	0.00953532	0.116521	0.0995944	Appl2/Actn4	2
GO:0060368	GO:0060368	regulation of Fc receptor mediated stimulatory signaling pathway	2/335	13/29008	0.00953532	0.116521	0.0995944	Appl2/Rap1a	2
GO:1903651	GO:1903651	positive regulation of cytoplasmic transport	2/335	13/29008	0.00953532	0.116521	0.0995944	Eipr1/Map2	2
GO:1902229	GO:1902229	regulation of intrinsic apoptotic signaling pathway in response to DNA damage	3/335	38/29008	0.00955144	0.116521	0.0995944	Tpt1/Rpl26/Pias4	3
GO:0034976	GO:0034976	response to endoplasmic reticulum stress	8/335	254/29008	0.0097276	0.118241	0.101065	Pik3r1/Aifm1/Ubac2/Dnajc18/Crebrf/Ubqln1/Eif2ak2/Pdia3	8
GO:2000181	GO:2000181	negative regulation of blood vessel morphogenesis	5/335	112/29008	0.00979235	0.118477	0.101267	Hhip/Epn2/Stat1/Slc12a2/Atf2	5
GO:0099173	GO:0099173	postsynapse organization	7/335	204/29008	0.00981739	0.118477	0.101267	Grip2/Apoe/Ssh1/Epha4/Wasf2/Nrcam/Ndrg1	7
GO:0007411	GO:0007411	axon guidance	8/335	255/29008	0.00994516	0.119591	0.102218	Dscaml1/Nectin1/Alcam/Arhgap35/Epha4/Rpl24/Nrcam/Robo1	8
GO:0008630	GO:0008630	intrinsic apoptotic signaling pathway in response to DNA damage	5/335	113/29008	0.0101514	0.120546	0.103035	Tpt1/Rpl26/Pik3r1/Pias4/Mlh1	5
GO:1901343	GO:1901343	negative regulation of vasculature development	5/335	113/29008	0.0101514	0.120546	0.103035	Hhip/Epn2/Stat1/Slc12a2/Atf2	5
GO:0097485	GO:0097485	neuron projection guidance	8/335	256/29008	0.0101663	0.120546	0.103035	Dscaml1/Nectin1/Alcam/Arhgap35/Epha4/Rpl24/Nrcam/Robo1	8
GO:0033209	GO:0033209	tumor necrosis factor-mediated signaling pathway	4/335	73/29008	0.0101826	0.120546	0.103035	Actn4/Stat1/Tnfrsf11a/Pias4	4
GO:0071320	GO:0071320	cellular response to cAMP	3/335	39/29008	0.0102603	0.120546	0.103035	Gpd1/Rap1a/Hcn2	3
GO:1903670	GO:1903670	regulation of sprouting angiogenesis	3/335	39/29008	0.0102603	0.120546	0.103035	Ppp1r16b/Epn2/Glul	3
GO:0007613	GO:0007613	memory	6/335	158/29008	0.0103111	0.120546	0.103035	Slc24a2/Apoe/Sgk1/Csmd1/Cpeb3/Cck	6
GO:0016482	GO:0016482	cytosolic transport	6/335	158/29008	0.0103111	0.120546	0.103035	Snx1/Eipr1/Sort1/Plekhj1/Pik3c3/Map2	6
GO:0034250	GO:0034250	positive regulation of cellular amide metabolic process	6/335	159/29008	0.0106145	0.123443	0.105511	Rbm3/Sirt3/Apoe/Rpl26/Epha4/Cpeb3	6
GO:0030032	GO:0030032	lamellipodium assembly	4/335	74/29008	0.0106688	0.123443	0.105511	Vcl/Pik3r1/Cdh13/Wasf2	4
GO:0051298	GO:0051298	centrosome duplication	4/335	74/29008	0.0106688	0.123443	0.105511	Plk4/Xpo1/Azin1/Arhgef10	4
GO:0045017	GO:0045017	glycerolipid biosynthetic process	7/335	208/29008	0.0108439	0.123497	0.105557	Pik3r1/Piga/Dgka/Pgap2/Pik3c3/Cept1/Ip6k2	7
GO:0002062	GO:0002062	chondrocyte differentiation	5/335	115/29008	0.0108964	0.123497	0.105557	Scube2/Zbtb16/Ptpn11/Atf2/Sulf2	5
GO:0030431	GO:0030431	sleep	3/335	40/29008	0.010999	0.123497	0.105557	Pmch/Hcrt/Il18	3
GO:0043267	GO:0043267	negative regulation of potassium ion transport	3/335	40/29008	0.010999	0.123497	0.105557	Hcrt/Plcb4/Kcnab1	3
GO:0070849	GO:0070849	response to epidermal growth factor	3/335	40/29008	0.010999	0.123497	0.105557	Eef1a1/Ptpn11/Ncl	3
GO:0009083	GO:0009083	branched-chain amino acid catabolic process	2/335	14/29008	0.0110403	0.123497	0.105557	Bckdhb/Bcat1	2
GO:0032253	GO:0032253	dense core granule localization	2/335	14/29008	0.0110403	0.123497	0.105557	Eipr1/Map2	2
GO:0042789	GO:0042789	mRNA transcription by RNA polymerase II	2/335	14/29008	0.0110403	0.123497	0.105557	Atf2/Zbtb1	2
GO:1901950	GO:1901950	dense core granule transport	2/335	14/29008	0.0110403	0.123497	0.105557	Eipr1/Map2	2
GO:2000644	GO:2000644	regulation of receptor catabolic process	2/335	14/29008	0.0110403	0.123497	0.105557	Apoe/Mylip	2
GO:1901796	GO:1901796	regulation of signal transduction by p53 class mediator	4/335	75/29008	0.0111697	0.124531	0.106441	Rpl26/Rps7/Rps20/Ddx5	4
GO:0015849	GO:0015849	organic acid transport	9/335	314/29008	0.0112335	0.124829	0.106696	Slc38a2/Apoe/Slc25a13/Slc12a2/Tnfrsf11a/Gfap/Kcnj10/Apba1/Cck	9
GO:1904659	GO:1904659	glucose transmembrane transport	5/335	116/29008	0.0112826	0.124962	0.106809	Appl2/Rap1a/Ptpn11/Stxbp3/Sort1	5
GO:0031032	GO:0031032	actomyosin structure organization	7/335	210/29008	0.0113854	0.125687	0.107429	Pik3r1/Lpar1/Tmod2/Wasf2/Myo18a/Tmod1/Arhgef10	7
GO:0050714	GO:0050714	positive regulation of protein secretion	6/335	162/29008	0.0115628	0.126107	0.107788	Ppia/Nnat/Glul/Myo18a/Tm7sf3/Aacs	6
GO:0032886	GO:0032886	regulation of microtubule-based process	8/335	262/29008	0.0115708	0.126107	0.107788	Sgk1/Plk4/Mpdz/Xpo1/Clip1/Azin1/Eml2/Map2	8
GO:0008645	GO:0008645	hexose transmembrane transport	5/335	117/29008	0.0116779	0.126107	0.107788	Appl2/Rap1a/Ptpn11/Stxbp3/Sort1	5
GO:0014812	GO:0014812	muscle cell migration	5/335	117/29008	0.0116779	0.126107	0.107788	Il18/Ssh1/Lpar1/Dock4/Pcsk5	5
GO:0045446	GO:0045446	endothelial cell differentiation	5/335	117/29008	0.0116779	0.126107	0.107788	Hapln2/Ppp1r16b/Vcl/Rap1a/Clic4	5
GO:0007422	GO:0007422	peripheral nervous system development	4/335	76/29008	0.0116856	0.126107	0.107788	Hapln2/Sh3tc2/Ndrg1/Arhgef10	4
GO:2000573	GO:2000573	positive regulation of DNA biosynthetic process	4/335	76/29008	0.0116856	0.126107	0.107788	Prkd2/Hsp90ab1/Parm1/Nvl	4
GO:0038179	GO:0038179	neurotrophin signaling pathway	3/335	41/29008	0.0117676	0.126183	0.107853	Rap1a/Ptpn11/Sort1	3
GO:0060603	GO:0060603	mammary gland duct morphogenesis	3/335	41/29008	0.0117676	0.126183	0.107853	Slc12a2/Csmd1/Robo1	3
GO:0050807	GO:0050807	regulation of synapse organization	8/335	263/29008	0.0118181	0.126229	0.107893	Apoe/Nectin1/Pik3r1/Lrrn3/Setd5/Epha4/Nrcam/Sparcl1	8
GO:0010256	GO:0010256	endomembrane system organization	12/335	488/29008	0.0118469	0.126229	0.107893	Sh3gl2/Sh3tc2/Arhgap21/Shtn1/Plekhj1/Pik3c3/Abca1/Myo18a/Ndrg1/Csnk1d/Washc4/Dym	12
GO:0030111	GO:0030111	regulation of Wnt signaling pathway	9/335	317/29008	0.0118942	0.126333	0.107982	Limd1/Apoe/Rps12/Ubac2/Sulf2/Ccdc88c/Plpp3/Gprc5b/Csnk1d	9
GO:1903363	GO:1903363	negative regulation of cellular protein catabolic process	4/335	77/29008	0.0122164	0.127829	0.10926	Rps7/Rybp/Hsp90ab1/Epha4	4
GO:0009267	GO:0009267	cellular response to starvation	6/335	164/29008	0.0122273	0.127829	0.10926	Sik2/Wrn/Atf2/Glul/Pik3c3/Eif2ak2	6
GO:0045216	GO:0045216	cell-cell junction organization	7/335	213/29008	0.012234	0.127829	0.10926	Nectin1/Vcl/Actn4/Cdh20/Mpdz/Epha4/Cdh19	7
GO:0015749	GO:0015749	monosaccharide transmembrane transport	5/335	119/29008	0.0124967	0.127829	0.10926	Appl2/Rap1a/Ptpn11/Stxbp3/Sort1	5
GO:1902414	GO:1902414	protein localization to cell junction	5/335	119/29008	0.0124967	0.127829	0.10926	Grip2/Nectin1/Vcl/Actn4/Rap1a	5
GO:0007616	GO:0007616	long-term memory	3/335	42/29008	0.0125664	0.127829	0.10926	Apoe/Sgk1/Cpeb3	3
GO:0009309	GO:0009309	amine biosynthetic process	3/335	42/29008	0.0125664	0.127829	0.10926	Oaz1/Azin1/Amd1	3
GO:0014037	GO:0014037	Schwann cell differentiation	3/335	42/29008	0.0125664	0.127829	0.10926	Sh3tc2/Ndrg1/Arhgef10	3
GO:0042401	GO:0042401	cellular biogenic amine biosynthetic process	3/335	42/29008	0.0125664	0.127829	0.10926	Oaz1/Azin1/Amd1	3
GO:0046887	GO:0046887	positive regulation of hormone secretion	6/335	165/29008	0.0125694	0.127829	0.10926	Nnat/Ptpn11/Glul/Snx4/Tm7sf3/Aacs	6
GO:0071383	GO:0071383	cellular response to steroid hormone stimulus	6/335	165/29008	0.0125694	0.127829	0.10926	Sgk1/Ncoa2/Ddx5/Dnaja1/Crebrf/Klf9	6
GO:0001865	GO:0001865	NK T cell differentiation	2/335	15/29008	0.0126424	0.127829	0.10926	Zbtb16/Atf2	2
GO:0002566	GO:0002566	somatic diversification of immune receptors via somatic mutation	2/335	15/29008	0.0126424	0.127829	0.10926	Adar/Mlh1	2
GO:0033700	GO:0033700	phospholipid efflux	2/335	15/29008	0.0126424	0.127829	0.10926	Apoe/Abca1	2
GO:0046322	GO:0046322	negative regulation of fatty acid oxidation	2/335	15/29008	0.0126424	0.127829	0.10926	Appl2/Dbi	2
GO:1905906	GO:1905906	regulation of amyloid fibril formation	2/335	15/29008	0.0126424	0.127829	0.10926	Apoe/Cryab	2
GO:0006919	GO:0006919	activation of cysteine-type endopeptidase activity involved in apoptotic process	4/335	78/29008	0.0127625	0.128273	0.10964	Hip1/Stat1/Robo1/Cck	4
GO:0008543	GO:0008543	fibroblast growth factor receptor signaling pathway	4/335	78/29008	0.0127625	0.128273	0.10964	Hhip/Prkd2/Ptpn11/Sulf2	4
GO:0050679	GO:0050679	positive regulation of epithelial cell proliferation	7/335	215/29008	0.0128245	0.128349	0.109705	Ppp1r16b/Il18/Htra1/Prkd2/Cdh13/Glul/Azin1	7
GO:0051091	GO:0051091	positive regulation of DNA-binding transcription factor activity	8/335	267/29008	0.0128464	0.128349	0.109705	Il18/Prkd2/Ppia/Tnfrsf11a/Atf2/Plpp3/Ror1/Eif2ak2	8
GO:0034219	GO:0034219	carbohydrate transmembrane transport	5/335	120/29008	0.0129203	0.128492	0.109827	Appl2/Rap1a/Ptpn11/Stxbp3/Sort1	5
GO:0009896	GO:0009896	positive regulation of catabolic process	12/335	494/29008	0.012937	0.128492	0.109827	Apoe/Gpd1/Mylip/Snx1/Oaz1/Crebrf/Ubqln1/Entpd5/Mlh1/Csnk1d/Smurf1/Cpeb3	12
GO:0009266	GO:0009266	response to temperature stimulus	6/335	167/29008	0.0132737	0.131448	0.112354	Pmch/Appl2/Rbm3/Vgf/Hsp90ab1/Dnaja1	6
GO:0021955	GO:0021955	central nervous system neuron axonogenesis	3/335	43/29008	0.0133955	0.132266	0.113052	Arhgap35/Hsp90ab1/Epha4	3
GO:0015748	GO:0015748	organophosphate ester transport	5/335	122/29008	0.0137965	0.13543	0.115757	Apoe/Atp8a1/Dbi/Scarb2/Abca1	5
GO:0042177	GO:0042177	negative regulation of protein catabolic process	5/335	122/29008	0.0137965	0.13543	0.115757	Rps7/Rybp/Hsp90ab1/Epha4/Azin1	5
GO:1900076	GO:1900076	regulation of cellular response to insulin stimulus	4/335	80/29008	0.0139009	0.136034	0.116273	Appl2/Grb14/Ptpn11/Ptpre	4
GO:0050803	GO:0050803	regulation of synapse structure or activity	8/335	271/29008	0.0139388	0.136034	0.116273	Apoe/Nectin1/Pik3r1/Lrrn3/Setd5/Epha4/Nrcam/Sparcl1	8
GO:0002040	GO:0002040	sprouting angiogenesis	5/335	123/29008	0.0142491	0.13755	0.117569	Ppp1r16b/Epn2/Cdh13/Glul/Robo1	5
GO:1905954	GO:1905954	positive regulation of lipid localization	5/335	123/29008	0.0142491	0.13755	0.117569	Apoe/Atp8a1/Dbi/Tnfrsf11a/Abca1	5
GO:0050685	GO:0050685	positive regulation of mRNA processing	3/335	44/29008	0.0142551	0.13755	0.117569	Rbm3/Ncl/Cpeb3	3
GO:0003413	GO:0003413	chondrocyte differentiation involved in endochondral bone morphogenesis	2/335	16/29008	0.0143392	0.13755	0.117569	Scube2/Atf2	2
GO:0070593	GO:0070593	dendrite self-avoidance	2/335	16/29008	0.0143392	0.13755	0.117569	Dscaml1/Nrcam	2
GO:0072673	GO:0072673	lamellipodium morphogenesis	2/335	16/29008	0.0143392	0.13755	0.117569	Snx1/Wasf2	2
GO:0002244	GO:0002244	hematopoietic progenitor cell differentiation	6/335	170/29008	0.0143812	0.137561	0.117578	Gpatch4/Atf2/Adar/Zbtb1/Ssbp3/Eif2ak2	6
GO:0050680	GO:0050680	negative regulation of epithelial cell proliferation	6/335	171/29008	0.0147642	0.140825	0.120368	Apoe/B2m/Stat1/Atf2/Klf9/Robo1	6
GO:0001667	GO:0001667	ameboidal-type cell migration	11/335	444/29008	0.0148397	0.141145	0.120642	Appl2/Arsb/Apoe/Zfand5/Prkd2/Cdh13/Ptpn11/Glul/Wasf2/Plpp3/Robo1	11
GO:0051054	GO:0051054	positive regulation of DNA metabolic process	7/335	222/29008	0.0150529	0.141735	0.121146	Prkd2/Wrn/Hsp90ab1/Parm1/Fus/Nvl/Mlh1	7
GO:0048588	GO:0048588	developmental cell growth	8/335	275/29008	0.0150975	0.141735	0.121146	Apoe/Sh3gl2/Dip2b/Vcl/Shtn1/Hsp90ab1/Smurf1/Map2	8
GO:0071385	GO:0071385	cellular response to glucocorticoid stimulus	3/335	45/29008	0.0151452	0.141735	0.121146	Sgk1/Crebrf/Klf9	3
GO:0071825	GO:0071825	protein-lipid complex subunit organization	3/335	45/29008	0.0151452	0.141735	0.121146	Apoe/Sh3gl2/Abca1	3
GO:0072583	GO:0072583	clathrin-dependent endocytosis	3/335	45/29008	0.0151452	0.141735	0.121146	Sh3gl2/Hip1/Sh3gl3	3
GO:0071478	GO:0071478	cellular response to radiation	6/335	172/29008	0.0151543	0.141735	0.121146	Slc24a2/Rpl26/Cryab/Pik3r1/Wrn/Zbtb1	6
GO:0051384	GO:0051384	response to glucocorticoid	4/335	83/29008	0.0157259	0.145588	0.124439	Sgk1/Pik3r1/Crebrf/Klf9	4
GO:0034248	GO:0034248	regulation of cellular amide metabolic process	11/335	448/29008	0.0157555	0.145588	0.124439	Rbm3/Sirt3/Apoe/Rpl26/Rplp1/Ngdn/Epha4/Ncl/Eif2ak2/Mlh1/Cpeb3	11
GO:0010824	GO:0010824	regulation of centrosome duplication	3/335	46/29008	0.0160661	0.145588	0.124439	Plk4/Xpo1/Azin1	3
GO:0032965	GO:0032965	regulation of collagen biosynthetic process	3/335	46/29008	0.0160661	0.145588	0.124439	Il18/Errfi1/Rap1a	3
GO:0046854	GO:0046854	phosphatidylinositol phosphate biosynthetic process	3/335	46/29008	0.0160661	0.145588	0.124439	Pik3r1/Pik3c3/Ip6k2	3
GO:1900077	GO:1900077	negative regulation of cellular response to insulin stimulus	3/335	46/29008	0.0160661	0.145588	0.124439	Appl2/Grb14/Ptpre	3
GO:0007160	GO:0007160	cell-matrix adhesion	7/335	225/29008	0.0160875	0.145588	0.124439	Peak1/Vcl/Pik3r1/Tesk2/Cdh13/Ptpn11/Pcsk5	7
GO:0002431	GO:0002431	Fc receptor mediated stimulatory signaling pathway	2/335	17/29008	0.0161284	0.145588	0.124439	Appl2/Rap1a	2
GO:0009081	GO:0009081	branched-chain amino acid metabolic process	2/335	17/29008	0.0161284	0.145588	0.124439	Bckdhb/Bcat1	2
GO:0010713	GO:0010713	negative regulation of collagen metabolic process	2/335	17/29008	0.0161284	0.145588	0.124439	Errfi1/Rap1a	2
GO:0032966	GO:0032966	negative regulation of collagen biosynthetic process	2/335	17/29008	0.0161284	0.145588	0.124439	Errfi1/Rap1a	2
GO:0038093	GO:0038093	Fc receptor signaling pathway	2/335	17/29008	0.0161284	0.145588	0.124439	Appl2/Rap1a	2
GO:0070262	GO:0070262	peptidyl-serine dephosphorylation	2/335	17/29008	0.0161284	0.145588	0.124439	Ppp1r16b/Ppp2r2a	2
GO:0110053	GO:0110053	regulation of actin filament organization	8/335	279/29008	0.0163245	0.146957	0.125609	Pik3r1/Ssh1/Lpar1/Tmod2/Arhgap35/Wasf2/Tmod1/Arhgef10	8
GO:0061572	GO:0061572	actin filament bundle organization	6/335	175/29008	0.0163673	0.146957	0.125609	Pik3r1/Actn4/Lpar1/Shtn1/Wasf2/Arhgef10	6
GO:0048545	GO:0048545	response to steroid hormone	7/335	226/29008	0.0164433	0.147247	0.125857	Sgk1/Pik3r1/Ncoa2/Ddx5/Dnaja1/Crebrf/Klf9	7
GO:0007098	GO:0007098	centrosome cycle	5/335	128/29008	0.0166623	0.148027	0.126524	Plk4/Xpo1/Azin1/Arhgef10/Sdccag8	5
GO:0030048	GO:0030048	actin filament-based movement	5/335	128/29008	0.0166623	0.148027	0.126524	Actn4/Cacna2d1/Shtn1/Ccdc88c/Wasf2	5
GO:0045807	GO:0045807	positive regulation of endocytosis	5/335	128/29008	0.0166623	0.148027	0.126524	Appl2/Apoe/B2m/Hip1/Actn4	5
GO:0007015	GO:0007015	actin filament organization	11/335	453/29008	0.0169591	0.150015	0.128223	Hip1/Pik3r1/Actn4/Ssh1/Lpar1/Tmod2/Shtn1/Arhgap35/Wasf2/Tmod1/Arhgef10	11
GO:0001941	GO:0001941	postsynaptic membrane organization	3/335	47/29008	0.0170179	0.150015	0.128223	Grip2/Apoe/Ssh1	3
GO:0051899	GO:0051899	membrane depolarization	4/335	85/29008	0.0170223	0.150015	0.128223	B2m/Cacna2d1/Shtn1/Cck	4
GO:0022604	GO:0022604	regulation of cell morphogenesis	9/335	337/29008	0.0170644	0.150015	0.128223	Limd1/Sgk1/Actn4/Cdc42se2/Prag1/Lpar1/Arhgap35/Epha4/Smurf1	9
GO:1901216	GO:1901216	positive regulation of neuron death	5/335	129/29008	0.0171755	0.150599	0.128722	Apoe/Il18/Ssh1/Aifm1/Atf2	5
GO:0051260	GO:0051260	protein homooligomerization	6/335	178/29008	0.0176458	0.154136	0.131746	Appl2/Mcoln1/B2m/Fus/Zbtb1/Kctd3	6
GO:0048041	GO:0048041	focal adhesion assembly	4/335	86/29008	0.0176948	0.154136	0.131746	Peak1/Vcl/Tesk2/Ptpn11	4
GO:0090276	GO:0090276	regulation of peptide hormone secretion	7/335	230/29008	0.0179225	0.154136	0.131746	Nnat/Ptpn11/Eipr1/Glul/Pde1c/Tm7sf3/Aacs	7
GO:0051972	GO:0051972	regulation of telomerase activity	3/335	48/29008	0.0180005	0.154136	0.131746	Hsp90ab1/Parm1/Nvl	3
GO:0072666	GO:0072666	establishment of protein localization to vacuole	3/335	48/29008	0.0180005	0.154136	0.131746	Sort1/Scarb2/Smurf1	3
GO:0035633	GO:0035633	maintenance of blood-brain barrier	2/335	18/29008	0.0180076	0.154136	0.131746	Sh3gl2/Slc12a2	2
GO:0043217	GO:0043217	myelin maintenance	2/335	18/29008	0.0180076	0.154136	0.131746	Sh3tc2/Ndrg1	2
GO:0044406	GO:0044406	adhesion of symbiont to host	2/335	18/29008	0.0180076	0.154136	0.131746	Nectin1/Hsp90ab1	2
GO:2000369	GO:2000369	regulation of clathrin-dependent endocytosis	2/335	18/29008	0.0180076	0.154136	0.131746	Sh3gl2/Sh3gl3	2
GO:0008380	GO:0008380	RNA splicing	10/335	398/29008	0.0180367	0.154136	0.131746	Slc38a2/Rbm41/Rbm3/Luc7l2/Pik3r1/Khdrbs3/Ddx5/Rps13/Fus/Ncl	10
GO:0061136	GO:0061136	regulation of proteasomal protein catabolic process	6/335	181/29008	0.0189912	0.159882	0.136657	Apoe/Rybp/Hsp90ab1/Xpo1/Ubqln1/Csnk1d	6
GO:0010332	GO:0010332	response to gamma radiation	3/335	49/29008	0.0190141	0.159882	0.136657	Rpl26/Cryab/Wrn	3
GO:0031111	GO:0031111	negative regulation of microtubule polymerization or depolymerization	3/335	49/29008	0.0190141	0.159882	0.136657	Sgk1/Eml2/Map2	3
GO:0035196	GO:0035196	production of miRNAs involved in gene silencing by miRNA	3/335	49/29008	0.0190141	0.159882	0.136657	Rbm3/Ddx5/Adar	3
GO:0071384	GO:0071384	cellular response to corticosteroid stimulus	3/335	49/29008	0.0190141	0.159882	0.136657	Sgk1/Crebrf/Klf9	3
GO:1990573	GO:1990573	potassium ion import across plasma membrane	3/335	49/29008	0.0190141	0.159882	0.136657	Slc12a2/Kcnj10/Hcn2	3
GO:0006720	GO:0006720	isoprenoid metabolic process	4/335	88/29008	0.0190889	0.159882	0.136657	Ttr/Pmvk/Rpe65/Pdss2	4
GO:0034620	GO:0034620	cellular response to unfolded protein	4/335	88/29008	0.0190889	0.159882	0.136657	Pik3r1/Crebrf/Eif2ak2/Tm7sf3	4
GO:0003158	GO:0003158	endothelium development	5/335	133/29008	0.0193327	0.16044	0.137134	Hapln2/Ppp1r16b/Vcl/Rap1a/Clic4	5
GO:0032434	GO:0032434	regulation of proteasomal ubiquitin-dependent protein catabolic process	5/335	133/29008	0.0193327	0.16044	0.137134	Rybp/Hsp90ab1/Xpo1/Ubqln1/Csnk1d	5
GO:0035303	GO:0035303	regulation of dephosphorylation	5/335	133/29008	0.0193327	0.16044	0.137134	Ppp1r16b/Ppia/Vcan/Nsmf/Hsp90ab1	5
GO:0046942	GO:0046942	carboxylic acid transport	8/335	288/29008	0.0193463	0.16044	0.137134	Slc38a2/Slc25a13/Slc12a2/Tnfrsf11a/Gfap/Kcnj10/Apba1/Cck	8
GO:0032024	GO:0032024	positive regulation of insulin secretion	4/335	89/29008	0.0198107	0.161188	0.137773	Nnat/Glul/Tm7sf3/Aacs	4
GO:0002791	GO:0002791	regulation of peptide secretion	7/335	235/29008	0.0199	0.161188	0.137773	Nnat/Ptpn11/Eipr1/Glul/Pde1c/Tm7sf3/Aacs	7
GO:1905952	GO:1905952	regulation of lipid localization	6/335	183/29008	0.0199261	0.161188	0.137773	Apoe/Atp8a1/Dbi/Ptpn11/Tnfrsf11a/Abca1	6
GO:0032011	GO:0032011	ARF protein signal transduction	2/335	19/29008	0.0199744	0.161188	0.137773	Psd2/Psd3	2
GO:0032012	GO:0032012	regulation of ARF protein signal transduction	2/335	19/29008	0.0199744	0.161188	0.137773	Psd2/Psd3	2
GO:0035641	GO:0035641	locomotory exploration behavior	2/335	19/29008	0.0199744	0.161188	0.137773	Apoe/Lsamp	2
GO:0043691	GO:0043691	reverse cholesterol transport	2/335	19/29008	0.0199744	0.161188	0.137773	Apoe/Abca1	2
GO:0045821	GO:0045821	positive regulation of glycolytic process	2/335	19/29008	0.0199744	0.161188	0.137773	Gpd1/Entpd5	2
GO:0098719	GO:0098719	sodium ion import across plasma membrane	2/335	19/29008	0.0199744	0.161188	0.137773	Slc12a2/Hcn2	2
GO:1902004	GO:1902004	positive regulation of amyloid-beta formation	2/335	19/29008	0.0199744	0.161188	0.137773	Apoe/Epha4	2
GO:0045646	GO:0045646	regulation of erythrocyte differentiation	3/335	50/29008	0.0200587	0.161188	0.137773	B2m/Stat1/Klf13	3
GO:0060337	GO:0060337	type I interferon signaling pathway	3/335	50/29008	0.0200587	0.161188	0.137773	Ifi27/Stat1/Adar	3
GO:0071357	GO:0071357	cellular response to type I interferon	3/335	50/29008	0.0200587	0.161188	0.137773	Ifi27/Stat1/Adar	3
GO:0010827	GO:0010827	regulation of glucose transmembrane transport	4/335	90/29008	0.0205492	0.163955	0.140138	Appl2/Rap1a/Ptpn11/Stxbp3	4
GO:0031960	GO:0031960	response to corticosteroid	4/335	90/29008	0.0205492	0.163955	0.140138	Sgk1/Pik3r1/Crebrf/Klf9	4
GO:0045069	GO:0045069	regulation of viral genome replication	4/335	90/29008	0.0205492	0.163955	0.140138	Ppia/Ddx5/Adar/Eif2ak2	4
GO:0090087	GO:0090087	regulation of peptide transport	7/335	237/29008	0.0207321	0.165023	0.141051	Nnat/Ptpn11/Eipr1/Glul/Pde1c/Tm7sf3/Aacs	7
GO:0031050	GO:0031050	dsRNA processing	3/335	51/29008	0.0211344	0.166291	0.142135	Rbm3/Ddx5/Adar	3
GO:0051289	GO:0051289	protein homotetramerization	3/335	51/29008	0.0211344	0.166291	0.142135	Appl2/Mcoln1/B2m	3
GO:0051438	GO:0051438	regulation of ubiquitin-protein transferase activity	3/335	51/29008	0.0211344	0.166291	0.142135	Rps7/Rps2/Dcun1d4	3
GO:0070918	GO:0070918	production of small RNA involved in gene silencing by RNA	3/335	51/29008	0.0211344	0.166291	0.142135	Rbm3/Ddx5/Adar	3
GO:0051403	GO:0051403	stress-activated MAPK cascade	7/335	238/29008	0.0211571	0.166291	0.142135	Phlpp1/Cryab/Ppia/Atf2/Tnfrsf19/Dnaja1/Eif2ak2	7
GO:1903311	GO:1903311	regulation of mRNA metabolic process	8/335	293/29008	0.0211876	0.166291	0.142135	Rbm3/Khdrbs3/Myef2/Ddx5/Fus/Ncl/Mlh1/Cpeb3	8
GO:0048813	GO:0048813	dendrite morphogenesis	6/335	186/29008	0.0213863	0.16746	0.143134	Prex2/Sgk1/Nsmf/Epha4/Robo1/Btbd3	6
GO:0045862	GO:0045862	positive regulation of proteolysis	9/335	351/29008	0.0215513	0.16836	0.143903	Apoe/Hip1/Stat1/Epha4/Ubqln1/Csnk1d/Smurf1/Robo1/Cck	9
GO:0050773	GO:0050773	regulation of dendrite development	5/335	137/29008	0.0216607	0.168823	0.144299	Sgk1/Nsmf/Epha4/Clip1/Robo1	5
GO:0006813	GO:0006813	potassium ion transport	7/335	240/29008	0.0220251	0.170029	0.145329	Hcrt/Slc24a2/Slc12a2/Plcb4/Kcnj10/Kcnab1/Hcn2	7
GO:0032252	GO:0032252	secretory granule localization	2/335	20/29008	0.0220267	0.170029	0.145329	Eipr1/Map2	2
GO:0035855	GO:0035855	megakaryocyte development	2/335	20/29008	0.0220267	0.170029	0.145329	Ptpn11/Wasf2	2
GO:1903909	GO:1903909	regulation of receptor clustering	2/335	20/29008	0.0220267	0.170029	0.145329	Grip2/Ssh1	2
GO:0003333	GO:0003333	amino acid transmembrane transport	4/335	92/29008	0.0220763	0.170029	0.145329	Slc38a2/Slc25a13/Gfap/Kcnj10	4
GO:0046605	GO:0046605	regulation of centrosome cycle	3/335	52/29008	0.0222412	0.170029	0.145329	Plk4/Xpo1/Azin1	3
GO:0061028	GO:0061028	establishment of endothelial barrier	3/335	52/29008	0.0222412	0.170029	0.145329	Ppp1r16b/Vcl/Rap1a	3
GO:2000059	GO:2000059	negative regulation of ubiquitin-dependent protein catabolic process	3/335	52/29008	0.0222412	0.170029	0.145329	Rps7/Rybp/Hsp90ab1	3
GO:0035966	GO:0035966	response to topologically incorrect protein	5/335	138/29008	0.0222699	0.170029	0.145329	Pik3r1/Dnajc18/Crebrf/Eif2ak2/Tm7sf3	5
GO:0021954	GO:0021954	central nervous system neuron development	4/335	93/29008	0.0228651	0.173394	0.148206	Arhgap35/Hsp90ab1/Epha4/Map2	4
GO:0044344	GO:0044344	cellular response to fibroblast growth factor stimulus	4/335	93/29008	0.0228651	0.173394	0.148206	Hhip/Prkd2/Ptpn11/Sulf2	4
GO:0048814	GO:0048814	regulation of dendrite morphogenesis	4/335	93/29008	0.0228651	0.173394	0.148206	Sgk1/Nsmf/Epha4/Robo1	4
GO:0043543	GO:0043543	protein acylation	7/335	243/29008	0.0233731	0.176101	0.150519	Sirt3/Dip2b/Zdhhc20/Setd5/Atf2/Glul/Nmt2	7
GO:0010712	GO:0010712	regulation of collagen metabolic process	3/335	53/29008	0.023379	0.176101	0.150519	Il18/Errfi1/Rap1a	3
GO:0060147	GO:0060147	regulation of posttranscriptional gene silencing	3/335	53/29008	0.023379	0.176101	0.150519	Limd1/Ddx5/Adar	3
GO:0034763	GO:0034763	negative regulation of transmembrane transport	5/335	140/29008	0.0235213	0.176778	0.151098	Appl2/Stxbp3/Oaz1/Ubqln1/Kcnab1	5
GO:0031110	GO:0031110	regulation of microtubule polymerization or depolymerization	4/335	94/29008	0.0236709	0.177506	0.15172	Sgk1/Clip1/Eml2/Map2	4
GO:0006836	GO:0006836	neurotransmitter transport	7/335	244/29008	0.0238347	0.178337	0.152431	Hcrt/Rap1a/Stxbp3/Gfap/Kcnj10/Apba1/Apba2	7
GO:0001503	GO:0001503	ossification	10/335	417/29008	0.0239578	0.17842	0.152502	Scube2/Zbtb16/Limd1/Ptpn11/Tnfrsf11a/H3f3a/Sort1/Ddx5/Adar/Smurf1	10
GO:0006622	GO:0006622	protein targeting to lysosome	2/335	21/29008	0.0241621	0.17842	0.152502	Sort1/Scarb2	2
GO:0031290	GO:0031290	retinal ganglion cell axon guidance	2/335	21/29008	0.0241621	0.17842	0.152502	Rpl24/Nrcam	2
GO:0043117	GO:0043117	positive regulation of vascular permeability	2/335	21/29008	0.0241621	0.17842	0.152502	Apoe/Il18	2
GO:0150146	GO:0150146	cell junction disassembly	2/335	21/29008	0.0241621	0.17842	0.152502	Pik3r1/Epha4	2
GO:0051588	GO:0051588	regulation of neurotransmitter transport	5/335	141/29008	0.0241637	0.17842	0.152502	Hcrt/Rap1a/Gfap/Apba1/Apba2	5
GO:0072659	GO:0072659	protein localization to plasma membrane	8/335	301/29008	0.024387	0.178902	0.152914	Rab3c/Grip2/Tspan5/Pik3r1/Rap1a/Rab40c/Pgap2/Tspan14	8
GO:0071774	GO:0071774	response to fibroblast growth factor	4/335	95/29008	0.0244938	0.178902	0.152914	Hhip/Prkd2/Ptpn11/Sulf2	4
GO:0050731	GO:0050731	positive regulation of peptidyl-tyrosine phosphorylation	6/335	192/29008	0.0245203	0.178902	0.152914	Il18/Ptpn11/Epha4/Plpp3/Gprc5b/Cck	6
GO:0007019	GO:0007019	microtubule depolymerization	3/335	54/29008	0.0245478	0.178902	0.152914	Sgk1/Kif24/Map2	3
GO:0032892	GO:0032892	positive regulation of organic acid transport	3/335	54/29008	0.0245478	0.178902	0.152914	Slc12a2/Tnfrsf11a/Cck	3
GO:0060966	GO:0060966	regulation of gene silencing by RNA	3/335	54/29008	0.0245478	0.178902	0.152914	Limd1/Ddx5/Adar	3
GO:0045765	GO:0045765	regulation of angiogenesis	8/335	302/29008	0.0248094	0.180029	0.153877	Ppp1r16b/Hhip/Prkd2/Epn2/Stat1/Slc12a2/Atf2/Glul	8
GO:0046883	GO:0046883	regulation of hormone secretion	8/335	302/29008	0.0248094	0.180029	0.153877	Nnat/Ptpn11/Eipr1/Glul/Snx4/Pde1c/Tm7sf3/Aacs	8
GO:0007044	GO:0007044	cell-substrate junction assembly	4/335	96/29008	0.0253337	0.183044	0.156454	Peak1/Vcl/Tesk2/Ptpn11	4
GO:0042632	GO:0042632	cholesterol homeostasis	4/335	96/29008	0.0253337	0.183044	0.156454	Apoe/Il18/Mylip/Abca1	4
GO:0043112	GO:0043112	receptor metabolic process	6/335	194/29008	0.0256296	0.184785	0.157943	Apoe/Sh3gl2/Mylip/Snx1/Plekhj1/Smurf1	6
GO:0007032	GO:0007032	endosome organization	3/335	55/29008	0.0257478	0.184846	0.157994	Plekhj1/Pik3c3/Washc4	3
GO:0032964	GO:0032964	collagen biosynthetic process	3/335	55/29008	0.0257478	0.184846	0.157994	Il18/Errfi1/Rap1a	3
GO:0043161	GO:0043161	proteasome-mediated ubiquitin-dependent protein catabolic process	10/335	423/29008	0.0260897	0.184977	0.158107	Ifi27/Ube2g1/Rybp/Hsp90ab1/Xpo1/Dnajc18/Ubr3/Ubqln1/Csnk1d/Smurf1	10
GO:1904950	GO:1904950	negative regulation of establishment of protein localization	5/335	144/29008	0.0261584	0.184977	0.158107	Apoe/Ptpn11/Ubac2/Dnaja1/Pde1c	5
GO:0045445	GO:0045445	myoblast differentiation	4/335	97/29008	0.0261908	0.184977	0.158107	Il18/Pik3r1/Cmtm5/Ddx5	4
GO:0055092	GO:0055092	sterol homeostasis	4/335	97/29008	0.0261908	0.184977	0.158107	Apoe/Il18/Mylip/Abca1	4
GO:0120162	GO:0120162	positive regulation of cold-induced thermogenesis	4/335	97/29008	0.0261908	0.184977	0.158107	Appl2/Hcrt/Il18/Gatm	4
GO:0001764	GO:0001764	neuron migration	6/335	195/29008	0.0261966	0.184977	0.158107	Septin4/Nsmf/Shtn1/Spock1/Sdccag8/Cck	6
GO:0017157	GO:0017157	regulation of exocytosis	7/335	249/29008	0.0262374	0.184977	0.158107	Rab3c/Septin4/Rap1a/Stxbp3/Snx4/Apba1/Apba2	7
GO:0034377	GO:0034377	plasma lipoprotein particle assembly	2/335	22/29008	0.0263786	0.184977	0.158107	Apoe/Abca1	2
GO:0046325	GO:0046325	negative regulation of glucose import	2/335	22/29008	0.0263786	0.184977	0.158107	Appl2/Stxbp3	2
GO:0071404	GO:0071404	cellular response to low-density lipoprotein particle stimulus	2/335	22/29008	0.0263786	0.184977	0.158107	Mylip/Cdh13	2
GO:2001224	GO:2001224	positive regulation of neuron migration	2/335	22/29008	0.0263786	0.184977	0.158107	Nsmf/Shtn1	2
GO:0010639	GO:0010639	negative regulation of organelle organization	9/335	364/29008	0.0264253	0.184977	0.158107	Sgk1/Pik3r1/Ssh1/Tmod2/H3f3a/Wasf2/Eml2/Tmod1/Map2	9
GO:0010631	GO:0010631	epithelial cell migration	8/335	306/29008	0.0265504	0.185083	0.158197	Arsb/Apoe/Prkd2/Cdh13/Ptpn11/Glul/Plpp3/Robo1	8
GO:1901342	GO:1901342	regulation of vasculature development	8/335	306/29008	0.0265504	0.185083	0.158197	Ppp1r16b/Hhip/Prkd2/Epn2/Stat1/Slc12a2/Atf2/Glul	8
GO:0002262	GO:0002262	myeloid cell homeostasis	6/335	196/29008	0.0267718	0.185382	0.158453	B2m/Il18/Stat1/Rps24/Adar/Klf13	6
GO:1903322	GO:1903322	positive regulation of protein modification by small protein conjugation or removal	5/335	145/29008	0.026846	0.185382	0.158453	Septin4/Rps2/Pias4/Dcun1d4/Ubqln1	5
GO:0006695	GO:0006695	cholesterol biosynthetic process	3/335	56/29008	0.0269787	0.185382	0.158453	Apoe/Pmvk/Sc5d	3
GO:0030514	GO:0030514	negative regulation of BMP signaling pathway	3/335	56/29008	0.0269787	0.185382	0.158453	Htra1/Ctdspl2/Smurf1	3
GO:0034340	GO:0034340	response to type I interferon	3/335	56/29008	0.0269787	0.185382	0.158453	Ifi27/Stat1/Adar	3
GO:1900271	GO:1900271	regulation of long-term synaptic potentiation	3/335	56/29008	0.0269787	0.185382	0.158453	Apoe/Epha4/Cpeb3	3
GO:1902653	GO:1902653	secondary alcohol biosynthetic process	3/335	56/29008	0.0269787	0.185382	0.158453	Apoe/Pmvk/Sc5d	3
GO:0051492	GO:0051492	regulation of stress fiber assembly	4/335	98/29008	0.0270652	0.185598	0.158637	Pik3r1/Lpar1/Wasf2/Arhgef10	4
GO:0030099	GO:0030099	myeloid cell differentiation	10/335	426/29008	0.0272052	0.186179	0.159134	Zbtb16/B2m/Pik3r1/Stat1/Ptpn11/Tnfrsf11a/Tspan2/Wasf2/Adar/Klf13	10
GO:0090132	GO:0090132	epithelium migration	8/335	308/29008	0.027452	0.187487	0.160252	Arsb/Apoe/Prkd2/Cdh13/Ptpn11/Glul/Plpp3/Robo1	8
GO:0006639	GO:0006639	acylglycerol metabolic process	5/335	146/29008	0.0275449	0.18774	0.160468	Apoe/Pank2/Dbi/Ptpn11/Dgka	5
GO:0090130	GO:0090130	tissue migration	8/335	310/29008	0.0283747	0.193005	0.164968	Arsb/Apoe/Prkd2/Cdh13/Ptpn11/Glul/Plpp3/Robo1	8
GO:1990778	GO:1990778	protein localization to cell periphery	9/335	369/29008	0.0284924	0.19309	0.165041	Rab3c/Grip2/Tspan5/Pik3r1/Rap1a/Rab40c/Pgap2/Clip1/Tspan14	9
GO:0006883	GO:0006883	cellular sodium ion homeostasis	2/335	23/29008	0.028674	0.19309	0.165041	Sgk1/Slc12a2	2
GO:0006907	GO:0006907	pinocytosis	2/335	23/29008	0.028674	0.19309	0.165041	Appl2/Actn4	2
GO:1900101	GO:1900101	regulation of endoplasmic reticulum unfolded protein response	2/335	23/29008	0.028674	0.19309	0.165041	Pik3r1/Crebrf	2
GO:2000345	GO:2000345	regulation of hepatocyte proliferation	2/335	23/29008	0.028674	0.19309	0.165041	Il18/Sulf2	2
GO:0032092	GO:0032092	positive regulation of protein binding	4/335	100/29008	0.0288658	0.19397	0.165793	Apoe/B2m/Hsp90ab1/Nvl	4
GO:0006638	GO:0006638	neutral lipid metabolic process	5/335	148/29008	0.0289773	0.19397	0.165793	Apoe/Pank2/Dbi/Ptpn11/Dgka	5
GO:0050684	GO:0050684	regulation of mRNA processing	5/335	148/29008	0.0289773	0.19397	0.165793	Rbm3/Khdrbs3/Ddx5/Ncl/Cpeb3	5
GO:0009615	GO:0009615	response to virus	8/335	312/29008	0.0293186	0.194799	0.166502	Ifi27/Htra1/Serinc5/Stat1/Atf2/Adar/Eif2ak2/Irf2	8
GO:0051607	GO:0051607	defense response to virus	7/335	255/29008	0.0293327	0.194799	0.166502	Ifi27/Htra1/Serinc5/Stat1/Adar/Eif2ak2/Irf2	7
GO:0099003	GO:0099003	vesicle-mediated transport in synapse	7/335	255/29008	0.0293327	0.194799	0.166502	Grip2/Sh3gl2/Rap1a/Synj2/Sh3gl3/Apba1/Apba2	7
GO:0140546	GO:0140546	defense response to symbiont	7/335	255/29008	0.0293327	0.194799	0.166502	Ifi27/Htra1/Serinc5/Stat1/Adar/Eif2ak2/Irf2	7
GO:0043470	GO:0043470	regulation of carbohydrate catabolic process	3/335	58/29008	0.0295333	0.195361	0.166982	Gpd1/Scarb2/Entpd5	3
GO:0045778	GO:0045778	positive regulation of ossification	3/335	58/29008	0.0295333	0.195361	0.166982	Scube2/Zbtb16/Ptpn11	3
GO:0046031	GO:0046031	ADP metabolic process	4/335	101/29008	0.0297921	0.196686	0.168115	Gpd1/Adpgk/Ak3/Entpd5	4
GO:0001505	GO:0001505	regulation of neurotransmitter levels	7/335	257/29008	0.0304169	0.200418	0.171305	Hcrt/Rap1a/Stxbp3/Gfap/Kcnj10/Apba1/Apba2	7
GO:0048525	GO:0048525	negative regulation of viral process	4/335	102/29008	0.0307359	0.201738	0.172433	Ppia/Stat1/Adar/Eif2ak2	4
GO:0046148	GO:0046148	pigment biosynthetic process	3/335	59/29008	0.0308569	0.201738	0.172433	Cox15/Oca2/Rpe65	3
GO:0060443	GO:0060443	mammary gland morphogenesis	3/335	59/29008	0.0308569	0.201738	0.172433	Slc12a2/Csmd1/Robo1	3
GO:1903793	GO:1903793	positive regulation of anion transport	3/335	59/29008	0.0308569	0.201738	0.172433	Slc12a2/Tnfrsf11a/Cck	3
GO:0015813	GO:0015813	L-glutamate transmembrane transport	2/335	24/29008	0.0310461	0.20219	0.172819	Slc25a13/Kcnj10	2
GO:0150105	GO:0150105	protein localization to cell-cell junction	2/335	24/29008	0.0310461	0.20219	0.172819	Vcl/Actn4	2
GO:0030010	GO:0030010	establishment of cell polarity	5/335	151/29008	0.0312128	0.202883	0.173412	Shtn1/Hsp90ab1/Myo18a/Sdccag8/Map2	5
GO:0014066	GO:0014066	regulation of phosphatidylinositol 3-kinase signaling	4/335	103/29008	0.0316971	0.205634	0.175763	Ppp1r16b/Il18/Ror1/Entpd5	4
GO:0001819	GO:0001819	positive regulation of cytokine production	11/335	500/29008	0.0318546	0.206258	0.176296	B2m/Il18/Pik3r1/Prkd2/Stat1/Ptpn11/Atf2/Sulf2/Gprc5b/Ncl/Eif2ak2	11
GO:0042987	GO:0042987	amyloid precursor protein catabolic process	3/335	60/29008	0.0322112	0.208167	0.177928	Apoe/Adam19/Epha4	3
GO:0010721	GO:0010721	negative regulation of cell development	6/335	205/29008	0.0323283	0.208524	0.178233	Appl2/Grb14/B2m/Dip2b/Actn4/Map2	6
GO:0007043	GO:0007043	cell-cell junction assembly	5/335	153/29008	0.0327616	0.210915	0.180276	Vcl/Actn4/Cdh20/Mpdz/Cdh19	5
GO:0002726	GO:0002726	positive regulation of T cell cytokine production	2/335	25/29008	0.0334929	0.212709	0.18181	B2m/Il18	2
GO:0007413	GO:0007413	axonal fasciculation	2/335	25/29008	0.0334929	0.212709	0.18181	Arhgap35/Epha4	2
GO:0106030	GO:0106030	neuron projection fasciculation	2/335	25/29008	0.0334929	0.212709	0.18181	Arhgap35/Epha4	2
GO:1902993	GO:1902993	positive regulation of amyloid precursor protein catabolic process	2/335	25/29008	0.0334929	0.212709	0.18181	Apoe/Epha4	2
GO:1903306	GO:1903306	negative regulation of regulated secretory pathway	2/335	25/29008	0.0334929	0.212709	0.18181	Rap1a/Stxbp3	2
GO:0010812	GO:0010812	negative regulation of cell-substrate adhesion	3/335	61/29008	0.0335961	0.212709	0.18181	Pik3r1/Actn4/Spock1	3
GO:0015807	GO:0015807	L-amino acid transport	3/335	61/29008	0.0335961	0.212709	0.18181	Slc38a2/Slc25a13/Kcnj10	3
GO:0021953	GO:0021953	central nervous system neuron differentiation	6/335	207/29008	0.0336574	0.212709	0.18181	B2m/Arhgap35/Hsp90ab1/Spock1/Epha4/Map2	6
GO:0009135	GO:0009135	purine nucleoside diphosphate metabolic process	4/335	105/29008	0.0336721	0.212709	0.18181	Gpd1/Adpgk/Ak3/Entpd5	4
GO:0009179	GO:0009179	purine ribonucleoside diphosphate metabolic process	4/335	105/29008	0.0336721	0.212709	0.18181	Gpd1/Adpgk/Ak3/Entpd5	4
GO:0009416	GO:0009416	response to light stimulus	8/335	321/29008	0.0338342	0.213333	0.182343	Slc24a2/Sgk1/Rpl26/Pik3r1/Wrn/Zbtb1/Rpe65/Cck	8
GO:0022612	GO:0022612	gland morphogenesis	5/335	155/29008	0.0343575	0.215824	0.184473	Il18/Slc12a2/Sulf2/Csmd1/Robo1	5
GO:0034101	GO:0034101	erythrocyte homeostasis	5/335	155/29008	0.0343575	0.215824	0.184473	B2m/Stat1/Rps24/Adar/Klf13	5
GO:0001960	GO:0001960	negative regulation of cytokine-mediated signaling pathway	3/335	62/29008	0.0350116	0.21878	0.186999	Pias4/Adar/Robo1	3
GO:0016126	GO:0016126	sterol biosynthetic process	3/335	62/29008	0.0350116	0.21878	0.186999	Apoe/Pmvk/Sc5d	3
GO:0006898	GO:0006898	receptor-mediated endocytosis	7/335	265/29008	0.035023	0.21878	0.186999	Apoe/B2m/Sh3gl2/Hip1/Snx1/Sh3gl3/Scarb2	7
GO:0008643	GO:0008643	carbohydrate transport	5/335	156/29008	0.0351733	0.219312	0.187454	Appl2/Rap1a/Ptpn11/Stxbp3/Sort1	5
GO:0002064	GO:0002064	epithelial cell development	7/335	266/29008	0.0356294	0.220661	0.188607	Hapln2/Ppp1r16b/Vcl/Rap1a/Ccdc88c/Clic4/Tmod1	7
GO:0050730	GO:0050730	regulation of peptidyl-tyrosine phosphorylation	7/335	266/29008	0.0356294	0.220661	0.188607	Il18/Errfi1/Ptpn11/Epha4/Plpp3/Gprc5b/Cck	7
GO:0033555	GO:0033555	multicellular organismal response to stress	4/335	107/29008	0.0357174	0.220661	0.188607	Apoe/Gng7/Dbi/Cck	4
GO:0098659	GO:0098659	inorganic cation import across plasma membrane	4/335	107/29008	0.0357174	0.220661	0.188607	Slc24a2/Slc12a2/Kcnj10/Hcn2	4
GO:0099587	GO:0099587	inorganic ion import across plasma membrane	4/335	107/29008	0.0357174	0.220661	0.188607	Slc24a2/Slc12a2/Kcnj10/Hcn2	4
GO:0008360	GO:0008360	regulation of cell shape	5/335	157/29008	0.0360009	0.221266	0.189124	Limd1/Cdc42se2/Prag1/Lpar1/Arhgap35	5
GO:2001235	GO:2001235	positive regulation of apoptotic signaling pathway	5/335	157/29008	0.0360009	0.221266	0.189124	Septin4/Rpl26/Rps7/Pias4/Pdia3	5
GO:0010742	GO:0010742	macrophage derived foam cell differentiation	2/335	26/29008	0.0360123	0.221266	0.189124	Il18/Stat1	2
GO:0043087	GO:0043087	regulation of GTPase activity	8/335	326/29008	0.0365369	0.22408	0.191529	Dock9/Rap1a/Arhgap35/Epha4/Arhgef10/Rsu1/Zc3h15/Rap1gds1	8
GO:0090263	GO:0090263	positive regulation of canonical Wnt signaling pathway	4/335	108/29008	0.0367664	0.225077	0.192381	Rps12/Sulf2/Gprc5b/Csnk1d	4
GO:0070507	GO:0070507	regulation of microtubule cytoskeleton organization	5/335	159/29008	0.0376919	0.228076	0.194944	Sgk1/Mpdz/Clip1/Eml2/Map2	5
GO:0050767	GO:0050767	regulation of neurogenesis	10/335	451/29008	0.0378549	0.228076	0.194944	Appl2/Apoe/B2m/Sgk1/Dip2b/Shtn1/Gfap/Epha4/Robo1/Map2	10
GO:0008361	GO:0008361	regulation of cell size	6/335	213/29008	0.0378552	0.228076	0.194944	Apoe/Dip2b/Slc12a2/Shtn1/Hsp90ab1/Map2	6
GO:0030258	GO:0030258	lipid modification	6/335	213/29008	0.0378552	0.228076	0.194944	Appl2/Apoe/Dbi/Synj2/Dgka/Plpp3	6
GO:0001954	GO:0001954	positive regulation of cell-matrix adhesion	3/335	64/29008	0.0379336	0.228076	0.194944	Cdh13/Ptpn11/Pcsk5	3
GO:0045661	GO:0045661	regulation of myoblast differentiation	3/335	64/29008	0.0379336	0.228076	0.194944	Il18/Pik3r1/Cmtm5	3
GO:0048008	GO:0048008	platelet-derived growth factor receptor signaling pathway	3/335	64/29008	0.0379336	0.228076	0.194944	Hip1/Zfand5/Ptpn11	3
GO:0051893	GO:0051893	regulation of focal adhesion assembly	3/335	64/29008	0.0379336	0.228076	0.194944	Peak1/Vcl/Ptpn11	3
GO:0060999	GO:0060999	positive regulation of dendritic spine development	3/335	64/29008	0.0379336	0.228076	0.194944	Apoe/Lpar1/Cpeb3	3
GO:0090109	GO:0090109	regulation of cell-substrate junction assembly	3/335	64/29008	0.0379336	0.228076	0.194944	Peak1/Vcl/Ptpn11	3
GO:0043270	GO:0043270	positive regulation of ion transport	8/335	329/29008	0.0382265	0.228283	0.195121	Hcrt/Sgk1/Cacna2d1/Slc12a2/Dbi/Tnfrsf11a/Snx4/Cck	8
GO:0042445	GO:0042445	hormone metabolic process	6/335	214/29008	0.0385858	0.228283	0.195121	Ttr/Ptpn11/Pcsk5/Rpe65/Ero1b/Cpe	6
GO:0000027	GO:0000027	ribosomal large subunit assembly	2/335	27/29008	0.0386025	0.228283	0.195121	Rpl3/Rpl24	2
GO:0000289	GO:0000289	nuclear-transcribed mRNA poly(A) tail shortening	2/335	27/29008	0.0386025	0.228283	0.195121	Mlh1/Cpeb3	2
GO:0010829	GO:0010829	negative regulation of glucose transmembrane transport	2/335	27/29008	0.0386025	0.228283	0.195121	Appl2/Stxbp3	2
GO:0014829	GO:0014829	vascular associated smooth muscle contraction	2/335	27/29008	0.0386025	0.228283	0.195121	Grip2/Dock4	2
GO:0019068	GO:0019068	virion assembly	2/335	27/29008	0.0386025	0.228283	0.195121	Mvb12b/Apoe	2
GO:0051443	GO:0051443	positive regulation of ubiquitin-protein transferase activity	2/335	27/29008	0.0386025	0.228283	0.195121	Rps2/Dcun1d4	2
GO:0090077	GO:0090077	foam cell differentiation	2/335	27/29008	0.0386025	0.228283	0.195121	Il18/Stat1	2
GO:0050806	GO:0050806	positive regulation of synaptic transmission	8/335	330/29008	0.0388011	0.228283	0.195121	Slc24a2/Apoe/Gria4/Dbi/Glul/Gfap/Epha4/Cpeb3	8
GO:0030518	GO:0030518	intracellular steroid hormone receptor signaling pathway	4/335	110/29008	0.0389172	0.228283	0.195121	Ncoa2/Ddx5/Dnaja1/Klf9	4
GO:0032760	GO:0032760	positive regulation of tumor necrosis factor production	4/335	110/29008	0.0389172	0.228283	0.195121	Il18/Pik3r1/Ptpn11/Ncl	4
GO:0048024	GO:0048024	regulation of mRNA splicing, via spliceosome	4/335	110/29008	0.0389172	0.228283	0.195121	Rbm3/Khdrbs3/Ddx5/Ncl	4
GO:0110020	GO:0110020	regulation of actomyosin structure organization	4/335	110/29008	0.0389172	0.228283	0.195121	Pik3r1/Lpar1/Wasf2/Arhgef10	4
GO:0002720	GO:0002720	positive regulation of cytokine production involved in immune response	3/335	65/29008	0.0394398	0.230545	0.197055	B2m/Il18/Gprc5b	3
GO:0072665	GO:0072665	protein localization to vacuole	3/335	65/29008	0.0394398	0.230545	0.197055	Sort1/Scarb2/Smurf1	3
GO:0000956	GO:0000956	nuclear-transcribed mRNA catabolic process	4/335	111/29008	0.0400191	0.232719	0.198913	Smg7/Ddx5/Mlh1/Cpeb3	4
GO:0006641	GO:0006641	triglyceride metabolic process	4/335	111/29008	0.0400191	0.232719	0.198913	Apoe/Pank2/Dbi/Ptpn11	4
GO:0071482	GO:0071482	cellular response to light stimulus	4/335	111/29008	0.0400191	0.232719	0.198913	Slc24a2/Rpl26/Pik3r1/Zbtb1	4
GO:0060761	GO:0060761	negative regulation of response to cytokine stimulus	3/335	66/29008	0.0409761	0.236673	0.202293	Pias4/Adar/Robo1	3
GO:0072521	GO:0072521	purine-containing compound metabolic process	9/335	395/29008	0.0410877	0.236673	0.202293	Ttr/Gpd1/Slc25a13/Pank2/Adpgk/Acss2/Pmvk/Ak3/Entpd5	9
GO:1903557	GO:1903557	positive regulation of tumor necrosis factor superfamily cytokine production	4/335	112/29008	0.0411386	0.236673	0.202293	Il18/Pik3r1/Ptpn11/Ncl	4
GO:0032148	GO:0032148	activation of protein kinase B activity	2/335	28/29008	0.0412613	0.236673	0.202293	Il18/Ppia	2
GO:0042572	GO:0042572	retinol metabolic process	2/335	28/29008	0.0412613	0.236673	0.202293	Ttr/Rpe65	2
GO:0045070	GO:0045070	positive regulation of viral genome replication	2/335	28/29008	0.0412613	0.236673	0.202293	Ppia/Adar	2
GO:0097186	GO:0097186	amelogenesis	2/335	28/29008	0.0412613	0.236673	0.202293	Nectin1/Atf2	2
GO:1902175	GO:1902175	regulation of oxidative stress-induced intrinsic apoptotic signaling pathway	2/335	28/29008	0.0412613	0.236673	0.202293	Ppia/Ubqln1	2
GO:0009185	GO:0009185	ribonucleoside diphosphate metabolic process	4/335	113/29008	0.0422758	0.241258	0.206212	Gpd1/Adpgk/Ak3/Entpd5	4
GO:0030516	GO:0030516	regulation of axon extension	4/335	113/29008	0.0422758	0.241258	0.206212	Apoe/Dip2b/Shtn1/Map2	4
GO:2001022	GO:2001022	positive regulation of response to DNA damage stimulus	4/335	113/29008	0.0422758	0.241258	0.206212	Rpl26/Ddx5/Pias4/Fus	4
GO:0030968	GO:0030968	endoplasmic reticulum unfolded protein response	3/335	67/29008	0.0425422	0.242368	0.207161	Pik3r1/Crebrf/Eif2ak2	3
GO:0032102	GO:0032102	negative regulation of response to external stimulus	9/335	398/29008	0.0427493	0.243137	0.207818	Fabp7/Apoe/Htra1/Tnfaip6/Slc12a2/Epha4/Adar/Robo1/Cck	9
GO:0030879	GO:0030879	mammary gland development	5/335	165/29008	0.0430533	0.244453	0.208943	Slc12a2/Tnfrsf11a/Arhgap35/Csmd1/Robo1	5
GO:0032231	GO:0032231	regulation of actin filament bundle assembly	4/335	114/29008	0.0434305	0.246047	0.210305	Pik3r1/Lpar1/Wasf2/Arhgef10	4
GO:1901361	GO:1901361	organic cyclic compound catabolic process	10/335	463/29008	0.0438726	0.246047	0.210305	Apoe/Myef2/Smg7/Aifm1/Ddx5/Fus/Aldh6a1/Entpd5/Mlh1/Cpeb3	10
GO:0043542	GO:0043542	endothelial cell migration	6/335	221/29008	0.0439517	0.246047	0.210305	Apoe/Prkd2/Cdh13/Glul/Plpp3/Robo1	6
GO:0010592	GO:0010592	positive regulation of lamellipodium assembly	2/335	29/29008	0.043987	0.246047	0.210305	Pik3r1/Wasf2	2
GO:0060444	GO:0060444	branching involved in mammary gland duct morphogenesis	2/335	29/29008	0.043987	0.246047	0.210305	Slc12a2/Csmd1	2
GO:1903649	GO:1903649	regulation of cytoplasmic transport	2/335	29/29008	0.043987	0.246047	0.210305	Eipr1/Map2	2
GO:0001936	GO:0001936	regulation of endothelial cell proliferation	5/335	166/29008	0.0439892	0.246047	0.210305	Apoe/Ppp1r16b/Prkd2/Cdh13/Stat1	5
GO:0030837	GO:0030837	negative regulation of actin filament polymerization	3/335	68/29008	0.044138	0.246047	0.210305	Ssh1/Tmod2/Tmod1	3
GO:0097006	GO:0097006	regulation of plasma lipoprotein particle levels	3/335	68/29008	0.044138	0.246047	0.210305	Apoe/Mylip/Abca1	3
GO:1901224	GO:1901224	positive regulation of NIK/NF-kappaB signaling	3/335	68/29008	0.044138	0.246047	0.210305	Il18/Actn4/Eif2ak2	3
GO:2000756	GO:2000756	regulation of peptidyl-lysine acetylation	3/335	68/29008	0.044138	0.246047	0.210305	Sirt3/Dip2b/Setd5	3
GO:0030038	GO:0030038	contractile actin filament bundle assembly	4/335	115/29008	0.0446029	0.24741	0.21147	Pik3r1/Lpar1/Wasf2/Arhgef10	4
GO:0043149	GO:0043149	stress fiber assembly	4/335	115/29008	0.0446029	0.24741	0.21147	Pik3r1/Lpar1/Wasf2/Arhgef10	4
GO:0051225	GO:0051225	spindle assembly	4/335	115/29008	0.0446029	0.24741	0.21147	Stard9/Mlh1/Csnk1d/Arhgef10	4
GO:0007623	GO:0007623	circadian rhythm	6/335	222/29008	0.0447544	0.247842	0.21184	Pmch/Phlpp1/Tnfrsf11a/Ncoa2/Ddx5/Csnk1d	6
GO:0071248	GO:0071248	cellular response to metal ion	5/335	167/29008	0.0449372	0.248446	0.212356	Mcoln1/B2m/Slc12a2/Fus/Clic4	5
GO:2001233	GO:2001233	regulation of apoptotic signaling pathway	9/335	402/29008	0.0450344	0.248575	0.212466	Tpt1/Septin4/Rpl26/Rps7/Ppia/Pias4/Dnaja1/Ubqln1/Pdia3	9
GO:0006986	GO:0006986	response to unfolded protein	4/335	116/29008	0.0457929	0.252348	0.215691	Pik3r1/Crebrf/Eif2ak2/Tm7sf3	4
GO:0006929	GO:0006929	substrate-dependent cell migration	2/335	30/29008	0.0467776	0.256933	0.21961	Shtn1/Robo1	2
GO:0051957	GO:0051957	positive regulation of amino acid transport	2/335	30/29008	0.0467776	0.256933	0.21961	Slc12a2/Cck	2
GO:0010950	GO:0010950	positive regulation of endopeptidase activity	5/335	169/29008	0.0468697	0.25702	0.219684	Hip1/Stat1/Epha4/Robo1/Cck	5
GO:0070936	GO:0070936	protein K48-linked ubiquitination	3/335	70/29008	0.0474179	0.259182	0.221532	Ifi27/Ube2g1/Ppia	3
GO:0071479	GO:0071479	cellular response to ionizing radiation	3/335	70/29008	0.0474179	0.259182	0.221532	Rpl26/Cryab/Wrn	3
GO:0016050	GO:0016050	vesicle organization	7/335	284/29008	0.0477506	0.260577	0.222725	Eea1/Sort1/Plekhj1/Pik3c3/Abca1/Myo18a/Washc4	7
GO:1903531	GO:1903531	negative regulation of secretion by cell	5/335	170/29008	0.0478542	0.26072	0.222847	Apoe/Rap1a/Ptpn11/Stxbp3/Pde1c	5
GO:0007163	GO:0007163	establishment or maintenance of cell polarity	6/335	226/29008	0.0480567	0.261401	0.223428	Shtn1/Arhgap35/Hsp90ab1/Myo18a/Sdccag8/Map2	6
GO:2000278	GO:2000278	regulation of DNA biosynthetic process	4/335	118/29008	0.0482257	0.261897	0.223853	Prkd2/Hsp90ab1/Parm1/Nvl	4
GO:0046579	GO:0046579	positive regulation of Ras protein signal transduction	3/335	71/29008	0.0491016	0.264831	0.22636	Prag1/Lpar1/Robo1	3
GO:0048488	GO:0048488	synaptic vesicle endocytosis	3/335	71/29008	0.0491016	0.264831	0.22636	Sh3gl2/Synj2/Sh3gl3	3
GO:0140238	GO:0140238	presynaptic endocytosis	3/335	71/29008	0.0491016	0.264831	0.22636	Sh3gl2/Synj2/Sh3gl3	3
GO:0010875	GO:0010875	positive regulation of cholesterol efflux	2/335	31/29008	0.0496312	0.264831	0.22636	Apoe/Abca1	2
GO:0030947	GO:0030947	regulation of vascular endothelial growth factor receptor signaling pathway	2/335	31/29008	0.0496312	0.264831	0.22636	Prkd2/Epn2	2
GO:0035455	GO:0035455	response to interferon-alpha	2/335	31/29008	0.0496312	0.264831	0.22636	Adar/Eif2ak2	2
GO:0045662	GO:0045662	negative regulation of myoblast differentiation	2/335	31/29008	0.0496312	0.264831	0.22636	Il18/Cmtm5	2
GO:0045922	GO:0045922	negative regulation of fatty acid metabolic process	2/335	31/29008	0.0496312	0.264831	0.22636	Appl2/Dbi	2
GO:0072574	GO:0072574	hepatocyte proliferation	2/335	31/29008	0.0496312	0.264831	0.22636	Il18/Sulf2	2
GO:0072575	GO:0072575	epithelial cell proliferation involved in liver morphogenesis	2/335	31/29008	0.0496312	0.264831	0.22636	Il18/Sulf2	2
GO:2000637	GO:2000637	positive regulation of gene silencing by miRNA	2/335	31/29008	0.0496312	0.264831	0.22636	Limd1/Ddx5	2
GO:0099504	GO:0099504	synaptic vesicle cycle	6/335	228/29008	0.0497628	0.265113	0.226602	Sh3gl2/Rap1a/Synj2/Sh3gl3/Apba1/Apba2	6
GO:0051017	GO:0051017	actin filament bundle assembly	5/335	172/29008	0.0498598	0.26521	0.226684	Pik3r1/Actn4/Lpar1/Wasf2/Arhgef10	5
GO:0009150	GO:0009150	purine ribonucleotide metabolic process	8/335	348/29008	0.0501467	0.266315	0.227629	Gpd1/Slc25a13/Pank2/Adpgk/Acss2/Pmvk/Ak3/Entpd5	8
GO:0043506	GO:0043506	regulation of JUN kinase activity	3/335	72/29008	0.0508142	0.268942	0.229874	Tnfrsf11a/Dnaja1/Epha4	3
GO:0001933	GO:0001933	negative regulation of protein phosphorylation	8/335	349/29008	0.0508337	0.268942	0.229874	Apoe/Sh3gl2/Il18/Errfi1/Ppia/Dnaja1/Plpp3/Adar	8
GO:0030509	GO:0030509	BMP signaling pathway	5/335	173/29008	0.0508809	0.268942	0.229874	Htra1/Atf2/Ddx5/Ctdspl2/Smurf1	5
GO:0048732	GO:0048732	gland development	10/335	477/29008	0.0516788	0.269748	0.230563	Il18/Slc12a2/Tnfrsf11a/Atf2/Arhgap35/Sulf2/Csmd1/Zbtb1/Robo1/Aacs	10
GO:0050792	GO:0050792	regulation of viral process	5/335	174/29008	0.0519141	0.269748	0.230563	Ppia/Stat1/Ddx5/Adar/Eif2ak2	5
GO:0071356	GO:0071356	cellular response to tumor necrosis factor	5/335	174/29008	0.0519141	0.269748	0.230563	Gpd1/Actn4/Stat1/Tnfrsf11a/Pias4	5
GO:0017015	GO:0017015	regulation of transforming growth factor beta receptor signaling pathway	4/335	121/29008	0.0520066	0.269748	0.230563	Htra1/Snx1/Hsp90ab1/Smurf1	4
GO:0051963	GO:0051963	regulation of synapse assembly	4/335	121/29008	0.0520066	0.269748	0.230563	Nectin1/Pik3r1/Lrrn3/Setd5	4
GO:0044270	GO:0044270	cellular nitrogen compound catabolic process	9/335	414/29008	0.0523752	0.269748	0.230563	Myef2/Smg7/Aifm1/Ddx5/Fus/Aldh6a1/Entpd5/Mlh1/Cpeb3	9
GO:0006402	GO:0006402	mRNA catabolic process	6/335	231/29008	0.0523911	0.269748	0.230563	Myef2/Smg7/Ddx5/Fus/Mlh1/Cpeb3	6
GO:0006506	GO:0006506	GPI anchor biosynthetic process	2/335	32/29008	0.052546	0.269748	0.230563	Piga/Pgap2	2
GO:0007020	GO:0007020	microtubule nucleation	2/335	32/29008	0.052546	0.269748	0.230563	Eml2/Csnk1d	2
GO:0032816	GO:0032816	positive regulation of natural killer cell activation	2/335	32/29008	0.052546	0.269748	0.230563	Il18/Zbtb1	2
GO:0033273	GO:0033273	response to vitamin	2/335	32/29008	0.052546	0.269748	0.230563	Eif2ak2/Pdia3	2
GO:0048011	GO:0048011	neurotrophin TRK receptor signaling pathway	2/335	32/29008	0.052546	0.269748	0.230563	Ptpn11/Sort1	2
GO:0060148	GO:0060148	positive regulation of posttranscriptional gene silencing	2/335	32/29008	0.052546	0.269748	0.230563	Limd1/Ddx5	2
GO:1901532	GO:1901532	regulation of hematopoietic progenitor cell differentiation	2/335	32/29008	0.052546	0.269748	0.230563	Zbtb1/Eif2ak2	2
GO:1902253	GO:1902253	regulation of intrinsic apoptotic signaling pathway by p53 class mediator	2/335	32/29008	0.052546	0.269748	0.230563	Rpl26/Rps7	2
GO:1905898	GO:1905898	positive regulation of response to endoplasmic reticulum stress	2/335	32/29008	0.052546	0.269748	0.230563	Pik3r1/Ubqln1	2
GO:0034394	GO:0034394	protein localization to cell surface	3/335	73/29008	0.0525556	0.269748	0.230563	Vcl/Hsp90ab1/Smurf1	3
GO:0042440	GO:0042440	pigment metabolic process	3/335	73/29008	0.0525556	0.269748	0.230563	Cox15/Oca2/Rpe65	3
GO:0043113	GO:0043113	receptor clustering	3/335	73/29008	0.0525556	0.269748	0.230563	Grip2/Apoe/Ssh1	3
GO:0015711	GO:0015711	organic anion transport	8/335	352/29008	0.0529311	0.271262	0.231857	Slc38a2/Slc25a13/Slc12a2/Tnfrsf11a/Gfap/Kcnj10/Apba1/Cck	8
GO:0046700	GO:0046700	heterocycle catabolic process	9/335	415/29008	0.0530202	0.271306	0.231895	Myef2/Smg7/Aifm1/Ddx5/Fus/Aldh6a1/Entpd5/Mlh1/Cpeb3	9
GO:0001959	GO:0001959	regulation of cytokine-mediated signaling pathway	4/335	122/29008	0.0533018	0.27192	0.23242	Pias4/Adar/Crebrf/Robo1	4
GO:0090277	GO:0090277	positive regulation of peptide hormone secretion	4/335	122/29008	0.0533018	0.27192	0.23242	Nnat/Glul/Tm7sf3/Aacs	4
GO:0043271	GO:0043271	negative regulation of ion transport	5/335	176/29008	0.0540173	0.275153	0.235183	Hcrt/Pxk/Plcb4/Ubqln1/Kcnab1	5
GO:0032456	GO:0032456	endocytic recycling	3/335	74/29008	0.0543254	0.275472	0.235456	Grip2/Eipr1/Snx4	3
GO:0046824	GO:0046824	positive regulation of nucleocytoplasmic transport	3/335	74/29008	0.0543254	0.275472	0.235456	Pik3r1/Hsp90ab1/Ctdspl2	3
GO:0060968	GO:0060968	regulation of gene silencing	3/335	74/29008	0.0543254	0.275472	0.235456	Limd1/Ddx5/Adar	3
GO:0031398	GO:0031398	positive regulation of protein ubiquitination	4/335	123/29008	0.0546145	0.276522	0.236353	Septin4/Rps2/Dcun1d4/Ubqln1	4
GO:0007033	GO:0007033	vacuole organization	5/335	177/29008	0.0550873	0.276534	0.236363	Atf2/Pik3c3/Abca1/Ubqln1/Smurf1	5
GO:0003018	GO:0003018	vascular process in circulatory system	6/335	234/29008	0.0551026	0.276534	0.236363	Grip2/Apoe/Sh3gl2/Il18/Dock4/Arhgap35	6
GO:0006505	GO:0006505	GPI anchor metabolic process	2/335	33/29008	0.0555203	0.276534	0.236363	Piga/Pgap2	2
GO:0018345	GO:0018345	protein palmitoylation	2/335	33/29008	0.0555203	0.276534	0.236363	Zdhhc20/Glul	2
GO:0044788	GO:0044788	modulation by host of viral process	2/335	33/29008	0.0555203	0.276534	0.236363	Ifi27/Apoe	2
GO:0048026	GO:0048026	positive regulation of mRNA splicing, via spliceosome	2/335	33/29008	0.0555203	0.276534	0.236363	Rbm3/Ncl	2
GO:0051497	GO:0051497	negative regulation of stress fiber assembly	2/335	33/29008	0.0555203	0.276534	0.236363	Pik3r1/Wasf2	2
GO:0072576	GO:0072576	liver morphogenesis	2/335	33/29008	0.0555203	0.276534	0.236363	Il18/Sulf2	2
GO:0150117	GO:0150117	positive regulation of cell-substrate junction organization	2/335	33/29008	0.0555203	0.276534	0.236363	Pik3r1/Ptpn11	2
GO:1903429	GO:1903429	regulation of cell maturation	2/335	33/29008	0.0555203	0.276534	0.236363	Grip2/Grb14	2
GO:1904646	GO:1904646	cellular response to amyloid-beta	2/335	33/29008	0.0555203	0.276534	0.236363	Cacna2d1/Epha4	2
GO:0046928	GO:0046928	regulation of neurotransmitter secretion	4/335	124/29008	0.0559446	0.277079	0.236829	Hcrt/Rap1a/Apba1/Apba2	4
GO:1903844	GO:1903844	regulation of cellular response to transforming growth factor beta stimulus	4/335	124/29008	0.0559446	0.277079	0.236829	Htra1/Snx1/Hsp90ab1/Smurf1	4
GO:0030512	GO:0030512	negative regulation of transforming growth factor beta receptor signaling pathway	3/335	75/29008	0.0561236	0.277079	0.236829	Htra1/Snx1/Smurf1	3
GO:0042982	GO:0042982	amyloid precursor protein metabolic process	3/335	75/29008	0.0561236	0.277079	0.236829	Apoe/Adam19/Epha4	3
GO:0097120	GO:0097120	receptor localization to synapse	3/335	75/29008	0.0561236	0.277079	0.236829	Grip2/Kif17/Rap1a	3
GO:1905897	GO:1905897	regulation of response to endoplasmic reticulum stress	3/335	75/29008	0.0561236	0.277079	0.236829	Pik3r1/Crebrf/Ubqln1	3
GO:0010952	GO:0010952	positive regulation of peptidase activity	5/335	179/29008	0.0572637	0.281199	0.240351	Hip1/Stat1/Epha4/Robo1/Cck	5
GO:0045860	GO:0045860	positive regulation of protein kinase activity	8/335	358/29008	0.0572909	0.281199	0.240351	Il18/Ppia/Rap1a/Tnfrsf11a/Hsp90ab1/Epha4/Gprc5b/Robo1	8
GO:0045861	GO:0045861	negative regulation of proteolysis	8/335	358/29008	0.0572909	0.281199	0.240351	Cst3/Cryab/Rps7/Pik3r1/Rybp/Hsp90ab1/Spock1/Epha4	8
GO:0002702	GO:0002702	positive regulation of production of molecular mediator of immune response	4/335	125/29008	0.0572921	0.281199	0.240351	B2m/Il18/Gprc5b/Mlh1	4
GO:0046777	GO:0046777	protein autophosphorylation	6/335	237/29008	0.0578974	0.282139	0.241155	Peak1/Errfi1/Sik2/Prkd2/Epha4/Eif2ak2	6
GO:0051962	GO:0051962	positive regulation of nervous system development	8/335	359/29008	0.058039	0.282139	0.241155	Apoe/Sgk1/Pik3r1/Lrrn3/Shtn1/Gfap/Epha4/Robo1	8
GO:0098739	GO:0098739	import across plasma membrane	5/335	180/29008	0.0583702	0.282139	0.241155	Slc24a2/Slc12a2/Gfap/Kcnj10/Hcn2	5
GO:0006972	GO:0006972	hyperosmotic response	2/335	34/29008	0.0585523	0.282139	0.241155	Slc12a2/Efhd1	2
GO:0009112	GO:0009112	nucleobase metabolic process	2/335	34/29008	0.0585523	0.282139	0.241155	Ttr/Aldh6a1	2
GO:0014047	GO:0014047	glutamate secretion	2/335	34/29008	0.0585523	0.282139	0.241155	Apba1/Cck	2
GO:0043516	GO:0043516	regulation of DNA damage response, signal transduction by p53 class mediator	2/335	34/29008	0.0585523	0.282139	0.241155	Rpl26/Ddx5	2
GO:0045920	GO:0045920	negative regulation of exocytosis	2/335	34/29008	0.0585523	0.282139	0.241155	Rap1a/Stxbp3	2
GO:0048013	GO:0048013	ephrin receptor signaling pathway	2/335	34/29008	0.0585523	0.282139	0.241155	Ptpn11/Epha4	2
GO:0055075	GO:0055075	potassium ion homeostasis	2/335	34/29008	0.0585523	0.282139	0.241155	Slc12a2/Kcnj10	2
GO:0099560	GO:0099560	synaptic membrane adhesion	2/335	34/29008	0.0585523	0.282139	0.241155	Lrrc4c/Sparcl1	2
GO:0002793	GO:0002793	positive regulation of peptide secretion	4/335	126/29008	0.0586568	0.282139	0.241155	Nnat/Glul/Tm7sf3/Aacs	4
GO:0022037	GO:0022037	metencephalon development	4/335	126/29008	0.0586568	0.282139	0.241155	Atrn/Ptpn11/Atf2/Pdss2	4
GO:0048259	GO:0048259	regulation of receptor-mediated endocytosis	4/335	126/29008	0.0586568	0.282139	0.241155	B2m/Sh3gl2/Hip1/Sh3gl3	4
GO:0002697	GO:0002697	regulation of immune effector process	9/335	424/29008	0.05906	0.283673	0.242466	Appl2/B2m/Il18/Rap1a/Snx4/Gprc5b/Zbtb1/Myo18a/Mlh1	9
GO:0001935	GO:0001935	endothelial cell proliferation	5/335	181/29008	0.059489	0.285327	0.243879	Apoe/Ppp1r16b/Prkd2/Cdh13/Stat1	5
GO:0051090	GO:0051090	regulation of DNA-binding transcription factor activity	9/335	425/29008	0.0597573	0.286022	0.244473	Il18/Prkd2/Ppia/Tnfrsf11a/Atf2/Pias4/Plpp3/Ror1/Eif2ak2	9
GO:0061097	GO:0061097	regulation of protein tyrosine kinase activity	3/335	77/29008	0.0598038	0.286022	0.244473	Errfi1/Epha4/Gprc5b	3
GO:0043280	GO:0043280	positive regulation of cysteine-type endopeptidase activity involved in apoptotic process	4/335	127/29008	0.0600388	0.286333	0.244739	Hip1/Stat1/Robo1/Cck	4
GO:0046467	GO:0046467	membrane lipid biosynthetic process	4/335	127/29008	0.0600388	0.286333	0.244739	Sirt3/Elovl1/Piga/Pgap2	4
GO:0051259	GO:0051259	protein complex oligomerization	6/335	240/29008	0.0607758	0.288028	0.246187	Appl2/Mcoln1/B2m/Fus/Zbtb1/Kctd3	6
GO:0001889	GO:0001889	liver development	4/335	128/29008	0.0614381	0.288028	0.246187	Il18/Atf2/Sulf2/Aacs	4
GO:0007631	GO:0007631	feeding behavior	4/335	128/29008	0.0614381	0.288028	0.246187	Pmch/Hcrt/Ubr3/Cck	4
GO:0060996	GO:0060996	dendritic spine development	4/335	128/29008	0.0614381	0.288028	0.246187	Apoe/Lpar1/Epha4/Cpeb3	4
GO:0061387	GO:0061387	regulation of extent of cell growth	4/335	128/29008	0.0614381	0.288028	0.246187	Apoe/Dip2b/Shtn1/Map2	4
GO:0090101	GO:0090101	negative regulation of transmembrane receptor protein serine/threonine kinase signaling pathway	4/335	128/29008	0.0614381	0.288028	0.246187	Htra1/Snx1/Ctdspl2/Smurf1	4
GO:0006084	GO:0006084	acetyl-CoA metabolic process	2/335	35/29008	0.0616403	0.288028	0.246187	Acss2/Pmvk	2
GO:0014002	GO:0014002	astrocyte development	2/335	35/29008	0.0616403	0.288028	0.246187	Tspan2/Gfap	2
GO:0032369	GO:0032369	negative regulation of lipid transport	2/335	35/29008	0.0616403	0.288028	0.246187	Apoe/Ptpn11	2
GO:0035640	GO:0035640	exploration behavior	2/335	35/29008	0.0616403	0.288028	0.246187	Apoe/Lsamp	2
GO:1990089	GO:1990089	response to nerve growth factor	2/335	35/29008	0.0616403	0.288028	0.246187	Sh3gl2/Rap1a	2
GO:1990090	GO:1990090	cellular response to nerve growth factor stimulus	2/335	35/29008	0.0616403	0.288028	0.246187	Sh3gl2/Rap1a	2
GO:0034109	GO:0034109	homotypic cell-cell adhesion	3/335	78/29008	0.0616855	0.288028	0.246187	Ppia/Stxbp3/Plpp3	3
GO:0061180	GO:0061180	mammary gland epithelium development	3/335	78/29008	0.0616855	0.288028	0.246187	Slc12a2/Csmd1/Robo1	3
GO:0071277	GO:0071277	cellular response to calcium ion	3/335	78/29008	0.0616855	0.288028	0.246187	Mcoln1/Fus/Clic4	3
GO:0032680	GO:0032680	regulation of tumor necrosis factor production	5/335	183/29008	0.061763	0.288028	0.246187	Il18/Errfi1/Pik3r1/Ptpn11/Ncl	5
GO:0009132	GO:0009132	nucleoside diphosphate metabolic process	4/335	129/29008	0.0628545	0.291396	0.249067	Gpd1/Adpgk/Ak3/Entpd5	4
GO:1903313	GO:1903313	positive regulation of mRNA metabolic process	4/335	129/29008	0.0628545	0.291396	0.249067	Rbm3/Ncl/Mlh1/Cpeb3	4
GO:0071772	GO:0071772	response to BMP	5/335	184/29008	0.0629182	0.291396	0.249067	Htra1/Atf2/Ddx5/Ctdspl2/Smurf1	5
GO:0071773	GO:0071773	cellular response to BMP stimulus	5/335	184/29008	0.0629182	0.291396	0.249067	Htra1/Atf2/Ddx5/Ctdspl2/Smurf1	5
GO:0006820	GO:0006820	anion transport	10/335	495/29008	0.0630046	0.291396	0.249067	Slc38a2/Slc25a13/Slc12a2/Tnfrsf11a/Gfap/Clic4/Ip6k2/Kcnj10/Apba1/Cck	10
GO:0022412	GO:0022412	cellular process involved in reproduction in multicellular organism	10/335	495/29008	0.0630046	0.291396	0.249067	Zbtb16/Grb14/Septin4/Il18/Pank2/Spata22/H3f3a/Oca2/Mlh1/Strbp	10
GO:0009314	GO:0009314	response to radiation	9/335	430/29008	0.063323	0.292467	0.249982	Slc24a2/Sgk1/Rpl26/Cryab/Pik3r1/Wrn/Zbtb1/Rpe65/Cck	9
GO:0050709	GO:0050709	negative regulation of protein secretion	3/335	79/29008	0.0635945	0.292917	0.250367	Apoe/Ptpn11/Pde1c	3
GO:0051057	GO:0051057	positive regulation of small GTPase mediated signal transduction	3/335	79/29008	0.0635945	0.292917	0.250367	Prag1/Lpar1/Robo1	3
GO:0007612	GO:0007612	learning	5/335	185/29008	0.0640856	0.294363	0.251602	Slc24a2/Atp8a1/Sgk1/Csmd1/Cck	5
GO:0009259	GO:0009259	ribonucleotide metabolic process	8/335	367/29008	0.0642468	0.294363	0.251602	Gpd1/Slc25a13/Pank2/Adpgk/Acss2/Pmvk/Ak3/Entpd5	8
GO:0008045	GO:0008045	motor neuron axon guidance	2/335	36/29008	0.0647825	0.294363	0.251602	Alcam/Epha4	2
GO:0033866	GO:0033866	nucleoside bisphosphate biosynthetic process	2/335	36/29008	0.0647825	0.294363	0.251602	Pank2/Acss2	2
GO:0034030	GO:0034030	ribonucleoside bisphosphate biosynthetic process	2/335	36/29008	0.0647825	0.294363	0.251602	Pank2/Acss2	2
GO:0034033	GO:0034033	purine nucleoside bisphosphate biosynthetic process	2/335	36/29008	0.0647825	0.294363	0.251602	Pank2/Acss2	2
GO:0051968	GO:0051968	positive regulation of synaptic transmission, glutamatergic	2/335	36/29008	0.0647825	0.294363	0.251602	Gria4/Glul	2
GO:0097352	GO:0097352	autophagosome maturation	2/335	36/29008	0.0647825	0.294363	0.251602	Mcoln1/Ubqln1	2
GO:1902745	GO:1902745	positive regulation of lamellipodium organization	2/335	36/29008	0.0647825	0.294363	0.251602	Pik3r1/Wasf2	2
GO:1904037	GO:1904037	positive regulation of epithelial cell apoptotic process	2/335	36/29008	0.0647825	0.294363	0.251602	Sort1/Pias4	2
GO:0032956	GO:0032956	regulation of actin cytoskeleton organization	8/335	368/29008	0.0650508	0.294963	0.252116	Pik3r1/Ssh1/Lpar1/Tmod2/Arhgap35/Wasf2/Tmod1/Arhgef10	8
GO:0007179	GO:0007179	transforming growth factor beta receptor signaling pathway	5/335	186/29008	0.0652651	0.294963	0.252116	Appl2/Htra1/Snx1/Hsp90ab1/Smurf1	5
GO:1903305	GO:1903305	regulation of regulated secretory pathway	5/335	186/29008	0.0652651	0.294963	0.252116	Rap1a/Stxbp3/Snx4/Apba1/Apba2	5
GO:1903555	GO:1903555	regulation of tumor necrosis factor superfamily cytokine production	5/335	186/29008	0.0652651	0.294963	0.252116	Il18/Errfi1/Pik3r1/Ptpn11/Ncl	5
GO:0006414	GO:0006414	translational elongation	3/335	80/29008	0.0655306	0.294975	0.252126	Eef1a1/Rplp1/Cpeb3	3
GO:0051262	GO:0051262	protein tetramerization	3/335	80/29008	0.0655306	0.294975	0.252126	Appl2/Mcoln1/B2m	3
GO:1901983	GO:1901983	regulation of protein acetylation	3/335	80/29008	0.0655306	0.294975	0.252126	Sirt3/Dip2b/Setd5	3
GO:0061008	GO:0061008	hepaticobiliary system development	4/335	131/29008	0.0657385	0.295215	0.25233	Il18/Atf2/Sulf2/Aacs	4
GO:0031330	GO:0031330	negative regulation of cellular catabolic process	6/335	245/29008	0.0657591	0.295215	0.25233	Rps7/Dbi/Rybp/Hsp90ab1/Fus/Epha4	6
GO:0007269	GO:0007269	neurotransmitter secretion	5/335	187/29008	0.0664568	0.297553	0.254329	Hcrt/Rap1a/Stxbp3/Apba1/Apba2	5
GO:0099643	GO:0099643	signal release from synapse	5/335	187/29008	0.0664568	0.297553	0.254329	Hcrt/Rap1a/Stxbp3/Apba1/Apba2	5
GO:0048511	GO:0048511	rhythmic process	7/335	307/29008	0.066675	0.297633	0.254398	Pmch/Phlpp1/Tnfrsf11a/Ncoa2/Ddx5/Klf9/Csnk1d	7
GO:0033674	GO:0033674	positive regulation of kinase activity	9/335	435/29008	0.0670213	0.297633	0.254398	Il18/Ppia/Rap1a/Tnfrsf11a/Hsp90ab1/Epha4/Gprc5b/Ror1/Robo1	9
GO:0007030	GO:0007030	Golgi organization	4/335	132/29008	0.0672061	0.297633	0.254398	Arhgap21/Myo18a/Csnk1d/Dym	4
GO:0060759	GO:0060759	regulation of response to cytokine stimulus	4/335	132/29008	0.0672061	0.297633	0.254398	Pias4/Adar/Crebrf/Robo1	4
GO:0002711	GO:0002711	positive regulation of T cell mediated immunity	3/335	81/29008	0.0674936	0.297633	0.254398	B2m/Il18/Zbtb1	3
GO:1901880	GO:1901880	negative regulation of protein depolymerization	3/335	81/29008	0.0674936	0.297633	0.254398	Tmod2/Tmod1/Map2	3
GO:0001659	GO:0001659	temperature homeostasis	5/335	188/29008	0.0676606	0.297633	0.254398	Appl2/Hcrt/Il18/Gatm/Tnfrsf11a	5
GO:0032640	GO:0032640	tumor necrosis factor production	5/335	188/29008	0.0676606	0.297633	0.254398	Il18/Errfi1/Pik3r1/Ptpn11/Ncl	5
GO:0001964	GO:0001964	startle response	2/335	37/29008	0.0679774	0.297633	0.254398	Fabp7/Csmd1	2
GO:0002724	GO:0002724	regulation of T cell cytokine production	2/335	37/29008	0.0679774	0.297633	0.254398	B2m/Il18	2
GO:0006458	GO:0006458	'de novo' protein folding	2/335	37/29008	0.0679774	0.297633	0.254398	Dnajc18/Entpd5	2
GO:0007031	GO:0007031	peroxisome organization	2/335	37/29008	0.0679774	0.297633	0.254398	Pex11a/Pex11g	2
GO:0032435	GO:0032435	negative regulation of proteasomal ubiquitin-dependent protein catabolic process	2/335	37/29008	0.0679774	0.297633	0.254398	Rybp/Hsp90ab1	2
GO:0051084	GO:0051084	'de novo' posttranslational protein folding	2/335	37/29008	0.0679774	0.297633	0.254398	Dnajc18/Entpd5	2
GO:0055090	GO:0055090	acylglycerol homeostasis	2/335	37/29008	0.0679774	0.297633	0.254398	Apoe/Il18	2
GO:0070328	GO:0070328	triglyceride homeostasis	2/335	37/29008	0.0679774	0.297633	0.254398	Apoe/Il18	2
GO:2000463	GO:2000463	positive regulation of excitatory postsynaptic potential	2/335	37/29008	0.0679774	0.297633	0.254398	Grip2/Ssh1	2
GO:0090090	GO:0090090	negative regulation of canonical Wnt signaling pathway	4/335	133/29008	0.0686905	0.300365	0.256733	Limd1/Apoe/Ubac2/Ccdc88c	4
GO:0031644	GO:0031644	regulation of nervous system process	5/335	189/29008	0.0688764	0.300398	0.25676	Hcrt/Grip2/Ssh1/Kcnj10/Cck	5
GO:0043409	GO:0043409	negative regulation of MAPK cascade	5/335	189/29008	0.0688764	0.300398	0.25676	Phlpp1/Apoe/Errfi1/Ppia/Dnaja1	5
GO:0006163	GO:0006163	purine nucleotide metabolic process	8/335	373/29008	0.069164	0.301094	0.257355	Gpd1/Slc25a13/Pank2/Adpgk/Acss2/Pmvk/Ak3/Entpd5	8
GO:0008625	GO:0008625	extrinsic apoptotic signaling pathway via death domain receptors	3/335	82/29008	0.0694831	0.301094	0.257355	Il18/Pik3r1/Sort1	3
GO:0034308	GO:0034308	primary alcohol metabolic process	3/335	82/29008	0.0694831	0.301094	0.257355	Ttr/Gpd1/Rpe65	3
GO:0036465	GO:0036465	synaptic vesicle recycling	3/335	82/29008	0.0694831	0.301094	0.257355	Sh3gl2/Synj2/Sh3gl3	3
GO:0072332	GO:0072332	intrinsic apoptotic signaling pathway by p53 class mediator	3/335	82/29008	0.0694831	0.301094	0.257355	Rpl26/Rps7/Ddx5	3
GO:0007281	GO:0007281	germ cell development	8/335	374/29008	0.0700054	0.30222	0.258318	Zbtb16/Grb14/Septin4/Pank2/H3f3a/Oca2/Mlh1/Strbp	8
GO:0006486	GO:0006486	protein glycosylation	5/335	190/29008	0.0701043	0.30222	0.258318	Dpy19l1/Alg14/B3galt5/Entpd5/St3gal6	5
GO:0030534	GO:0030534	adult behavior	5/335	190/29008	0.0701043	0.30222	0.258318	Prex2/Pbx3/Epha4/Kcnj10/Tmod1	5
GO:0043413	GO:0043413	macromolecule glycosylation	5/335	190/29008	0.0701043	0.30222	0.258318	Dpy19l1/Alg14/B3galt5/Entpd5/St3gal6	5
GO:1905039	GO:1905039	carboxylic acid transmembrane transport	4/335	134/29008	0.0701918	0.30222	0.258318	Slc38a2/Slc25a13/Gfap/Kcnj10	4
GO:0009895	GO:0009895	negative regulation of catabolic process	7/335	311/29008	0.0703686	0.302594	0.258638	Rps7/Dbi/Rybp/Hsp90ab1/Fus/Epha4/Azin1	7
GO:0034381	GO:0034381	plasma lipoprotein particle clearance	2/335	38/29008	0.0712233	0.303961	0.259806	Apoe/Mylip	2
GO:0071634	GO:0071634	regulation of transforming growth factor beta production	2/335	38/29008	0.0712233	0.303961	0.259806	Atf2/Hsp90ab1	2
GO:0098751	GO:0098751	bone cell development	2/335	38/29008	0.0712233	0.303961	0.259806	Ptpn11/Wasf2	2
GO:1902003	GO:1902003	regulation of amyloid-beta formation	2/335	38/29008	0.0712233	0.303961	0.259806	Apoe/Epha4	2
GO:0060326	GO:0060326	cell chemotaxis	7/335	312/29008	0.0713107	0.303961	0.259806	Itga9/Mtus1/Prkd2/Ppia/Slc12a2/Lpar1/Dock4	7
GO:0008064	GO:0008064	regulation of actin polymerization or depolymerization	5/335	191/29008	0.0713443	0.303961	0.259806	Ssh1/Tmod2/Arhgap35/Wasf2/Tmod1	5
GO:0071706	GO:0071706	tumor necrosis factor superfamily cytokine production	5/335	191/29008	0.0713443	0.303961	0.259806	Il18/Errfi1/Pik3r1/Ptpn11/Ncl	5
GO:0031397	GO:0031397	negative regulation of protein ubiquitination	3/335	83/29008	0.071499	0.303961	0.259806	Rps7/Ppia/Dnaja1	3
GO:0042147	GO:0042147	retrograde transport, endosome to Golgi	3/335	83/29008	0.071499	0.303961	0.259806	Snx1/Eipr1/Plekhj1	3
GO:0009582	GO:0009582	detection of abiotic stimulus	4/335	135/29008	0.0717099	0.30409	0.259916	Slc24a2/Il18/Slc12a2/Rpe65	4
GO:1903825	GO:1903825	organic acid transmembrane transport	4/335	135/29008	0.0717099	0.30409	0.259916	Slc38a2/Slc25a13/Gfap/Kcnj10	4
GO:0060291	GO:0060291	long-term synaptic potentiation	6/335	251/29008	0.0720458	0.30513	0.260805	Slc24a2/Apoe/Dbi/Gfap/Epha4/Cpeb3	6
GO:0009581	GO:0009581	detection of external stimulus	4/335	136/29008	0.0732447	0.309429	0.26448	Slc24a2/Il18/Slc12a2/Rpe65	4
GO:0030278	GO:0030278	regulation of ossification	4/335	136/29008	0.0732447	0.309429	0.26448	Scube2/Zbtb16/Ptpn11/Smurf1	4
GO:0050766	GO:0050766	positive regulation of phagocytosis	3/335	84/29008	0.073541	0.309903	0.264885	Appl2/Rap1a/Myo18a	3
GO:0060998	GO:0060998	regulation of dendritic spine development	3/335	84/29008	0.073541	0.309903	0.264885	Apoe/Lpar1/Cpeb3	3
GO:0051099	GO:0051099	positive regulation of binding	5/335	193/29008	0.0738603	0.310859	0.265703	Apoe/B2m/Hsp90ab1/Epha4/Nvl	5
GO:0019693	GO:0019693	ribose phosphate metabolic process	8/335	379/29008	0.0743062	0.31091	0.265745	Gpd1/Slc25a13/Pank2/Adpgk/Acss2/Pmvk/Ak3/Entpd5	8
GO:0018208	GO:0018208	peptidyl-proline modification	2/335	39/29008	0.0745186	0.31091	0.265745	Ppia/Ero1b	2
GO:0032232	GO:0032232	negative regulation of actin filament bundle assembly	2/335	39/29008	0.0745186	0.31091	0.265745	Pik3r1/Wasf2	2
GO:0045981	GO:0045981	positive regulation of nucleotide metabolic process	2/335	39/29008	0.0745186	0.31091	0.265745	Gpd1/Entpd5	2
GO:0060351	GO:0060351	cartilage development involved in endochondral bone morphogenesis	2/335	39/29008	0.0745186	0.31091	0.265745	Scube2/Atf2	2
GO:1900544	GO:1900544	positive regulation of purine nucleotide metabolic process	2/335	39/29008	0.0745186	0.31091	0.265745	Gpd1/Entpd5	2
GO:1904645	GO:1904645	response to amyloid-beta	2/335	39/29008	0.0745186	0.31091	0.265745	Cacna2d1/Epha4	2
GO:0030832	GO:0030832	regulation of actin filament length	5/335	194/29008	0.0751362	0.313099	0.267616	Ssh1/Tmod2/Arhgap35/Wasf2/Tmod1	5
GO:0043525	GO:0043525	positive regulation of neuron apoptotic process	3/335	85/29008	0.0756088	0.31429	0.268635	Il18/Aifm1/Atf2	3
GO:0050805	GO:0050805	negative regulation of synaptic transmission	3/335	85/29008	0.0756088	0.31429	0.268635	Pmch/Slc24a2/Rap1a	3
GO:0006665	GO:0006665	sphingolipid metabolic process	4/335	138/29008	0.076364	0.316647	0.27065	Sirt3/Elovl1/Serinc5/Plpp3	4
GO:0046165	GO:0046165	alcohol biosynthetic process	4/335	138/29008	0.076364	0.316647	0.27065	Apoe/Pmvk/Ip6k2/Sc5d	4
GO:0006664	GO:0006664	glycolipid metabolic process	3/335	86/29008	0.077702	0.318897	0.272573	Piga/Pgap2/St3gal6	3
GO:0030168	GO:0030168	platelet activation	3/335	86/29008	0.077702	0.318897	0.272573	Apoe/Ppia/Stxbp3	3
GO:2000300	GO:2000300	regulation of synaptic vesicle exocytosis	3/335	86/29008	0.077702	0.318897	0.272573	Rap1a/Apba1/Apba2	3
GO:0034612	GO:0034612	response to tumor necrosis factor	5/335	196/29008	0.0777239	0.318897	0.272573	Gpd1/Actn4/Stat1/Tnfrsf11a/Pias4	5
GO:0010591	GO:0010591	regulation of lamellipodium assembly	2/335	40/29008	0.0778617	0.318897	0.272573	Pik3r1/Wasf2	2
GO:0030521	GO:0030521	androgen receptor signaling pathway	2/335	40/29008	0.0778617	0.318897	0.272573	Ddx5/Dnaja1	2
GO:0048520	GO:0048520	positive regulation of behavior	2/335	40/29008	0.0778617	0.318897	0.272573	Pmch/Cck	2
GO:1903580	GO:1903580	positive regulation of ATP metabolic process	2/335	40/29008	0.0778617	0.318897	0.272573	Gpd1/Entpd5	2
GO:0010811	GO:0010811	positive regulation of cell-substrate adhesion	4/335	139/29008	0.0779484	0.318897	0.272573	Cdh13/Ptpn11/Pcsk5/Rsu1	4
GO:0030177	GO:0030177	positive regulation of Wnt signaling pathway	4/335	139/29008	0.0779484	0.318897	0.272573	Rps12/Sulf2/Gprc5b/Csnk1d	4
GO:0051224	GO:0051224	negative regulation of protein transport	4/335	139/29008	0.0779484	0.318897	0.272573	Apoe/Ptpn11/Ubac2/Pde1c	4
GO:1901214	GO:1901214	regulation of neuron death	8/335	384/29008	0.0787636	0.321841	0.275089	Apoe/Il18/Ssh1/Btbd10/Aifm1/Nsmf/Atf2/Hsp90ab1	8
GO:0001558	GO:0001558	regulation of cell growth	9/335	450/29008	0.0789188	0.322084	0.275297	Apoe/Sgk1/Cryab/Dip2b/Shtn1/H3f3a/Ip6k2/Smurf1/Map2	9
GO:0032890	GO:0032890	regulation of organic acid transport	3/335	87/29008	0.0798205	0.324032	0.276962	Slc12a2/Tnfrsf11a/Cck	3
GO:0045638	GO:0045638	negative regulation of myeloid cell differentiation	3/335	87/29008	0.0798205	0.324032	0.276962	Zbtb16/Pik3r1/Klf13	3
GO:0061515	GO:0061515	myeloid cell development	3/335	87/29008	0.0798205	0.324032	0.276962	Ptpn11/Tspan2/Wasf2	3
GO:1903509	GO:1903509	liposaccharide metabolic process	3/335	87/29008	0.0798205	0.324032	0.276962	Piga/Pgap2/St3gal6	3
GO:0051604	GO:0051604	protein maturation	7/335	321/29008	0.0801268	0.324032	0.276962	Adam19/Tspan5/Pcsk5/Pik3c3/Tspan14/Ero1b/Cpe	7
GO:0030705	GO:0030705	cytoskeleton-dependent intracellular transport	5/335	198/29008	0.0803591	0.324032	0.276962	Actn4/Kif17/Arhgap21/Ccdc88c/Map2	5
GO:0032872	GO:0032872	regulation of stress-activated MAPK cascade	5/335	198/29008	0.0803591	0.324032	0.276962	Phlpp1/Ppia/Tnfrsf19/Dnaja1/Eif2ak2	5
GO:0043405	GO:0043405	regulation of MAP kinase activity	5/335	198/29008	0.0803591	0.324032	0.276962	Apoe/Tnfrsf11a/Dnaja1/Epha4/Robo1	5
GO:0034655	GO:0034655	nucleobase-containing compound catabolic process	8/335	386/29008	0.0805905	0.324032	0.276962	Myef2/Smg7/Aifm1/Ddx5/Fus/Entpd5/Mlh1/Cpeb3	8
GO:0051348	GO:0051348	negative regulation of transferase activity	6/335	259/29008	0.0809464	0.324032	0.276962	Apoe/Errfi1/Rps7/Ppia/Dnaja1/Adar	6
GO:0018108	GO:0018108	peptidyl-tyrosine phosphorylation	7/335	322/29008	0.0811438	0.324032	0.276962	Il18/Errfi1/Ptpn11/Epha4/Plpp3/Gprc5b/Cck	7
GO:0016052	GO:0016052	carbohydrate catabolic process	4/335	141/29008	0.0811663	0.324032	0.276962	Gpd1/Adpgk/Scarb2/Entpd5	4
GO:0001504	GO:0001504	neurotransmitter uptake	2/335	41/29008	0.0812512	0.324032	0.276962	Gfap/Kcnj10	2
GO:0046320	GO:0046320	regulation of fatty acid oxidation	2/335	41/29008	0.0812512	0.324032	0.276962	Appl2/Dbi	2
GO:0046627	GO:0046627	negative regulation of insulin receptor signaling pathway	2/335	41/29008	0.0812512	0.324032	0.276962	Grb14/Ptpre	2
GO:0051693	GO:0051693	actin filament capping	2/335	41/29008	0.0812512	0.324032	0.276962	Tmod2/Tmod1	2
GO:0071604	GO:0071604	transforming growth factor beta production	2/335	41/29008	0.0812512	0.324032	0.276962	Atf2/Hsp90ab1	2
GO:0071827	GO:0071827	plasma lipoprotein particle organization	2/335	41/29008	0.0812512	0.324032	0.276962	Apoe/Abca1	2
GO:0010563	GO:0010563	negative regulation of phosphorus metabolic process	9/335	453/29008	0.0814434	0.324032	0.276962	Apoe/Ppp1r16b/Sh3gl2/Il18/Errfi1/Ppia/Dnaja1/Plpp3/Adar	9
GO:0045936	GO:0045936	negative regulation of phosphate metabolic process	9/335	453/29008	0.0814434	0.324032	0.276962	Apoe/Ppp1r16b/Sh3gl2/Il18/Errfi1/Ppia/Dnaja1/Plpp3/Adar	9
GO:0006869	GO:0006869	lipid transport	8/335	387/29008	0.0815133	0.324032	0.276962	Apoe/Atp8a1/Osbpl9/Dbi/Ptpn11/Tnfrsf11a/Scarb2/Abca1	8
GO:0007178	GO:0007178	transmembrane receptor protein serine/threonine kinase signaling pathway	8/335	387/29008	0.0815133	0.324032	0.276962	Appl2/Htra1/Snx1/Atf2/Ddx5/Hsp90ab1/Ctdspl2/Smurf1	8
GO:0051048	GO:0051048	negative regulation of secretion	5/335	199/29008	0.0816944	0.324369	0.27725	Apoe/Rap1a/Ptpn11/Stxbp3/Pde1c	5
GO:0007218	GO:0007218	neuropeptide signaling pathway	3/335	88/29008	0.081964	0.325056	0.277837	Pmch/Hcrt/Sort1	3
GO:0051052	GO:0051052	regulation of DNA metabolic process	8/335	388/29008	0.0824424	0.326569	0.27913	Prkd2/Wrn/Aifm1/Hsp90ab1/Parm1/Fus/Nvl/Mlh1	8
GO:0034644	GO:0034644	cellular response to UV	3/335	89/29008	0.0841322	0.331939	0.28372	Rpl26/Pik3r1/Zbtb1	3
GO:0018212	GO:0018212	peptidyl-tyrosine modification	7/335	325/29008	0.0842394	0.331939	0.28372	Il18/Errfi1/Ptpn11/Epha4/Plpp3/Gprc5b/Cck	7
GO:0006417	GO:0006417	regulation of translation	8/335	390/29008	0.0843193	0.331939	0.28372	Rbm3/Rpl26/Rplp1/Ngdn/Ncl/Eif2ak2/Mlh1/Cpeb3	8
GO:0070302	GO:0070302	regulation of stress-activated protein kinase signaling cascade	5/335	201/29008	0.0844004	0.331939	0.28372	Phlpp1/Ppia/Tnfrsf19/Dnaja1/Eif2ak2	5
GO:0030218	GO:0030218	erythrocyte differentiation	4/335	143/29008	0.084449	0.331939	0.28372	B2m/Stat1/Adar/Klf13	4
GO:1903364	GO:1903364	positive regulation of cellular protein catabolic process	4/335	143/29008	0.084449	0.331939	0.28372	Apoe/Ubqln1/Csnk1d/Smurf1	4
GO:0006904	GO:0006904	vesicle docking involved in exocytosis	2/335	42/29008	0.0846854	0.331939	0.28372	Rab3c/Stxbp3	2
GO:0010874	GO:0010874	regulation of cholesterol efflux	2/335	42/29008	0.0846854	0.331939	0.28372	Apoe/Abca1	2
GO:0038084	GO:0038084	vascular endothelial growth factor signaling pathway	2/335	42/29008	0.0846854	0.331939	0.28372	Prkd2/Robo1	2
GO:0070372	GO:0070372	regulation of ERK1 and ERK2 cascade	7/335	326/29008	0.0852862	0.333905	0.285401	Phlpp1/Apoe/Errfi1/Prkd2/Rap1a/Ptpn11/Tnfrsf11a	7
GO:0071805	GO:0071805	potassium ion transmembrane transport	5/335	202/29008	0.085771	0.335413	0.28669	Slc24a2/Slc12a2/Kcnj10/Kcnab1/Hcn2	5
GO:0090316	GO:0090316	positive regulation of intracellular protein transport	4/335	144/29008	0.0861145	0.336366	0.287504	Pik3r1/Oaz1/Hsp90ab1/Ctdspl2	4
GO:0060079	GO:0060079	excitatory postsynaptic potential	3/335	90/29008	0.0863247	0.336796	0.287872	Hcrt/Grip2/Ssh1	3
GO:0006469	GO:0006469	negative regulation of protein kinase activity	5/335	203/29008	0.0871533	0.339635	0.290299	Apoe/Errfi1/Ppia/Dnaja1/Adar	5
GO:0008203	GO:0008203	cholesterol metabolic process	4/335	145/29008	0.0877958	0.340956	0.291427	Apoe/Pmvk/Abca1/Sc5d	4
GO:0072331	GO:0072331	signal transduction by p53 class mediator	4/335	145/29008	0.0877958	0.340956	0.291427	Rpl26/Rps7/Rps20/Ddx5	4
GO:0120161	GO:0120161	regulation of cold-induced thermogenesis	4/335	145/29008	0.0877958	0.340956	0.291427	Appl2/Hcrt/Il18/Gatm	4
GO:0060562	GO:0060562	epithelial tube morphogenesis	8/335	394/29008	0.0881482	0.341201	0.291636	Rps7/Hhip/Slc12a2/Arhgap35/Epha4/Csmd1/Clic4/Robo1	8
GO:0061462	GO:0061462	protein localization to lysosome	2/335	43/29008	0.0881629	0.341201	0.291636	Sort1/Scarb2	2
GO:0097484	GO:0097484	dendrite extension	2/335	43/29008	0.0881629	0.341201	0.291636	Sh3gl2/Smurf1	2
GO:0009063	GO:0009063	cellular amino acid catabolic process	3/335	91/29008	0.0885413	0.341487	0.291881	Bckdhb/Bcat1/Aldh6a1	3
GO:0043242	GO:0043242	negative regulation of protein-containing complex disassembly	3/335	91/29008	0.0885413	0.341487	0.291881	Tmod2/Tmod1/Map2	3
GO:1903035	GO:1903035	negative regulation of response to wounding	3/335	91/29008	0.0885413	0.341487	0.291881	Apoe/Slc12a2/Epha4	3
GO:0042326	GO:0042326	negative regulation of phosphorylation	8/335	396/29008	0.0901001	0.347102	0.29668	Apoe/Sh3gl2/Il18/Errfi1/Ppia/Dnaja1/Plpp3/Adar	8
GO:0006096	GO:0006096	glycolytic process	3/335	92/29008	0.0907817	0.349328	0.298583	Gpd1/Adpgk/Entpd5	3
GO:0106106	GO:0106106	cold-induced thermogenesis	4/335	147/29008	0.091206	0.349597	0.298813	Appl2/Hcrt/Il18/Gatm	4
GO:0030307	GO:0030307	positive regulation of cell growth	5/335	206/29008	0.0913696	0.349597	0.298813	Apoe/Sgk1/Shtn1/H3f3a/Smurf1	5
GO:0009268	GO:0009268	response to pH	2/335	44/29008	0.0916824	0.349597	0.298813	Arsb/Mcoln1	2
GO:0030219	GO:0030219	megakaryocyte differentiation	2/335	44/29008	0.0916824	0.349597	0.298813	Ptpn11/Wasf2	2
GO:0046326	GO:0046326	positive regulation of glucose import	2/335	44/29008	0.0916824	0.349597	0.298813	Rap1a/Ptpn11	2
GO:0046839	GO:0046839	phospholipid dephosphorylation	2/335	44/29008	0.0916824	0.349597	0.298813	Synj2/Plpp3	2
GO:0061098	GO:0061098	positive regulation of protein tyrosine kinase activity	2/335	44/29008	0.0916824	0.349597	0.298813	Epha4/Gprc5b	2
GO:1902742	GO:1902742	apoptotic process involved in development	2/335	44/29008	0.0916824	0.349597	0.298813	Cryab/Atf2	2
GO:2001056	GO:2001056	positive regulation of cysteine-type endopeptidase activity	4/335	148/29008	0.0929346	0.353594	0.302229	Hip1/Stat1/Robo1/Cck	4
GO:0006757	GO:0006757	ATP generation from ADP	3/335	93/29008	0.0930456	0.353594	0.302229	Gpd1/Adpgk/Entpd5	3
GO:0140029	GO:0140029	exocytic process	3/335	93/29008	0.0930456	0.353594	0.302229	Rab3c/Stxbp3/Snx4	3
GO:0009411	GO:0009411	response to UV	4/335	149/29008	0.0946787	0.358242	0.306202	Rpl26/Pik3r1/Wrn/Zbtb1	4
GO:0035195	GO:0035195	gene silencing by miRNA	4/335	149/29008	0.0946787	0.358242	0.306202	Rbm3/Limd1/Ddx5/Adar	4
GO:0006509	GO:0006509	membrane protein ectodomain proteolysis	2/335	45/29008	0.0952422	0.358242	0.306202	Apoe/Adam19	2
GO:0032373	GO:0032373	positive regulation of sterol transport	2/335	45/29008	0.0952422	0.358242	0.306202	Apoe/Abca1	2
GO:0032376	GO:0032376	positive regulation of cholesterol transport	2/335	45/29008	0.0952422	0.358242	0.306202	Apoe/Abca1	2
GO:0034198	GO:0034198	cellular response to amino acid starvation	2/335	45/29008	0.0952422	0.358242	0.306202	Atf2/Eif2ak2	2
GO:1902991	GO:1902991	regulation of amyloid precursor protein catabolic process	2/335	45/29008	0.0952422	0.358242	0.306202	Apoe/Epha4	2
GO:0002088	GO:0002088	lens development in camera-type eye	3/335	94/29008	0.0953326	0.358242	0.306202	Nectin1/Cryab/Tmod1	3
GO:0006970	GO:0006970	response to osmotic stress	3/335	94/29008	0.0953326	0.358242	0.306202	Slc12a2/Atf2/Efhd1	3
GO:1903321	GO:1903321	negative regulation of protein modification by small protein conjugation or removal	3/335	94/29008	0.0953326	0.358242	0.306202	Rps7/Ppia/Dnaja1	3
GO:0034249	GO:0034249	negative regulation of cellular amide metabolic process	5/335	209/29008	0.0956895	0.359182	0.307006	Apoe/Ncl/Eif2ak2/Mlh1/Cpeb3	5
GO:0009152	GO:0009152	purine ribonucleotide biosynthetic process	4/335	150/29008	0.0964382	0.36159	0.309063	Slc25a13/Pank2/Acss2/Ak3	4
GO:0006401	GO:0006401	RNA catabolic process	6/335	272/29008	0.096658	0.362011	0.309423	Myef2/Smg7/Ddx5/Fus/Mlh1/Cpeb3	6
GO:0043281	GO:0043281	regulation of cysteine-type endopeptidase activity involved in apoptotic process	5/335	210/29008	0.0971523	0.363054	0.310315	Hip1/Cryab/Stat1/Robo1/Cck	5
GO:0070085	GO:0070085	glycosylation	5/335	210/29008	0.0971523	0.363054	0.310315	Dpy19l1/Alg14/B3galt5/Entpd5/St3gal6	5
GO:0000045	GO:0000045	autophagosome assembly	3/335	95/29008	0.0976426	0.363274	0.310503	Pik3c3/Ubqln1/Smurf1	3
GO:0019935	GO:0019935	cyclic-nucleotide-mediated signaling	3/335	95/29008	0.0976426	0.363274	0.310503	Apoe/Lpar1/Pde7b	3
GO:0045576	GO:0045576	mast cell activation	3/335	95/29008	0.0976426	0.363274	0.310503	Snx4/Ndrg1/Ptpre	3
GO:1901879	GO:1901879	regulation of protein depolymerization	3/335	95/29008	0.0976426	0.363274	0.310503	Tmod2/Tmod1/Map2	3
GO:1900180	GO:1900180	regulation of protein localization to nucleus	4/335	151/29008	0.098213	0.364993	0.311972	Pik3r1/Glul/Hsp90ab1/Nvl	4
GO:0002369	GO:0002369	T cell cytokine production	2/335	46/29008	0.0988411	0.365311	0.312244	B2m/Il18	2
GO:0008631	GO:0008631	intrinsic apoptotic signaling pathway in response to oxidative stress	2/335	46/29008	0.0988411	0.365311	0.312244	Ppia/Ubqln1	2
GO:0050974	GO:0050974	detection of mechanical stimulus involved in sensory perception	2/335	46/29008	0.0988411	0.365311	0.312244	Il18/Slc12a2	2
GO:0060323	GO:0060323	head morphogenesis	2/335	46/29008	0.0988411	0.365311	0.312244	Ptpn11/Ssbp3	2
GO:2001258	GO:2001258	negative regulation of cation channel activity	2/335	46/29008	0.0988411	0.365311	0.312244	Ubqln1/Kcnab1	2
GO:0048193	GO:0048193	Golgi vesicle transport	6/335	274/29008	0.0992102	0.365569	0.312465	Sorcs1/Snx1/Sort1/Sec22a/Plpp3/Myo18a	6
GO:1901222	GO:1901222	regulation of NIK/NF-kappaB signaling	3/335	96/29008	0.0999751	0.365569	0.312465	Il18/Actn4/Eif2ak2	3
GO:0002824	GO:0002824	positive regulation of adaptive immune response based on somatic recombination of immune receptors built from immunoglobulin superfamily domains	4/335	152/29008	0.100003	0.365569	0.312465	B2m/Il18/Zbtb1/Mlh1	4
GO:0043488	GO:0043488	regulation of mRNA stability	4/335	152/29008	0.100003	0.365569	0.312465	Myef2/Fus/Mlh1/Cpeb3	4
GO:0051216	GO:0051216	cartilage development	5/335	212/29008	0.100112	0.365569	0.312465	Scube2/Zbtb16/Ptpn11/Atf2/Sulf2	5
GO:0043523	GO:0043523	regulation of neuron apoptotic process	6/335	276/29008	0.101798	0.365569	0.312465	Apoe/Il18/Aifm1/Nsmf/Atf2/Hsp90ab1	6
GO:1903900	GO:1903900	regulation of viral life cycle	4/335	153/29008	0.101808	0.365569	0.312465	Ppia/Ddx5/Adar/Eif2ak2	4
GO:0002718	GO:0002718	regulation of cytokine production involved in immune response	3/335	97/29008	0.10233	0.365569	0.312465	B2m/Il18/Gprc5b	3
GO:0006672	GO:0006672	ceramide metabolic process	3/335	97/29008	0.10233	0.365569	0.312465	Sirt3/Elovl1/Plpp3	3
GO:0070252	GO:0070252	actin-mediated cell contraction	3/335	97/29008	0.10233	0.365569	0.312465	Cacna2d1/Shtn1/Ccdc88c	3
GO:0003016	GO:0003016	respiratory system process	2/335	47/29008	0.102478	0.365569	0.312465	Zfand5/Pbx3	2
GO:0006110	GO:0006110	regulation of glycolytic process	2/335	47/29008	0.102478	0.365569	0.312465	Gpd1/Entpd5	2
GO:0007628	GO:0007628	adult walking behavior	2/335	47/29008	0.102478	0.365569	0.312465	Epha4/Kcnj10	2
GO:0030835	GO:0030835	negative regulation of actin filament depolymerization	2/335	47/29008	0.102478	0.365569	0.312465	Tmod2/Tmod1	2
GO:0043616	GO:0043616	keratinocyte proliferation	2/335	47/29008	0.102478	0.365569	0.312465	Cdh13/Klf9	2
GO:0089718	GO:0089718	amino acid import across plasma membrane	2/335	47/29008	0.102478	0.365569	0.312465	Gfap/Kcnj10	2
GO:0072001	GO:0072001	renal system development	7/335	342/29008	0.103038	0.365569	0.312465	Zbtb16/Vcan/Stat1/Pcsk5/Sulf2/Epha4/Robo1	7
GO:0001666	GO:0001666	response to hypoxia	5/335	214/29008	0.103116	0.365569	0.312465	Limd1/Il18/Cryab/Atf2/Ubqln1	5
GO:0016125	GO:0016125	sterol metabolic process	4/335	154/29008	0.103628	0.365569	0.312465	Apoe/Pmvk/Abca1/Sc5d	4
GO:0062014	GO:0062014	negative regulation of small molecule metabolic process	3/335	98/29008	0.104707	0.365569	0.312465	Appl2/Apoe/Dbi	3
GO:0007204	GO:0007204	positive regulation of cytosolic calcium ion concentration	7/335	344/29008	0.105388	0.365569	0.312465	Pmch/Hcrt/Slc24a2/Mcoln1/Cacna2d1/Lpar1/Dbi	7
GO:0035194	GO:0035194	post-transcriptional gene silencing by RNA	4/335	155/29008	0.105463	0.365569	0.312465	Rbm3/Limd1/Ddx5/Adar	4
GO:0000375	GO:0000375	RNA splicing, via transesterification reactions	6/335	279/29008	0.105745	0.365569	0.312465	Rbm41/Rbm3/Luc7l2/Khdrbs3/Ddx5/Ncl	6
GO:0000377	GO:0000377	RNA splicing, via transesterification reactions with bulged adenosine as nucleophile	6/335	279/29008	0.105745	0.365569	0.312465	Rbm41/Rbm3/Luc7l2/Khdrbs3/Ddx5/Ncl	6
GO:0000398	GO:0000398	mRNA splicing, via spliceosome	6/335	279/29008	0.105745	0.365569	0.312465	Rbm41/Rbm3/Luc7l2/Khdrbs3/Ddx5/Ncl	6
GO:0003254	GO:0003254	regulation of membrane depolarization	2/335	48/29008	0.106151	0.365569	0.312465	B2m/Cck	2
GO:0003382	GO:0003382	epithelial cell morphogenesis	2/335	48/29008	0.106151	0.365569	0.312465	Ccdc88c/Clic4	2
GO:0030517	GO:0030517	negative regulation of axon extension	2/335	48/29008	0.106151	0.365569	0.312465	Dip2b/Map2	2
GO:0034205	GO:0034205	amyloid-beta formation	2/335	48/29008	0.106151	0.365569	0.312465	Apoe/Epha4	2
GO:0001938	GO:0001938	positive regulation of endothelial cell proliferation	3/335	99/29008	0.107105	0.365569	0.312465	Ppp1r16b/Prkd2/Cdh13	3
GO:0030522	GO:0030522	intracellular receptor signaling pathway	5/335	217/29008	0.107706	0.365569	0.312465	Actn4/Ncoa2/Ddx5/Dnaja1/Klf9	5
GO:1902652	GO:1902652	secondary alcohol metabolic process	4/335	157/29008	0.109177	0.365569	0.312465	Apoe/Pmvk/Abca1/Sc5d	4
GO:0008154	GO:0008154	actin polymerization or depolymerization	5/335	218/29008	0.109257	0.365569	0.312465	Ssh1/Tmod2/Arhgap35/Wasf2/Tmod1	5
GO:0043393	GO:0043393	regulation of protein binding	5/335	218/29008	0.109257	0.365569	0.312465	Apoe/B2m/Hsp90ab1/Nvl/Map2	5
GO:0099565	GO:0099565	chemical synaptic transmission, postsynaptic	3/335	100/29008	0.109525	0.365569	0.312465	Hcrt/Grip2/Ssh1	3
GO:0000056	GO:0000056	ribosomal small subunit export from nucleus	1/335	10/29008	0.109681	0.365569	0.312465	Xpo1	1
GO:0002176	GO:0002176	male germ cell proliferation	1/335	10/29008	0.109681	0.365569	0.312465	Il18	1
GO:0002349	GO:0002349	histamine production involved in inflammatory response	1/335	10/29008	0.109681	0.365569	0.312465	Snx4	1
GO:0002441	GO:0002441	histamine secretion involved in inflammatory response	1/335	10/29008	0.109681	0.365569	0.312465	Snx4	1
GO:0002553	GO:0002553	histamine secretion by mast cell	1/335	10/29008	0.109681	0.365569	0.312465	Snx4	1
GO:0002934	GO:0002934	desmosome organization	1/335	10/29008	0.109681	0.365569	0.312465	Nectin1	1
GO:0003056	GO:0003056	regulation of vascular associated smooth muscle contraction	1/335	10/29008	0.109681	0.365569	0.312465	Dock4	1
GO:0003418	GO:0003418	growth plate cartilage chondrocyte differentiation	1/335	10/29008	0.109681	0.365569	0.312465	Atf2	1
GO:0006488	GO:0006488	dolichol-linked oligosaccharide biosynthetic process	1/335	10/29008	0.109681	0.365569	0.312465	Alg14	1
GO:0006591	GO:0006591	ornithine metabolic process	1/335	10/29008	0.109681	0.365569	0.312465	Azin1	1
GO:0006607	GO:0006607	NLS-bearing protein import into nucleus	1/335	10/29008	0.109681	0.365569	0.312465	Kpna4	1
GO:0006707	GO:0006707	cholesterol catabolic process	1/335	10/29008	0.109681	0.365569	0.312465	Apoe	1
GO:0007128	GO:0007128	meiotic prophase I	1/335	10/29008	0.109681	0.365569	0.312465	Mlh1	1
GO:0007220	GO:0007220	Notch receptor processing	1/335	10/29008	0.109681	0.365569	0.312465	Dner	1
GO:0007270	GO:0007270	neuron-neuron synaptic transmission	1/335	10/29008	0.109681	0.365569	0.312465	Tmod2	1
GO:0010612	GO:0010612	regulation of cardiac muscle adaptation	1/335	10/29008	0.109681	0.365569	0.312465	Errfi1	1
GO:0010624	GO:0010624	regulation of Schwann cell proliferation	1/335	10/29008	0.109681	0.365569	0.312465	Gfap	1
GO:0010873	GO:0010873	positive regulation of cholesterol esterification	1/335	10/29008	0.109681	0.365569	0.312465	Apoe	1
GO:0015937	GO:0015937	coenzyme A biosynthetic process	1/335	10/29008	0.109681	0.365569	0.312465	Pank2	1
GO:0016127	GO:0016127	sterol catabolic process	1/335	10/29008	0.109681	0.365569	0.312465	Apoe	1
GO:0032225	GO:0032225	regulation of synaptic transmission, dopaminergic	1/335	10/29008	0.109681	0.365569	0.312465	Pmch	1
GO:0032594	GO:0032594	protein transport within lipid bilayer	1/335	10/29008	0.109681	0.365569	0.312465	Clip1	1
GO:0032836	GO:0032836	glomerular basement membrane development	1/335	10/29008	0.109681	0.365569	0.312465	Sulf2	1
GO:0034372	GO:0034372	very-low-density lipoprotein particle remodeling	1/335	10/29008	0.109681	0.365569	0.312465	Apoe	1
GO:0035744	GO:0035744	T-helper 1 cell cytokine production	1/335	10/29008	0.109681	0.365569	0.312465	Il18	1
GO:0036363	GO:0036363	transforming growth factor beta activation	1/335	10/29008	0.109681	0.365569	0.312465	Hsp90ab1	1
GO:0040009	GO:0040009	regulation of growth rate	1/335	10/29008	0.109681	0.365569	0.312465	Wrn	1
GO:0045955	GO:0045955	negative regulation of calcium ion-dependent exocytosis	1/335	10/29008	0.109681	0.365569	0.312465	Stxbp3	1
GO:0046834	GO:0046834	lipid phosphorylation	1/335	10/29008	0.109681	0.365569	0.312465	Dgka	1
GO:0050847	GO:0050847	progesterone receptor signaling pathway	1/335	10/29008	0.109681	0.365569	0.312465	Klf9	1
GO:0051324	GO:0051324	prophase	1/335	10/29008	0.109681	0.365569	0.312465	Mlh1	1
GO:0051971	GO:0051971	positive regulation of transmission of nerve impulse	1/335	10/29008	0.109681	0.365569	0.312465	Hcrt	1
GO:0060312	GO:0060312	regulation of blood vessel remodeling	1/335	10/29008	0.109681	0.365569	0.312465	Il18	1
GO:0060717	GO:0060717	chorion development	1/335	10/29008	0.109681	0.365569	0.312465	Htra1	1
GO:0061043	GO:0061043	regulation of vascular wound healing	1/335	10/29008	0.109681	0.365569	0.312465	Slc12a2	1
GO:0070673	GO:0070673	response to interleukin-18	1/335	10/29008	0.109681	0.365569	0.312465	Il18	1
GO:0070862	GO:0070862	negative regulation of protein exit from endoplasmic reticulum	1/335	10/29008	0.109681	0.365569	0.312465	Ubac2	1
GO:0071318	GO:0071318	cellular response to ATP	1/335	10/29008	0.109681	0.365569	0.312465	Ssh1	1
GO:0071670	GO:0071670	smooth muscle cell chemotaxis	1/335	10/29008	0.109681	0.365569	0.312465	Lpar1	1
GO:0072674	GO:0072674	multinuclear osteoclast differentiation	1/335	10/29008	0.109681	0.365569	0.312465	Tnfrsf11a	1
GO:0090148	GO:0090148	membrane fission	1/335	10/29008	0.109681	0.365569	0.312465	Sh3gl2	1
[truncated: 2,380 more rows]

## Sheet: OPC and ODC subcluster 2
	ID	Description	GeneRatio	BgRatio	pvalue	p.adjust	qvalue	geneID	Count
[truncated: 3,884 more rows]

## Sheet: OPC and ODC subcluster 3
	ID	Description	GeneRatio	BgRatio	pvalue	p.adjust	qvalue	geneID	Count
[truncated: 4,418 more rows]

[truncated: 1 more sheets: OPC and ODC subcluster 4]
